# Supplementary material for: De Novo Transcriptome Sequencing Analysis and Comparison of Differentially Expressed Genes (DEGs) in Macrobrachium rosenbergii in China
Source: PLoS One. 2014 Oct 20;9(10):e109656. doi: 10.1371/journal.pone.0109656 (PMC4203760; doi:10.1371/journal.pone.0109656)
Supplement: Table S1 — The annotation and classification of isogenes. (XLS) [file pone.0109656.s001.xls]

## Sheet: annotation.table
#Qeury_name	Qeury_length	ORF	NR_tophit_name	NR_tophit_description	NR_topHSP_%-Simil	GOs	String_tophit_name	String_tophit_description	String_topHSP_%-Simil	COG	KOG	NOG	KO/Gene_ID	KEGG_GENE_NAME
comp64908_c0_seq3	327	89-1069(+)	gi|380011185|ref|XP_003689691.1|	PREDICTED: ubiquitin-conjugating enzyme E2 J1-like [Apis florea]	0.81	GO:0016567;GO:0004842	7460.XP_393288	similar to ubiquitin-conjugating enzyme E2, J1	0.8142	COG5078	KOG0428	_	K10578	UBE2J1, NCUBE1, UBC6
comp893041_c0_seq1	179	3-542(+)	gi|390366361|ref|XP_003731026.1|	PREDICTED: kinesin-like protein KIF27-like [Strongylocentrotus purpuratus]	0.65	_	_	_	_	_	_	_	None	_
comp62963_c0_seq1	429	74-1360(+)	gi|328899926|gb|AEB54652.1|	tRNA_splicing nuclease 2 [Procambarus clarkii]	0.76	GO:0090304;GO:0004519	_	_	_	_	_	_	K15322	TSEN2
comp58936_c0_seq12	851	530-3082(+)	gi|405976885|gb|EKC41363.1|	Tyrosine-protein phosphatase non-receptor type 4 [Crassostrea gigas]	0.79	GO:0035335;GO:0050254;GO:0004725;GO:0006570	6945.ISCW009425-PA	phosphotyrosyl phosphatase, putative	0.8505	COG5599	KOG0792	_	K01104	E3.1.3.48
comp65651_c0_seq3	498	123-1616(+)	gi|209887012|gb|ACI94903.1|	cytochrome P450 CYP379A1 [Carcinus maenas]	0.7	GO:0043227;GO:0005488;GO:0016491	_	_	_	_	_	_	K07422	CYP2U
comp56736_c0_seq1	124	487-858(+)	_	_	_	_	_	_	_	_	_	_	None	_
comp61475_c0_seq11	680	2754-4793(-)	gi|321459401|gb|EFX70455.1|	hypothetical protein DAPPUDRAFT_328334 [Daphnia pulex]	0.73	_	7070.XP_969397	similar to CG5522-PA, isoform A	0.7857	_	KOG3417	_	None	_
comp67425_c0_seq5	109	72-398(-)	_	_	_	_	_	_	_	_	_	_	None	_
comp54031_c0_seq2	380	1808-2947(-)	gi|332271599|gb|AEE36485.1|	protein disulfide isomerase 1 [Fenneropenaeus chinensis]	0.85	GO:0006662;GO:0015035;GO:0009055;GO:0016853;GO:0006118;GO:0045454	7159.AAEL002501-PA	protein disulfide isomerase	0.8111	COG0526	_	_	K13984	TXNDC5, ERP46
comp493033_c0_seq1	96	72-359(-)	gi|443720284|gb|ELU10082.1|	hypothetical protein CAPTEDRAFT_93071, partial [Capitella teleta]	0.66	GO:0006486;GO:0016757;GO:0005794;GO:0016021	_	_	_	_	_	_	K00710	GALNT
comp29330_c0_seq1	98	1-294(+)	_	_	_	_	_	_	_	_	_	_	None	_
comp67652_c0_seq1	465	671-2065(-)	gi|340712657|ref|XP_003394872.1|	PREDICTED: arginyl-tRNA synthetase, cytoplasmic-like [Bombus terrestris]	0.69	GO:0006412;GO:0016874	7460.XP_623301	arginyl-tRNA synthetase	0.7589	COG0018	KOG4426	_	K01887	RARS, argS
comp58634_c0_seq1	63	91-279(+)	_	_	_	_	_	_	_	_	_	_	None	_
comp66136_c0_seq4	229	2-688(+)	_	_	_	_	_	_	_	_	_	_	None	_
comp61917_c0_seq11	173	652-1170(-)	gi|340710551|ref|XP_003393851.1|	PREDICTED: programmed cell death protein 6-like isoform 1 [Bombus terrestris]	0.83	GO:0005509	7237.FBpp0284647	GA27481	0.8462	COG5126	KOG0037	_	K07359	CAMKK
comp62136_c0_seq1	410	551-1780(-)	gi|380018349|ref|XP_003693093.1|	PREDICTED: MKI67 FHA domain-interacting nucleolar phosphoprotein-like [Apis florea]	0.59	GO:0097159;GO:1901363	4952.Q6C1Q8	YALI0F14245p	0.7632	_	KOG4208	_	K14838	NOP15
comp574371_c0_seq1	539	2-1618(-)	gi|321466808|gb|EFX77801.1|	ATM/Rad3 and Mei-41-like protein [Daphnia pulex]	0.6	GO:0016772	_	_	_	_	_	_	K06640	ATR
comp66574_c0_seq1	586	2799-4556(-)	gi|321461600|gb|EFX72630.1|	hypothetical protein DAPPUDRAFT_58734 [Daphnia pulex]	0.67	GO:0016020;GO:0005739;GO:0044765	7165.AGAP006346-PA	AGAP006346-PB	0.7636	COG0477	_	_	None	_
comp490091_c0_seq1	224	1-675(+)	_	_	_	_	_	_	_	_	_	_	None	_
comp68395_c0_seq11	135	2-406(+)	_	_	_	_	_	_	_	_	_	_	None	_
comp21193_c0_seq1	130	33-422(-)	gi|242018521|ref|XP_002429723.1|	equilibrative nucleoside transporter, putative [Pediculus humanus corporis]	0.76	_	_	_	_	_	_	_	K03323	SLC29A4, ENT4
comp66686_c0_seq1	606	835-2652(-)	gi|405970038|gb|EKC34975.1|	ATP-dependent DNA helicase 2 subunit 1 [Crassostrea gigas]	0.64	GO:0006302;GO:0003677;GO:0005654;GO:0043234;GO:0006355	_	_	_	_	_	_	K10884	XRCC6, KU70, G22P1
comp578134_c0_seq1	133	15-413(+)	_	_	_	_	_	_	_	_	_	_	None	_
comp690957_c0_seq1	123	1-369(+)	_	_	_	_	_	_	_	_	_	_	None	_
comp68049_c0_seq1	1917	259-6009(-)	gi|242023016|ref|XP_002431932.1|	conserved hypothetical protein [Pediculus humanus corporis]	0.61	_	_	_	_	_	_	_	K14310	NUP205
comp53389_c0_seq1	190	2479-3048(-)	gi|506968257|gb|AGM32472.1|	putative calcium-binding protein p22 [Coptotermes formosanus]	0.93	GO:0016174;GO:0005509;GO:0055114	6945.ISCW017170-PA	calcineurin B, putative	0.9102	COG5126	KOG0034	_	K06268	PPP3R, CNB
comp64073_c0_seq1	302	86-991(+)	gi|332017630|gb|EGI58327.1|	RING finger protein 113A [Acromyrmex echinatior]	0.78	GO:0046872	28377.ENSACAP00000012328	annotation not avaliable	0.8643	COG5152	KOG1813	_	K13127	RNF113A, CWC24
comp50893_c0_seq3	118	150-503(+)	gi|242017402|ref|XP_002429178.1|	protein E, putative [Pediculus humanus corporis]	0.96	_	_	_	_	_	_	_	K04364	GRB2
comp66991_c1_seq18	3022	211-9276(+)	gi|157866641|ref|XP_001687712.1|	putative kinesin K39 [Leishmania major strain Friedlin]	0.43	_	_	_	_	_	_	_	None	_
comp226510_c0_seq1	62	123-308(-)	_	_	_	_	_	_	_	_	_	_	None	_
comp62518_c0_seq1	90	282-551(+)	_	_	_	_	_	_	_	_	_	_	None	_
comp51452_c0_seq2	599	421-2217(+)	gi|443722511|gb|ELU11333.1|	hypothetical protein CAPTEDRAFT_180377 [Capitella teleta]	0.76	GO:0008152;GO:0008168	7739.JGI185808	hypothetical protein	0.7736	COG2518	_	_	None	_
comp67730_c1_seq1	125	1-375(-)	_	_	_	_	_	_	_	_	_	_	None	_
comp63244_c0_seq2	746	72-2309(+)	gi|405973805|gb|EKC38497.1|	Mitochondrial inner membrane protein [Crassostrea gigas]	0.57	GO:0016020	_	_	_	_	_	_	None	_
comp36930_c0_seq1	270	332-1141(-)	gi|390351596|ref|XP_003727689.1|	PREDICTED: uncharacterized protein LOC100889627 [Strongylocentrotus purpuratus]	0.74	_	_	_	_	_	_	_	None	_
comp8830_c0_seq1	128	1-387(+)	_	_	_	_	_	_	_	_	_	_	None	_
comp60450_c0_seq1	260	157-936(+)	gi|332020431|gb|EGI60851.1|	N-acylneuraminate-9-phosphatase [Acromyrmex echinatior]	0.6	_	_	_	_	_	_	_	K01097	NANP
comp68004_c0_seq4	132	45-440(-)	_	_	_	_	_	_	_	_	_	_	None	_
comp721884_c0_seq1	136	1-411(+)	_	_	_	_	_	_	_	_	_	_	None	_
comp65039_c0_seq2	520	758-2317(-)	gi|52695497|pdb|1SHN|A	Chain A, Crystal Structure Of Shrimp Alkaline Phosphatase With Phosphate Bound B Chain B, Crystal Structure Of Shrimp Alkaline Phosphatase With Phosphate B	0.82	GO:0019497;GO:0046872;GO:0046486;GO:0046656;GO:0016311;GO:0004035	_	_	_	_	_	_	K01077	E3.1.3.1, phoA, phoB
comp58967_c0_seq2	536	90-1697(+)	gi|334690638|gb|AEG80154.1|	Tcp-1-beta [Litopenaeus vannamei]	0.97	GO:0006457;GO:0072686;GO:0005524;GO:0051298;GO:0005832;GO:0022008;GO:0005875;GO:0005811;GO:0051082;GO:0007052;GO:0031122	7070.XP_970646	similar to AGAP009694-PA	0.8935	COG0459	KOG0363	_	K09494	CCT2
comp65949_c0_seq3	51	3-155(-)	_	_	_	_	_	_	_	_	_	_	None	_
comp872484_c0_seq1	83	1-249(+)	_	_	_	_	_	_	_	_	_	_	None	_
comp58808_c0_seq2	330	2-991(-)	gi|328724246|ref|XP_001943539.2|	PREDICTED: protein pangolin, isoforms A/H/I-like isoform 1 [Acyrthosiphon pisum]	0.52	GO:0007399;GO:0060070;GO:0044333;GO:0005488;GO:0060729	_	_	_	_	_	_	K04491	TCF7L2
comp68017_c0_seq1	1689	1-5067(+)	gi|91078512|ref|XP_969532.1|	PREDICTED: similar to PI-3-kinase-related kinase SMG-1 [Tribolium castaneum]	0.6	_	7739.JGI118643	hypothetical protein	0.752	COG5032	_	_	K08873	SMG1
comp66168_c1_seq1	522	1325-2890(-)	gi|321456220|gb|EFX67333.1|	hypothetical protein DAPPUDRAFT_218706 [Daphnia pulex]	0.84	GO:0006555;GO:0019343;GO:0006535;GO:0006544;GO:0004122;GO:0006566;GO:0005737	99883.ENSTNIP00000011140	cystathionine-beta-synthase	0.8172	COG0031	KOG1252	_	K01697	E4.2.1.22, CBS
comp19109_c0_seq1	199	579-1175(-)	_	_	_	_	_	_	_	_	_	_	None	_
comp68428_c0_seq12	319	4532-5488(-)	gi|241714779|ref|XP_002413523.1|	carnitine-acylcarnitine carrier protein, putative [Ixodes scapularis]	0.83	GO:0006810;GO:0016021;GO:0005743	6945.ISCW022609-PA	carnitine-acylcarnitine carrier protein, putative	0.8294	_	KOG0758	_	K15109	SLC25A20_29, CACT, CACL, CRC1
comp912090_c0_seq1	162	1-486(-)	_	_	_	_	_	_	_	_	_	_	None	_
comp51797_c0_seq1	857	211-2781(+)	gi|405969697|gb|EKC34651.1|	Zinc finger and BTB domain-containing protein 24 [Crassostrea gigas]	0.57	_	_	_	_	_	_	_	K09228	KRAB
comp417806_c0_seq1	336	219-1229(+)	_	_	_	_	_	_	_	_	_	_	None	_
comp50951_c0_seq1	92	285-560(-)	gi|193582383|ref|XP_001951255.1|	PREDICTED: u6 snRNA-associated Sm-like protein LSm5-like [Acyrthosiphon pisum]	0.98	GO:0006397;GO:0043928;GO:0003723;GO:0005515;GO:0005681;GO:0005829;GO:0008380	99883.ENSTNIP00000011544	LSM5 homolog, U6 small nuclear RNA associated (S. cerevisiae)	0.9867	COG1958	KOG1775	_	K12624	LSM5
comp55287_c0_seq1	301	151-1053(+)	gi|156548722|ref|XP_001603353.1|	PREDICTED: palmitoyl-protein thioesterase 1-like [Nasonia vitripennis]	0.75	_	8364.ENSXETP00000002562	Palmitoyl-protein thioesterase 1 (Ceroid-lipofuscinosis, neuronal 1, infantile)	0.7766	COG1075	KOG2541	_	K01074	PPT
comp46367_c0_seq1	146	24-461(-)	_	_	_	_	_	_	_	_	_	_	None	_
comp67219_c0_seq7	128	216-599(+)	gi|327358541|gb|AEA51117.1|	endonuclease-reverse transcriptase HmRTE-e01, partial [Oryzias melastigma]	0.75	GO:0003676	_	_	_	_	_	_	None	_
comp66478_c0_seq4	122	183-548(+)	_	_	_	_	_	_	_	_	_	_	None	_
comp55367_c0_seq1	454	141-1505(+)	gi|440492998|gb|ELQ75517.1|	Deoxyribodipyrimidine photolyase/cryptochrome [Trachipleistophora hominis]	0.59	_	_	_	_	_	_	_	None	_
comp28073_c0_seq1	114	530-871(-)	_	_	_	_	_	_	_	_	_	_	None	_
comp64842_c0_seq2	79	173-409(-)	_	_	_	_	_	_	_	_	_	_	None	_
comp61741_c0_seq1	102	736-1041(-)	_	_	_	_	_	_	_	_	_	_	_	_
comp52589_c0_seq2	348	62-1105(+)	gi|156407190|ref|XP_001641427.1|	predicted protein [Nematostella predicted protein [Nematostella vectensis]	0.59	_	_	_	_	_	_	_	K00020	E1.1.1.31, mmsB
comp122797_c0_seq1	267	98-898(+)	gi|91078614|ref|XP_967493.1|	PREDICTED: similar to syntaxin-like protein [Tribolium castaneum]	0.75	GO:0046907;GO:0016192	7460.XP_393125	syntaxin 6	0.7796	_	KOG3202	_	K08498	STX6
comp47315_c0_seq1	56	2-169(+)	_	_	_	_	_	_	_	_	_	_	None	_
comp66500_c0_seq2	150	103-555(+)	gi|390331629|ref|XP_787417.3|	PREDICTED: uncharacterized protein LOC582372 [Strongylocentrotus purpuratus]	0.46	_	_	_	_	_	_	_	None	_
comp61030_c0_seq1	924	2-2773(+)	gi|405975951|gb|EKC40479.1|	Zinc finger FYVE domain-containing protein 9 [Crassostrea gigas]	0.69	_	_	_	_	_	_	_	K04679	MADHIP, SARA
comp712370_c0_seq1	246	1-738(-)	_	_	_	_	_	_	_	_	_	_	None	_
comp64749_c0_seq1	889	1-2667(+)	gi|321475147|gb|EFX86110.1|	hypothetical protein DAPPUDRAFT_236682 [Daphnia pulex]	0.56	_	_	_	_	_	_	_	None	_
comp662762_c0_seq1	126	2-382(+)	gi|340723323|ref|XP_003400040.1|	PREDICTED: uncharacterized glycosyltransferase AER61-like [Bombus terrestris]	0.74	GO:0016740	_	_	_	_	_	_	None	_
comp65462_c1_seq4	2011	158-6190(-)	gi|189240288|ref|XP_973124.2|	PREDICTED: similar to CG6734 CG6734-PA [Tribolium castaneum]	0.76	GO:0016772	_	_	_	_	_	_	None	_
comp63532_c0_seq2	361	104-1189(+)	gi|358442122|gb|AEU11366.1|	Broad-complex protein isoform 4 [Penaeus monodon]	0.79	GO:0005634;GO:0008270;GO:0003676	_	_	_	_	_	_	K02174	BR-C
comp64746_c0_seq2	458	538-1911(+)	_	_	_	_	_	_	_	_	_	_	None	_
comp62412_c0_seq1	68	373-576(-)	_	_	_	_	_	_	_	_	_	_	None	_
comp45010_c0_seq1	115	221-565(-)	_	_	_	_	_	_	_	_	_	_	None	_
comp65066_c0_seq1	252	324-1079(+)	gi|213515230|ref|NP_001134512.1|	Dehydrogenase/reductase SDR family member 11 [Salmo salar]	0.73	GO:0008152	_	_	_	_	_	_	None	_
comp47521_c0_seq1	471	470-1882(-)	gi|498939317|ref|XP_004521158.1|	PREDICTED: uncharacterized protein LOC101456261 isoform X1 [Ceratitis capitata]	0.63	_	_	_	_	_	_	_	K06519	SLC3A2, MDU1
comp52681_c0_seq1	130	2-391(-)	_	_	_	_	_	_	_	_	_	_	None	_
comp61202_c0_seq1	68	2-205(-)	_	_	_	_	_	_	_	_	_	_	None	_
comp68272_c0_seq19	73	139-357(-)	_	_	_	_	_	_	_	_	_	_	None	_
comp61897_c0_seq4	415	492-1736(+)	gi|270001422|gb|EEZ97869.1|	hypothetical protein TcasGA2_TC000244 [Tribolium castaneum]	0.8	GO:0030274;GO:0005667;GO:0003712;GO:0045449	7070.XP_969024	similar to lim domain binding protein	0.9094	_	KOG2181	_	K15617	LDB1
comp68171_c1_seq1	445	1-1335(+)	gi|321464400|gb|EFX75408.1|	hypothetical protein DAPPUDRAFT_306799 [Daphnia pulex]	0.96	GO:0004674;GO:0005524;GO:0009069;GO:0006468	7460.XP_001122147	serine/threonine-protein kinase PAK mbt	0.9528	COG0515	KOG0578	_	None	_
comp67272_c0_seq4	358	2-1075(-)	gi|332024380|gb|EGI64578.1|	Palmitoyltransferase ZDHHC2 [Acromyrmex echinatior]	0.79	GO:0046872	6945.ISCW021863-PA	zinc finger protein, putative	0.8011	COG5273	KOG1315	_	None	_
comp65499_c0_seq5	373	1851-2969(-)	gi|262401121|gb|ACY66463.1|	TIA-1-like protein [Scylla paramamosain]	0.94	GO:0000166;GO:0003676	7460.XP_395357	Rox8 protein	0.7537	COG0724	_	_	K13201	TIA1, TIAL1
comp64999_c0_seq3	194	2923-3504(-)	gi|139948903|ref|NP_001077172.1|	RING finger protein 185 [Bos RNF185 protein [Bos taurus]	0.74	GO:0016020;GO:0046872;GO:0005739;GO:0044237	9913.ENSBTAP00000003661	ring finger protein 185	0.8	_	KOG0823	_	K10666	RNF5
comp33194_c0_seq1	75	3-227(+)	_	_	_	_	_	_	_	_	_	_	None	_
comp67638_c0_seq1	355	803-1867(-)	gi|321473369|gb|EFX84336.1|	hypothetical protein DAPPUDRAFT_99401 [Daphnia pulex]	0.66	_	_	_	_	_	_	_	K01785	E5.1.3.3, galM
comp67569_c0_seq68	3976	624-12551(-)	gi|321479130|gb|EFX90086.1|	hypothetical protein DAPPUDRAFT_186952 [Daphnia pulex]	0.68	_	_	_	_	_	_	_	None	_
comp68533_c0_seq15	805	2308-4725(+)	gi|147790135|emb|CAN67886.1|	hypothetical protein VITISV_042574 [Vitis vinifera]	0.5	_	_	_	_	_	_	_	None	_
comp27290_c0_seq1	100	184-483(+)	_	_	_	_	_	_	_	_	_	_	None	_
comp67599_c0_seq2	847	221-2761(-)	gi|91086195|ref|XP_971475.1|	PREDICTED: similar to protein transport protein sec23 [Tribolium castaneum]	0.8	GO:0006886;GO:0030127;GO:0008270;GO:0006888	7070.XP_971475	similar to CG1250-PA, isoform A	0.7982	COG5047	KOG1986	_	K14006	SEC23
comp64449_c1_seq1	970	903-3812(-)	gi|321468191|gb|EFX79177.1|	hypothetical protein DAPPUDRAFT_197668 [Daphnia pulex]	0.82	GO:0045298;GO:0005524;GO:0035371;GO:0007310;GO:0001754;GO:0007269;GO:0007303;GO:0040023;GO:0005739;GO:0007411;GO:0008103;GO:0005871;GO:0008574;GO:0008088;GO:0047497;GO:0019227;GO:0048741;GO:0008017;GO:0048813;GO:0007317;GO:0006886;GO:0048312;GO:0030011	7227.FBpp0086328	Kinesin heavy chain; Kinesin is a microtubule-associated force-producing protein that may pl [...]	0.7866	COG5059	KOG0240	_	K10396	KIF5
comp68208_c0_seq1	927	74-2854(+)	gi|512843729|ref|XP_002935427.2|	PREDICTED: DNA mismatch repair protein Msh2 [Xenopus (Silurana) tropicalis]	0.74	GO:0006311;GO:0045190;GO:0016446;GO:0000404;GO:0006302;GO:0031573;GO:0000406;GO:0000710;GO:0032302;GO:0006301;GO:0010165;GO:0042771;GO:0010224;GO:0032137;GO:0000228;GO:0045128;GO:0003684;GO:0032138;GO:0006200;GO:0043570;GO:0000403;GO:0008094;GO:0032301;GO:0000400	7955.ENSDARP00000027768	mutS homolog 2	0.7503	COG0249	_	_	K08735	MSH2
comp68533_c0_seq5	300	1030-1929(+)	_	_	_	_	_	_	_	_	_	_	None	_
comp48027_c0_seq2	341	80-1102(-)	gi|328790497|ref|XP_395624.4|	PREDICTED: hypothetical protein LOC412161 [Apis mellifera]	0.79	GO:0046872;GO:0005622	7460.XP_395624	similar to Broad-complex core-protein isoform 6	0.8119	_	KOG4441	_	None	_
comp45547_c0_seq1	63	209-397(-)	_	_	_	_	_	_	_	_	_	_	None	_
comp45044_c0_seq2	90	1-270(+)	_	_	_	_	_	_	_	_	_	_	None	_
comp62767_c0_seq1	370	60-1169(+)	gi|156550971|ref|XP_001604167.1|	PREDICTED: cytochrome c-type heme lyase-like [Nasonia vitripennis]	0.74	GO:0015994;GO:0005739;GO:0004408	7425.XP_001604167	similar to holocytochrome c synthetase	0.7657	_	KOG3996	_	K01764	E4.4.1.17
comp59516_c0_seq6	567	253-1956(+)	gi|357627511|gb|EHJ77186.1|	hypothetical protein KGM_12139 [Danaus plexippus]	0.51	_	_	_	_	_	_	_	None	_
comp65822_c0_seq1	306	2-919(+)	gi|260789391|ref|XP_002589730.1|	hypothetical protein BRAFLDRAFT_239453 [Branchiostoma floridae]	0.6	_	_	_	_	_	_	_	K06998	K06998
comp33152_c0_seq1	67	973-1173(+)	_	_	_	_	_	_	_	_	_	_	None	_
comp272829_c0_seq1	53	463-621(-)	_	_	_	_	_	_	_	_	_	_	None	_
comp65778_c0_seq43	321	1-966(+)	gi|158286657|ref|XP_308855.4|	AGAP006901-PA [Anopheles gambiae str. PEST]	0.69	GO:0001952;GO:0015629;GO:0051371	_	_	_	_	_	_	None	_
comp114344_c0_seq1	63	179-367(-)	_	_	_	_	_	_	_	_	_	_	None	_
comp57516_c0_seq3	761	75-2357(+)	gi|322786136|gb|EFZ12743.1|	hypothetical protein SINV_02068 [Solenopsis invicta]	0.72	_	_	_	_	_	_	_	None	_
comp62400_c0_seq9	356	197-1264(+)	gi|321466080|gb|EFX77077.1|	hypothetical protein DAPPUDRAFT_305861 [Daphnia pulex]	0.64	_	_	_	_	_	_	_	None	_
comp65545_c0_seq3	1167	229-3729(+)	gi|321458840|gb|EFX69901.1|	hypothetical protein DAPPUDRAFT_228516 [Daphnia pulex]	0.82	GO:0003779;GO:0005524;GO:0003774;GO:0016459	7070.XP_975060	myosin 6	0.7888	COG5022	KOG0163	_	K10358	MYO6
comp56998_c0_seq6	294	191-1072(+)	gi|195032969|ref|XP_001988594.1|	GH11247 [Drosophila grimshawi]	0.53	_	_	_	_	_	_	_	None	_
comp59721_c0_seq2	281	442-1284(-)	gi|242013849|ref|XP_002427613.1|	A kinase anchor protein, putative [Pediculus humanus corporis]	0.58	GO:0005515;GO:0043186	_	_	_	_	_	_	None	_
comp67953_c0_seq12	63	32-220(+)	_	_	_	_	_	_	_	_	_	_	None	_
comp68395_c0_seq2	135	2-406(+)	_	_	_	_	_	_	_	_	_	_	None	_
comp68080_c0_seq8	610	1189-3018(-)	gi|357602283|gb|EHJ63333.1|	putative goliath E3 ubiquitin ligase [Danaus plexippus]	0.84	GO:0008270;GO:0016874	7070.XP_966546	similar to CG2679-PB, isoform B	0.8098	COG5540	KOG0800	_	None	_
comp64926_c0_seq3	1153	412-3870(+)	gi|332029538|gb|EGI69427.1|	Histone-lysine N-methyltransferase MLL5 [Acromyrmex echinatior]	0.53	_	7425.XP_001599536	hypothetical protein LOC100114564	0.8125	COG2940	_	_	None	_
comp887469_c0_seq1	54	231-392(-)	_	_	_	_	_	_	_	_	_	_	None	_
comp68237_c0_seq11	127	28-408(-)	_	_	_	_	_	_	_	_	_	_	None	_
comp414819_c0_seq1	155	1-468(+)	gi|242018362|ref|XP_002429646.1|	myst histone acetyltransferase, putative [Pediculus humanus corporis]	0.69	GO:0044260;GO:0016746;GO:0005622;GO:0044238;GO:0005488	_	_	_	_	_	_	K11306	MYST4, KAT6B
comp63273_c0_seq7	1101	1104-4406(-)	gi|350579090|ref|XP_001925661.4|	PREDICTED: ninein isoform 1 [Sus scrofa]	0.51	GO:0016740	_	_	_	_	_	_	None	_
comp60707_c0_seq8	301	1-903(-)	gi|207298841|gb|ACI23572.1|	cardiac muscle actin [Homarus americanus]	0.99	GO:0005856;GO:0005524;GO:0005737	7165.AGAP011516-PA	AGAP000651-PA; Actins are highly conserved proteins that are involved in various types of ce [...]	0.9732	COG5277	KOG0676	_	K05692	ACTB_G1
comp60039_c0_seq9	896	1-2688(-)	gi|345492232|ref|XP_001600241.2|	PREDICTED: inositol hexakisphosphate and diphosphoinositol-pentakisphosphate kinase-like [Nasonia vitripennis]	0.89	GO:0019497;GO:0016070;GO:0016310;GO:0006771;GO:0016301;GO:0003993	_	_	_	_	_	_	K13024	HISPPD, VIP
comp60099_c0_seq1	508	2-1525(+)	gi|499015580|ref|XP_004558602.1|	PREDICTED: alpha-L-iduronidase-like [Maylandia zebra]	0.68	_	_	_	_	_	_	_	K01217	IDUA
comp52157_c0_seq1	98	166-459(+)	gi|506968537|gb|AGM32612.1|	cytochrome c oxidase subunit VIIa [Coptotermes formosanus]	0.72	_	_	_	_	_	_	_	K02270	COX7A
comp619729_c0_seq1	239	3-719(-)	gi|513232444|ref|XP_424917.4|	PREDICTED: sushi, von Willebrand factor type A, EGF and pentraxin domain-containing protein 1 [Gallus gallus]	0.6	_	_	_	_	_	_	_	None	_
comp247990_c0_seq1	485	94-1548(+)	gi|507692685|ref|XP_004642321.1|	PREDICTED: beta-1-syntrophin [Octodon degus]	0.63	GO:0016020;GO:0005515;GO:0043234;GO:0005737	_	_	_	_	_	_	None	_
comp65603_c0_seq4	197	1-591(+)	_	_	_	_	_	_	_	_	_	_	None	_
comp49906_c0_seq1	612	1-1839(+)	gi|260786461|ref|XP_002588276.1|	hypothetical protein BRAFLDRAFT_124709 [Branchiostoma floridae]	0.68	GO:0016772	_	_	_	_	_	_	K08857	NEK
comp63140_c0_seq1	270	2-811(+)	_	_	_	_	_	_	_	_	_	_	None	_
comp402035_c0_seq1	611	2-1837(+)	gi|242006080|ref|XP_002423884.1|	tyrosine protein kinase, putative [Pediculus humanus corporis]	0.51	GO:0016772	_	_	_	_	_	_	None	_
comp593449_c0_seq1	127	1-381(-)	gi|466000900|gb|EMP41364.1|	Cyclin-O [Chelonia mydas]	0.55	GO:0044763	_	_	_	_	_	_	K10861	UDG2, CCNO
comp15173_c0_seq1	618	2-1855(+)	gi|307168545|gb|EFN61603.1|	60 kDa SS-A/Ro ribonucleoprotein [Camponotus floridanus]	0.57	_	_	_	_	_	_	_	K11089	TROVE2, SSA2
comp66466_c0_seq1	1128	82-3465(-)	gi|189241218|ref|XP_971240.2|	PREDICTED: similar to FLJ12716-like protein [Tribolium castaneum]	0.72	_	_	_	_	_	_	_	None	_
comp67408_c0_seq1	361	662-1744(-)	_	_	_	_	_	_	_	_	_	_	None	_
comp64250_c0_seq4	505	1237-2751(-)	gi|194765583|ref|XP_001964906.1|	GF21892 [Drosophila ananassae]	0.75	GO:0005524;GO:0009069;GO:0006468;GO:0005952;GO:0004691	7217.FBpp0125084	GF21892	0.8584	COG0515	KOG0616	_	K04345	PKA
comp51533_c0_seq3	234	3-707(+)	gi|157167331|ref|XP_001660259.1|	bric-a-brac [Aedes aegypti]	0.73	GO:0003677;GO:0005622;GO:0008270	7159.AAEL001739-PA	bric-a-brac	0.8172	_	KOG4441	_	K09237	K09237
comp61939_c0_seq2	218	1000-1653(-)	gi|443683291|gb|ELT87590.1|	hypothetical protein CAPTEDRAFT_209791 [Capitella teleta]	0.67	_	_	_	_	_	_	_	None	_
comp62325_c0_seq8	676	647-2674(-)	gi|478259401|gb|ENN79294.1|	hypothetical protein YQE_04252, partial [Dendroctonus ponderosae]	0.74	_	_	_	_	_	_	_	None	_
comp58390_c0_seq22	790	518-2887(+)	gi|383860564|ref|XP_003705759.1|	PREDICTED: catenin delta-2-like [Megachile rotundata]	0.85	_	7460.XP_391862	similar to CG17484-PA.3	0.8635	_	KOG1048	_	None	_
comp51059_c0_seq1	744	118-2349(+)	gi|242024687|ref|XP_002432758.1|	Ribosomal protein S6 kinase alpha-2, putative [Pediculus humanus corporis]	0.85	GO:0000287;GO:0005524;GO:0045786;GO:0010659;GO:0004711;GO:0005737;GO:0007243;GO:0043065;GO:0005819;GO:0008285;GO:0005634;GO:0002035;GO:0007507;GO:0009069;GO:0001556;GO:0010628;GO:0070613;GO:0071322;GO:0018105;GO:0000089;GO:0060047	28377.ENSACAP00000015284	ribosomal protein S6 kinase, 90kDa, polypeptide 2	0.8588	COG0515	KOG0603	_	K04373	RPS6KA, RSK2
comp64304_c0_seq1	148	177-620(+)	gi|506965696|gb|AGM32200.1|	cutA-like precursor [Coptotermes formosanus]	0.84	GO:0010038	7070.XP_975254	similar to MGC85327 protein	0.8454	COG1324	KOG3338	_	K03926	cutA
comp63688_c0_seq2	559	852-2528(-)	gi|410900494|ref|XP_003963731.1|	PREDICTED: sphingosine-1-phosphate lyase 1-like [Takifugu rubripes]	0.74	GO:0016829	99883.ENSTNIP00000016065	sphingosine-1-phosphate lyase 1	0.7552	COG0076	_	_	K01634	E4.1.2.27
comp66271_c0_seq3	1156	162-3629(+)	gi|301609539|ref|XP_002934315.1|	PREDICTED: myotubularin-related protein 3 [Xenopus (Silurana) tropicalis]	0.7	GO:0044424;GO:0004721;GO:0006470	_	_	_	_	_	_	K01104	E3.1.3.48
comp67406_c0_seq3	1648	244-5187(+)	_	_	_	_	_	_	_	_	_	_	None	_
comp65956_c0_seq1	212	252-887(-)	_	_	_	_	_	_	_	_	_	_	None	_
comp60671_c0_seq1	260	1702-2481(-)	gi|67466662|ref|XP_649478.1|	hypothetical protein [Entamoeba histolytica HM-1:IMSS]	0.44	_	_	_	_	_	_	_	K14565	NOP58
comp67173_c0_seq1	873	226-2844(-)	gi|449477354|ref|XP_002196178.2|	PREDICTED: probable RNA-binding protein 19 [Taeniopygia guttata]	0.63	GO:0044424	69293.ENSGACP00000012505	RNA binding motif protein 19	0.7848	COG0724	_	_	K14787	MRD1, RBM19
comp7201_c0_seq1	191	26-601(+)	gi|383849298|ref|XP_003700282.1|	PREDICTED: serine/threonine-protein kinase ULK3-like [Megachile rotundata]	0.8	GO:0004674;GO:0000166;GO:0009069;GO:0045880;GO:0005737;GO:0046777;GO:0045879	7425.XP_001606416	similar to CG8866-PA	0.7989	COG0515	KOG0595	NOG219513	K08269	ULK, ATG1
comp67360_c0_seq1	1162	987-4472(-)	gi|499034907|ref|XP_004568134.1|	PREDICTED: WASH complex subunit strumpellin-like [Maylandia zebra]	0.73	GO:0044763;GO:0071203	_	_	_	_	_	_	None	_
comp542451_c0_seq1	149	2-451(+)	_	_	_	_	_	_	_	_	_	_	None	_
comp67433_c0_seq2	122	844-1209(+)	_	_	_	_	_	_	_	_	_	_	None	_
comp66202_c0_seq12	789	1223-3589(+)	gi|126297980|ref|XP_001371908.1|	PREDICTED: sarcosine dehydrogenase, mitochondrial [Monodelphis domestica]	0.73	GO:0003824;GO:0044710;GO:0005737	_	_	_	_	_	_	K00314	E1.5.99.1
comp62842_c0_seq4	713	139-2277(+)	gi|195035369|ref|XP_001989150.1|	GH11564 [Drosophila grimshawi]	0.91	GO:0003779;GO:0005524;GO:0003774;GO:0016459	_	_	_	_	_	_	K10352	MYH
comp68533_c0_seq35	748	1296-3539(+)	gi|147790135|emb|CAN67886.1|	hypothetical protein VITISV_042574 [Vitis vinifera]	0.53	_	_	_	_	_	_	_	None	_
comp60549_c0_seq1	69	220-426(+)	_	_	_	_	_	_	_	_	_	_	None	_
comp65167_c0_seq1	443	3-1331(+)	gi|57525053|ref|NP_001006163.1|	COP9 signalosome complex subunit 3 [Gallus gallus]	0.75	GO:0007165;GO:0005515;GO:0008180;GO:0009416;GO:0010388;GO:0005737	9031.ENSGALP00000007709	COP9 signalosome complex subunit 3 (Signalosome subunit 3); Component of the COP9 signalosom [...]	0.7543	_	KOG2582	_	K12177	COPS3, CSN3
comp66837_c0_seq1	480	3220-4659(-)	gi|405959519|gb|EKC25548.1|	Succinate-semialdehyde dehydrogenase, mitochondrial [Crassostrea gigas]	0.72	GO:0016620;GO:0008152	_	_	_	_	_	_	K00139	E1.2.1.24
comp55357_c0_seq5	535	392-1999(+)	gi|332024795|gb|EGI64983.1|	Reticulocyte-binding protein 2-like protein a [Acromyrmex echinatior]	0.75	_	_	_	_	_	_	_	None	_
comp54570_c0_seq1	363	93-1181(+)	gi|449677948|ref|XP_002163283.2|	PREDICTED: tuftelin-interacting protein 11-like [Hydra magnipapillata]	0.56	_	_	_	_	_	_	_	K13103	TFIP11
comp538633_c0_seq1	64	126-317(+)	_	_	_	_	_	_	_	_	_	_	None	_
comp64727_c0_seq3	164	208-699(+)	_	_	_	_	_	_	_	_	_	_	_	_
comp57424_c0_seq1	57	903-1073(+)	_	_	_	_	_	_	_	_	_	_	None	_
comp885725_c0_seq1	217	1-654(+)	gi|334328422|ref|XP_001374290.2|	PREDICTED: zinc finger protein 208-like [Monodelphis domestica]	0.65	_	_	_	_	_	_	_	K09228	KRAB
comp39216_c0_seq1	309	279-1205(-)	gi|66820991|ref|XP_644032.1|	hypothetical protein DDB_G0274557 [Dictyostelium discoideum AX4]	0.56	_	_	_	_	_	_	_	None	_
comp17382_c0_seq1	142	1-426(-)	gi|198436627|ref|XP_002124291.1|	PREDICTED: uncharacterized protein LOC100186072 [Ciona intestinalis]	0.51	_	_	_	_	_	_	_	None	_
comp65463_c0_seq7	3815	1-11445(+)	gi|195023816|ref|XP_001985752.1|	GH20976 [Drosophila grimshawi]	0.56	_	_	_	_	_	_	_	None	_
comp1521577_c0_seq1	170	3-512(-)	gi|348574341|ref|XP_003472949.1|	PREDICTED: cytosolic carboxypeptidase-like protein 5-like isoform 1 [Cavia porcellus]	0.74	_	10141.ENSCPOP00000010122	ATP/GTP binding protein-like 5	0.825	COG2866	_	_	None	_
comp323451_c0_seq1	218	50-703(-)	_	_	_	_	_	_	_	_	_	_	None	_
comp66736_c0_seq2	111	318-650(-)	_	_	_	_	_	_	_	_	_	_	None	_
comp36303_c0_seq1	212	1-636(-)	_	_	_	_	_	_	_	_	_	_	None	_
comp66984_c0_seq7	495	2-1486(+)	_	_	_	_	_	_	_	_	_	_	None	_
comp67516_c0_seq2	175	223-747(-)	_	_	_	_	_	_	_	_	_	_	None	_
comp55551_c0_seq4	274	7-828(-)	gi|110760779|ref|XP_001120157.1|	PREDICTED: tRNA dimethylallyltransferase, mitochondrial-like, partial [Apis mellifera]	0.71	_	_	_	_	_	_	_	K00791	miaA, TRIT1
comp66586_c0_seq3	447	3-1343(-)	gi|390359171|ref|XP_003729426.1|	PREDICTED: uncharacterized protein LOC575262 [Strongylocentrotus purpuratus]	0.62	_	_	_	_	_	_	_	None	_
comp48335_c0_seq1	99	3-299(-)	gi|449669389|ref|XP_004207008.1|	PREDICTED: uncharacterized protein LOC101237775 [Hydra magnipapillata]	0.64	_	_	_	_	_	_	_	None	_
comp65398_c0_seq1	110	1288-1617(-)	_	_	_	_	_	_	_	_	_	_	None	_
comp625868_c0_seq1	122	1-369(+)	gi|56756350|gb|AAW26348.1|	SJCHGC02419 protein [Schistosoma heparin binding protein [Schistosoma japonicum]	0.79	GO:0005840;GO:0042254;GO:0006412;GO:0003735	6182.Q5DCV8	SJCHGC02419 protein	0.8021	_	KOG3434	_	K02891	RP-L22e, RPL22
comp64146_c0_seq2	673	2-2020(+)	gi|471363848|ref|XP_004372478.1|	PREDICTED: glutamate receptor ionotropic, kainate 2 isoform 1 [Trichechus manatus latirostris]	0.45	_	_	_	_	_	_	_	K05203	GRIK3
comp61195_c0_seq3	159	436-915(+)	gi|159468548|ref|XP_001692436.1|	dicer-like protein [Chlamydomonas reinhardtii]	0.48	GO:0003824	_	_	_	_	_	_	None	_
comp57639_c0_seq2	454	2-1363(+)	gi|321473779|gb|EFX84746.1|	hypothetical protein DAPPUDRAFT_314610 [Daphnia pulex]	0.88	_	7159.AAEL014962-PA	conserved hypothetical protein	0.7508	_	_	NOG68237	None	_
comp41284_c0_seq1	999	252-3248(-)	gi|91080335|ref|XP_974602.1|	PREDICTED: similar to AGAP010009-PA [Tribolium castaneum]	0.75	GO:0005488	7070.D2A2A2	similar to CG3407-PA	0.8538	COG5048	KOG1721	_	None	_
comp68120_c0_seq4	395	378-1562(-)	gi|3913352|sp|Q27712.1|CP2L1_PANAR	RecName: Full=Cytochrome P450 2L1; AltName: Full=CYPIIL1 cytochrome P450 [Panulirus argus]	0.63	GO:0043227;GO:0016491	_	_	_	_	_	_	K14937	CYP15A1
comp13103_c0_seq1	162	2-490(+)	_	_	_	_	_	_	_	_	_	_	None	_
comp58324_c0_seq1	822	145-2610(+)	gi|312376301|gb|EFR23430.1|	hypothetical protein AND_12885 [Anopheles darlingi]	0.59	GO:0005488	_	_	_	_	_	_	K09237	K09237
comp67180_c0_seq13	534	2027-3628(-)	gi|187468988|gb|AAI66707.1|	Cars protein [Rattus norvegicus]	0.75	GO:0006534;GO:0004817;GO:0005524;GO:0006423;GO:0005829;GO:0000049;GO:0042803	10116.ENSRNOP00000028077	cysteinyl-tRNA synthetase	0.7538	COG0215	KOG2007	_	K01883	CARS, cysS
comp64598_c0_seq19	517	636-2186(+)	gi|345487261|ref|XP_001602592.2|	PREDICTED: hypothetical protein LOC100118685 [Nasonia vitripennis]	0.91	GO:0006119;GO:0033178;GO:0015991;GO:0007165;GO:0005622;GO:0046961	7425.XP_001602592	similar to delta-9 desaturase 1	0.8583	_	KOG4724	_	None	_
comp629030_c0_seq1	153	1-462(+)	gi|260836417|ref|XP_002613202.1|	hypothetical protein BRAFLDRAFT_210470 [Branchiostoma floridae]	0.63	GO:0044763;GO:0005488	_	_	_	_	_	_	K08739	MLH3
comp56804_c0_seq2	84	884-1135(+)	_	_	_	_	_	_	_	_	_	_	None	_
comp47112_c0_seq1	317	3-953(-)	_	_	_	_	_	_	_	_	_	_	None	_
comp33947_c0_seq1	221	63-725(+)	gi|328899492|gb|AEB54638.1|	ribosomal protein L10 [Procambarus clarkii]	0.96	GO:0005840;GO:0042254;GO:0006412;GO:0003735	7460.XP_393092	60S ribosomal protein L10	0.9423	COG0197	KOG0857	_	K02866	RP-L10e, RPL10
comp6610_c0_seq1	137	1-414(+)	gi|431907003|gb|ELK11122.1|	Rotatin [Pteropus alecto]	0.6	_	_	_	_	_	_	_	None	_
comp21465_c0_seq1	160	3-482(+)	_	_	_	_	_	_	_	_	_	_	None	_
comp62665_c0_seq1	169	3-509(-)	gi|317419642|emb|CBN81679.1|	Zinc finger protein 16 [Dicentrarchus labrax]	0.63	GO:0005488	_	_	_	_	_	_	K09228	KRAB
comp68101_c0_seq2	350	166-1215(+)	_	_	_	_	_	_	_	_	_	_	None	_
comp65373_c0_seq2	405	657-1871(+)	_	_	_	_	_	_	_	_	_	_	None	_
comp67887_c0_seq2	154	472-933(+)	gi|357627990|gb|EHJ77482.1|	endonuclease-reverse transcriptase HmRTE-e01 [Danaus plexippus]	0.71	GO:0003824	8090.ENSORLP00000015075	.	0.7788	_	_	NOG289364	None	_
comp62977_c0_seq1	176	1230-1757(-)	gi|432851804|ref|XP_004067093.1|	PREDICTED: methylmalonyl-CoA epimerase, mitochondrial-like [Oryzias latipes]	0.85	_	8090.ENSORLP00000007364	methylmalonyl CoA epimerase	0.8618	COG0346	KOG2944	_	K05606	MCEE
comp57332_c0_seq8	582	2037-3782(-)	gi|513197049|ref|XP_004936631.1|	PREDICTED: polypyrimidine tract-binding protein 2 isoform X11 [Gallus gallus]	0.74	_	13616.ENSMODP00000005193	polypyrimidine tract binding protein 2	0.7676	_	KOG1190	_	K14948	PTBP2, NPTB
comp60152_c0_seq4	517	402-1955(+)	gi|321475679|gb|EFX86641.1|	hypothetical protein DAPPUDRAFT_307901 [Daphnia pulex]	0.53	_	_	_	_	_	_	_	None	_
comp66676_c0_seq6	1147	287-3727(+)	gi|240959490|ref|XP_002400440.1|	FYVE finger-containing phosphoinositide kinase, fyv1, putative [Ixodes scapularis]	0.67	GO:0016307;GO:0016310;GO:0046488;GO:0043167	_	_	_	_	_	_	K00921	PIKFYVE, FAB1
comp59765_c0_seq4	756	1-2268(+)	gi|328713256|ref|XP_003245026.1|	PREDICTED: protein kinase C iota type-like [Acyrthosiphon pisum]	0.84	GO:0005524;GO:0009069;GO:0008270;GO:0006468;GO:0004697;GO:0035556	7070.XP_974234	similar to CG10261-PA	0.8426	COG0515	KOG0695	_	K06069	APKC
comp64953_c0_seq1	54	1-162(+)	_	_	_	_	_	_	_	_	_	_	None	_
comp64276_c0_seq1	719	1-2157(+)	gi|443716149|gb|ELU07825.1|	hypothetical protein CAPTEDRAFT_170843 [Capitella teleta]	0.65	GO:1901363;GO:0097159;GO:0017111	_	_	_	_	_	_	K14780	DHX37, DHR1
comp53384_c0_seq1	404	1-1212(+)	gi|405950584|gb|EKC18562.1|	Tetratricopeptide repeat protein 8 [Crassostrea gigas]	0.87	_	7739.JGI131671	hypothetical protein	0.8586	COG0457	KOG1129;KOG1126	_	None	_
comp67334_c0_seq1	788	836-3199(-)	gi|270011341|gb|EFA07789.1|	hypothetical protein TcasGA2_TC005347 [Tribolium castaneum]	0.69	_	_	_	_	_	_	_	None	_
comp63078_c0_seq7	576	2107-3834(-)	gi|442630190|ref|NP_001261412.1|	Cip4, isoform J [Drosophila Cip4, isoform J [Drosophila melanogaster]	0.67	GO:0007498;GO:0045886;GO:0035317	7070.XP_969385	similar to CG15015-PA	0.7722	_	KOG3565	_	None	_
comp52144_c0_seq1	64	329-520(+)	_	_	_	_	_	_	_	_	_	_	None	_
comp51930_c0_seq1	62	588-773(-)	_	_	_	_	_	_	_	_	_	_	None	_
comp58410_c0_seq13	591	20-1792(+)	gi|157116148|ref|XP_001658381.1|	hypothetical protein AaeL_AAEL007465 [Aedes aegypti]	0.69	GO:0005856	_	_	_	_	_	_	None	_
comp699580_c0_seq1	95	132-416(-)	_	_	_	_	_	_	_	_	_	_	None	_
comp61837_c0_seq2	1555	1-4668(+)	gi|345480028|ref|XP_001605722.2|	PREDICTED: afadin-like [Nasonia vitripennis]	0.76	GO:0044464;GO:0030054	_	_	_	_	_	_	K05702	AF6, MLLT4
comp698228_c0_seq1	139	1-420(+)	_	_	_	_	_	_	_	_	_	_	None	_
comp60378_c0_seq9	232	100-795(+)	gi|414448013|gb|AFW99837.1|	troponin I [Litopenaeus vannamei]	0.92	GO:0007399;GO:0005634;GO:0045214;GO:0048738;GO:0046716;GO:0003779;GO:0000280;GO:0046872;GO:0005523;GO:0007519;GO:0005861	7244.FBpp0231193	wupA	0.8362	_	KOG3977	_	None	_
comp63913_c0_seq1	915	140-2884(-)	gi|242003178|ref|XP_002436137.1|	hypothetical protein IscW_ISCW024374 [Ixodes scapularis]	0.54	_	_	_	_	_	_	_	None	_
comp67181_c0_seq3	243	3143-3871(-)	gi|242019865|ref|XP_002430379.1|	Nuclear hormone receptor FTZ-F1, putative [Pediculus humanus corporis]	0.82	GO:0003707;GO:0006355;GO:0005667;GO:0008270;GO:0043565;GO:0043401;GO:0003700;GO:0045449	7070.XP_970369	similar to CG4059-PB, isoform B	0.8205	_	KOG4218	_	K08705	NR5A3, ftz-f1
comp68113_c0_seq2	167	498-998(+)	gi|334350369|ref|XP_003342343.1|	PREDICTED: UDP-N-acetylglucosamine transferase subunit ALG13 homolog [Monodelphis domestica]	0.69	_	_	_	_	_	_	_	K07432	ALG13
comp65162_c0_seq3	859	2-2578(+)	gi|242003624|ref|XP_002422802.1|	conserved hypothetical protein [Pediculus humanus corporis]	0.55	_	_	_	_	_	_	_	None	_
comp64828_c0_seq8	271	2077-2889(-)	gi|134305330|gb|ABO71783.1|	tropomyosin [Eriocheir sinensis]	0.92	_	7460.XP_623046	similar to Tropomyosin 1 CG4898-PD, isoform D	0.839	_	KOG1003	_	K10373	TPM1
comp68464_c0_seq10	5794	65-17446(+)	gi|383850429|ref|XP_003700798.1|	PREDICTED: LOW QUALITY PROTEIN: microtubule-actin cross-linking factor 1-like [Megachile rotundata]	0.74	_	_	_	_	_	_	_	None	_
comp67540_c0_seq9	79	149-385(-)	_	_	_	_	_	_	_	_	_	_	None	_
comp67286_c0_seq4	106	271-588(-)	_	_	_	_	_	_	_	_	_	_	None	_
comp67654_c0_seq10	196	924-1511(-)	gi|392578756|gb|EIW71884.1|	hypothetical protein TREMEDRAFT_27017, partial [Tremella mesenterica DSM 1558]	0.64	_	_	_	_	_	_	_	None	_
comp62443_c0_seq1	305	370-1284(-)	gi|390337051|ref|XP_003724477.1|	PREDICTED: N-glycosylase/DNA lyase-like isoform 1 [Strongylocentrotus purpuratus]	0.74	GO:0016829;GO:0006281	7739.JGI107471	hypothetical protein	0.7655	COG0122	KOG2875	_	K03660	OGG1
comp60742_c0_seq1	511	783-2315(-)	gi|321474111|gb|EFX85077.1|	hypothetical protein DAPPUDRAFT_314403 [Daphnia pulex]	0.75	_	_	_	_	_	_	_	None	_
comp55805_c0_seq2	216	1-648(+)	gi|391327393|ref|XP_003738185.1|	PREDICTED: zinc finger protein 112-like [Metaseiulus occidentalis]	0.9	_	_	_	_	_	_	_	None	_
comp29006_c0_seq1	322	1-966(-)	gi|115681537|ref|XP_001201559.1|	PREDICTED: uncharacterized protein LOC764925 isoform 1 [Strongylocentrotus purpuratus]	0.64	_	_	_	_	_	_	_	None	_
comp48376_c0_seq4	531	153-1745(+)	gi|383854985|ref|XP_003703000.1|	PREDICTED: uncharacterized protein LOC100876650 [Megachile rotundata]	0.92	GO:0004721;GO:0006470	7425.XP_001602102	similar to calcineurin A	0.9428	COG0639	KOG0375	_	K04348	PPP3C, CNA
comp393625_c0_seq1	101	40-342(-)	_	_	_	_	_	_	_	_	_	_	None	_
comp51685_c0_seq2	436	673-1980(+)	gi|226316411|gb|ACO44669.1|	retinoid X receptor isoform 2 [Crangon crangon]	0.95	GO:0003707;GO:0006355;GO:0005667;GO:0008270;GO:0043565;GO:0043401;GO:0003700;GO:0045449	7460.Q9NG48	ultraspiracle	0.8364	_	KOG3575	_	K14030	NR2B4, usp
comp52465_c0_seq1	111	2-334(+)	_	_	_	_	_	_	_	_	_	_	None	_
comp42309_c0_seq1	221	72-734(+)	gi|241569543|ref|XP_002402690.1|	vacuolar sorting protein VPS28, putative [Ixodes scapularis]	0.85	_	6945.ISCW008001-PA	vacuolar sorting protein VPS28, putative	0.8486	_	KOG3284	_	K12184	VPS28
comp67417_c0_seq1	625	622-2496(-)	gi|443733453|gb|ELU17808.1|	hypothetical protein CAPTEDRAFT_171816 [Capitella teleta]	0.64	_	_	_	_	_	_	_	K05940	CROT
comp44419_c0_seq1	505	3-1520(+)	gi|350419682|ref|XP_003492267.1|	PREDICTED: mediator of RNA polymerase II transcription subunit 17-like [Bombus impatiens]	0.68	_	_	_	_	_	_	_	K15133	MED17
comp66182_c0_seq3	291	426-1298(+)	gi|321467326|gb|EFX78317.1|	GST-N-Metaxin-like protein [Daphnia pulex]	0.67	_	_	_	_	_	_	_	None	_
comp49569_c0_seq2	84	430-684(+)	_	_	_	_	_	_	_	_	_	_	None	_
comp66336_c0_seq2	295	3-887(-)	gi|318067986|ref|NP_001187923.1|	pirin [Ictalurus punctatus]	0.73	_	_	_	_	_	_	_	K06911	K06911
comp64494_c0_seq1	1066	3035-6232(-)	gi|321463836|gb|EFX74849.1|	hypothetical protein DAPPUDRAFT_306979 [Daphnia pulex]	0.74	GO:0000166	7460.XP_394436	myosin 1B	0.7846	COG5022	_	_	K10356	MYO1
comp584964_c0_seq1	229	3-692(+)	gi|321463817|gb|EFX74830.1|	hypothetical protein DAPPUDRAFT_306990 [Daphnia pulex]	0.65	_	_	_	_	_	_	_	None	_
comp393239_c0_seq1	172	1-516(-)	gi|499037774|ref|XP_004569533.1|	PREDICTED: uncharacterized protein LOC101470575 [Maylandia zebra]	0.64	_	_	_	_	_	_	_	None	_
comp68513_c0_seq18	604	152-1963(-)	gi|312384475|gb|EFR29198.1|	hypothetical protein AND_02073 [Anopheles darlingi]	0.83	GO:0005524;GO:0019829;GO:0005507;GO:0016021;GO:0006825	_	_	_	_	_	_	K01533	E3.6.3.4, ATP7, copA
comp65197_c0_seq6	417	653-1903(-)	gi|321463530|gb|EFX74545.1|	hypothetical protein DAPPUDRAFT_307215 [Daphnia pulex]	0.49	_	_	_	_	_	_	_	K00718	FUT1_2
comp50010_c0_seq1	89	128-394(-)	_	_	_	_	_	_	_	_	_	_	None	_
comp66508_c0_seq4	692	120-2195(-)	gi|443691472|gb|ELT93310.1|	hypothetical protein CAPTEDRAFT_177720 [Capitella teleta]	0.65	_	_	_	_	_	_	_	K08337	ATG7
comp68425_c0_seq13	154	3373-3834(+)	_	_	_	_	_	_	_	_	_	_	None	_
comp61662_c0_seq1	311	105-1037(+)	gi|307180573|gb|EFN68529.1|	Protein phosphatase 1 regulatory subunit 12B [Camponotus floridanus]	0.67	_	_	_	_	_	_	_	None	_
comp45498_c0_seq1	428	1-1284(-)	gi|390350415|ref|XP_786141.3|	PREDICTED: colorectal mutant cancer protein-like [Strongylocentrotus purpuratus]	0.74	_	_	_	_	_	_	_	None	_
comp41706_c0_seq1	624	14-1885(+)	gi|242003130|ref|XP_002422621.1|	WD-repeat protein, putative [Pediculus humanus corporis]	0.66	_	7739.JGI71898	hypothetical protein	0.8182	COG2319	_	_	None	_
comp52869_c0_seq1	185	80-634(+)	gi|405978059|gb|EKC42474.1|	Methionine-R-sulfoxide reductase B2, mitochondrial [Crassostrea gigas]	0.71	_	_	_	_	_	_	_	None	_
comp63712_c0_seq1	1536	596-5203(-)	gi|331031258|gb|AEC50083.1|	alpha-2-macroglobulin 2 isoform 3 [Pacifastacus leniusculus]	0.83	GO:0005615;GO:0010951;GO:0004866	_	_	_	_	_	_	None	_
comp86674_c0_seq1	251	88-840(-)	gi|390337824|ref|XP_798162.3|	PREDICTED: gem-associated protein 8-like [Strongylocentrotus purpuratus]	0.62	_	_	_	_	_	_	_	K13136	GEMIN8
comp30282_c0_seq1	438	1-1314(-)	gi|115928363|ref|XP_001199932.1|	PREDICTED: uncharacterized protein LOC763830, partial [Strongylocentrotus purpuratus]	0.73	GO:0044260;GO:0090304;GO:0005488	_	_	_	_	_	_	None	_
comp10298_c0_seq1	202	1-606(-)	gi|507973299|ref|XP_004691352.1|	PREDICTED: SKI/DACH domain-containing protein 1 isoform X2 [Condylura cristata]	0.65	_	_	_	_	_	_	_	None	_
comp64901_c0_seq10	160	845-1324(+)	_	_	_	_	_	_	_	_	_	_	_	_
comp63050_c0_seq4	988	1099-4062(-)	gi|345486522|ref|XP_003425491.1|	PREDICTED: hypothetical protein LOC100679056 [Nasonia vitripennis]	0.53	_	_	_	_	_	_	_	None	_
comp62478_c0_seq5	237	367-1077(+)	_	_	_	_	_	_	_	_	_	_	None	_
comp60086_c0_seq1	136	2047-2454(+)	_	_	_	_	_	_	_	_	_	_	None	_
comp68362_c0_seq10	74	2-223(-)	_	_	_	_	_	_	_	_	_	_	None	_
comp68350_c0_seq3	363	111-1202(+)	gi|443691148|gb|ELT93086.1|	hypothetical protein CAPTEDRAFT_185148 [Capitella teleta]	0.8	_	_	_	_	_	_	_	None	_
comp61817_c0_seq1	87	615-875(+)	_	_	_	_	_	_	_	_	_	_	None	_
comp65915_c0_seq5	788	130-2493(+)	gi|91078426|ref|XP_974745.1|	PREDICTED: similar to AGAP005777-PA [Tribolium castaneum]	0.89	GO:0055085;GO:0006821;GO:0016021;GO:0005247	7070.XP_974745	similar to AGAP005777-PA	0.897	COG0038	KOG0475	_	K05012	CLCN3
comp64067_c0_seq2	169	5-511(-)	_	_	_	_	_	_	_	_	_	_	None	_
comp65789_c0_seq6	535	329-1933(-)	_	_	_	_	_	_	_	_	_	_	None	_
comp37716_c0_seq1	117	1-354(+)	gi|327288706|ref|XP_003229067.1|	PREDICTED: zinc finger protein 658-like, partial [Anolis carolinensis]	0.73	_	_	_	_	_	_	_	None	_
comp40643_c0_seq1	107	588-908(+)	_	_	_	_	_	_	_	_	_	_	None	_
comp65783_c0_seq5	181	2-544(+)	gi|207298847|gb|ACI23575.1|	cytoplasmic type actin 3 [Homarus americanus]	0.99	GO:0005856;GO:0005524;GO:0005737	_	_	_	_	_	_	K05692	ACTB_G1
comp64954_c0_seq1	722	248-2413(-)	gi|443727457|gb|ELU14198.1|	hypothetical protein CAPTEDRAFT_169961 [Capitella teleta]	0.65	GO:0005794;GO:0009987;GO:0044765	_	_	_	_	_	_	None	_
comp63997_c0_seq2	571	365-2077(+)	gi|478258648|gb|ENN78698.1|	hypothetical protein YQE_04870, partial [Dendroctonus ponderosae]	0.95	GO:0005524;GO:0004672;GO:0006468	7425.XP_001605601	similar to GA18707-PA	0.9812	COG0515	KOG0201	_	None	_
comp55496_c0_seq1	303	125-1033(+)	gi|61658807|gb|AAX49611.1|	RPGR [Ovis aries]	0.5	_	_	_	_	_	_	_	None	_
comp506649_c0_seq1	136	1-411(+)	gi|512888562|ref|XP_004922106.1|	PREDICTED: protein TRC8 homolog [Bombyx mori]	0.65	GO:0050789;GO:0008270;GO:0009987	_	_	_	_	_	_	K15703	RNF139, TRC8
comp440886_c0_seq1	121	152-517(+)	_	_	_	_	_	_	_	_	_	_	None	_
comp60483_c0_seq2	489	41-1507(+)	gi|345481850|ref|XP_003424470.1|	PREDICTED: glycerol-3-phosphate acyltransferase 3-like isoform 2 [Nasonia vitripennis]	0.81	GO:0008654;GO:0046486;GO:0042967;GO:0003841	7739.JGI232466	annotation not available	0.7607	COG0204	KOG2898	_	K13506	GPAT3_4, AGPAT9, AGPAT6
comp62295_c0_seq3	383	46-1194(-)	_	_	_	_	_	_	_	_	_	_	None	_
comp56996_c0_seq1	467	341-1741(+)	gi|512914670|ref|XP_004928200.1|	PREDICTED: inositol-trisphosphate 3-kinase B-like [Bombyx mori]	0.74	GO:0008440	7070.XP_969324	similar to IP3K2 CG34359-PC	0.7883	_	KOG1621	_	K00911	E2.7.1.127, ITPK
comp68031_c0_seq5	727	103-2283(+)	gi|324604906|dbj|BAJ78983.1|	heat shock protein 90 [Marsupenaeus japonicus]	0.96	GO:0006457;GO:0005524;GO:0051082;GO:0006950	9606.ENSP00000335153	heat shock protein 90kDa alpha (cytosolic), class A member 1; Molecular chaperone. Has ATPas [...]	0.9229	COG0326	KOG0019	_	K04079	htpG, HSP90A
comp65158_c0_seq6	262	52-840(+)	gi|350413134|ref|XP_003489890.1|	PREDICTED: heterogeneous nuclear ribonucleoprotein L-like [Bombus impatiens]	0.78	GO:0008340;GO:0003729;GO:0030529;GO:0008343;GO:0007411	_	_	_	_	_	_	K13159	HNRNPL
comp50460_c0_seq1	296	223-1110(+)	_	_	_	_	_	_	_	_	_	_	None	_
comp64864_c0_seq2	395	1-1185(+)	_	_	_	_	_	_	_	_	_	_	None	_
comp62774_c0_seq2	548	1458-3101(-)	gi|113931184|ref|NP_001039038.1|	eukaryotic translation initiation factor 2-alpha kinase 1 [Xenopus (Silurana) tropicalis]	0.62	GO:0050794;GO:0004674;GO:0000166;GO:0009069;GO:0006950;GO:0006468	_	_	_	_	_	_	K08860	EIF2AK
comp65403_c0_seq3	2785	2199-10553(-)	gi|350424024|ref|XP_003493665.1|	PREDICTED: hypothetical protein LOC100747025 [Bombus impatiens]	0.61	GO:0016301	7425.XP_001607687	similar to serine/threonine-protein kinase wnk 1,3,4	0.8862	COG0515	KOG0584	_	K08867	WNK, PRKWNK
comp58465_c0_seq9	221	2436-3098(-)	gi|322800020|gb|EFZ21128.1|	hypothetical protein SINV_06368 [Solenopsis invicta]	0.68	_	_	_	_	_	_	_	K14943	MBNL
comp54610_c0_seq1	79	420-656(-)	_	_	_	_	_	_	_	_	_	_	None	_
comp48849_c0_seq1	453	2-1360(+)	gi|193704544|ref|XP_001949643.1|	PREDICTED: vacuolar protein sorting-associated protein 4B isoform 1 [Acyrthosiphon pisum]	0.86	GO:0005524;GO:0008568	7460.XP_393250	vacuolar protein sorting 4	0.8685	COG0464	KOG0739	_	K12196	VPS4
comp875564_c0_seq1	65	54-248(-)	_	_	_	_	_	_	_	_	_	_	None	_
comp63304_c0_seq10	165	1017-1511(-)	_	_	_	_	_	_	_	_	_	_	None	_
comp59022_c0_seq4	213	1-642(+)	gi|242012737|ref|XP_002427084.1|	triadin, putative [Pediculus humanus corporis]	0.64	_	7070.XP_970395	similar to LIM domain protein	0.7654	_	KOG1700	_	None	_
comp66662_c0_seq9	165	1-495(-)	gi|498928722|ref|XP_004518473.1|	PREDICTED: actin cytoskeleton-regulatory complex protein PAN1-like isoform X1 [Ceratitis capitata]	0.52	_	_	_	_	_	_	_	None	_
comp35109_c0_seq1	176	3-530(+)	gi|410917384|ref|XP_003972166.1|	PREDICTED: CREB-binding protein-like [Takifugu rubripes]	0.54	_	_	_	_	_	_	_	K04498	EP300, CREBBP, KAT3
comp59104_c0_seq5	748	210-2453(+)	gi|345486853|ref|XP_001602801.2|	PREDICTED: thioredoxin domain-containing protein 11-like [Nasonia vitripennis]	0.56	_	_	_	_	_	_	_	None	_
comp59942_c0_seq5	1000	1107-4106(-)	gi|56684214|gb|AAW22143.1|	SERCA [Panulirus argus]	0.97	GO:0046872;GO:0005524;GO:0005388;GO:0016021;GO:0006816;GO:0016529	7425.XP_001603571	similar to sarco(endo)plasmic reticulum-type calcium ATPase	0.9145	COG0474	KOG0202	_	K05853	ATP2A
comp65614_c0_seq8	905	317-3031(-)	_	_	_	_	_	_	_	_	_	_	None	_
comp35050_c0_seq2	377	178-1308(+)	gi|195440640|ref|XP_002068148.1|	GK10408 [Drosophila willistoni]	0.56	_	_	_	_	_	_	_	None	_
comp486953_c0_seq1	132	118-516(+)	_	_	_	_	_	_	_	_	_	_	None	_
comp65319_c0_seq2	641	109-2031(-)	_	_	_	_	_	_	_	_	_	_	None	_
comp16369_c0_seq1	555	2-1666(+)	gi|321459544|gb|EFX70596.1|	hypothetical protein DAPPUDRAFT_309386 [Daphnia pulex]	0.72	_	_	_	_	_	_	_	None	_
comp57789_c0_seq8	332	3216-4211(+)	gi|156361086|ref|XP_001625351.1|	predicted protein [Nematostella predicted protein [Nematostella vectensis]	0.54	_	_	_	_	_	_	_	K13217	PRPF39, PRP39
comp63948_c0_seq1	357	292-1362(+)	gi|474086699|gb|EMS54691.1|	Protein argonaute 1A [Triticum urartu]	0.77	_	_	_	_	_	_	_	None	_
comp773298_c0_seq1	180	2-541(-)	_	_	_	_	_	_	_	_	_	_	None	_
comp55461_c0_seq2	1694	172-5253(-)	gi|340721053|ref|XP_003398941.1|	PREDICTED: kinesin-like protein unc-104-like isoform 1 [Bombus terrestris]	0.87	_	7070.XP_001813344	similar to CG8566-PD	0.8624	COG5059	KOG0245	_	K10392	KIF1S
comp477228_c0_seq1	266	3-803(+)	gi|242009359|ref|XP_002425455.1|	hypothetical protein Phum_PHUM202100 [Pediculus humanus corporis]	0.56	_	_	_	_	_	_	_	None	_
comp58319_c0_seq2	664	3-1997(+)	gi|291222217|ref|XP_002731114.1|	PREDICTED: Double-stranded RNA-binding protein Staufen homolog 2-like [Saccoglossus kowalevskii]	0.58	_	_	_	_	_	_	_	None	_
comp20294_c0_seq1	484	3-1457(+)	gi|326667465|ref|XP_700431.5|	PREDICTED: hypothetical protein LOC571721 [Danio rerio]	0.56	_	_	_	_	_	_	_	None	_
comp62748_c0_seq3	163	105-593(+)	gi|110757020|ref|XP_001121921.1|	PREDICTED: von Hippel-Lindau disease tumor suppressor [Apis mellifera]	0.62	GO:0044763;GO:0050789;GO:0030097	_	_	_	_	_	_	K03871	VHL
comp58897_c0_seq3	274	219-1043(+)	gi|195108443|ref|XP_001998802.1|	GI23430 [Drosophila mojavensis]	0.78	GO:0044424;GO:0000166;GO:0016884;GO:0006412	_	_	_	_	_	_	None	_
comp67110_c0_seq1	1207	3-3623(-)	_	_	_	_	_	_	_	_	_	_	None	_
comp55256_c0_seq1	254	317-1078(-)	_	_	_	_	_	_	_	_	_	_	None	_
comp541885_c0_seq1	131	3-395(-)	gi|340710638|ref|XP_003393894.1|	PREDICTED: ryanodine receptor 44F-like [Bombus terrestris]	0.82	GO:0070588;GO:0005219;GO:0005509;GO:0005622;GO:0016021;GO:0006874	_	_	_	_	_	_	K05327	RYRN
comp65331_c0_seq1	424	1687-2958(-)	gi|282158091|ref|NP_001164089.1|	farnesyl pyrophosphate synthase [Tribolium castaneum]	0.75	_	7070.NP_001164089	farnesyl pyrophosphate synthase	0.7527	COG0142	KOG0711	_	K00787	FDPS
comp45083_c0_seq1	52	2-157(-)	_	_	_	_	_	_	_	_	_	_	None	_
comp65420_c0_seq1	960	2-2881(+)	gi|380029462|ref|XP_003698391.1|	PREDICTED: S1 RNA-binding domain-containing protein 1-like [Apis florea]	0.66	_	_	_	_	_	_	_	None	_
comp66667_c0_seq4	727	2-2182(-)	gi|312380792|gb|EFR26693.1|	hypothetical protein AND_07057 [Anopheles darlingi]	0.54	_	7159.AAEL008662-PA	mixed-lineage leukemia protein	0.8348	_	KOG0956	_	None	_
comp1176047_c0_seq1	74	1-222(+)	_	_	_	_	_	_	_	_	_	_	None	_
comp56271_c0_seq1	637	1-1914(+)	gi|343429748|emb|CBQ73320.1|	hypothetical protein sr13980 [Sporisorium reilianum SRZ2]	0.51	_	_	_	_	_	_	_	None	_
comp63018_c0_seq1	505	73-1587(-)	_	_	_	_	_	_	_	_	_	_	None	_
comp62840_c0_seq2	91	540-812(-)	_	_	_	_	_	_	_	_	_	_	None	_
comp67921_c0_seq5	599	441-2237(+)	gi|242009576|ref|XP_002425559.1|	gpi inositol deacylase pgap1, putative [Pediculus humanus corporis]	0.62	GO:0006810;GO:0016787;GO:0003002;GO:0048856;GO:0009987;GO:0044767	_	_	_	_	_	_	K05294	PGAP1
comp64378_c0_seq1	124	1-372(+)	_	_	_	_	_	_	_	_	_	_	None	_
comp59408_c0_seq1	1160	274-3753(-)	_	_	_	_	_	_	_	_	_	_	None	_
comp68291_c0_seq4	300	1-900(+)	gi|291241807|ref|XP_002740803.1|	PREDICTED: TIP41, TOR signalling pathway regulator-like [Saccoglossus kowalevskii]	0.66	_	_	_	_	_	_	_	None	_
comp64060_c0_seq14	296	356-1243(+)	_	_	_	_	_	_	_	_	_	_	None	_
comp66514_c2_seq3	366	156-1253(+)	gi|224050417|ref|XP_002194788.1|	PREDICTED: ARL14 effector protein [Taeniopygia guttata]	0.59	_	_	_	_	_	_	_	None	_
comp65236_c0_seq9	326	277-1254(-)	_	_	_	_	_	_	_	_	_	_	None	_
comp58467_c0_seq2	645	1922-3856(-)	gi|471647433|gb|AGI17571.1|	clockwork orange, partial [Pyrrhocoris apterus]	0.63	GO:0006351;GO:0005488	_	_	_	_	_	_	K09091	HEY
comp54704_c0_seq1	295	634-1518(+)	gi|158290310|ref|XP_001237405.2|	AGAP002973-PA [Anopheles gambiae str. PEST]	0.53	_	_	_	_	_	_	_	None	_
comp60599_c0_seq2	93	182-463(+)	_	_	_	_	_	_	_	_	_	_	None	_
comp64576_c1_seq8	191	409-984(+)	_	_	_	_	_	_	_	_	_	_	None	_
comp11579_c0_seq1	292	1-879(+)	gi|242014738|ref|XP_002428042.1|	WD-repeat protein, putative [Pediculus humanus corporis]	0.5	_	_	_	_	_	_	_	None	_
comp50871_c0_seq1	97	269-559(+)	_	_	_	_	_	_	_	_	_	_	None	_
comp51283_c0_seq1	70	1-210(-)	_	_	_	_	_	_	_	_	_	_	None	_
comp37983_c0_seq2	141	560-982(-)	gi|346970232|gb|EGY13684.1|	rhodanese domain-containing protein [Verticillium dahliae VdLs.17]	0.57	_	_	_	_	_	_	_	None	_
comp54865_c0_seq1	114	1039-1380(+)	_	_	_	_	_	_	_	_	_	_	None	_
comp702415_c0_seq1	159	2-481(+)	gi|332330724|gb|AEE44123.1|	chitinase 5-1 [Anopheles gambiae]	0.84	GO:0006032;GO:0008061;GO:0016998;GO:0005576;GO:0004568;GO:0005975	_	_	_	_	_	_	K01183	E3.2.1.14
comp63969_c0_seq1	941	232-3054(-)	gi|76253886|ref|NP_001028924.1|	CWF19-like protein 2 [Danio C19L2_DANRE RecName: Full=CWF19-like protein 2 CWF19-like 2 [Danio rerio]	0.66	_	8364.ENSXETP00000040023	CWF19-like 2, cell cycle control	0.7814	_	KOG2477;KOG2476	_	None	_
comp50047_c0_seq2	658	87-2060(+)	gi|498929561|ref|XP_004518672.1|	PREDICTED: low affinity cationic amino acid transporter 2-like isoform X1 [Ceratitis PREDICTED: low affinity cationic amino	0.74	GO:0016020	7460.XP_393144	similar to slimfast CG11128-PC, isoform C	0.755	_	KOG1286	_	None	_
comp68410_c0_seq1	474	301-1722(+)	gi|406915362|gb|EKD54449.1|	major facilitator superfamily sugar transporter [uncultured bacterium]	0.51	_	_	_	_	_	_	_	K14258	TRET1
comp57789_c0_seq19	180	454-993(+)	gi|512898902|ref|XP_004924511.1|	PREDICTED: pre-mRNA-processing factor 39-like [Bombyx mori]	0.67	_	_	_	_	_	_	_	K13217	PRPF39, PRP39
comp68478_c0_seq9	171	1-513(+)	gi|440894851|gb|ELR47186.1|	C-type lectin domain family 4 member A [Bos grunniens mutus]	0.52	_	_	_	_	_	_	_	K10057	CLEC4A
comp37070_c0_seq1	380	2-1141(+)	_	_	_	_	_	_	_	_	_	_	None	_
comp66291_c0_seq1	525	195-1769(+)	gi|291225777|ref|XP_002732875.1|	PREDICTED: CG3835-like [Saccoglossus kowalevskii]	0.79	GO:0008762;GO:0006040;GO:0050660;GO:0055114	7739.JGI59307	hypothetical protein	0.8009	COG0277	KOG1232	_	None	_
comp34968_c0_seq1	52	104-259(-)	_	_	_	_	_	_	_	_	_	_	None	_
comp64619_c0_seq1	905	2-2716(+)	_	_	_	_	_	_	_	_	_	_	None	_
comp63531_c0_seq7	296	1-888(-)	_	_	_	_	_	_	_	_	_	_	None	_
comp632969_c0_seq1	317	12-962(-)	_	_	_	_	_	_	_	_	_	_	None	_
comp478758_c0_seq1	205	3-617(+)	gi|242014198|ref|XP_002427780.1|	pdz domain protein arc, putative [Pediculus humanus corporis]	0.83	_	7070.XP_001813427	similar to arc CG6741-PB	0.7875	_	KOG3528	_	None	_
comp64860_c0_seq2	433	3-1301(+)	_	_	_	_	_	_	_	_	_	_	None	_
comp60540_c0_seq7	401	130-1332(+)	gi|194741290|ref|XP_001953122.1|	GF17368 [Drosophila ananassae]	0.59	_	7217.FBpp0120560	GF17368	0.821	COG0724	KOG0118	_	K12741	HNRNPA1_3
comp13464_c0_seq1	466	2-1399(+)	_	_	_	_	_	_	_	_	_	_	None	_
comp57314_c0_seq1	1038	85-3198(+)	gi|512916407|ref|XP_004928633.1|	PREDICTED: nascent polypeptide-associated complex subunit alpha, muscle-specific form-like [Bombyx mori]	0.61	_	_	_	_	_	_	_	None	_
comp52320_c0_seq1	109	72-398(-)	gi|3947670|emb|CAA15941.1|	EG:63B12.11 [Drosophila melanogaster]	0.61	_	_	_	_	_	_	_	None	_
comp56866_c0_seq1	331	10-1002(-)	gi|328789969|ref|XP_003251352.1|	PREDICTED: INO80 complex subunit B-like [Apis mellifera]	0.62	_	_	_	_	_	_	_	K11666	INO80B, ZNHIT4, PAPA1
comp65051_c0_seq17	1238	287-4000(-)	gi|410904054|ref|XP_003965508.1|	PREDICTED: helicase POLQ-like [Takifugu rubripes]	0.72	GO:1901363;GO:0097159;GO:0004386	_	_	_	_	_	_	None	_
comp14479_c0_seq1	585	3-1757(+)	gi|405969847|gb|EKC34793.1|	Pre-mRNA-processing factor 17 [Crassostrea gigas]	0.81	_	7425.XP_001601045	similar to pre-mrna splicing factor prp17	0.9231	COG2319	KOG0282	_	K12816	CDC40, PRP17
comp58786_c0_seq1	345	2-1036(+)	_	_	_	_	_	_	_	_	_	_	None	_
comp532364_c0_seq1	115	3-347(+)	_	_	_	_	_	_	_	_	_	_	None	_
comp60023_c0_seq1	150	75-527(+)	gi|156552133|ref|XP_001605502.1|	PREDICTED: peroxisomal membrane protein PER10-like [Nasonia vitripennis]	0.51	_	_	_	_	_	_	_	K13343	PEX14
comp693465_c0_seq1	172	2-517(-)	_	_	_	_	_	_	_	_	_	_	None	_
comp66751_c0_seq7	274	151-972(-)	_	_	_	_	_	_	_	_	_	_	None	_
comp61928_c0_seq1	1270	14-3823(-)	gi|345478764|ref|XP_001605241.2|	PREDICTED: PHD finger protein 14-like isoform 1 [Nasonia vitripennis]	0.68	_	7425.XP_001605241	similar to phd finger protein	0.7765	COG5141	_	_	None	_
comp61822_c0_seq1	449	3-1349(+)	_	_	_	_	_	_	_	_	_	_	None	_
comp61231_c0_seq2	1129	360-3746(+)	gi|291244507|ref|XP_002742138.1|	PREDICTED: moesin-like [Saccoglossus kowalevskii]	0.71	_	_	_	_	_	_	_	None	_
comp59964_c0_seq1	302	1-906(+)	gi|321463591|gb|EFX74606.1|	hypothetical protein DAPPUDRAFT_307190 [Daphnia pulex]	0.68	_	_	_	_	_	_	_	None	_
comp64044_c0_seq12	432	16-1311(-)	gi|380028397|ref|XP_003697889.1|	PREDICTED: uncharacterized protein LOC100867381 [Apis florea]	0.68	_	7159.AAEL012888-PA	dcapl	0.7848	_	KOG4225	_	None	_
comp1015849_c0_seq1	114	35-379(+)	_	_	_	_	_	_	_	_	_	_	None	_
comp64110_c0_seq1	741	768-2990(-)	gi|391343153|ref|XP_003745877.1|	PREDICTED: RUN domain-containing protein 1-like [Metaseiulus occidentalis]	0.65	_	_	_	_	_	_	_	None	_
comp66265_c0_seq2	1167	920-4420(-)	gi|345481175|ref|XP_001602552.2|	PREDICTED: growth arrest-specific protein 2-like [Nasonia vitripennis]	0.59	_	_	_	_	_	_	_	None	_
comp1402133_c0_seq1	117	2-355(+)	_	_	_	_	_	_	_	_	_	_	None	_
comp46517_c0_seq1	142	1237-1662(-)	gi|328899610|gb|AEB54642.1|	ribosomal protein L35 [Procambarus clarkii]	0.89	GO:0042254;GO:0006412;GO:0022625;GO:0003735	121224.XP_002424115	60S ribosomal protein L35, putative	0.8852	COG0255	KOG3436	_	K02918	RP-L35e, RPL35
comp60253_c0_seq2	530	130-1719(+)	_	_	_	_	_	_	_	_	_	_	None	_
comp32235_c0_seq1	132	3-398(+)	_	_	_	_	_	_	_	_	_	_	None	_
comp62500_c0_seq1	711	152-2284(+)	gi|321475350|gb|EFX86313.1|	hypothetical protein DAPPUDRAFT_313322 [Daphnia pulex]	0.7	_	_	_	_	_	_	_	K07195	EXOC7, EXO70
comp56695_c0_seq1	305	1-915(+)	gi|410908083|ref|XP_003967520.1|	PREDICTED: high mobility group protein 20A-like [Takifugu rubripes]	0.72	GO:0044763;GO:0048523	9258.ENSOANP00000015842	high-mobility group 20A	0.7564	COG5648	_	_	None	_
comp19145_c0_seq1	75	172-396(-)	_	_	_	_	_	_	_	_	_	_	None	_
comp58754_c0_seq12	1825	110-5584(+)	gi|340729344|ref|XP_003402964.1|	PREDICTED: AT-rich interactive domain-containing protein 2-like [Bombus terrestris]	0.66	_	_	_	_	_	_	_	K11765	ARID2
comp34093_c0_seq1	181	126-668(+)	gi|425906080|gb|AFY10818.1|	mitochondrial cytochrome c oxidase subunit IV [Litopenaeus vannamei]	0.87	GO:0045277;GO:0006123;GO:0004129;GO:0015992	7070.NP_001164085	cytochrome c oxidase subunit IV	0.8258	_	KOG4075	_	K02263	COX4
comp66858_c0_seq8	509	97-1623(-)	gi|291244830|ref|XP_002742299.1|	PREDICTED: galactosamine (N-acetyl)-6-sulfate sulfatase-like, partial [Saccoglossus kowalevskii]	0.61	_	_	_	_	_	_	_	None	_
comp61737_c0_seq2	230	2-691(+)	gi|285027697|gb|ADC34222.1|	muscle protein 20-like protein [Solenopsis invicta]	0.8	_	7070.D2A180	similar to CG4696-PA, isoform A	0.777	COG5199	KOG2046	_	None	_
comp60746_c0_seq1	397	232-1422(-)	gi|321463530|gb|EFX74545.1|	hypothetical protein DAPPUDRAFT_307215 [Daphnia pulex]	0.53	_	_	_	_	_	_	_	K00718	FUT1_2
comp56819_c0_seq2	224	127-801(+)	_	_	_	_	_	_	_	_	_	_	None	_
comp64249_c1_seq4	363	212-1300(+)	gi|321475995|gb|EFX86956.1|	hypothetical protein DAPPUDRAFT_207744 [Daphnia pulex]	0.76	GO:0016616;GO:0008152;GO:0000166;GO:0048037	7245.FBpp0255169	GE10159	0.7642	COG1052	KOG0069	_	None	_
comp68270_c0_seq10	218	63-716(-)	_	_	_	_	_	_	_	_	_	_	None	_
comp64847_c0_seq1	454	1253-2614(-)	gi|409150801|gb|AFV15455.1|	delta-6 desaturase-like protein [Eriocheir sinensis]	0.74	_	_	_	_	_	_	_	None	_
comp66632_c0_seq3	567	108-1808(-)	gi|410980395|ref|XP_003996563.1|	PREDICTED: serine/threonine-protein kinase Nek8 [Felis catus]	0.59	GO:0016310;GO:0000166;GO:0004672	_	_	_	_	_	_	K08857	NEK
comp46077_c0_seq1	149	221-670(+)	_	_	_	_	_	_	_	_	_	_	None	_
comp67665_c0_seq21	610	1023-2852(-)	gi|296477153|tpg|DAA19268.1|	TPA: tigger transposable element derived 6-like isoform 1 [Bos taurus]	0.69	_	_	_	_	_	_	_	None	_
comp57873_c0_seq1	78	286-519(-)	_	_	_	_	_	_	_	_	_	_	None	_
comp34343_c0_seq1	56	790-960(+)	_	_	_	_	_	_	_	_	_	_	None	_
comp65412_c0_seq6	109	183-509(-)	_	_	_	_	_	_	_	_	_	_	None	_
comp63710_c0_seq6	595	2-1786(+)	gi|410985775|ref|XP_003999192.1|	PREDICTED: LOW QUALITY PROTEIN: formin-2 [Felis catus]	0.48	_	_	_	_	_	_	_	None	_
comp61337_c0_seq1	344	208-1239(+)	gi|405945552|gb|EKC17379.1|	2,4-dienoyl-CoA reductase, mitochondrial [Crassostrea gigas]	0.8	GO:0043231;GO:0000166;GO:0005737;GO:0055114;GO:0016491	7739.JGI217214	hypothetical protein	0.8156	COG1028	KOG0725	_	K13236	DECR1
comp68273_c0_seq4	5221	1261-16923(-)	gi|194740932|ref|XP_001952943.1|	GF17464 [Drosophila ananassae]	0.7	_	7217.FBpp0120656	GF17464	0.79	COG5078	_	_	K10586	BIRC6, BRUCE
comp66652_c0_seq1	351	1487-2539(-)	gi|505789236|ref|XP_004605395.1|	PREDICTED: phosphotriesterase-related protein isoform X1 [Sorex araneus]	0.72	_	_	_	_	_	_	_	K07048	PTER, php
comp63097_c0_seq2	937	1410-4220(-)	gi|321466438|gb|EFX77433.1|	hypothetical protein DAPPUDRAFT_321304 [Daphnia pulex]	0.77	GO:0050794	7425.XP_001606380	similar to CG8948-PA	0.7772	_	KOG1451	_	None	_
comp65939_c0_seq3	351	30-1082(-)	gi|405977760|gb|EKC42194.1|	Putative transcription factor PML [Crassostrea gigas]	0.64	_	_	_	_	_	_	_	None	_
comp61917_c0_seq12	174	1672-2193(-)	gi|322796929|gb|EFZ19281.1|	hypothetical protein SINV_09251 [Solenopsis invicta]	0.85	GO:0005509	7237.FBpp0284647	GA27481	0.8385	COG5126	KOG0037	_	K07359	CAMKK
comp62179_c0_seq1	334	737-1738(+)	gi|260788254|ref|XP_002589165.1|	hypothetical protein BRAFLDRAFT_84941 [Branchiostoma floridae]	0.59	GO:0044424;GO:0044238;GO:0044237;GO:0071840;GO:0071704	_	_	_	_	_	_	None	_
comp67031_c0_seq1	766	87-2384(+)	gi|383856006|ref|XP_003703501.1|	PREDICTED: WD repeat-containing protein 24-like [Megachile rotundata]	0.67	GO:0016740	7070.XP_966756	similar to CG7609-PB, isoform B	0.7535	COG2319	_	_	None	_
comp54138_c0_seq1	215	253-897(+)	_	_	_	_	_	_	_	_	_	_	None	_
comp53865_c0_seq1	1021	448-3510(-)	gi|56684214|gb|AAW22143.1|	SERCA [Panulirus argus]	0.92	GO:0046872;GO:0005524;GO:0005388;GO:0016021;GO:0006816;GO:0016529	7460.XP_393851	calcium-transporting ATPase sarcoplasmic/endoplasmic reticulum type	0.8837	COG0474	KOG0202	_	K05853	ATP2A
comp573771_c0_seq1	186	3-560(+)	gi|478251124|gb|ENN71600.1|	hypothetical protein YQE_11699, partial [Dendroctonus ponderosae]	0.82	GO:0008146;GO:0016021	7070.XP_969659	similar to CG9614-PA, isoform A	0.8054	_	KOG3922	_	None	_
comp56682_c0_seq1	149	3-449(+)	gi|330858322|gb|AEC46861.1|	hemocyanin [Macrobrachium nipponense]	0.97	GO:0055114;GO:0016491	_	_	_	_	_	_	None	_
comp1465_c0_seq1	235	3-710(+)	_	_	_	_	_	_	_	_	_	_	None	_
comp49068_c0_seq1	586	1-1761(+)	gi|328708477|ref|XP_003243700.1|	PREDICTED: THAP domain-containing protein 9-like [Acyrthosiphon pisum]	0.51	_	_	_	_	_	_	_	None	_
comp63482_c0_seq1	241	1208-1930(-)	gi|321459394|gb|EFX70448.1|	hypothetical protein DAPPUDRAFT_202337 [Daphnia pulex]	0.78	GO:0003824	7460.XP_392348	similar to CG8745-PA	0.7811	COG0160	KOG1403	_	K14286	AGXT2L
comp67239_c0_seq7	775	1369-3693(-)	gi|73852838|ref|YP_294122.1|	hypothetical protein EhV364 [Emiliania huxleyi virus 86]	0.39	_	_	_	_	_	_	_	None	_
comp64851_c0_seq7	682	67-2112(+)	gi|288869514|ref|NP_001165864.1|	extended synaptotagmin-like protein 2a [Tribolium castaneum]	0.63	_	_	_	_	_	_	_	None	_
comp63054_c0_seq1	145	1-435(+)	gi|410917408|ref|XP_003972178.1|	PREDICTED: proteasome subunit beta type-3-like [Takifugu rubripes]	0.85	GO:0005634;GO:0051603;GO:0004298;GO:0005737;GO:0005839	99883.ENSTNIP00000017154	proteasome (prosome, macropain) subunit, beta type, 3	0.8403	COG0638	KOG0180	_	K02735	PSMB3
comp58520_c0_seq2	1953	318-6176(-)	gi|410908289|ref|XP_003967623.1|	PREDICTED: C-myc promoter-binding protein-like [Takifugu rubripes]	0.65	_	_	_	_	_	_	_	None	_
comp15671_c0_seq1	69	629-835(+)	_	_	_	_	_	_	_	_	_	_	None	_
comp730158_c0_seq1	77	89-319(-)	gi|328706028|ref|XP_003242975.1|	PREDICTED: tigger transposable element-derived protein 7-like [Acyrthosiphon pisum]	0.68	_	_	_	_	_	_	_	None	_
comp53448_c0_seq1	128	1-384(-)	gi|213403212|ref|XP_002172378.1|	predicted protein [Schizosaccharomyces japonicus yFS275]	0.54	_	_	_	_	_	_	_	None	_
comp53808_c0_seq1	317	320-1270(-)	gi|307173498|gb|EFN64408.1|	AP-3 complex subunit beta-2 [Camponotus floridanus]	0.88	GO:0006886;GO:0030123;GO:0016192	7425.XP_001605478	similar to AP-3 complex beta3B subunit	0.8837	COG5096	KOG1060	_	K12397	AP3B
comp63580_c0_seq3	194	148-729(-)	gi|395526914|ref|XP_003765599.1|	PREDICTED: U2 small nuclear ribonucleoprotein auxiliary factor 35 kDa subunit-related protein 2 [Sarcophilus harrisii]	0.65	GO:0005515;GO:0005689;GO:0000245;GO:0030628	_	_	_	_	_	_	None	_
comp63832_c0_seq2	295	1-885(-)	_	_	_	_	_	_	_	_	_	_	None	_
comp64321_c0_seq2	173	37-558(+)	gi|241839162|ref|XP_002415222.1|	conserved hypothetical protein [Ixodes scapularis]	0.58	_	_	_	_	_	_	_	K15708	RNF180
comp64756_c0_seq1	538	990-2603(-)	gi|322785180|gb|EFZ11893.1|	hypothetical protein SINV_08068 [Solenopsis invicta]	0.75	GO:0000166;GO:0003676	7460.XP_001121000	similar to poly U binding factor 68kD CG12085-PA, isoform A	0.9422	COG0724	KOG0124	_	K12838	PUF60
comp60786_c0_seq3	1021	2642-5704(-)	gi|345480560|ref|XP_001604807.2|	PREDICTED: hypothetical protein LOC100121215 isoform 1 [Nasonia vitripennis]	0.46	_	_	_	_	_	_	_	None	_
comp436643_c0_seq1	180	1-540(+)	_	_	_	_	_	_	_	_	_	_	None	_
comp68480_c0_seq6	889	3-2669(-)	gi|321478093|gb|EFX89051.1|	hypothetical protein DAPPUDRAFT_206246 [Daphnia pulex]	0.61	_	_	_	_	_	_	_	None	_
comp65627_c0_seq1	249	271-1017(+)	_	_	_	_	_	_	_	_	_	_	None	_
comp51020_c0_seq1	55	132-296(+)	_	_	_	_	_	_	_	_	_	_	None	_
comp496000_c0_seq1	160	3-482(-)	_	_	_	_	_	_	_	_	_	_	None	_
comp31230_c0_seq1	593	1-1779(+)	_	_	_	_	_	_	_	_	_	_	None	_
comp587589_c0_seq1	204	2-616(+)	gi|291238837|ref|XP_002739333.1|	PREDICTED: zinc finger protein 347-like [Saccoglossus kowalevskii]	0.55	_	_	_	_	_	_	_	K09228	KRAB
comp59852_c0_seq4	328	3-986(+)	gi|260784187|ref|XP_002587150.1|	hypothetical protein BRAFLDRAFT_138825 [Branchiostoma floridae]	0.65	_	_	_	_	_	_	_	None	_
comp67594_c0_seq4	755	1-2265(+)	gi|91086799|ref|XP_973439.1|	PREDICTED: similar to mannosyltransferase 1, putative [Tribolium castaneum]	0.76	_	7070.XP_973439	similar to CG12311-PA	0.7723	COG1928	KOG3359	_	K00728	POMT
comp57507_c0_seq1	562	150-1835(-)	_	_	_	_	_	_	_	_	_	_	None	_
comp32801_c0_seq1	51	429-581(-)	_	_	_	_	_	_	_	_	_	_	None	_
comp9046_c0_seq1	192	1-579(+)	_	_	_	_	_	_	_	_	_	_	None	_
comp63363_c0_seq1	411	212-1444(-)	gi|321474154|gb|EFX85120.1|	hypothetical protein DAPPUDRAFT_314349 [Daphnia pulex]	0.54	_	_	_	_	_	_	_	None	_
comp61312_c0_seq3	82	457-702(+)	_	_	_	_	_	_	_	_	_	_	None	_
comp59139_c0_seq1	1124	1-3372(-)	_	_	_	_	_	_	_	_	_	_	None	_
comp67064_c0_seq4	62	597-782(+)	_	_	_	_	_	_	_	_	_	_	None	_
comp40537_c0_seq2	144	229-660(-)	gi|374094670|gb|AEY84720.1|	glutamate receptor, partial [Pandalus platyceros]	0.84	GO:0016020;GO:0007165;GO:0005230;GO:0004872;GO:0071944;GO:0006811;GO:0045202	_	_	_	_	_	_	None	_
comp56027_c0_seq1	316	1-948(+)	_	_	_	_	_	_	_	_	_	_	None	_
comp64275_c0_seq7	683	1125-3173(-)	gi|350585398|ref|XP_003127467.3|	PREDICTED: cationic amino acid transporter 3-like [Sus scrofa]	0.54	_	_	_	_	_	_	_	None	_
comp63874_c0_seq2	771	638-2950(+)	gi|340721896|ref|XP_003399349.1|	PREDICTED: katanin p80 WD40-containing subunit B1-like isoform 1 [Bombus terrestris]	0.72	_	7460.XP_393828	katanin 80	0.839	COG2319	KOG0267	_	None	_
comp67892_c0_seq7	696	3-2090(+)	gi|313229033|emb|CBY18185.1|	unnamed protein product [Oikopleura dioica]	0.39	_	_	_	_	_	_	_	None	_
comp64855_c0_seq3	1731	1-5193(+)	gi|443730706|gb|ELU16101.1|	hypothetical protein CAPTEDRAFT_203916 [Capitella teleta]	0.53	_	_	_	_	_	_	_	None	_
comp62596_c0_seq1	586	3019-4776(-)	gi|383861980|ref|XP_003706462.1|	PREDICTED: T-complex protein 11-like protein 1-like isoform 1 [Megachile rotundata]	0.71	_	7425.XP_001605045	similar to testis-specific protein pbs13 (t-complex 11 )	0.8142	_	KOG1981	_	None	_
comp60442_c0_seq1	530	1-1590(+)	_	_	_	_	_	_	_	_	_	_	None	_
comp30345_c0_seq1	297	122-1012(-)	gi|260785183|ref|XP_002587642.1|	hypothetical protein BRAFLDRAFT_231666 [Branchiostoma floridae]	0.79	GO:0003824;GO:0044237;GO:0005488	7739.JGI231666	hypothetical protein	0.7864	COG0451	KOG1431	_	K02377	E1.1.1.271, fcl
comp57505_c0_seq1	295	95-979(+)	gi|307183280|gb|EFN70149.1|	ADP-ribosylation factor-like protein 6-interacting protein 4 [Camponotus floridanus]	0.61	_	_	_	_	_	_	_	None	_
comp65296_c0_seq9	102	372-677(+)	_	_	_	_	_	_	_	_	_	_	None	_
comp67211_c0_seq25	389	393-1559(+)	gi|443709304|gb|ELU04015.1|	hypothetical protein CAPTEDRAFT_156040 [Capitella teleta]	0.59	_	_	_	_	_	_	_	None	_
comp810396_c0_seq1	118	2-358(+)	_	_	_	_	_	_	_	_	_	_	None	_
comp31991_c0_seq1	1708	3-5126(-)	gi|345487243|ref|XP_001599461.2|	PREDICTED: hypothetical protein LOC100114438 [Nasonia vitripennis]	0.76	_	_	_	_	_	_	_	None	_
comp707839_c0_seq1	126	175-552(+)	_	_	_	_	_	_	_	_	_	_	None	_
comp66582_c1_seq5	985	312-3266(+)	_	_	_	_	_	_	_	_	_	_	None	_
comp60344_c0_seq1	824	1-2472(+)	gi|141795453|gb|AAI34877.1|	Trpc4apa protein [Danio rerio]	0.64	_	_	_	_	_	_	_	K11796	TRPC4AP
comp55100_c0_seq1	549	205-1854(+)	gi|345486856|ref|XP_001607681.2|	PREDICTED: microtubule-associated serine/threonine-protein kinase 3-like [Nasonia vitripennis]	0.77	GO:0000287;GO:0004674;GO:0005524;GO:0009069;GO:0006468	7739.JGI126376	hypothetical protein	0.7884	_	KOG0606	_	K08789	MAST
comp53385_c0_seq1	406	80-1297(-)	gi|380016040|ref|XP_003692001.1|	PREDICTED: uncharacterized protein LOC100870900 [Apis florea]	0.81	_	_	_	_	_	_	_	None	_
comp303296_c0_seq1	150	3-452(-)	_	_	_	_	_	_	_	_	_	_	None	_
comp68530_c0_seq5	1288	1982-5845(+)	gi|270017072|gb|EFA13518.1|	hypothetical protein TcasGA2_TC001491 [Tribolium castaneum]	0.62	_	_	_	_	_	_	_	K07497	K07497
comp66260_c0_seq3	221	459-1121(+)	gi|321476684|gb|EFX87644.1|	hypothetical protein DAPPUDRAFT_43244 [Daphnia pulex]	0.65	_	_	_	_	_	_	_	None	_
comp68083_c0_seq3	749	1-2247(+)	gi|242012723|ref|XP_002427077.1|	pre-mRNA-splicing factor ATP-dependent RNA helicase prp16, putative [Pediculus humanus pre-mRNA-splicing factor ATP-dependent RN	0.88	GO:0005524;GO:0000398;GO:0071013;GO:0008026;GO:0003676	10090.ENSMUSP00000047865	DEAH (Asp-Glu-Ala-His) box polypeptide 38 Gene	0.8897	COG1643	KOG0924	_	K12815	DHX38, PRP16
comp31301_c0_seq1	162	1-489(+)	_	_	_	_	_	_	_	_	_	_	None	_
comp67483_c0_seq3	1138	306-3719(+)	gi|254553063|dbj|BAH85843.1|	pigment dispersing hormone receptor [Marsupenaeus japonicus]	0.63	_	_	_	_	_	_	_	None	_
comp57296_c0_seq3	1531	3-4595(+)	gi|326436249|gb|EGD81819.1|	hypothetical protein PTSG_02533 [Salpingoeca sp. ATCC 50818]	0.42	_	_	_	_	_	_	_	K15158	GAL11, MED15
comp68656_c0_seq1	135	30-434(-)	gi|328899579|gb|AEB54641.1|	ribosomal protein L32 [Procambarus clarkii]	0.95	GO:0005840;GO:0042254;GO:0006412;GO:0003735	7070.XP_969564	ribosomal protein L32	0.9098	COG1717	KOG0878	_	K02912	RP-L32e, RPL32
comp66520_c0_seq11	75	383-607(+)	gi|242007895|ref|XP_002424753.1|	Huntingtin-associated protein-interacting protein, putative [Pediculus humanus corporis]	0.75	GO:0016310;GO:0016301;GO:0005085;GO:0035556;GO:0043087;GO:0006464;GO:0016787;GO:0000166	_	_	_	_	_	_	K08810	TRIO
comp65321_c0_seq2	357	103-1173(+)	gi|321457387|gb|EFX68474.1|	hypothetical protein DAPPUDRAFT_63074 [Daphnia pulex]	0.67	_	_	_	_	_	_	_	K09574	FKBP8
comp67669_c0_seq11	753	1698-3956(-)	gi|195119834|ref|XP_002004434.1|	GI19615 [Drosophila mojavensis]	0.54	_	_	_	_	_	_	_	None	_
comp65238_c0_seq22	210	1-630(+)	_	_	_	_	_	_	_	_	_	_	None	_
comp24018_c0_seq1	100	3-302(+)	_	_	_	_	_	_	_	_	_	_	None	_
comp61077_c0_seq2	68	3-206(-)	_	_	_	_	_	_	_	_	_	_	None	_
comp66071_c0_seq2	3460	130-10509(+)	gi|340717493|ref|XP_003397216.1|	PREDICTED: vacuolar protein sorting-associated protein 13C-like isoform 2 [Bombus terrestris]	0.63	_	_	_	_	_	_	_	None	_
comp12022_c0_seq1	183	1-549(-)	_	_	_	_	_	_	_	_	_	_	None	_
comp30279_c0_seq1	233	1-699(+)	_	_	_	_	_	_	_	_	_	_	None	_
comp31676_c0_seq2	688	162-2225(+)	gi|321463653|gb|EFX74667.1|	hypothetical protein DAPPUDRAFT_324061 [Daphnia pulex]	0.59	GO:0008270	7176.CPIJ014434-PA	predicted protein	0.9024	_	_	NOG268814	None	_
comp66276_c0_seq1	1017	1-3051(+)	gi|512915471|ref|XP_004928397.1|	PREDICTED: protein sprint-like [Bombyx mori]	0.65	_	7425.XP_001603418	similar to rab gdp/gtp exchange factor	0.8588	_	KOG2320	_	None	_
comp60059_c0_seq4	138	54-467(-)	_	_	_	_	_	_	_	_	_	_	None	_
comp50737_c0_seq1	302	202-1107(-)	_	_	_	_	_	_	_	_	_	_	None	_
comp67448_c0_seq4	323	200-1168(+)	gi|156538529|ref|XP_001607261.1|	PREDICTED: alcohol dehydrogenase [NADP+]	0.64	_	_	_	_	_	_	_	None	_
comp51377_c0_seq1	60	3-182(-)	_	_	_	_	_	_	_	_	_	_	None	_
comp509530_c0_seq1	234	1-705(+)	gi|321462894|gb|EFX73914.1|	hypothetical protein DAPPUDRAFT_307561 [Daphnia pulex]	0.65	_	_	_	_	_	_	_	K04550	LRP1, CD91
comp22245_c0_seq1	53	156-314(+)	_	_	_	_	_	_	_	_	_	_	None	_
comp66414_c0_seq2	317	2262-3212(-)	gi|322798091|gb|EFZ19930.1|	hypothetical protein SINV_09678 [Solenopsis invicta]	0.92	GO:0016310;GO:0016459;GO:0009069;GO:0016905;GO:0046983	_	_	_	_	_	_	K03362	FBXW1_11, BTRC, beta-TRCP
comp60735_c0_seq1	63	1-189(+)	_	_	_	_	_	_	_	_	_	_	None	_
comp30345_c0_seq2	193	122-700(-)	gi|260785183|ref|XP_002587642.1|	hypothetical protein BRAFLDRAFT_231666 [Branchiostoma floridae]	0.81	GO:0000166;GO:0003824;GO:0044237;GO:0050662	7739.JGI231666	hypothetical protein	0.8063	COG0451	KOG1431	_	K02377	E1.1.1.271, fcl
comp68129_c0_seq2	587	233-1993(-)	gi|321477256|gb|EFX88215.1|	hypothetical protein DAPPUDRAFT_311789 [Daphnia pulex]	0.56	_	_	_	_	_	_	_	None	_
comp58618_c0_seq1	780	187-2526(+)	gi|285802975|gb|ADC35398.1|	beta-integrin [Fenneropenaeus chinensis]	0.66	GO:0044699	_	_	_	_	_	_	K05719	ITGB1
comp60123_c0_seq1	830	574-3063(-)	gi|91076498|ref|XP_973054.1|	PREDICTED: similar to collagen and calcium binding EGF domains 1 [Tribolium castaneum]	0.75	GO:0044267;GO:0046872;GO:0005622	7070.XP_973054	similar to collagen and calcium binding EGF domains 1	0.7518	_	KOG1218	_	None	_
comp257332_c0_seq1	347	1-1041(-)	_	_	_	_	_	_	_	_	_	_	None	_
comp792858_c0_seq1	209	1-630(+)	gi|312381394|gb|EFR27151.1|	hypothetical protein AND_06292 [Anopheles darlingi]	0.51	_	_	_	_	_	_	_	None	_
comp65292_c0_seq4	443	3-1331(+)	gi|241598583|ref|XP_002404761.1|	rassf1, putative [Ixodes rassf1, putative [Ixodes scapularis]	0.75	GO:0007165;GO:0016740	6945.ISCW007158-PA	rassf1, putative	0.7696	_	KOG4239	_	K09850	RASSF1
comp428741_c0_seq1	227	3-686(+)	gi|167515794|ref|XP_001742238.1|	hypothetical protein [Monosiga brevicollis MX1]	0.72	_	_	_	_	_	_	_	None	_
comp67279_c0_seq2	632	65-1963(+)	gi|340713152|ref|XP_003395112.1|	PREDICTED: pumilio domain-containing protein C14orf21-like [Bombus terrestris]	0.54	_	_	_	_	_	_	_	K14790	NOP9
comp67132_c0_seq6	336	308-1315(+)	gi|126335611|ref|XP_001365009.1|	PREDICTED: excitatory amino acid transporter 3 [Monodelphis domestica]	0.61	GO:0016020;GO:0006835;GO:0017153;GO:0006812	_	_	_	_	_	_	None	_
comp46512_c0_seq1	89	373-639(-)	_	_	_	_	_	_	_	_	_	_	None	_
comp68227_c0_seq2	1098	40-3333(-)	gi|242007453|ref|XP_002424554.1|	conserved hypothetical protein [Pediculus humanus corporis]	0.61	_	_	_	_	_	_	_	None	_
comp66265_c0_seq31	305	920-1834(-)	gi|321400080|ref|NP_001189461.1|	growth arrest-specific protein 2 [Bombyx mori]	0.5	GO:0007050	7070.XP_975598	similar to Growth-arrest-specific protein 2 (GAS-2)	0.8857	_	KOG0516	_	None	_
comp66780_c0_seq3	552	160-1815(+)	gi|260834207|ref|XP_002612103.1|	hypothetical protein BRAFLDRAFT_287019 [Branchiostoma floridae]	0.65	_	_	_	_	_	_	_	None	_
comp63188_c0_seq8	57	266-436(-)	_	_	_	_	_	_	_	_	_	_	None	_
comp45143_c0_seq1	95	105-389(+)	_	_	_	_	_	_	_	_	_	_	None	_
comp35509_c0_seq1	124	2-376(+)	gi|348520260|ref|XP_003447646.1|	PREDICTED: N-acetyllactosaminide beta-1,3-N-acetylglucosaminyltransferase-like [Oreochromis niloticus]	0.71	GO:0016757	_	_	_	_	_	_	K00741	B3GNT1, B3GNT2
comp27522_c0_seq1	118	2-355(+)	_	_	_	_	_	_	_	_	_	_	None	_
comp62252_c0_seq6	692	220-2295(+)	gi|443716144|gb|ELU07820.1|	hypothetical protein CAPTEDRAFT_103335 [Capitella teleta]	0.69	_	_	_	_	_	_	_	None	_
comp63866_c0_seq13	83	2853-3101(-)	gi|170058911|ref|XP_001865130.1|	par domain protein [Culex par domain protein [Culex quinquefasciatus]	0.83	GO:0005667;GO:0006355;GO:0043565;GO:0045449;GO:0003700	_	_	_	_	_	_	K09057	HLF
comp31085_c0_seq1	206	391-1011(+)	gi|321457243|gb|EFX68333.1|	hypothetical protein DAPPUDRAFT_63220 [Daphnia pulex]	0.64	_	_	_	_	_	_	_	None	_
comp65610_c0_seq4	667	1633-3633(-)	gi|270013418|gb|EFA09866.1|	hypothetical protein TcasGA2_TC012014 [Tribolium castaneum]	0.76	GO:0008033	7070.XP_967278	similar to glucose inhibited division protein a	0.76	COG0445	KOG2311	_	K03495	gidA, mnmG, MTO1
comp67364_c0_seq26	1198	1-3594(-)	gi|170029254|ref|XP_001842508.1|	conserved hypothetical protein [Culex quinquefasciatus]	0.67	GO:0016740	_	_	_	_	_	_	None	_
comp64592_c0_seq2	468	74-1477(+)	gi|432855445|ref|XP_004068224.1|	PREDICTED: glycosaminoglycan xylosylkinase-like [Oryzias latipes]	0.67	_	_	_	_	_	_	_	None	_
comp51126_c0_seq1	150	158-607(+)	gi|262401375|gb|ACY66590.1|	hypothetical protein [Scylla paramamosain]	0.84	_	_	_	_	_	_	_	None	_
comp589641_c0_seq1	153	3-464(+)	gi|15425681|dbj|BAB64297.1|	I-connectin [Procambarus clarkii]	0.93	GO:0006869;GO:0009190;GO:0005622;GO:0005319;GO:0016849;GO:0043087;GO:0035023;GO:0005089	_	_	_	_	_	_	None	_
comp56728_c0_seq5	339	158-1174(-)	gi|41054613|ref|NP_955875.1|	DNA polymerase alpha subunit B [Danio rerio]	0.58	_	_	_	_	_	_	_	K02321	POLA2
comp321439_c0_seq1	75	150-374(-)	_	_	_	_	_	_	_	_	_	_	None	_
comp68080_c0_seq15	597	1189-2979(-)	gi|357602283|gb|EHJ63333.1|	putative goliath E3 ubiquitin ligase [Danaus plexippus]	0.69	GO:0008270;GO:0016874	7070.XP_966546	similar to CG2679-PB, isoform B	0.7931	_	KOG0800	_	None	_
comp27353_c0_seq1	152	3-458(+)	gi|242010620|ref|XP_002426061.1|	Nuclear hormone receptor E75, putative [Pediculus humanus corporis]	0.86	GO:0003707;GO:0005634;GO:0004887;GO:0006355;GO:0043565;GO:0008270;GO:0043401	_	_	_	_	_	_	K08701	NR1D3
comp58981_c0_seq1	517	159-1712(+)	gi|443731513|gb|ELU16618.1|	hypothetical protein CAPTEDRAFT_34319, partial [Capitella teleta]	0.71	GO:0006810	45351.JGI141618	hypothetical protein	0.7533	COG0025	_	_	None	_
comp62968_c0_seq3	913	224-2962(+)	gi|383857056|ref|XP_003704022.1|	PREDICTED: uncharacterized protein LOC100879152 [Megachile rotundata]	0.87	GO:0005622;GO:0008270	7460.XP_396821	similar to tripartite motif protein 37	0.8971	_	KOG2177	_	K10608	TRIM37, MUL
comp65632_c0_seq4	483	1818-3266(-)	gi|189238013|ref|XP_001813375.1|	PREDICTED: similar to ATP-binding cassette sub-family B member 7 [Tribolium castaneum]	0.79	GO:0005524;GO:0006200;GO:0016021;GO:0008559;GO:0006855	7070.XP_001813375	similar to ATP-binding cassette sub-family B member 7	0.8047	COG5265	KOG0057	_	K05662	ABCB7
comp62620_c0_seq1	695	1-2085(-)	gi|332028023|gb|EGI68074.1|	Protein KRI1-like protein [Acromyrmex echinatior]	0.55	_	_	_	_	_	_	_	K14786	KRI1
comp61950_c0_seq6	115	2-346(+)	gi|383861600|ref|XP_003706273.1|	PREDICTED: LOW QUALITY PROTEIN: zinc finger MIZ domain-containing protein 1-like [Megachile rotundata]	0.62	_	_	_	_	_	_	_	None	_
comp60367_c0_seq4	457	726-2096(+)	gi|189233778|ref|XP_975837.2|	PREDICTED: similar to Mitf CG17469-PB [Tribolium castaneum]	0.69	_	7244.FBpp0229012	GJ14595	0.807	_	KOG1318	_	K09455	MITF
comp65605_c0_seq1	1649	2-4948(-)	gi|350426821|ref|XP_003494553.1|	PREDICTED: hypothetical protein LOC100744389 [Bombus impatiens]	0.49	_	_	_	_	_	_	_	None	_
comp63112_c0_seq1	719	3-2159(+)	gi|345493601|ref|XP_001603923.2|	PREDICTED: long-chain fatty acid transport protein 4-like [Nasonia vitripennis]	0.67	_	_	_	_	_	_	_	K08745	SLC27A1_4, FATP1, FATP4
comp6028_c0_seq1	146	3-443(+)	gi|47210922|emb|CAG06221.1|	unnamed protein product [Tetraodon nigroviridis]	0.47	GO:0016310;GO:0006338;GO:0090304;GO:0006337;GO:0044260;GO:0004713;GO:0005515;GO:0006974;GO:0044428;GO:0044427	_	_	_	_	_	_	K11658	BAZ1B, WSTF
comp67114_c1_seq5	215	491-1135(-)	gi|332376200|gb|AEE63240.1|	unknown [Dendroctonus ponderosae]	0.71	_	_	_	_	_	_	_	None	_
comp58938_c0_seq3	226	70-747(+)	gi|383850464|ref|XP_003700815.1|	PREDICTED: eukaryotic translation initiation factor 4E type 2-like [Megachile rotundata]	0.86	GO:0005840;GO:0000339;GO:0031625;GO:0003743;GO:0005845;GO:0006446;GO:0017148;GO:0005829;GO:0019221	7739.JGI265613	annotation not available	0.8736	COG5053	KOG1669	_	K03259	EIF4E
comp66527_c0_seq3	846	922-3459(-)	gi|91091782|ref|XP_969684.1|	PREDICTED: similar to cell division control protein [Tribolium castaneum]	0.76	GO:0005488	7070.XP_969684	similar to cell division control protein	0.7823	COG5147	KOG0050	_	K12860	CDC5L, CDC5, CEF1
comp54421_c0_seq1	307	372-1292(+)	gi|91089643|ref|XP_973832.1|	PREDICTED: similar to solute carrier family 25, member 38 [Tribolium castaneum]	0.77	GO:0016020;GO:0006810	7070.XP_973832	similar to CG8026-PB, isoform B	0.7679	_	KOG0766	_	K15118	SLC25A38
comp62573_c0_seq4	396	438-1625(-)	gi|189239596|ref|XP_967754.2|	PREDICTED: similar to CG9467 CG9467-PA [Tribolium castaneum]	0.89	GO:0051260	7425.XP_001600244	similar to GA21809-PA	0.8846	_	KOG2714	_	None	_
comp49623_c0_seq1	274	148-969(+)	gi|322794147|gb|EFZ17356.1|	hypothetical protein SINV_11335 [Solenopsis invicta]	0.77	GO:0000166	7739.JGI275293	hypothetical protein	0.7807	COG0489	KOG3022	_	None	_
comp63859_c0_seq2	338	3-1016(+)	gi|432092316|gb|ELK24936.1|	Carbohydrate kinase domain-containing protein [Myotis davidii]	0.7	_	_	_	_	_	_	_	None	_
comp56716_c0_seq1	197	7-597(-)	gi|425770855|gb|EKV09315.1|	hypothetical protein PDIG_62650 [Penicillium digitatum PHI26]	0.44	_	_	_	_	_	_	_	None	_
comp49632_c0_seq1	86	186-443(+)	_	_	_	_	_	_	_	_	_	_	None	_
comp68297_c1_seq2	258	2-778(+)	_	_	_	_	_	_	_	_	_	_	None	_
comp49979_c0_seq1	215	107-754(+)	_	_	_	_	_	_	_	_	_	_	None	_
comp67621_c0_seq8	629	4038-5924(-)	gi|350426661|ref|XP_003494505.1|	PREDICTED: putative polypeptide N-acetylgalactosaminyltransferase 9-like isoform 1 [Bombus impatiens]	0.84	GO:0006486;GO:0016757;GO:0005794;GO:0016021	7460.XP_393950	similar to CG30463-PA, isoform A	0.8624	COG1216	KOG3736	_	K00710	GALNT
comp506583_c0_seq1	135	47-454(+)	_	_	_	_	_	_	_	_	_	_	None	_
comp33816_c0_seq1	217	80-730(+)	gi|321473458|gb|EFX84425.1|	hypothetical protein DAPPUDRAFT_230610 [Daphnia pulex]	0.8	GO:0005840;GO:0006448;GO:0003746;GO:0005853	7739.JGI125603	hypothetical protein	0.7753	COG2092	KOG1668	_	K03232	EEF1B
comp63965_c0_seq3	1341	373-4395(-)	gi|328789723|ref|XP_392215.4|	PREDICTED: hypothetical protein LOC408677 [Apis mellifera]	0.55	_	_	_	_	_	_	_	None	_
comp66690_c0_seq4	375	47-1174(+)	_	_	_	_	_	_	_	_	_	_	None	_
comp68051_c0_seq4	406	1871-3091(+)	gi|443703716|gb|ELU01151.1|	hypothetical protein CAPTEDRAFT_187977 [Capitella teleta]	0.56	_	_	_	_	_	_	_	None	_
comp66402_c0_seq5	738	110-2323(-)	gi|195036414|ref|XP_001989665.1|	GH18669 [Drosophila grimshawi]	0.47	GO:0007399;GO:0002805	_	_	_	_	_	_	K15168	MED25
comp731898_c0_seq1	80	97-336(-)	_	_	_	_	_	_	_	_	_	_	None	_
comp63392_c0_seq7	152	205-660(+)	gi|321456724|gb|EFX67824.1|	hypothetical protein DAPPUDRAFT_231783 [Daphnia pulex]	0.79	_	7070.XP_969285	similar to CG13404 CG13404-PA	0.8217	_	KOG4544	_	None	_
comp13481_c0_seq1	483	92-1540(+)	gi|383859985|ref|XP_003705472.1|	PREDICTED: adenylosuccinate lyase-like [Megachile rotundata]	0.85	GO:0006522;GO:0006531;GO:0070626;GO:0006144;GO:0004018;GO:0009152	7460.XP_393961	similar to CG3590-PA	0.8463	COG0015	KOG2700	_	K01756	E4.3.2.2, purB
comp67922_c0_seq19	1376	29-4156(+)	gi|345486872|ref|XP_001607427.2|	PREDICTED: hypothetical protein LOC100123730 isoform 1 [Nasonia vitripennis]	0.74	_	_	_	_	_	_	_	None	_
comp576521_c0_seq1	66	182-379(+)	_	_	_	_	_	_	_	_	_	_	None	_
comp68431_c0_seq8	508	1-1524(+)	_	_	_	_	_	_	_	_	_	_	None	_
comp63342_c0_seq1	211	158-790(+)	gi|321468045|gb|EFX79032.1|	hypothetical protein DAPPUDRAFT_305016 [Daphnia pulex]	0.87	GO:0005815;GO:0016458;GO:0045014;GO:0016363;GO:0016192;GO:0007076;GO:0012505;GO:0019904;GO:0000794;GO:0005769;GO:0045749;GO:0015031	6945.ISCW013340-PA	vacuolar assembly/sorting protein DID2, putative	0.8586	COG5491	KOG3232	_	K12197	CHMP1, VPS46, DID2
comp402170_c0_seq1	159	3-479(+)	_	_	_	_	_	_	_	_	_	_	None	_
comp62220_c0_seq1	490	81-1550(+)	gi|328781726|ref|XP_396204.4|	PREDICTED: solute carrier family 35 member F5-like [Apis mellifera]	0.73	_	7425.XP_001601634	similar to ENSANGP00000014977	0.7556	COG0697	_	_	K15289	SLC35F5
comp50866_c0_seq1	505	294-1808(-)	gi|443724550|gb|ELU12510.1|	hypothetical protein CAPTEDRAFT_228200 [Capitella teleta]	0.54	GO:0005768	_	_	_	_	_	_	None	_
comp67438_c0_seq1	312	261-1196(+)	gi|321476116|gb|EFX87077.1|	hypothetical protein DAPPUDRAFT_221812 [Daphnia pulex]	0.83	GO:0005635;GO:0000776	7668.XP_001197162	similar to SEC13-like 1 (S. cerevisiae)	0.7936	COG2319	KOG1332	_	K14004	SEC13
comp68051_c0_seq9	406	1812-3032(+)	gi|443703716|gb|ELU01151.1|	hypothetical protein CAPTEDRAFT_187977 [Capitella teleta]	0.56	_	_	_	_	_	_	_	None	_
comp63597_c0_seq3	390	117-1286(+)	gi|405970736|gb|EKC35614.1|	Allantoicase [Crassostrea gigas]	0.74	_	_	_	_	_	_	_	K01477	E3.5.3.4, ALLC, alc
comp883307_c0_seq1	88	113-376(-)	_	_	_	_	_	_	_	_	_	_	None	_
comp56149_c0_seq1	371	2-1114(+)	_	_	_	_	_	_	_	_	_	_	None	_
comp616917_c0_seq1	165	2-499(+)	_	_	_	_	_	_	_	_	_	_	None	_
comp63504_c0_seq2	380	31-1170(-)	gi|189234796|ref|XP_967319.2|	PREDICTED: similar to groucho protein [Tribolium castaneum]	0.89	GO:0000785;GO:0010628;GO:2000811;GO:0000122;GO:0001106;GO:0005829;GO:0005667;GO:0003682;GO:0016055;GO:0008134;GO:0043124	7070.XP_967319	similar to groucho protein	0.9775	COG2319	KOG0639	_	None	_
comp45225_c0_seq1	264	3-797(+)	gi|224042968|ref|XP_002196514.1|	PREDICTED: DNA repair protein REV1 [Taeniopygia guttata]	0.58	GO:0006302;GO:0019985;GO:0002206	_	_	_	_	_	_	K03515	REV1
comp1187_c0_seq1	67	188-391(+)	_	_	_	_	_	_	_	_	_	_	None	_
comp9689_c0_seq1	78	118-351(+)	_	_	_	_	_	_	_	_	_	_	None	_
comp810991_c0_seq1	138	1-414(-)	_	_	_	_	_	_	_	_	_	_	None	_
comp60097_c0_seq2	1205	93-3707(-)	gi|91081335|ref|XP_967042.1|	PREDICTED: similar to phosphorylase b kinase regulatory subunit alpha isoform 1 [Tribolium castaneum]	0.84	GO:0005977;GO:0004553;GO:0005516	7070.XP_967042	similar to CG7766-PB, isoform B	0.8416	_	KOG3635	_	K07190	PHKA_B
comp51874_c0_seq1	240	415-1134(-)	_	_	_	_	_	_	_	_	_	_	None	_
comp51958_c0_seq1	201	691-1293(-)	gi|312376990|gb|EFR23929.1|	hypothetical protein AND_11848 [Anopheles darlingi]	0.66	_	7165.AGAP009958-PA	AGAP009958-PA	0.7563	_	_	NOG87986	K13173	ARGLU1
comp820153_c0_seq1	61	186-368(-)	gi|157126416|ref|XP_001660885.1|	GTP-binding protein alpha subunit, gna [Aedes aegypti]	0.92	GO:0006184;GO:0005834;GO:0060158;GO:0003924;GO:0031683;GO:0001664;GO:0005525;GO:0004871;GO:0007188	_	_	_	_	_	_	K04634	GNAQ
comp66476_c0_seq3	279	1453-2289(+)	gi|383865198|ref|XP_003708062.1|	PREDICTED: protein GPR107-like [Megachile rotundata]	0.82	GO:0016021	7460.XP_001121399	similar to CG12121-PA	0.8172	_	KOG2569	_	None	_
comp62813_c0_seq1	207	826-1446(+)	_	_	_	_	_	_	_	_	_	_	None	_
comp59523_c0_seq1	492	186-1661(+)	gi|242091267|ref|XP_002441466.1|	hypothetical protein SORBIDRAFT_09g027360 [Sorghum bicolor]	0.6	GO:0044723;GO:0052667;GO:0043170;GO:0007275;GO:0048856;GO:0044262;GO:0006656	_	_	_	_	_	_	None	_
comp58052_c0_seq2	284	337-1188(-)	gi|443720990|gb|ELU10495.1|	hypothetical protein CAPTEDRAFT_19179 [Capitella teleta]	0.76	_	6239.C27F2.9	Putative uncharacterized protein;	0.7534	_	KOG2131	_	None	_
comp50188_c0_seq2	515	1-1545(+)	gi|405977993|gb|EKC42412.1|	Arfaptin-1 [Crassostrea gigas]	0.65	_	7739.JGI127749	hypothetical protein	0.8548	COG5347	KOG0702	_	K15044	AGFG1
comp64992_c0_seq1	554	280-1941(+)	gi|332025612|gb|EGI65774.1|	Epsin-2 [Acromyrmex echinatior]	0.68	_	7425.XP_001606418	similar to CG8532-PA	0.8364	_	KOG2056	_	K12471	EPN
comp61966_c0_seq2	90	51-320(-)	_	_	_	_	_	_	_	_	_	_	None	_
comp497952_c0_seq1	139	3-419(+)	_	_	_	_	_	_	_	_	_	_	None	_
comp776820_c0_seq1	90	1-270(+)	_	_	_	_	_	_	_	_	_	_	None	_
comp43560_c0_seq2	88	526-792(+)	_	_	_	_	_	_	_	_	_	_	None	_
comp64465_c0_seq1	344	98-1129(+)	gi|260832261|ref|XP_002611076.1|	hypothetical protein BRAFLDRAFT_205939 [Branchiostoma floridae]	0.57	_	_	_	_	_	_	_	None	_
comp540416_c0_seq1	78	204-437(-)	_	_	_	_	_	_	_	_	_	_	None	_
comp68314_c0_seq10	705	1-2115(+)	_	_	_	_	_	_	_	_	_	_	None	_
comp67997_c0_seq8	863	2432-5020(-)	gi|195130725|ref|XP_002009802.1|	GI15039 [Drosophila mojavensis]	0.74	GO:0007165	_	_	_	_	_	_	K00901	E2.7.1.107, DGK, dgkA
comp67669_c0_seq3	753	356-2614(-)	gi|195119834|ref|XP_002004434.1|	GI19615 [Drosophila mojavensis]	0.54	_	_	_	_	_	_	_	None	_
comp58873_c0_seq2	87	340-603(+)	_	_	_	_	_	_	_	_	_	_	None	_
comp5796_c0_seq1	163	2-493(+)	_	_	_	_	_	_	_	_	_	_	None	_
comp61806_c0_seq4	1525	229-4803(+)	gi|354472827|ref|XP_003498638.1|	PREDICTED: CLIP-associating protein 2-like isoform 2 [Cricetulus griseus]	0.61	_	_	_	_	_	_	_	None	_
comp23724_c0_seq1	106	3-320(+)	_	_	_	_	_	_	_	_	_	_	None	_
comp715981_c0_seq1	134	3-404(-)	_	_	_	_	_	_	_	_	_	_	None	_
comp60671_c0_seq7	134	3-404(-)	_	_	_	_	_	_	_	_	_	_	None	_
comp66129_c0_seq1	1278	206-4039(+)	gi|241173807|ref|XP_002410891.1|	period circadian protein, putative [Ixodes scapularis]	0.63	_	_	_	_	_	_	_	K02633	PER
comp59662_c0_seq6	616	2090-3937(+)	gi|432928337|ref|XP_004081149.1|	PREDICTED: U2 snRNP-associated SURP motif-containing protein-like [Oryzias latipes]	0.66	GO:0003676	_	_	_	_	_	_	K12842	SR140
comp59045_c0_seq3	686	582-2639(-)	gi|321479336|gb|EFX90292.1|	hypothetical protein DAPPUDRAFT_309832 [Daphnia pulex]	0.7	GO:0050794;GO:0004721;GO:0006470	7176.CPIJ008919-PA	tyrosine phosphatase n9	0.7712	COG5599	KOG4228;KOG0789	_	K01104	E3.1.3.48
comp56525_c0_seq2	427	86-1366(+)	gi|242014238|ref|XP_002427798.1|	XTP3-transactivated gene B protein precursor, putative [Pediculus humanus corporis]	0.61	_	_	_	_	_	_	_	K14008	ERLEC1, XTP3B
comp66286_c0_seq1	70	632-841(+)	_	_	_	_	_	_	_	_	_	_	None	_
comp61750_c0_seq1	318	116-1069(+)	gi|291222833|ref|XP_002731421.1|	PREDICTED: JMJD7-PLA2G4B protein-like [Saccoglossus kowalevskii]	0.75	_	_	_	_	_	_	_	None	_
comp25716_c0_seq1	318	1-954(+)	_	_	_	_	_	_	_	_	_	_	None	_
comp61557_c0_seq1	66	969-1166(-)	_	_	_	_	_	_	_	_	_	_	None	_
comp18892_c0_seq1	346	28-1065(+)	gi|242016713|ref|XP_002428892.1|	Hypoxia-inducible factor 1 alpha inhibitor, putative [Pediculus humanus corporis]	0.74	GO:0005634;GO:0036139;GO:0006351;GO:0005737;GO:0055114;GO:0036138;GO:0042265;GO:0036140;GO:0042264	8090.ENSORLP00000008626	hypoxia inducible factor 1, alpha subunit inhibitor	0.7722	_	KOG2132	_	K00476	E1.14.11.16
comp66968_c0_seq2	218	2-655(+)	gi|291228643|ref|XP_002734286.1|	PREDICTED: GM2 ganglioside activator protein-like isoform 1 [Saccoglossus kowalevskii]	0.57	_	_	_	_	_	_	_	K12383	GM2A
comp56072_c0_seq4	484	884-2335(-)	gi|47207587|emb|CAF90192.1|	unnamed protein product [Tetraodon nigroviridis]	0.87	GO:0005634;GO:0005524;GO:0030178;GO:0009069;GO:0006468;GO:0005737;GO:0032436;GO:0090263;GO:0004674;GO:0030529;GO:0034613	99883.ENSTNIP00000005580	casein kinase 1, epsilon	0.982	COG0515	KOG1164	_	K08960	CSNK1E
comp50540_c0_seq1	404	130-1341(-)	gi|270005267|gb|EFA01715.1|	hypothetical protein TcasGA2_TC007295 [Tribolium castaneum]	0.69	_	7070.XP_975609	similar to CG11138-PC, isoform C	0.907	_	KOG3579	_	None	_
comp58970_c0_seq3	255	57-821(+)	gi|321465264|gb|EFX76266.1|	hypothetical protein DAPPUDRAFT_306210 [Daphnia pulex]	0.67	GO:0006644;GO:0043202;GO:0017040;GO:0006672;GO:0044281;GO:0006687	_	_	_	_	_	_	K12348	ASAH1
comp65818_c0_seq10	634	62-1963(+)	gi|405977415|gb|EKC41871.1|	Nuclear RNA export factor 1 [Crassostrea gigas]	0.55	_	_	_	_	_	_	_	K14284	NXF1_2, TAP
comp61676_c0_seq1	1053	1430-4588(+)	gi|345497577|ref|XP_001600863.2|	PREDICTED: homeodomain-interacting protein kinase 2-like [Nasonia vitripennis]	0.87	GO:0004712;GO:0003677;GO:0004674;GO:0005524;GO:0009069;GO:0006468	7425.XP_001600863	similar to ENSANGP00000009506	0.8653	COG0515	KOG0667	_	K08826	HIPK
comp49438_c0_seq1	834	93-2594(+)	gi|332027302|gb|EGI67386.1|	Hermansky-Pudlak syndrome 4 protein [Acromyrmex echinatior]	0.61	_	_	_	_	_	_	_	None	_
comp68436_c0_seq1	144	271-705(+)	_	_	_	_	_	_	_	_	_	_	None	_
comp63852_c0_seq4	74	418-642(+)	_	_	_	_	_	_	_	_	_	_	None	_
comp66690_c0_seq3	381	1-1146(+)	_	_	_	_	_	_	_	_	_	_	None	_
comp42181_c0_seq1	65	302-496(-)	_	_	_	_	_	_	_	_	_	_	None	_
comp68400_c0_seq1	674	924-2945(+)	gi|260819082|ref|XP_002604866.1|	hypothetical protein BRAFLDRAFT_217171 [Branchiostoma floridae]	0.75	GO:0046872	7739.JGI217171	hypothetical protein	0.7677	COG5243	KOG0802	_	K10636	AMFR, GP78
comp64685_c0_seq1	583	1965-3713(-)	gi|513161834|ref|XP_416605.2|	PREDICTED: mitochondrial import receptor subunit TOM70 [Gallus gallus]	0.66	_	_	_	_	_	_	_	None	_
comp16071_c0_seq1	74	1-222(+)	_	_	_	_	_	_	_	_	_	_	None	_
comp281736_c0_seq1	352	637-1692(-)	gi|345310087|ref|XP_001515948.2|	PREDICTED: transcription initiation factor TFIID subunit 3-like [Ornithorhynchus anatinus]	0.5	GO:0034654	_	_	_	_	_	_	K14650	TAF3
comp65399_c0_seq1	662	115-2100(-)	_	_	_	_	_	_	_	_	_	_	None	_
comp48878_c0_seq1	88	348-614(+)	_	_	_	_	_	_	_	_	_	_	None	_
comp56203_c0_seq3	216	107-754(+)	gi|449282428|gb|EMC89261.1|	Protein fantom, partial [Columba livia]	0.6	GO:0008589;GO:0043010;GO:0001822;GO:0030054;GO:0021532;GO:0021772;GO:0005515;GO:0007163;GO:0022038;GO:0043584;GO:0021549;GO:0001889;GO:0007368;GO:0035116;GO:0021670;GO:0001701;GO:0035115;GO:0042384;GO:0005932;GO:0060322;GO:0060039	_	_	_	_	_	_	None	_
comp61416_c0_seq3	870	300-2909(+)	gi|2764400|emb|CAA03855.1|	lipophorin receptor [Locusta migratoria]	0.68	_	_	_	_	_	_	_	None	_
comp58731_c0_seq2	422	153-1418(+)	gi|312384910|gb|EFR29523.1|	hypothetical protein AND_01405 [Anopheles darlingi]	0.5	_	_	_	_	_	_	_	None	_
comp353985_c0_seq1	527	1-1584(+)	_	_	_	_	_	_	_	_	_	_	None	_
comp66882_c2_seq3	556	2061-3728(-)	gi|260796883|ref|XP_002593434.1|	hypothetical protein BRAFLDRAFT_277055 [Branchiostoma floridae]	0.77	_	7739.JGI277055	hypothetical protein	0.7673	COG0477	KOG4686	_	None	_
comp66288_c0_seq1	1175	557-4081(-)	gi|321460374|gb|EFX71417.1|	hypothetical protein DAPPUDRAFT_327214 [Daphnia pulex]	0.82	GO:0004721;GO:0006470	7460.XP_397110	similar to scribbled CG5462-PD, isoform D	0.8703	COG4886	KOG0619	_	None	_
comp53104_c0_seq1	1003	2-3013(+)	gi|321458955|gb|EFX70014.1|	hypothetical protein DAPPUDRAFT_328543 [Daphnia pulex]	0.78	_	_	_	_	_	_	_	K04437	FLNA
comp63361_c0_seq1	347	64-1104(-)	gi|357627118|gb|EHJ76920.1|	putative Uncharacterized protein C20orf4-like protein [Danaus plexippus]	0.58	_	_	_	_	_	_	_	K13205	AAR2, C20orf4
comp53662_c0_seq1	614	90-1931(+)	gi|390349359|ref|XP_782099.2|	PREDICTED: cell division cycle protein 23 homolog [Strongylocentrotus purpuratus]	0.81	GO:0005622;GO:0007067	59729.ENSTGUP00000000038	Cell division cycle protein 23 homolog (Anaphase-promoting complex subunit 8)(APC8)(Cyclosom [...]	0.8242	COG0457	KOG1155	_	K03355	APC8, CDC23
comp62728_c0_seq11	378	219-1352(+)	gi|270016306|gb|EFA12752.1|	hypothetical protein TcasGA2_TC010279 [Tribolium castaneum]	0.53	_	_	_	_	_	_	_	None	_
comp30351_c0_seq1	1300	171-4070(-)	gi|321478446|gb|EFX89403.1|	hypothetical protein DAPPUDRAFT_303202 [Daphnia pulex]	0.64	_	_	_	_	_	_	_	None	_
comp66813_c0_seq5	596	1-1788(+)	gi|348519996|ref|XP_003447515.1|	PREDICTED: poly [ADP-ribose]	0.71	_	7955.ENSDARP00000101555	LOC100007906 protein Fragment	0.756	_	KOG1037	_	K10798	PARP
comp885439_c0_seq1	192	2-577(-)	_	_	_	_	_	_	_	_	_	_	None	_
comp61178_c0_seq3	909	244-2970(+)	gi|332020416|gb|EGI60836.1|	Serine/threonine-protein phosphatase 6 regulatory subunit 2 [Acromyrmex echinatior]	0.71	_	_	_	_	_	_	_	K15501	PPP6R3, SAPS3
comp11789_c0_seq1	103	2-310(+)	_	_	_	_	_	_	_	_	_	_	None	_
comp66505_c0_seq1	304	3869-4780(-)	gi|321465514|gb|EFX76515.1|	hypothetical protein DAPPUDRAFT_55126 [Daphnia pulex]	0.66	_	_	_	_	_	_	_	K12485	RAB11FIP3_4
comp65158_c0_seq10	186	71-631(+)	gi|340708741|ref|XP_003392980.1|	PREDICTED: heterogeneous nuclear ribonucleoprotein L-like [Bombus terrestris]	0.78	GO:0097159;GO:1901363	_	_	_	_	_	_	K13159	HNRNPL
comp61627_c0_seq1	221	381-1043(-)	_	_	_	_	_	_	_	_	_	_	None	_
comp52969_c0_seq2	305	103-1017(-)	_	_	_	_	_	_	_	_	_	_	None	_
comp12682_c0_seq1	87	99-359(-)	_	_	_	_	_	_	_	_	_	_	None	_
comp67950_c0_seq2	896	973-3660(-)	gi|345482552|ref|XP_001607835.2|	PREDICTED: ankyrin repeat domain-containing protein 27-like [Nasonia vitripennis]	0.61	_	_	_	_	_	_	_	None	_
comp48022_c0_seq1	881	190-2832(-)	gi|328789565|ref|XP_003251296.1|	PREDICTED: spondin-1 [Apis mellifera]	0.62	_	_	_	_	_	_	_	None	_
comp724644_c0_seq1	81	3-245(+)	_	_	_	_	_	_	_	_	_	_	None	_
comp45360_c0_seq1	177	104-634(-)	_	_	_	_	_	_	_	_	_	_	None	_
comp2197_c0_seq1	99	114-413(+)	_	_	_	_	_	_	_	_	_	_	None	_
comp67651_c0_seq1	61	1-183(+)	_	_	_	_	_	_	_	_	_	_	None	_
comp60829_c0_seq2	785	324-2678(-)	_	_	_	_	_	_	_	_	_	_	None	_
comp40163_c0_seq2	95	335-622(+)	_	_	_	_	_	_	_	_	_	_	None	_
comp287611_c0_seq1	384	196-1347(+)	gi|357620203|gb|EHJ72483.1|	hypothetical protein KGM_03686 [Danaus plexippus]	0.54	_	45351.JGI239680	hypothetical protein	0.7969	_	KOG3930	_	None	_
comp59280_c0_seq5	1192	305-3880(+)	gi|340709240|ref|XP_003393219.1|	PREDICTED: sodium-driven chloride bicarbonate exchanger-like [Bombus terrestris]	0.81	GO:0015701;GO:0006821;GO:0005452;GO:0016021	7159.AAEL010738-PA	sodium bicarbonate cotransporter	0.8008	_	KOG1172	_	None	_
comp35572_c0_seq1	635	403-2307(+)	_	_	_	_	_	_	_	_	_	_	None	_
comp68014_c0_seq1	1105	196-3510(+)	gi|283462268|gb|ADB22428.1|	inversin protein [Saccoglossus kowalevskii]	0.59	_	_	_	_	_	_	_	None	_
comp57581_c0_seq1	528	3-1589(+)	_	_	_	_	_	_	_	_	_	_	None	_
comp415576_c0_seq1	309	2-931(+)	_	_	_	_	_	_	_	_	_	_	None	_
comp67848_c0_seq4	385	543-1697(-)	gi|49257244|gb|AAH71120.1|	MGC81386 protein [Xenopus laevis]	0.7	_	_	_	_	_	_	_	K14689	SLC30A2, ZNT2
comp66907_c0_seq1	760	284-2563(-)	gi|321478292|gb|EFX89249.1|	hypothetical protein DAPPUDRAFT_303125 [Daphnia pulex]	0.65	_	_	_	_	_	_	_	K01301	E3.4.17.21
comp42514_c0_seq1	245	1-735(-)	_	_	_	_	_	_	_	_	_	_	None	_
comp67707_c0_seq11	204	1949-2560(-)	gi|405968905|gb|EKC33931.1|	Two pore calcium channel protein 1 [Crassostrea gigas]	0.76	GO:0016020;GO:0044765	_	_	_	_	_	_	None	_
comp61199_c0_seq1	732	283-2478(+)	gi|170033577|ref|XP_001844653.1|	conserved hypothetical protein [Culex quinquefasciatus]	0.65	_	7176.CPIJ002584-PA	conserved hypothetical protein	0.7668	COG1161	_	_	None	_
comp36096_c0_seq1	441	128-1450(-)	gi|395537865|ref|XP_003770909.1|	PREDICTED: microspherule protein 1 [Sarcophilus harrisii]	0.72	_	7739.JGI235273	hypothetical protein	0.7982	_	KOG2293	_	K11674	MCRS1, INO80Q
comp65649_c0_seq3	1107	148-3468(+)	gi|390342215|ref|XP_003725615.1|	PREDICTED: gastrula zinc finger protein XlCGF48.2-like [Strongylocentrotus purpuratus]	0.47	_	_	_	_	_	_	_	None	_
comp64601_c0_seq1	88	1012-1275(-)	_	_	_	_	_	_	_	_	_	_	None	_
comp440517_c0_seq1	67	3-203(-)	_	_	_	_	_	_	_	_	_	_	None	_
comp43024_c0_seq1	110	3-332(+)	gi|432854600|ref|XP_004067981.1|	PREDICTED: DET1- and DDB1-associated protein 1-like [Oryzias latipes]	0.68	_	9258.ENSOANP00000001301	DET1 and DDB1 associated 1	0.7639	_	KOG4816	_	K11792	DDA1
comp59990_c0_seq2	788	508-2871(-)	gi|260794571|ref|XP_002592282.1|	hypothetical protein BRAFLDRAFT_71023 [Branchiostoma floridae]	0.61	GO:0005488	_	_	_	_	_	_	None	_
comp49571_c0_seq2	316	577-1524(-)	gi|383860136|ref|XP_003705547.1|	PREDICTED: CUE domain-containing protein 1-like, partial [Megachile rotundata]	0.64	_	_	_	_	_	_	_	None	_
comp68383_c0_seq1	204	3-617(+)	gi|255068805|emb|CBA11992.1|	endonuclease-reverse transcriptase HmRTE-e01 [Heliconius melpomene]	0.65	_	_	_	_	_	_	_	None	_
comp64349_c0_seq3	638	791-2704(-)	gi|321478847|gb|EFX89804.1|	hypothetical protein DAPPUDRAFT_303110 [Daphnia pulex]	0.77	GO:0003707;GO:0005634;GO:0004887;GO:0006355;GO:0043565;GO:0008270;GO:0043401	6945.ISCW009328-PA	nuclear hormone receptor 48, putative	0.801	_	KOG3575	_	K14035	NR1IN
comp59422_c0_seq2	660	50-2029(+)	gi|383848791|ref|XP_003700031.1|	PREDICTED: uncharacterized protein LOC100877796 [Megachile rotundata]	0.67	_	_	_	_	_	_	_	None	_
comp52950_c0_seq1	443	77-1405(-)	gi|47213353|emb|CAF92976.1|	unnamed protein product [Tetraodon nigroviridis]	0.63	_	_	_	_	_	_	_	K10477	BTBD1_2
comp55936_c0_seq1	962	392-3277(+)	gi|383862351|ref|XP_003706647.1|	PREDICTED: uncharacterized protein LOC100881837 [Megachile rotundata]	0.73	_	7460.XP_396497	similar to sarcolemma associated protein	0.88	COG1716	KOG3872	_	None	_
comp64626_c0_seq3	408	2-1228(+)	gi|332031349|gb|EGI70862.1|	Lysosomal acid phosphatase [Acromyrmex echinatior]	0.64	_	_	_	_	_	_	_	K14410	ACP
comp57086_c0_seq1	486	652-2109(-)	gi|449502393|ref|XP_002199257.2|	PREDICTED: zinc finger FYVE domain-containing protein 1 [Taeniopygia guttata]	0.62	GO:0043168;GO:0005622	_	_	_	_	_	_	None	_
comp21648_c0_seq1	118	3-356(+)	gi|443722643|gb|ELU11404.1|	hypothetical protein CAPTEDRAFT_221739 [Capitella teleta]	0.61	_	_	_	_	_	_	_	K10519	ZBTB48, HKR3
comp626505_c0_seq1	142	3-431(+)	gi|260841421|ref|XP_002613914.1|	hypothetical protein BRAFLDRAFT_235412 [Branchiostoma floridae]	0.62	_	_	_	_	_	_	_	None	_
comp39206_c0_seq1	62	71-256(+)	_	_	_	_	_	_	_	_	_	_	None	_
comp67569_c0_seq69	4769	624-14930(-)	gi|321479130|gb|EFX90086.1|	hypothetical protein DAPPUDRAFT_186952 [Daphnia pulex]	0.68	_	_	_	_	_	_	_	None	_
comp57317_c0_seq1	152	766-1221(-)	gi|270011203|gb|EFA07651.1|	hypothetical protein TcasGA2_TC030566 [Tribolium castaneum]	0.75	GO:0048500;GO:0005488	7159.AAEL001177-PA	signal recognition particle, 14kD, putative	0.75	_	KOG1761	_	K03104	SRP14
comp66116_c0_seq25	162	110-595(-)	gi|512916141|ref|XP_004928560.1|	PREDICTED: peptidyl-prolyl cis-trans isomerase-like 3-like [Bombyx mori]	0.93	GO:0006457;GO:0003755;GO:0000413	7460.XP_624114	similar to peptidylprolyl isomerase (cyclophilin)-like 3	0.9062	COG0652	KOG0884	_	K12734	PPIL3
comp68313_c0_seq1	374	132-1253(-)	_	_	_	_	_	_	_	_	_	_	None	_
comp67339_c0_seq7	648	1247-3190(-)	gi|321474204|gb|EFX85169.1|	hypothetical protein DAPPUDRAFT_300337 [Daphnia pulex]	0.71	_	7244.FBpp0230299	GJ15882	0.7818	COG0252	_	_	K13278	ASPG
comp67257_c0_seq6	775	166-2490(+)	gi|347971308|ref|XP_313015.4|	AGAP004136-PA [Anopheles gambiae str. PEST]	0.77	GO:0016323;GO:0005918;GO:0008092;GO:0046665;GO:0007391;GO:0005915;GO:0008258;GO:0035088;GO:0044424;GO:0007390;GO:0042462	7460.XP_623974	yurt-like protein	0.8493	_	KOG3530	_	None	_
comp49489_c0_seq1	311	115-1047(+)	gi|94469154|gb|ABF18426.1|	mitochondrial solute carrier protein [Aedes aegypti]	0.87	GO:0005740;GO:0055085;GO:0016021;GO:0022857	7159.AAEL011276-PA	mitochondrial glutamate carrier protein	0.8758	_	KOG0750	_	K15107	SLC25A18_22, GC
comp67591_c0_seq6	71	109-321(-)	_	_	_	_	_	_	_	_	_	_	None	_
comp67569_c0_seq8	281	3-845(-)	gi|321479129|gb|EFX90085.1|	hypothetical protein DAPPUDRAFT_232498 [Daphnia pulex]	0.75	_	_	_	_	_	_	_	None	_
comp68205_c0_seq1	482	443-1888(-)	_	_	_	_	_	_	_	_	_	_	None	_
comp68105_c0_seq5	340	3-1025(+)	gi|24475508|dbj|BAC22720.1|	unnamed protein product [Wolbachia endosymbiont of Callosobruchus chinensis]	0.63	_	_	_	_	_	_	_	None	_
comp63746_c0_seq1	55	1047-1211(-)	_	_	_	_	_	_	_	_	_	_	None	_
comp59605_c0_seq1	510	302-1831(+)	gi|383860528|ref|XP_003705741.1|	PREDICTED: ceramide kinase-like [Megachile rotundata]	0.56	_	_	_	_	_	_	_	K04715	E2.7.1.138, CERK
comp68210_c0_seq2	1024	3-3074(+)	gi|397497079|ref|XP_003819344.1|	PREDICTED: lon protease homolog, mitochondrial isoform 1 [Pan paniscus]	0.82	GO:0010044;GO:0005524;GO:0042645;GO:0051260;GO:0070182;GO:0032042;GO:0003697;GO:0043565;GO:0051880;GO:0004176;GO:0003727;GO:0004252;GO:0070362;GO:0007568;GO:0001666;GO:0043531;GO:0070364;GO:0070361;GO:0034599;GO:0009725;GO:0070363;GO:0070407;GO:0006515;GO:0006510;GO:0043623	9606.ENSP00000353826	lon peptidase 1, mitochondrial; Required for intramitochondrial proteolysis. Catalyzes the i [...]	0.8324	COG0466	KOG2004	_	K08675	PRSS15, PIM1
comp60952_c0_seq1	114	2150-2491(-)	gi|410930139|ref|XP_003978456.1|	PREDICTED: meprin A subunit beta-like [Takifugu rubripes]	0.6	_	_	_	_	_	_	_	None	_
comp58250_c0_seq1	643	3-1931(+)	gi|91083527|ref|XP_973110.1|	PREDICTED: similar to AGAP007646-PA [Tribolium castaneum]	0.8	_	7070.XP_973110	similar to multiple C2 domains, transmembrane 1	0.8033	COG5038	KOG1030	_	None	_
comp65045_c0_seq6	2091	594-6866(-)	gi|471356942|ref|XP_004369064.1|	PREDICTED: dedicator of cytokinesis protein 7 isoform 7 [Trichechus manatus latirostris]	0.72	_	9258.ENSOANP00000014615	similar to hCG24180	0.8226	_	KOG1997	_	None	_
comp67715_c0_seq4	134	1-402(+)	gi|260822613|ref|XP_002606696.1|	hypothetical protein BRAFLDRAFT_72537 [Branchiostoma floridae]	0.85	_	_	_	_	_	_	_	None	_
comp67001_c0_seq3	471	390-1802(+)	gi|321462309|gb|EFX73334.1|	hypothetical protein DAPPUDRAFT_307947 [Daphnia pulex]	0.69	_	_	_	_	_	_	_	K01511	ENTPD5_6
comp64023_c0_seq2	303	193-1101(-)	_	_	_	_	_	_	_	_	_	_	None	_
comp7857_c0_seq1	70	283-495(+)	_	_	_	_	_	_	_	_	_	_	None	_
comp64789_c0_seq3	1059	3-3179(-)	_	_	_	_	_	_	_	_	_	_	None	_
comp42162_c0_seq1	804	1763-4174(-)	gi|332028074|gb|EGI68125.1|	Serine/threonine-protein phosphatase 4 regulatory subunit 3 [Acromyrmex echinatior]	0.88	_	7425.XP_001600817	similar to conserved hypothetical protein	0.8924	_	KOG2175	_	None	_
comp14905_c0_seq1	51	15-167(+)	_	_	_	_	_	_	_	_	_	_	None	_
comp63754_c0_seq3	377	88-1218(+)	gi|410922852|ref|XP_003974896.1|	PREDICTED: zinc phosphodiesterase ELAC protein 1-like [Takifugu rubripes]	0.59	_	_	_	_	_	_	_	K00784	rnz
comp59802_c0_seq1	551	143-1795(+)	gi|357607222|gb|EHJ65389.1|	fruitless [Danaus plexippus]	0.65	GO:0005488	_	_	_	_	_	_	None	_
comp65667_c0_seq13	338	2795-3808(-)	gi|383851814|ref|XP_003701426.1|	PREDICTED: Y+L amino acid transporter 2-like [Megachile rotundata]	0.83	GO:0016021;GO:0003333;GO:0015171	7460.XP_395239	similar to CG1607-PA, isoform A	0.8482	COG0531	KOG1287	_	K03450	SLC7A
comp65363_c0_seq1	494	1-1482(+)	gi|312370853|gb|EFR19164.1|	hypothetical protein AND_22964 [Anopheles darlingi]	0.79	GO:0005634;GO:0000074;GO:0005524;GO:0006355;GO:0009069;GO:0006468;GO:0055114;GO:0008353;GO:0004693;GO:0000082;GO:0016491	7159.AAEL002395-PA	cdk8; Component of the Mediator complex, a coactivator involved in regulated gene transcript [...]	0.9278	COG0515	KOG0666	_	K02208	CDK8_11
comp14028_c0_seq1	59	147-323(+)	_	_	_	_	_	_	_	_	_	_	None	_
comp67429_c0_seq10	120	60-419(-)	gi|493510917|ref|WP_006465262.1|	NADP-dependent succinate-semialdehyde dehydrogenase [Herbaspirillum frisingense]	0.83	GO:0009013;GO:0009450;GO:0006570;GO:0055114	_	_	_	_	_	_	K00135	E1.2.1.16, gabD
comp63929_c0_seq1	517	2-1552(-)	_	_	_	_	_	_	_	_	_	_	None	_
comp66711_c0_seq1	659	656-2632(+)	_	_	_	_	_	_	_	_	_	_	None	_
comp65778_c0_seq3	329	1-987(+)	gi|158286657|ref|XP_308855.4|	AGAP006901-PA [Anopheles gambiae str. PEST]	0.69	GO:0001952;GO:0015629;GO:0051371	_	_	_	_	_	_	None	_
comp68358_c0_seq1	1525	1082-5656(-)	gi|395533882|ref|XP_003768978.1|	PREDICTED: von Willebrand factor A domain-containing protein 7 [Sarcophilus harrisii]	0.56	_	_	_	_	_	_	_	None	_
comp57961_c0_seq6	2351	1692-8744(-)	gi|321455885|gb|EFX67006.1|	hypothetical protein DAPPUDRAFT_218819 [Daphnia pulex]	0.91	GO:0003779;GO:0008091;GO:0005200;GO:0005543	7460.XP_395212	beta spectrin	0.9454	COG5069	KOG0517	_	K06115	SPTB
comp8543_c0_seq1	118	1-354(-)	gi|443727183|gb|ELU14053.1|	hypothetical protein CAPTEDRAFT_173011 [Capitella teleta]	0.78	_	51511.ENSCSAVP00000009802	annotation not avaliable	0.7759	COG0500	_	_	None	_
comp60955_c2_seq2	331	1-993(+)	gi|28971813|dbj|BAC65418.1|	cathepsin L [Pandalus borealis]	0.85	GO:0006508;GO:0008234	_	_	_	_	_	_	K01365	CTSL
comp57918_c0_seq3	182	1988-2533(-)	_	_	_	_	_	_	_	_	_	_	None	_
comp65586_c0_seq8	197	992-1582(+)	_	_	_	_	_	_	_	_	_	_	None	_
comp583802_c0_seq1	72	423-638(-)	_	_	_	_	_	_	_	_	_	_	None	_
comp63357_c0_seq5	901	596-3298(-)	gi|443728113|gb|ELU14587.1|	hypothetical protein CAPTEDRAFT_180541 [Capitella teleta]	0.7	GO:0000166	_	_	_	_	_	_	None	_
comp64665_c0_seq1	418	3110-4363(-)	gi|307195442|gb|EFN77328.1|	ADIPOR-like receptor CG5315 [Harpegnathos saltator]	0.81	GO:0016021	7460.XP_623057	ADIPOR-like receptor CG5315 ortholog	0.8479	COG1272	KOG0748	_	K07297	ADIPOR
comp6561_c0_seq1	128	2-388(+)	gi|357628026|gb|EHJ77504.1|	beta 1,3-galactosyltransferase [Danaus plexippus]	0.65	GO:0016740	_	_	_	_	_	_	None	_
comp66853_c0_seq4	124	1150-1521(+)	_	_	_	_	_	_	_	_	_	_	None	_
comp60429_c0_seq1	98	135-428(+)	_	_	_	_	_	_	_	_	_	_	None	_
comp531219_c0_seq1	250	1-750(+)	gi|189237655|ref|XP_001812041.1|	PREDICTED: similar to AGAP007807-PA [Tribolium castaneum]	0.82	GO:0007165;GO:0005576;GO:0005179	7070.XP_001812041	similar to AGAP007807-PA	0.8153	_	KOG4341	_	K10268	FBXL2_20
comp52114_c0_seq1	320	147-1106(-)	gi|115432415|gb|ABI97374.1|	C-type lectin [Litopenaeus vannamei]	0.58	_	_	_	_	_	_	_	None	_
comp984312_c0_seq1	117	2-352(-)	_	_	_	_	_	_	_	_	_	_	None	_
comp67540_c0_seq17	556	64-1731(-)	gi|321477841|gb|EFX88799.1|	hypothetical protein DAPPUDRAFT_187192 [Daphnia pulex]	0.79	GO:0004075;GO:0046872;GO:0005524;GO:0006633;GO:0009343	7739.JGI278531	hypothetical protein	0.8014	COG4770	KOG0238	_	K01965	PCCA, pccA
comp67669_c0_seq18	753	356-2614(-)	gi|195119834|ref|XP_002004434.1|	GI19615 [Drosophila mojavensis]	0.54	_	_	_	_	_	_	_	None	_
comp50067_c0_seq1	639	125-2041(+)	_	_	_	_	_	_	_	_	_	_	None	_
comp67449_c0_seq1	1099	170-3466(-)	gi|459175409|ref|XP_004225943.1|	PREDICTED: MAM and LDL-receptor class A domain-containing protein C10orf112-like [Ciona intestinalis]	0.48	_	_	_	_	_	_	_	None	_
comp62400_c0_seq2	215	507-1151(+)	gi|157427810|ref|NP_001098811.1|	tyrosyl-DNA phosphodiesterase 2 [Bos taurus]	0.55	_	_	_	_	_	_	_	None	_
comp62131_c0_seq1	199	462-1058(+)	gi|157106901|ref|XP_001649536.1|	ral [Aedes aegypti]	0.85	GO:0008593;GO:0007464;GO:0006184;GO:0007391;GO:0003924;GO:0046329;GO:0022604;GO:0030165;GO:0005525;GO:0045087;GO:0007298;GO:0005886;GO:0007265	7425.XP_001605517	similar to ral	0.8601	COG1100	KOG0395	_	K07834	RALA
comp61999_c0_seq4	907	114-2834(+)	gi|405966050|gb|EKC31375.1|	Zinc finger RNA-binding protein [Crassostrea gigas]	0.71	_	9913.ENSBTAP00000011072	zinc finger RNA binding protein	0.8873	_	KOG3792	_	K13203	ZFR
comp57014_c0_seq2	481	297-1739(-)	_	_	_	_	_	_	_	_	_	_	None	_
comp58504_c0_seq3	867	558-3158(+)	_	_	_	_	_	_	_	_	_	_	None	_
comp65838_c0_seq1	736	3-2210(+)	gi|260803513|ref|XP_002596634.1|	hypothetical protein BRAFLDRAFT_219230 [Branchiostoma floridae]	0.65	GO:0016627;GO:0044710	_	_	_	_	_	_	K00232	E1.3.3.6, ACOX1, ACOX3
comp905049_c0_seq1	55	121-285(-)	_	_	_	_	_	_	_	_	_	_	None	_
comp67597_c0_seq2	1411	3-4235(+)	gi|157130586|ref|XP_001661929.1|	gonadotropin inducible transcription factor [Aedes aegypti]	0.56	_	_	_	_	_	_	_	None	_
comp43443_c0_seq3	274	1495-2316(-)	gi|189236779|ref|XP_967166.2|	PREDICTED: similar to reticulon/nogo [Tribolium castaneum]	0.84	GO:0005790;GO:0002121;GO:0005811;GO:0044432;GO:0042048;GO:0045169	7460.XP_395158	similar to Rtnl1 CG33113-PB, isoform B	0.8325	_	KOG1792	_	None	_
comp51174_c0_seq1	477	294-1724(-)	gi|195130155|ref|XP_002009518.1|	GI15399 [Drosophila mojavensis]	0.55	_	_	_	_	_	_	_	None	_
comp2920_c0_seq1	249	2-751(+)	_	_	_	_	_	_	_	_	_	_	None	_
comp56538_c0_seq2	1359	695-4771(-)	gi|390339094|ref|XP_003724927.1|	PREDICTED: uncharacterized protein LOC100890479 [Strongylocentrotus purpuratus]	0.64	_	_	_	_	_	_	_	K01007	pps, ppsA
comp64174_c0_seq7	143	3-431(-)	gi|195999410|ref|XP_002109573.1|	hypothetical protein TRIADDRAFT_53736 [Trichoplax adhaerens]	0.64	GO:0005201;GO:0005615;GO:0007507;GO:0035581;GO:0005515;GO:0001527;GO:0005509;GO:0090101;GO:0001501;GO:0071694;GO:0005604	_	_	_	_	_	_	K06825	FBN1
comp57705_c0_seq1	100	271-573(+)	_	_	_	_	_	_	_	_	_	_	None	_
comp53548_c0_seq3	192	497-1072(-)	gi|91078810|ref|XP_970503.1|	PREDICTED: similar to Sug CG7334-PA [Tribolium castaneum]	0.63	_	_	_	_	_	_	_	None	_
comp52537_c0_seq1	159	2-478(-)	_	_	_	_	_	_	_	_	_	_	None	_
comp62438_c0_seq5	461	206-1588(+)	gi|512849616|ref|XP_004915592.1|	PREDICTED: zinc finger protein 850-like [Xenopus (Silurana) tropicalis]	0.7	_	_	_	_	_	_	_	None	_
comp60518_c0_seq1	534	315-1916(+)	gi|383855280|ref|XP_003703143.1|	PREDICTED: non-specific lipid-transfer protein-like [Megachile rotundata]	0.81	GO:0008152;GO:0032934;GO:0016747	7460.XP_392432	similar to Sterol carrier protein X-related thiolase CG17320-PA	0.8481	COG0183	KOG4170;KOG1406	_	K08764	SCP2, SCPX
comp55551_c0_seq1	189	7-573(-)	gi|340720913|ref|XP_003398873.1|	PREDICTED: tRNA dimethylallyltransferase, mitochondrial-like [Bombus terrestris]	0.7	GO:0005739;GO:0005488	_	_	_	_	_	_	K00791	miaA, TRIT1
comp63064_c0_seq2	1734	379-5580(+)	gi|291223879|ref|XP_002731935.1|	PREDICTED: Wolf-Hirschhorn syndrome candidate 1 protein-like [Saccoglossus kowalevskii]	0.66	GO:0007165;GO:0010452;GO:0042974;GO:0045893;GO:0050681;GO:0046975;GO:0005667;GO:0008270;GO:0003712;GO:0045449	_	_	_	_	_	_	K15588	NSD1
comp32948_c0_seq1	238	269-985(+)	gi|332028573|gb|EGI68610.1|	Mediator of RNA polymerase II transcription subunit 24 [Acromyrmex echinatior]	0.7	_	_	_	_	_	_	_	K15167	MED24
comp60247_c0_seq1	1463	3-4391(+)	gi|443686122|gb|ELT89502.1|	hypothetical protein CAPTEDRAFT_108782 [Capitella teleta]	0.45	_	_	_	_	_	_	_	K13133	GEMIN5
comp53992_c0_seq8	135	265-669(-)	gi|148232676|ref|NP_001084547.1|	solute carrier family 22 member 15 precursor [Xenopus laevis]	0.65	GO:0044765	_	_	_	_	_	_	K08211	SLC22A15
comp31107_c0_seq1	88	420-683(-)	_	_	_	_	_	_	_	_	_	_	None	_
comp57126_c0_seq1	228	273-956(-)	_	_	_	_	_	_	_	_	_	_	None	_
comp58520_c0_seq3	518	25-1578(-)	gi|432863237|ref|XP_004070038.1|	PREDICTED: C-myc promoter-binding protein-like [Oryzias latipes]	0.66	_	_	_	_	_	_	_	None	_
comp58252_c0_seq4	303	569-1477(+)	gi|507964102|ref|XP_004688224.1|	PREDICTED: armadillo repeat-containing protein 6 [Condylura cristata]	0.62	_	_	_	_	_	_	_	None	_
comp54399_c0_seq2	296	3-893(+)	gi|512876303|ref|XP_004919057.1|	PREDICTED: zinc finger protein 850-like [Xenopus (Silurana) tropicalis]	0.75	_	8364.ENSXETP00000035023	annotation not avaliable	0.7521	COG5048	_	_	None	_
comp54178_c0_seq1	378	1-1137(+)	gi|340714433|ref|XP_003395733.1|	PREDICTED: LOW QUALITY PROTEIN: neuroglian-like [Bombus terrestris]	0.78	_	_	_	_	_	_	_	None	_
comp53029_c0_seq1	120	421-783(+)	_	_	_	_	_	_	_	_	_	_	None	_
comp64796_c0_seq15	1302	476-4381(-)	gi|270012106|gb|EFA08554.1|	hypothetical protein TcasGA2_TC006209 [Tribolium castaneum]	0.63	_	7217.FBpp0124185	GF20993	0.7576	_	KOG3075	_	None	_
comp66423_c0_seq2	962	90-2975(+)	gi|340726276|ref|XP_003401486.1|	PREDICTED: conserved oligomeric Golgi complex subunit 1-like [Bombus terrestris]	0.49	_	_	_	_	_	_	_	None	_
comp58939_c0_seq1	411	292-1524(-)	_	_	_	_	_	_	_	_	_	_	None	_
comp45095_c0_seq1	1361	212-4294(-)	gi|242021161|ref|XP_002431014.1|	Rho-associated protein kinase, putative [Pediculus humanus corporis]	0.76	GO:0016310;GO:0004674;GO:0000166;GO:0009069;GO:0043167	7070.XP_974666	similar to CG9774-PA	0.7542	COG0515	KOG0612	_	K04514	ROCK
comp67978_c0_seq1	286	22-879(-)	gi|321464808|gb|EFX75813.1|	hypothetical protein DAPPUDRAFT_107456 [Daphnia pulex]	0.54	_	_	_	_	_	_	_	None	_
comp56957_c0_seq1	799	104-2500(-)	gi|260825752|ref|XP_002607830.1|	hypothetical protein BRAFLDRAFT_117292 [Branchiostoma floridae]	0.53	GO:0015630;GO:0043234;GO:0044430;GO:0005694;GO:0007049	_	_	_	_	_	_	K11515	INCENP
comp57203_c0_seq1	397	40-1230(+)	gi|91080861|ref|XP_971851.1|	PREDICTED: similar to NADH-ubiquinone oxidoreductase 42 kda subunit [Tribolium NADH dehydrogenase (ubiquinone) 1 alpha subcomplex,	0.7	GO:0016740	7237.FBpp0281872	GA19526	0.7733	COG1428	_	_	K03954	NDUFA10
comp66004_c0_seq4	486	1-1458(+)	gi|126307521|ref|XP_001368169.1|	PREDICTED: retinoid-inducible serine carboxypeptidase-like [Monodelphis domestica]	0.69	_	_	_	_	_	_	_	K09646	SCPEP1
comp62463_c0_seq7	642	1-1926(+)	gi|345485195|ref|XP_001603038.2|	PREDICTED: far upstream element-binding protein 1-like isoform 1 [Nasonia vitripennis]	0.63	_	_	_	_	_	_	_	K13210	FUBP
comp67290_c1_seq1	522	3593-5158(-)	gi|499039264|ref|XP_004570267.1|	PREDICTED: TGF-beta-activated kinase 1 and MAP3K7-binding protein 3-like [Maylandia zebra]	0.52	_	_	_	_	_	_	_	K04404	MAP3K7IP2, TAB2
comp358217_c0_seq1	57	1-171(-)	_	_	_	_	_	_	_	_	_	_	None	_
comp67924_c2_seq2	62	3-188(-)	_	_	_	_	_	_	_	_	_	_	None	_
comp64796_c0_seq29	622	330-2195(-)	gi|270012106|gb|EFA08554.1|	hypothetical protein TcasGA2_TC006209 [Tribolium castaneum]	0.64	_	7217.FBpp0124185	GF20993	0.7576	_	KOG3075	_	None	_
comp29442_c0_seq1	128	3-389(+)	_	_	_	_	_	_	_	_	_	_	None	_
comp53538_c0_seq1	1138	163-3579(+)	gi|189238869|ref|XP_973372.2|	PREDICTED: similar to conserved hypothetical protein [Tribolium castaneum]	0.5	_	_	_	_	_	_	_	None	_
comp63867_c0_seq4	549	314-1960(+)	gi|347964867|ref|XP_309164.4|	AGAP000971-PA [Anopheles gambiae str. PEST]	0.73	GO:0016706;GO:0043167	_	_	_	_	_	_	K00472	E1.14.11.2
comp66723_c0_seq3	459	1-1377(-)	_	_	_	_	_	_	_	_	_	_	None	_
comp68468_c0_seq5	576	3-1730(-)	_	_	_	_	_	_	_	_	_	_	None	_
comp65778_c0_seq30	909	1-2727(+)	gi|512907528|ref|XP_004926465.1|	PREDICTED: PDZ and LIM domain protein Zasp-like [Bombyx mori]	0.75	GO:0008270	7425.XP_001600506	similar to ENSANGP00000021716	0.8367	_	KOG1703	_	None	_
comp54344_c0_seq1	414	99-1343(+)	gi|328790497|ref|XP_395624.4|	PREDICTED: hypothetical protein LOC412161 [Apis mellifera]	0.86	GO:0005634;GO:0008270	7425.XP_001602361	similar to broad-complex core-protein	0.8713	_	KOG4441	_	K02174	BR-C
comp56715_c0_seq1	370	87-1196(+)	gi|148226972|ref|NP_001085030.1|	transmembrane protein 129 precursor [Xenopus laevis]	0.62	_	_	_	_	_	_	_	None	_
comp65793_c0_seq6	52	231-386(+)	_	_	_	_	_	_	_	_	_	_	None	_
comp57730_c0_seq2	422	104-1369(+)	gi|91083039|ref|XP_974817.1|	PREDICTED: similar to AGAP005215-PA [Tribolium castaneum]	0.72	_	_	_	_	_	_	_	K01409	E3.4.24.57, gcp
comp32228_c0_seq2	99	181-477(-)	gi|498926904|ref|XP_004518008.1|	PREDICTED: acylphosphatase-2-like [Ceratitis capitata]	0.76	GO:0006094;GO:0006096;GO:0003998;GO:0018874	7237.FBpp0284497	GA27428	0.75	COG1254	KOG3360	_	K01512	acyP
comp63396_c0_seq2	774	115-2436(+)	gi|260828861|ref|XP_002609381.1|	hypothetical protein BRAFLDRAFT_86472 [Branchiostoma floridae]	0.52	_	_	_	_	_	_	_	None	_
comp60904_c0_seq1	342	101-1126(+)	gi|470297356|ref|XP_004345599.1|	predicted protein [Capsaspora owczarzaki ATCC 30864]	0.51	_	_	_	_	_	_	_	None	_
comp721130_c0_seq1	117	1-354(+)	gi|443696371|gb|ELT97088.1|	hypothetical protein CAPTEDRAFT_196341 [Capitella teleta]	0.66	_	_	_	_	_	_	_	K09231	K09231
comp52732_c0_seq1	51	149-301(+)	_	_	_	_	_	_	_	_	_	_	None	_
comp63797_c0_seq1	774	556-2877(+)	gi|357617509|gb|EHJ70835.1|	hypothetical protein KGM_16626 [Danaus plexippus]	0.59	GO:0005667;GO:0006355;GO:0043565;GO:0045449;GO:0003700	7165.AGAP001464-PA	AGAP001464-PA	0.8168	_	KOG0709	_	K09048	CREB3
comp17548_c0_seq1	242	368-1093(-)	gi|321457997|gb|EFX69073.1|	hypothetical protein DAPPUDRAFT_231717 [Daphnia pulex]	0.9	GO:0005634;GO:0019773;GO:0004298;GO:0006511;GO:0005737	7070.XP_973117	similar to proteasome zeta subunit	0.8833	COG0638	KOG0176	_	K02729	PSMA5
comp68066_c0_seq1	57	158-328(+)	_	_	_	_	_	_	_	_	_	_	None	_
comp404262_c0_seq1	54	140-301(+)	_	_	_	_	_	_	_	_	_	_	None	_
comp66897_c0_seq5	118	1-357(+)	gi|321477221|gb|EFX88180.1|	alpha-carbonic anhydrase [Daphnia pulex]	0.68	_	_	_	_	_	_	_	K01672	E4.2.1.1
comp502820_c0_seq1	222	2-670(+)	_	_	_	_	_	_	_	_	_	_	None	_
comp68013_c0_seq20	392	1425-2600(-)	gi|345484155|ref|XP_001601427.2|	PREDICTED: putative RNA-binding protein Luc7-like 2-like [Nasonia vitripennis]	0.76	_	7460.XP_624373	similar to CG7564-PA	0.9043	COG5200	KOG0796	_	K13212	LUC7L2
comp68270_c0_seq12	1496	31-4518(-)	gi|328712270|ref|XP_001949959.2|	PREDICTED: hypothetical protein LOC100168823 [Acyrthosiphon pisum]	0.51	GO:0016787	_	_	_	_	_	_	None	_
comp67941_c0_seq1	719	3409-5565(-)	gi|241106893|ref|XP_002410080.1|	F-box/leucine rich repeat protein, putative [Ixodes scapularis]	0.69	GO:0044267;GO:0046872;GO:0005737	_	_	_	_	_	_	K10271	FBXL5
comp57916_c0_seq2	1040	205-3324(+)	gi|388548526|gb|AFK65746.1|	ubiquitin-activating enzyme E1 [Eriocheir sinensis]	0.91	GO:0008641;GO:0007018;GO:0005874;GO:0005524;GO:0016874;GO:0005875;GO:0006464;GO:0003777	7070.XP_966352	similar to CG1782-PA	0.8291	COG0476	KOG2012	_	K03178	UBE1, UBA1
comp62190_c0_seq1	146	784-1221(-)	_	_	_	_	_	_	_	_	_	_	None	_
comp420083_c0_seq1	149	3-449(-)	_	_	_	_	_	_	_	_	_	_	None	_
comp68045_c0_seq1	645	168-2102(-)	gi|238683639|gb|ACR54098.1|	70 kDa heat shock protein form 1 [Palaemonetes varians]	0.97	GO:0005524;GO:0006950	9031.ENSGALP00000019120	Heat shock 70 kDa protein (HSP70)	0.8998	COG0443	KOG0101	_	K03283	HSPA1_8
comp68438_c0_seq18	1158	635-4108(+)	_	_	_	_	_	_	_	_	_	_	None	_
comp67868_c0_seq3	116	1-348(+)	_	_	_	_	_	_	_	_	_	_	None	_
comp66520_c0_seq6	377	136-1269(+)	gi|350396743|ref|XP_003484649.1|	PREDICTED: triple functional domain protein-like [Bombus impatiens]	0.74	GO:0043087;GO:0005524;GO:0004672;GO:0005622;GO:0006468;GO:0035023;GO:0005543;GO:0005089	7070.XP_968430	similar to CG18214-PD, isoform D	0.7672	COG5422	KOG0689;KOG4240	_	K08810	TRIO
comp439104_c0_seq1	167	1-504(+)	gi|270008829|gb|EFA05277.1|	hypothetical protein TcasGA2_TC015434 [Tribolium castaneum]	0.84	GO:0016773	_	_	_	_	_	_	K08874	TRRAP
comp44344_c0_seq1	678	95-2128(-)	gi|383859730|ref|XP_003705345.1|	PREDICTED: sodium- and chloride-dependent glycine transporter 2-like [Megachile rotundata]	0.63	_	_	_	_	_	_	_	K05038	SLC6A5S
comp57504_c0_seq1	315	566-1510(+)	gi|443683960|gb|ELT88041.1|	hypothetical protein CAPTEDRAFT_225542, partial [Capitella teleta]	0.66	_	_	_	_	_	_	_	None	_
comp59676_c0_seq1	447	133-1476(+)	gi|260789295|ref|XP_002589682.1|	hypothetical protein BRAFLDRAFT_61494 [Branchiostoma floridae]	0.42	GO:0005488	_	_	_	_	_	_	K10495	ZBTB8
comp66670_c0_seq4	74	558-782(+)	_	_	_	_	_	_	_	_	_	_	None	_
comp631836_c0_seq1	169	1-507(-)	gi|18766569|gb|AAL79021.1|AF469603_1	polyprotein [sacbrood virus]	0.57	GO:0016787	_	_	_	_	_	_	None	_
comp55025_c0_seq13	236	3788-4495(+)	gi|345491212|ref|XP_001603815.2|	PREDICTED: serine-arginine protein 55-like isoform 2 [Nasonia vitripennis]	0.68	GO:0097159;GO:1901363;GO:0006397;GO:0008380	9796.ENSECAP00000021390	splicing factor, arginine/serine-rich 6	0.8103	COG0724	KOG0106	_	K12893	SFRS4_5_6
comp50692_c0_seq4	1087	110-3370(-)	gi|345490497|ref|XP_003426391.1|	PREDICTED: LOW QUALITY PROTEIN: UPF0518 protein GE18198-like [Nasonia vitripennis]	0.66	_	_	_	_	_	_	_	None	_
comp63427_c1_seq1	120	1022-1381(+)	gi|321468379|gb|EFX79364.1|	hypothetical protein DAPPUDRAFT_319680 [Daphnia pulex]	0.63	GO:0000166;GO:0055114;GO:0016491	_	_	_	_	_	_	None	_
comp62643_c0_seq1	571	2-1714(-)	gi|395521851|ref|XP_003765028.1|	PREDICTED: G patch domain-containing protein 3 [Sarcophilus harrisii]	0.59	_	_	_	_	_	_	_	None	_
comp495644_c0_seq1	58	415-591(+)	_	_	_	_	_	_	_	_	_	_	None	_
comp67377_c0_seq1	1138	990-4403(-)	gi|449692648|ref|XP_002170883.2|	PREDICTED: ankyrin-1-like, partial [Hydra magnipapillata]	0.49	_	_	_	_	_	_	_	K10380	ANK
comp57266_c0_seq1	262	1200-1985(-)	gi|91080603|ref|XP_974067.1|	PREDICTED: similar to ring finger protein 141 [Tribolium castaneum]	0.84	GO:0008270	7159.AAEL002078-PA	conserved hypothetical protein	0.8929	_	KOG1039	_	None	_
comp68010_c0_seq2	91	66-338(+)	gi|321468437|gb|EFX79422.1|	hypothetical protein DAPPUDRAFT_304831 [Daphnia pulex]	0.7	_	_	_	_	_	_	_	None	_
comp64937_c0_seq2	473	505-1923(+)	gi|241591922|ref|XP_002404032.1|	6-phosphofructo-2-kinase/fructose 2,6-bisphosphatase, putative [Ixodes scapularis]	0.83	GO:0006013;GO:0006003;GO:0016310;GO:0004331;GO:0005524;GO:0006000;GO:0003873	6945.ISCW008488-PA	6-phosphofructo-2-kinase/fructose 2,6-bisphosphatase, putative	0.8386	COG0406	KOG0234	_	K01103	PFKFB
comp48118_c0_seq1	719	1-2160(+)	gi|158289940|ref|XP_311553.4|	AGAP010394-PA [Anopheles gambiae str. PEST]	0.72	_	_	_	_	_	_	_	None	_
comp359718_c0_seq1	76	224-451(-)	_	_	_	_	_	_	_	_	_	_	None	_
comp66523_c0_seq9	1749	123-5369(+)	gi|344277150|ref|XP_003410367.1|	PREDICTED: E3 ubiquitin-protein ligase listerin [Loxodonta africana]	0.58	GO:0005515	_	_	_	_	_	_	None	_
comp65347_c0_seq1	657	37-2007(-)	gi|432954565|ref|XP_004085540.1|	PREDICTED: exonuclease 3'-5' domain-containing protein 2-like [Oryzias latipes]	0.67	_	_	_	_	_	_	_	None	_
comp56985_c0_seq1	405	432-1646(-)	gi|331031250|gb|AEC50079.1|	calreticulin [Pacifastacus leniusculus]	0.94	GO:0006457;GO:0005783;GO:0005509;GO:0051082	7460.XP_392689	calreticulin	0.8669	_	KOG0674	_	K08057	CALR
comp15758_c0_seq1	714	3-2144(+)	gi|449475439|ref|XP_002190259.2|	PREDICTED: telomere length regulation protein TEL2 homolog [Taeniopygia guttata]	0.52	_	_	_	_	_	_	_	K11137	TELO2, TEL2
comp67200_c0_seq2	314	138-1079(+)	gi|307179408|gb|EFN67738.1|	Hydroxyacylglutathione hydrolase [Camponotus floridanus]	0.75	GO:0006090;GO:0004416;GO:0019853;GO:0008270;GO:0005739;GO:0006750	7070.XP_972438	similar to CG4365-PA, isoform A	0.7717	COG0491	KOG0813	_	K01069	E3.1.2.6, gloB
comp67482_c0_seq1	108	1320-1643(+)	_	_	_	_	_	_	_	_	_	_	None	_
comp66179_c0_seq1	440	2-1321(+)	gi|405950171|gb|EKC18174.1|	Pancreatic lipase-related protein 2 [Crassostrea gigas]	0.53	_	_	_	_	_	_	_	None	_
comp601787_c0_seq1	55	3-167(-)	_	_	_	_	_	_	_	_	_	_	None	_
comp57514_c0_seq1	484	98-1552(+)	gi|327285606|ref|XP_003227524.1|	PREDICTED: DNA polymerase delta subunit 3-like [Anolis carolinensis]	0.48	_	_	_	_	_	_	_	K03504	POLD3
comp591957_c0_seq1	225	3-680(+)	gi|332020847|gb|EGI61245.1|	Protein disabled [Acromyrmex echinatior]	0.94	_	7165.AGAP006528-PA	AGAP006528-PA	0.9128	_	KOG3535	_	None	_
comp55982_c0_seq1	78	252-485(+)	_	_	_	_	_	_	_	_	_	_	None	_
comp51821_c0_seq2	458	49-1422(-)	gi|291235464|ref|XP_002737665.1|	PREDICTED: TRAF interacting protein-like [Saccoglossus kowalevskii]	0.55	_	_	_	_	_	_	_	K11985	TRAIP, TRIP
comp32417_c0_seq1	329	2-988(-)	gi|222160395|gb|ACM47362.1|	Sox14 protein [Scylla paramamosain]	0.84	_	7070.XP_973116	similar to Putative transcription factor SOX-14	0.8673	_	KOG0527	_	K09268	SOX4_11_12
comp67962_c0_seq3	175	116-643(+)	gi|328790448|ref|XP_392695.3|	PREDICTED: polycomb protein suz12-B [Apis mellifera]	0.83	GO:0016571;GO:0000785;GO:2001229;GO:0007517;GO:0046976;GO:0048813;GO:0035098;GO:0005704;GO:0031491;GO:0005515;GO:0008283;GO:0008270	_	_	_	_	_	_	K11463	SUZ12
comp52223_c0_seq2	186	32-592(+)	gi|410927488|ref|XP_003977176.1|	PREDICTED: cubilin-like, partial [Takifugu rubripes]	0.5	_	_	_	_	_	_	_	K14616	CUBN
comp601006_c0_seq1	173	2-523(+)	gi|158298117|ref|XP_318279.4|	AGAP001073-PA [Anopheles gambiae str. PEST]	0.66	GO:0046872;GO:0005622	_	_	_	_	_	_	K02174	BR-C
comp67189_c0_seq2	2882	111-8756(+)	gi|170047716|ref|XP_001851358.1|	spectrin alpha chain [Culex spectrin alpha chain [Culex quinquefasciatus]	0.59	_	_	_	_	_	_	_	K06115	SPTB
comp61625_c0_seq3	263	97-885(+)	gi|116875813|ref|NP_001070934.1|	Bardet-Biedl syndrome 4 [Danio Bardet-Biedl syndrome 4 [Danio rerio]	0.78	GO:0045298;GO:0060170;GO:0034452;GO:0046907;GO:0005874;GO:0016358;GO:0021766;GO:0051297;GO:0048487;GO:0000242;GO:0021987;GO:0043014;GO:0019216;GO:0032465;GO:0046154;GO:0051457;GO:0046548;GO:0034464;GO:0007286;GO:0051877;GO:0045494;GO:0045724;GO:0005932;GO:0035058;GO:0034454;GO:0032402;GO:0033205;GO:0003777;GO:0030534;GO:0001843;GO:0038108;GO:0034451;GO:0060296;GO:0050893;GO:0070121;GO:0007608;GO:…	7955.ENSDARP00000087351	Bardet-Biedl syndrome 4	0.7869	COG0457	KOG1124	_	None	_
comp67608_c0_seq5	481	850-2292(-)	_	_	_	_	_	_	_	_	_	_	None	_
comp63694_c0_seq2	588	2-1765(-)	_	_	_	_	_	_	_	_	_	_	None	_
comp63155_c0_seq8	227	2-682(+)	gi|328716255|ref|XP_003245879.1|	PREDICTED: THAP domain-containing protein 2-like [Acyrthosiphon pisum]	0.57	_	_	_	_	_	_	_	None	_
comp68080_c0_seq7	597	3131-4921(-)	gi|357602283|gb|EHJ63333.1|	putative goliath E3 ubiquitin ligase [Danaus plexippus]	0.69	GO:0008270;GO:0016874	7070.XP_966546	similar to CG2679-PB, isoform B	0.7931	_	KOG0800	_	None	_
comp67174_c0_seq12	717	1716-3866(-)	gi|270005081|gb|EFA01529.1|	hypothetical protein TcasGA2_TC007089 [Tribolium castaneum]	0.86	GO:0009395;GO:0004623	7070.D2A1K0	similar to CG18375-PB, isoform B	0.8667	_	KOG0515	_	None	_
comp64087_c0_seq2	484	49-1500(-)	gi|321469817|gb|EFX80796.1|	hypothetical protein DAPPUDRAFT_50949 [Daphnia pulex]	0.67	_	_	_	_	_	_	_	K00231	PPOX, hemY
comp60496_c0_seq2	73	374-595(+)	_	_	_	_	_	_	_	_	_	_	None	_
comp2448_c0_seq1	53	206-367(+)	_	_	_	_	_	_	_	_	_	_	None	_
comp64693_c0_seq3	991	380-3352(-)	gi|328787419|ref|XP_623413.2|	PREDICTED: optic atrophy 1-like isoform 2 [Apis mellifera]	0.81	GO:0006184;GO:0005525;GO:0003924	7460.XP_623413	optic atrophy 1-like	0.8762	COG0699	KOG0447	_	None	_
comp60230_c0_seq1	476	122-1549(+)	_	_	_	_	_	_	_	_	_	_	None	_
comp61832_c0_seq1	688	432-2495(+)	gi|328710236|ref|XP_001943000.2|	PREDICTED: rap1 GTPase-activating protein 1-like [Acyrthosiphon pisum]	0.77	GO:0043547;GO:0051056;GO:0005096	7260.FBpp0253517	GK24374	0.7886	_	KOG3686	_	None	_
comp50540_c0_seq2	538	593-2206(-)	gi|383862808|ref|XP_003706875.1|	PREDICTED: interferon regulatory factor 2-binding protein 2-like [Megachile rotundata]	0.52	_	7260.FBpp0245268	GK16125	0.8267	_	KOG3579	_	None	_
comp66404_c0_seq2	275	1046-1870(-)	gi|311265898|ref|XP_003130878.1|	PREDICTED: ankyrin repeat and SOCS box protein 13-like [Sus scrofa]	0.63	_	_	_	_	_	_	_	K10335	ASB13
comp505978_c0_seq1	214	75-719(+)	gi|156352527|ref|XP_001622800.1|	predicted protein [Nematostella predicted protein [Nematostella vectensis]	0.68	GO:0043229	7955.ENSDARP00000101976	kinesin family member 20A	0.75	COG5059	_	_	K10402	KIF20_23
comp65408_c0_seq1	923	1-2769(-)	_	_	_	_	_	_	_	_	_	_	None	_
comp14333_c0_seq1	364	266-1357(-)	gi|321474422|gb|EFX85387.1|	hypothetical protein DAPPUDRAFT_300448 [Daphnia pulex]	0.89	GO:0006810;GO:0016021	7070.XP_972074	similar to tricarboxylate transport protein	0.8662	_	KOG0756	_	K15100	SLC25A1, CTP
comp67130_c0_seq1	579	1-1737(+)	gi|443708498|gb|ELU03576.1|	hypothetical protein CAPTEDRAFT_166655 [Capitella teleta]	0.77	GO:0000166;GO:0044238;GO:0044237;GO:0071704	45351.JGI165791	hypothetical protein	0.84	COG3276	KOG0461	_	None	_
comp64118_c0_seq2	1017	1412-4462(-)	_	_	_	_	_	_	_	_	_	_	None	_
comp41379_c0_seq2	234	3-704(+)	gi|242004548|ref|XP_002423144.1|	zinc finger protein, putative [Pediculus humanus corporis]	0.61	GO:0005488	_	_	_	_	_	_	None	_
comp51953_c0_seq1	246	2-739(-)	_	_	_	_	_	_	_	_	_	_	None	_
comp66575_c2_seq8	807	114-2534(+)	gi|383848865|ref|XP_003700068.1|	PREDICTED: pantothenate kinase 4-like [Megachile rotundata]	0.75	_	7460.XP_392546	similar to Pantothenate kinase 4 (Pantothenic acid kinase 4) (hPanK4)	0.8254	COG5146	KOG2201	_	None	_
comp65614_c0_seq1	680	317-2356(-)	_	_	_	_	_	_	_	_	_	_	None	_
comp9581_c0_seq1	82	236-481(+)	_	_	_	_	_	_	_	_	_	_	None	_
comp68524_c0_seq5	113	2118-2459(+)	_	_	_	_	_	_	_	_	_	_	None	_
comp57670_c0_seq1	290	244-1113(+)	gi|322799317|gb|EFZ20705.1|	hypothetical protein SINV_06424 [Solenopsis invicta]	0.61	_	_	_	_	_	_	_	None	_
comp696079_c0_seq1	159	37-513(-)	gi|195128357|ref|XP_002008630.1|	GI13599 [Drosophila mojavensis]	0.52	GO:0003824	_	_	_	_	_	_	K09642	TMPRSS11E
comp64343_c0_seq1	532	2-1597(-)	gi|344242135|gb|EGV98238.1|	SEC23-interacting protein [Cricetulus griseus]	0.66	_	_	_	_	_	_	_	None	_
comp64144_c0_seq1	229	2-688(+)	gi|212283656|gb|ACJ23247.1|	gamma-interferon-inducible lysosomal thiol reductase [Penaeus monodon]	0.85	_	_	_	_	_	_	_	K08059	IFI30, GILT
comp61331_c0_seq2	659	96-2072(+)	gi|91094275|ref|XP_970558.1|	PREDICTED: similar to arc CG6741-PB [Tribolium castaneum]	0.8	_	7070.XP_970558	similar to CG6741-PB, isoform B	0.8571	_	KOG3528	_	None	_
comp61974_c0_seq2	672	3-2018(-)	_	_	_	_	_	_	_	_	_	_	None	_
comp58049_c0_seq1	534	114-1715(+)	gi|478267258|gb|ENN83019.1|	hypothetical protein YQE_00618, partial [Dendroctonus ponderosae]	0.78	GO:0006355;GO:0019901;GO:0000079	6945.ISCW018616-PA	cyclin k, putative	0.8077	COG5333	KOG0834	_	None	_
comp443430_c0_seq1	59	58-234(-)	_	_	_	_	_	_	_	_	_	_	None	_
comp374613_c0_seq1	61	2-184(+)	_	_	_	_	_	_	_	_	_	_	None	_
comp53364_c0_seq1	853	3-2564(+)	gi|260810194|ref|XP_002599888.1|	hypothetical protein BRAFLDRAFT_212399 [Branchiostoma floridae]	0.59	GO:0048522;GO:0051716;GO:0044237	_	_	_	_	_	_	None	_
comp30165_c0_seq1	264	2-796(+)	gi|189239403|ref|XP_973700.2|	PREDICTED: similar to myosin vii [Tribolium castaneum]	0.78	GO:0005856;GO:0000166	_	_	_	_	_	_	None	_
comp44834_c0_seq1	69	606-815(+)	_	_	_	_	_	_	_	_	_	_	None	_
comp66318_c0_seq1	671	2-2014(+)	gi|170067168|ref|XP_001868374.1|	signal recognition particle 72 kDa protein [Culex quinquefasciatus]	0.64	_	_	_	_	_	_	_	K03108	SRP72
comp28899_c0_seq1	587	368-2131(+)	gi|410908465|ref|XP_003967711.1|	PREDICTED: HMG box-containing protein 1-like [Takifugu rubripes]	0.7	_	99883.ENSTNIP00000019116	HMG-box transcription factor 1	0.7534	_	KOG2746	_	None	_
comp19751_c0_seq1	100	771-1070(-)	_	_	_	_	_	_	_	_	_	_	None	_
comp53709_c0_seq1	454	330-1691(-)	gi|478251736|gb|ENN72188.1|	hypothetical protein YQE_11148, partial [Dendroctonus ponderosae]	0.75	GO:0016787	7165.AGAP002016-PA	AGAP002016-PA	0.7518	COG1409	KOG1378	_	None	_
comp30850_c0_seq2	243	221-949(+)	gi|321454317|gb|EFX65492.1|	hypothetical protein DAPPUDRAFT_333124 [Daphnia pulex]	0.7	GO:0016787	_	_	_	_	_	_	K11832	USP1
comp67168_c0_seq2	249	102-848(-)	gi|307171478|gb|EFN63322.1|	Uncharacterized protein C2orf42-like protein [Camponotus floridanus]	0.73	_	_	_	_	_	_	_	None	_
comp783015_c0_seq1	144	2-436(+)	gi|189239246|ref|XP_974285.2|	PREDICTED: similar to AGAP002104-PA [Tribolium castaneum]	0.62	_	_	_	_	_	_	_	None	_
comp64720_c0_seq6	950	3-2855(+)	_	_	_	_	_	_	_	_	_	_	None	_
comp63337_c0_seq1	1169	290-3796(+)	gi|345490651|ref|XP_003426423.1|	PREDICTED: LOW QUALITY PROTEIN: phosphatidylinositol 4-kinase beta [Nasonia vitripennis]	0.75	GO:0048015;GO:0006661;GO:0004430;GO:0046854	7739.JGI69754	hypothetical protein	0.8472	COG5032	KOG0903	_	K00888	PI4K
comp45427_c0_seq1	187	20-580(-)	gi|321477220|gb|EFX88179.1|	hypothetical protein DAPPUDRAFT_221383 [Daphnia pulex]	0.73	_	_	_	_	_	_	_	None	_
comp63034_c0_seq11	2798	265-8658(+)	gi|189240896|ref|XP_972687.2|	PREDICTED: similar to AGAP000727-PA [Tribolium castaneum]	0.81	GO:0000166;GO:0004016;GO:0006144;GO:0016021;GO:0035556;GO:0006171	7070.XP_972687	similar to CG9533-PA	0.8947	COG0123;COG2114	KOG1343	_	K08041	ADCY1
comp53280_c0_seq9	172	44-559(-)	gi|242004170|ref|XP_002423001.1|	conserved hypothetical protein [Pediculus humanus corporis]	0.64	_	_	_	_	_	_	_	None	_
comp52355_c0_seq2	588	141-1907(+)	gi|242006512|ref|XP_002424094.1|	organic cation transporter, putative [Pediculus humanus corporis]	0.61	GO:0044699	_	_	_	_	_	_	K08202	SLC22A4_5, OCTN
comp66634_c0_seq3	122	1393-1761(+)	_	_	_	_	_	_	_	_	_	_	None	_
comp598319_c0_seq1	130	1-390(-)	_	_	_	_	_	_	_	_	_	_	None	_
comp37793_c0_seq1	91	145-417(+)	_	_	_	_	_	_	_	_	_	_	None	_
comp64165_c0_seq3	707	2266-4386(-)	gi|512929239|ref|XP_004931773.1|	PREDICTED: golgin subfamily A member 4-like isoform X4 [Bombyx mori]	0.65	GO:0008049;GO:0046331;GO:0048047	_	_	_	_	_	_	None	_
comp51322_c0_seq1	143	147-575(-)	_	_	_	_	_	_	_	_	_	_	None	_
comp65688_c0_seq2	65	434-628(+)	_	_	_	_	_	_	_	_	_	_	None	_
comp33334_c0_seq2	385	90-1244(+)	gi|330434836|gb|AEC22817.1|	hypothetical protein [Macrobrachium nipponense]	0.59	_	_	_	_	_	_	_	None	_
comp68192_c0_seq2	238	3680-4393(-)	gi|321476207|gb|EFX87168.1|	hypothetical protein DAPPUDRAFT_307115 [Daphnia pulex]	0.65	_	7217.FBpp0116766	GF13574	0.7625	_	KOG3306	_	None	_
comp60047_c0_seq3	434	1712-3013(-)	_	_	_	_	_	_	_	_	_	_	None	_
comp63122_c0_seq2	792	21-2396(-)	gi|195546796|ref|NP_001124239.1|	protein arginine methyltransferase 10 (putative) [Danio rerio]	0.71	GO:0016740	_	_	_	_	_	_	None	_
comp60162_c0_seq3	122	1481-1846(-)	gi|262401189|gb|ACY66497.1|	splicing factor arginine/serine-rich 7 [Scylla paramamosain]	0.98	GO:0000166;GO:0008270;GO:0003676	7070.XP_968789	similar to conserved hypothetical protein	0.8584	_	KOG0107	_	K12896	SFRS7
comp67922_c0_seq10	1328	29-4012(+)	gi|345486874|ref|XP_003425575.1|	PREDICTED: hypothetical protein LOC100123730 isoform 2 [Nasonia vitripennis]	0.74	_	_	_	_	_	_	_	None	_
comp53857_c0_seq6	100	215-514(+)	_	_	_	_	_	_	_	_	_	_	None	_
comp36060_c0_seq1	89	107-373(-)	_	_	_	_	_	_	_	_	_	_	None	_
comp48617_c0_seq2	122	22-387(-)	gi|340708648|ref|XP_003392934.1|	PREDICTED: chromatin complexes subunit BAP18-like isoform 2 [Bombus terrestris]	0.66	GO:0005488	_	_	_	_	_	_	None	_
comp31894_c0_seq1	150	2-451(-)	_	_	_	_	_	_	_	_	_	_	None	_
comp68959_c0_seq1	79	114-350(+)	gi|157121209|ref|XP_001659877.1|	hypothetical protein AaeL_AAEL009257 [Aedes aegypti]	0.75	GO:0045277;GO:0006123;GO:0004129;GO:0015992	7159.AAEL009257-PA	conserved hypothetical protein	0.75	_	_	NOG86594	K02268	COX6C
comp42989_c0_seq1	76	51-278(+)	_	_	_	_	_	_	_	_	_	_	None	_
comp20135_c0_seq1	51	634-789(+)	_	_	_	_	_	_	_	_	_	_	_	_
comp12819_c0_seq1	82	3-248(+)	_	_	_	_	_	_	_	_	_	_	None	_
comp713613_c0_seq1	353	2-1063(+)	_	_	_	_	_	_	_	_	_	_	None	_
comp63107_c0_seq15	126	467-844(+)	gi|23495290|dbj|BAC20140.1|	cAMP responsive element binding protein [Lymnaea stagnalis]	0.71	GO:0050794;GO:0005488	_	_	_	_	_	_	K09052	CREM
comp52458_c0_seq1	935	149-2953(+)	_	_	_	_	_	_	_	_	_	_	None	_
comp66545_c0_seq1	73	254-472(-)	_	_	_	_	_	_	_	_	_	_	None	_
comp64541_c0_seq1	105	186-503(+)	_	_	_	_	_	_	_	_	_	_	None	_
comp780452_c0_seq1	57	3-173(+)	_	_	_	_	_	_	_	_	_	_	None	_
comp895809_c0_seq1	134	2-403(+)	_	_	_	_	_	_	_	_	_	_	None	_
comp68483_c1_seq4	361	3-1085(+)	gi|405960598|gb|EKC26509.1|	Protein YIF1B-A [Crassostrea gigas]	0.68	_	7668.XP_784912	similar to LOC432153 protein	0.7617	COG5197	KOG3094	_	None	_
comp52082_c0_seq1	53	697-855(-)	_	_	_	_	_	_	_	_	_	_	None	_
comp58204_c0_seq1	935	3-2807(+)	gi|260829351|ref|XP_002609625.1|	hypothetical protein BRAFLDRAFT_125037 [Branchiostoma floridae]	0.64	_	_	_	_	_	_	_	None	_
comp67163_c0_seq1	492	1-1479(+)	gi|17066696|gb|AAL35360.1|AF442732_3	reverse transcriptase/ribonuclease H/putative methyltransferase [Tetraodon nigroviridis]	0.51	_	_	_	_	_	_	_	None	_
comp68106_c0_seq9	114	1357-1698(+)	_	_	_	_	_	_	_	_	_	_	None	_
comp67653_c0_seq9	335	1894-2898(-)	gi|225714302|gb|ACO12997.1|	Splicing factor, arginine/serine-rich 7 [Lepeophtheirus salmonis]	0.54	GO:0005488	_	_	_	_	_	_	None	_
comp48036_c0_seq2	127	87-467(+)	gi|225713518|gb|ACO12605.1|	Longitudinals lacking protein-like [Lepeophtheirus salmonis]	0.92	_	7070.XP_970530	similar to abrupt protein	0.9533	_	KOG4441	NOG147729;NOG39608	None	_
comp400343_c0_seq1	105	2-316(+)	_	_	_	_	_	_	_	_	_	_	None	_
comp507876_c0_seq1	186	1-561(+)	_	_	_	_	_	_	_	_	_	_	None	_
comp62728_c0_seq9	131	70-462(-)	_	_	_	_	_	_	_	_	_	_	None	_
comp43701_c0_seq3	326	121-1098(+)	gi|390350730|ref|XP_003727481.1|	PREDICTED: LOW QUALITY PROTEIN: exportin-6-like [Strongylocentrotus purpuratus]	0.71	_	_	_	_	_	_	_	None	_
comp51789_c0_seq2	119	78-434(-)	gi|321474423|gb|EFX85388.1|	hypothetical protein DAPPUDRAFT_230556 [Daphnia pulex]	0.92	GO:0003899;GO:0003677;GO:0005730;GO:0006144;GO:0006206;GO:0006351	7165.AGAP009209-PA	DNA-directed RNA polymerase II subunit J (EC 2.7.7.6); DNA-dependent RNA polymerase catalyze [...]	0.9316	COG1761	KOG4392	_	K03008	RPB11, POLR2J
comp61723_c0_seq13	83	777-1025(+)	gi|348543321|ref|XP_003459132.1|	PREDICTED: zinc finger protein 436-like [Oreochromis niloticus]	0.74	GO:0003677;GO:0021766;GO:0035622;GO:0005737;GO:0060030;GO:0005730;GO:0014029;GO:0070412;GO:0001756;GO:0060028;GO:0009953;GO:0001755;GO:0006351;GO:0019208;GO:0043507;GO:0021846;GO:0030177;GO:0046872;GO:0001843	7668.XP_799337	similar to mKIAA0569 protein	0.825	COG5048	_	_	K09299	ZEB1_2
comp67703_c0_seq1	626	583-2460(-)	_	_	_	_	_	_	_	_	_	_	None	_
comp66430_c0_seq1	165	1-498(+)	gi|291221263|ref|XP_002730641.1|	PREDICTED: hypothetical protein [Saccoglossus kowalevskii]	0.56	GO:0003824;GO:0009987	_	_	_	_	_	_	None	_
comp68204_c0_seq12	101	789-1091(-)	_	_	_	_	_	_	_	_	_	_	None	_
comp63861_c0_seq10	195	945-1529(-)	gi|390339420|ref|XP_780445.3|	PREDICTED: sialin-like [Strongylocentrotus purpuratus]	0.6	_	_	_	_	_	_	_	K12301	SLC17A5
comp67058_c0_seq9	296	266-1153(+)	gi|223670745|dbj|BAH22617.1|	alanine racemase [Marsupenaeus japonicus]	0.86	GO:0006531;GO:0008784;GO:0046436	_	_	_	_	_	_	K01775	alr
comp1717_c0_seq2	142	2-430(+)	gi|345483345|ref|XP_001599568.2|	PREDICTED: uncharacterized glycosyltransferase AER61-like [Nasonia vitripennis]	0.74	GO:0016740	_	_	_	_	_	_	None	_
comp65462_c1_seq7	274	2990-3811(-)	gi|321479177|gb|EFX90133.1|	hypothetical protein DAPPUDRAFT_300157 [Daphnia pulex]	1	GO:0005840;GO:0006446;GO:0003743;GO:0005524;GO:0006200;GO:0008026	7165.AGAP003089-PA	AGAP003089-PA	0.9927	COG0513	KOG0328	_	K13025	EIF4A3, FAL1
comp68494_c0_seq5	897	814-3504(-)	gi|512822698|ref|XP_004879941.1|	PREDICTED: LOW QUALITY PROTEIN: apoptotic chromatin condensation inducer in the nucleus [Heterocephalus glaber]	0.54	_	_	_	_	_	_	_	K12875	ACIN1, ACINUS
comp61316_c0_seq5	212	206-841(-)	gi|504172042|ref|XP_004595601.1|	PREDICTED: coiled-coil domain-containing protein 124 [Ochotona princeps]	0.7	_	_	_	_	_	_	_	None	_
comp500724_c0_seq1	248	2-748(+)	_	_	_	_	_	_	_	_	_	_	None	_
comp60039_c0_seq4	1354	1-4062(-)	gi|498962391|ref|XP_004524996.1|	PREDICTED: inositol hexakisphosphate and diphosphoinositol-pentakisphosphate kinase-like isoform X4 [Ceratitis capitata]	0.93	GO:0019497;GO:0006771;GO:0003993	_	_	_	_	_	_	K13024	HISPPD, VIP
comp53691_c0_seq1	513	242-1780(-)	_	_	_	_	_	_	_	_	_	_	None	_
comp83538_c0_seq1	293	223-1101(-)	gi|443710347|gb|ELU04601.1|	hypothetical protein CAPTEDRAFT_178526 [Capitella teleta]	0.59	GO:0005667;GO:0006355;GO:0043565;GO:0045449;GO:0003700	_	_	_	_	_	_	K04448	JUN
comp67338_c0_seq1	548	492-2135(-)	gi|197246922|gb|AAI69141.1|	aurora kinase A [Xenopus (Silurana) tropicalis]	0.81	GO:0045298;GO:0000922;GO:0005524;GO:0009069;GO:0005813;GO:0019894;GO:0005737;GO:0008017;GO:0046777;GO:0018105;GO:0004674;GO:0090307;GO:0051301;GO:0005871;GO:0005876	8364.ENSXETP00000026285	aurora kinase A (EC:2.7.11.1)	0.8321	COG0515	KOG0580	_	K11481	AURKA
comp66482_c0_seq3	797	95-2485(+)	gi|449282402|gb|EMC89235.1|	Vacuolar protein sorting-associated protein 35, partial [Columba livia]	0.85	GO:0005768;GO:0016020;GO:0005829;GO:0015031	59729.ENSTGUP00000009187	Vacuolar protein sorting-associated protein 35 (Vesicle protein sorting 35)(hVPS35)(Maternal [...]	0.8494	_	KOG1107	_	None	_
comp58093_c0_seq5	632	267-2162(+)	gi|71895675|ref|NP_001025717.1|	serine beta-lactamase-like protein LACTB, mitochondrial [Gallus gallus]	0.63	_	_	_	_	_	_	_	None	_
comp50797_c0_seq1	176	1-528(-)	gi|445065992|gb|AGE13867.1|	heat shock cognate 70, partial [Macrobrachium amazonicum]	1	GO:0005524;GO:0006950	_	_	_	_	_	_	K03283	HSPA1_8
comp46707_c0_seq1	102	342-647(-)	_	_	_	_	_	_	_	_	_	_	None	_
comp59897_c0_seq2	643	1487-3415(-)	gi|328711239|ref|XP_001943019.2|	PREDICTED: pre-mRNA-splicing factor CWC22 homolog [Acyrthosiphon pisum]	0.59	_	_	_	_	_	_	_	K13100	CWC22
comp67569_c0_seq16	4123	624-12992(-)	gi|321479130|gb|EFX90086.1|	hypothetical protein DAPPUDRAFT_186952 [Daphnia pulex]	0.68	_	_	_	_	_	_	_	None	_
comp25255_c0_seq1	76	1953-2183(+)	_	_	_	_	_	_	_	_	_	_	None	_
comp60357_c0_seq4	156	1068-1535(-)	_	_	_	_	_	_	_	_	_	_	None	_
comp44512_c0_seq1	87	140-400(+)	_	_	_	_	_	_	_	_	_	_	None	_
comp59157_c0_seq2	61	445-627(-)	_	_	_	_	_	_	_	_	_	_	None	_
comp64576_c1_seq9	466	380-1780(+)	gi|322802269|gb|EFZ22665.1|	hypothetical protein SINV_04694 [Solenopsis invicta]	0.53	_	_	_	_	_	_	_	K09228	KRAB
comp61166_c0_seq1	577	375-2105(-)	_	_	_	_	_	_	_	_	_	_	None	_
comp61098_c0_seq1	496	966-2453(-)	gi|3913352|sp|Q27712.1|CP2L1_PANAR	RecName: Full=Cytochrome P450 2L1; AltName: Full=CYPIIL1 cytochrome P450 [Panulirus argus]	0.72	GO:0016020;GO:0043231;GO:0016705;GO:0004497;GO:0005488	_	_	_	_	_	_	K07418	CYP2J
comp68024_c0_seq6	383	239-1387(+)	gi|194878484|ref|XP_001974075.1|	GG21275 [Drosophila erecta]	0.52	_	_	_	_	_	_	_	None	_
comp42506_c0_seq1	1095	2-3286(+)	gi|307191845|gb|EFN75271.1|	Cleavage and polyadenylation specificity factor subunit 1 [Harpegnathos saltator]	0.74	GO:0005488	_	_	_	_	_	_	K14401	CPSF1, CFT1
comp68188_c0_seq2	194	3-584(-)	_	_	_	_	_	_	_	_	_	_	None	_
comp66598_c0_seq2	328	887-1870(-)	gi|198416618|ref|XP_002123092.1|	PREDICTED: L-threonine dehydratase catabolic TdcB-like [Ciona intestinalis]	0.71	_	_	_	_	_	_	_	K01754	E4.3.1.19, ilvA, tdcB
comp62301_c1_seq2	602	283-2088(+)	gi|328702727|ref|XP_001952824.2|	PREDICTED: splicing factor 1-like [Acyrthosiphon pisum]	0.7	GO:0003723;GO:0008270	7159.AAEL004167-PA	zinc finger protein	0.9435	COG5176;COG5082	KOG0119	_	K13095	SF1
comp46208_c0_seq1	99	3-299(-)	_	_	_	_	_	_	_	_	_	_	None	_
comp68280_c0_seq9	3978	243-12176(+)	gi|307173781|gb|EFN64568.1|	Spectrin beta chain, brain 4 [Camponotus floridanus]	0.76	GO:0005488	7460.XP_396777	karst	0.8924	COG5069	_	_	K06115	SPTB
comp32956_c0_seq1	252	2-760(+)	gi|507633911|ref|XP_004628536.1|	PREDICTED: zinc finger protein 184 [Octodon degus]	0.4	_	_	_	_	_	_	_	K09228	KRAB
comp58465_c0_seq17	435	1476-2780(-)	gi|397172468|gb|AFO19988.1|	muscleblind transcript variant 2 [Drosophila melanogaster]	0.47	_	_	_	_	_	_	_	K14943	MBNL
comp457724_c0_seq1	370	1-1110(-)	_	_	_	_	_	_	_	_	_	_	None	_
comp60162_c0_seq16	126	1899-2276(-)	gi|262401189|gb|ACY66497.1|	splicing factor arginine/serine-rich 7 [Scylla paramamosain]	0.98	GO:0000166;GO:0008270;GO:0003676	7070.XP_968789	similar to conserved hypothetical protein	0.8584	_	KOG0107	_	K12896	SFRS7
comp8479_c0_seq1	81	2-244(+)	_	_	_	_	_	_	_	_	_	_	None	_
comp63345_c0_seq1	103	864-1172(+)	_	_	_	_	_	_	_	_	_	_	None	_
comp58270_c0_seq2	411	751-1983(-)	_	_	_	_	_	_	_	_	_	_	None	_
comp68539_c0_seq7	613	3543-5381(-)	_	_	_	_	_	_	_	_	_	_	None	_
comp67165_c0_seq1	189	2691-3257(-)	_	_	_	_	_	_	_	_	_	_	None	_
comp64944_c0_seq2	57	713-883(+)	_	_	_	_	_	_	_	_	_	_	None	_
comp322558_c0_seq1	53	1-159(-)	_	_	_	_	_	_	_	_	_	_	None	_
comp55828_c0_seq1	1300	681-4580(-)	gi|485636203|gb|EOD30800.1|	hypothetical protein EMIHUDRAFT_314476 [Emiliania huxleyi CCMP1516]	0.45	_	_	_	_	_	_	_	None	_
comp54893_c0_seq7	553	319-1977(-)	gi|332019469|gb|EGI59949.1|	Protein RUFY3 [Acromyrmex echinatior]	0.83	GO:0046872	7460.XP_001120686	similar to CG31064-PA, isoform A	0.8153	_	KOG4381	_	None	_
comp23542_c0_seq1	56	206-373(-)	_	_	_	_	_	_	_	_	_	_	None	_
comp61709_c0_seq1	430	1-1290(+)	gi|321474107|gb|EFX85073.1|	hypothetical protein DAPPUDRAFT_209234 [Daphnia pulex]	0.93	GO:0003779;GO:0042995;GO:0005885;GO:0005524;GO:0034314;GO:0005737	7222.FBpp0158797	GH24891	0.9282	COG5277	KOG0677	_	None	_
comp65311_c0_seq12	543	1320-2948(+)	gi|328791467|ref|XP_003251574.1|	PREDICTED: hypothetical protein LOC100576695 [Apis mellifera]	0.52	_	_	_	_	_	_	_	None	_
comp64195_c0_seq2	76	448-675(-)	_	_	_	_	_	_	_	_	_	_	None	_
comp494291_c0_seq1	117	3-353(-)	gi|332028076|gb|EGI68127.1|	Rho GTPase-activating protein 11A [Acromyrmex echinatior]	0.73	_	_	_	_	_	_	_	None	_
comp64642_c0_seq7	1284	1223-5074(+)	gi|380015194|ref|XP_003691592.1|	PREDICTED: fasciclin-2-like [Apis florea]	0.54	_	_	_	_	_	_	_	K06491	NCAM
comp33966_c0_seq1	192	1-576(-)	gi|399565626|dbj|BAM35674.1|	putative reverse transcriptase [Marsupenaeus japonicus]	0.62	_	_	_	_	_	_	_	None	_
comp60139_c0_seq1	100	171-470(-)	_	_	_	_	_	_	_	_	_	_	None	_
comp48619_c0_seq1	673	115-2133(+)	gi|321478820|gb|EFX89777.1|	hypothetical protein DAPPUDRAFT_303119 [Daphnia pulex]	0.58	_	_	_	_	_	_	_	K14546	UTP5, WDR43
comp48084_c0_seq2	127	130-510(+)	gi|156938905|gb|ABU97474.1|	profilin [Penaeus monodon]	0.69	GO:0034059;GO:0035193;GO:0008286;GO:0032507;GO:0060250;GO:0007391;GO:0007420;GO:0007296;GO:0046622;GO:0035159;GO:0007295;GO:0045451;GO:0007488;GO:0005159;GO:0030041;GO:0007411;GO:0005158;GO:0007285;GO:0051491;GO:0008152;GO:0000915;GO:0045793;GO:0008355;GO:0005543;GO:0008340;GO:0005899;GO:0030717;GO:0042594;GO:0048133;GO:0040018;GO:0007300	_	_	_	_	_	_	K05759	PFN
comp65786_c0_seq2	1483	237-4685(+)	gi|189521357|ref|XP_696904.3|	PREDICTED: multidrug resistance-associated protein 9-like [Danio rerio]	0.64	GO:0006810;GO:0017111	7739.JGI255403	hypothetical protein	0.7531	COG1132	_	_	K05672	ABCC12
comp447052_c0_seq1	235	92-796(+)	_	_	_	_	_	_	_	_	_	_	None	_
comp37496_c0_seq1	67	23-223(-)	_	_	_	_	_	_	_	_	_	_	None	_
comp67794_c0_seq10	136	244-651(-)	_	_	_	_	_	_	_	_	_	_	None	_
comp58754_c0_seq7	1197	149-3739(+)	gi|321458768|gb|EFX69830.1|	hypothetical protein DAPPUDRAFT_328671 [Daphnia pulex]	0.8	GO:0003677;GO:0006355;GO:0008270;GO:0005622	_	_	_	_	_	_	K11765	ARID2
comp65877_c0_seq1	2214	3-6644(+)	gi|350415649|ref|XP_003490706.1|	PREDICTED: hypothetical protein LOC100747609 [Bombus impatiens]	0.79	GO:0008140;GO:0043993;GO:0045466;GO:0007088;GO:0007416;GO:0043971;GO:0007269;GO:0043982;GO:0008347;GO:0005667;GO:0008270;GO:0007224;GO:0043983;GO:0032922;GO:0000123;GO:0030097;GO:0007464;GO:0045941;GO:0043974;GO:0000076;GO:0045944;GO:0016055;GO:0045475;GO:0008134;GO:0044017	7237.FBpp0272186	GA13644	0.7869	COG5076	KOG1778	_	K04498	EP300, CREBBP, KAT3
comp54747_c0_seq1	519	243-1799(+)	gi|345485994|ref|XP_001605237.2|	PREDICTED: hypothetical protein LOC100121627 [Nasonia vitripennis]	0.82	GO:0008270;GO:0016740	7425.XP_001605237	similar to conserved hypothetical protein	0.875	COG5273	KOG1311	_	None	_
comp67211_c0_seq9	1030	393-3482(+)	gi|242021917|ref|XP_002431389.1|	conserved hypothetical protein [Pediculus humanus corporis]	0.63	_	_	_	_	_	_	_	None	_
comp879109_c0_seq1	62	2-187(+)	_	_	_	_	_	_	_	_	_	_	None	_
comp68235_c1_seq4	130	163-552(-)	_	_	_	_	_	_	_	_	_	_	None	_
comp67247_c0_seq1	1981	2-5944(+)	gi|321477236|gb|EFX88195.1|	hypothetical protein DAPPUDRAFT_305741 [Daphnia pulex]	0.68	_	_	_	_	_	_	_	None	_
comp64866_c0_seq2	660	294-2273(+)	gi|347966953|ref|XP_321065.4|	AGAP001994-PA [Anopheles gambiae str. PEST]	0.5	_	7165.AGAP001994-PA	AGAP001994-PA	0.7983	_	KOG4715	_	K11651	SMARCE1
comp67840_c0_seq1	97	28-318(-)	_	_	_	_	_	_	_	_	_	_	None	_
comp41972_c0_seq2	493	408-1886(-)	gi|260792914|ref|XP_002591459.1|	hypothetical protein BRAFLDRAFT_70035 [Branchiostoma floridae]	0.52	_	_	_	_	_	_	_	K08267	RICTOR
comp407068_c0_seq1	147	76-516(+)	gi|158285752|ref|XP_308443.4|	AGAP007389-PA [Anopheles gambiae str. PEST]	0.58	_	_	_	_	_	_	_	None	_
comp68002_c0_seq7	77	2-232(+)	_	_	_	_	_	_	_	_	_	_	None	_
comp64521_c0_seq1	1277	89-3919(+)	gi|41054027|ref|NP_956190.1|	isoleucyl-tRNA synthetase, cytoplasmic [Danio rerio]	0.75	GO:0005524;GO:0002161;GO:0009097;GO:0005737;GO:0006450;GO:0004822;GO:0009098;GO:0009099;GO:0006428	69293.ENSGACP00000009432	isoleucyl-tRNA synthetase	0.8027	COG0060	KOG0434	_	K01870	IARS, ileS
comp377768_c0_seq1	263	97-885(-)	_	_	_	_	_	_	_	_	_	_	None	_
comp661375_c0_seq1	139	2-418(-)	gi|189521601|ref|XP_001337404.2|	PREDICTED: protein dpy-19 homolog 3-like [Danio rerio]	0.8	GO:0016021	_	_	_	_	_	_	None	_
comp54821_c0_seq2	432	109-1404(-)	gi|156542969|ref|XP_001602580.1|	PREDICTED: protein ECT2-like isoform 1 [Nasonia vitripennis]	0.75	_	7425.XP_001602580	similar to conserved hypothetical protein	0.7518	COG5422	KOG3524	_	None	_
comp57734_c0_seq1	133	105-503(+)	gi|291231543|ref|XP_002735724.1|	PREDICTED: HLA class II region expressed gene KE2-like [Saccoglossus kowalevskii]	0.75	GO:0097159;GO:1901363	6945.ISCW010951-PA	prefoldin, putative	0.7549	COG1382	_	_	K04798	pfdB, PFDN6
comp4367_c0_seq1	94	216-497(-)	_	_	_	_	_	_	_	_	_	_	None	_
comp57991_c0_seq1	367	108-1208(+)	gi|242023708|ref|XP_002432273.1|	GTP-binding protein 128up, putative [Pediculus humanus corporis]	0.96	GO:0005525	7460.XP_394753	GTP-binding protein 128up	0.9479	COG1163	KOG1487	_	None	_
comp57750_c0_seq3	1236	135-3842(+)	gi|321478188|gb|EFX89146.1|	hypothetical protein DAPPUDRAFT_220713 [Daphnia pulex]	0.83	GO:0006886;GO:0016310;GO:0030126;GO:0016459;GO:0009069;GO:0030903;GO:0005198;GO:0016905;GO:0006891	9031.ENSGALP00000008578	coatomer protein complex, subunit beta 2 (beta prime)	0.8678	COG2319	KOG0276	_	None	_
comp51734_c0_seq1	862	209-2794(+)	gi|449472716|ref|XP_004175046.1|	PREDICTED: LOW QUALITY PROTEIN: breast cancer anti-estrogen resistance protein 1 [Taeniopygia guttata]	0.53	_	_	_	_	_	_	_	K05726	BCAR1, CAS
comp66237_c0_seq6	110	162-491(+)	_	_	_	_	_	_	_	_	_	_	None	_
comp64750_c0_seq2	1036	226-3333(+)	gi|328704461|ref|XP_003242497.1|	PREDICTED: hypothetical protein LOC100575191 isoform 1 [Acyrthosiphon pisum]	0.69	GO:0044763;GO:0008092	_	_	_	_	_	_	None	_
comp64147_c0_seq1	102	821-1126(-)	_	_	_	_	_	_	_	_	_	_	None	_
comp54630_c0_seq2	2514	472-8013(-)	gi|391343370|ref|XP_003745984.1|	PREDICTED: neurofibromin-like [Metaseiulus occidentalis]	0.88	_	7955.ENSDARP00000074778	neurofibromin 1b	0.7684	COG5261	_	_	K08052	NF1
comp64048_c0_seq17	1643	159-5087(-)	gi|189235292|ref|XP_974571.2|	PREDICTED: similar to AGAP009037-PA [Tribolium castaneum]	0.59	_	_	_	_	_	_	_	None	_
comp6602_c0_seq1	77	1-231(+)	_	_	_	_	_	_	_	_	_	_	None	_
comp63327_c0_seq15	705	841-2955(-)	gi|426197080|gb|EKV47007.1|	hypothetical protein AGABI2DRAFT_220764 [Agaricus bisporus var. bisporus H97]	0.6	_	_	_	_	_	_	_	None	_
comp62435_c0_seq2	477	66-1496(-)	gi|443689836|gb|ELT92127.1|	hypothetical protein CAPTEDRAFT_228243 [Capitella teleta]	0.73	GO:0009058	8090.ENSORLP00000011204	phosphatidylinositol glycan anchor biosynthesis, class A	0.7568	COG0438	KOG1111	_	K03857	PIGA, GPI3
comp60909_c0_seq2	338	84-1097(+)	gi|242010817|ref|XP_002426155.1|	protein FAM50A, putative [Pediculus humanus corporis]	0.85	GO:0005634	7070.XP_974940	similar to CG12259-PA	0.8563	_	KOG2894	_	K13119	FAM50, XAP5
comp56429_c0_seq7	822	81-2546(+)	_	_	_	_	_	_	_	_	_	_	None	_
comp67364_c0_seq12	678	342-2375(-)	gi|332024339|gb|EGI64538.1|	hypothetical protein G5I_07045 [Acromyrmex echinatior]	0.64	GO:0003824	_	_	_	_	_	_	None	_
comp64040_c0_seq7	1062	575-3760(+)	gi|405975837|gb|EKC40379.1|	hypothetical protein CGI_10012613 [Crassostrea gigas]	0.59	_	_	_	_	_	_	_	None	_
comp58814_c0_seq1	156	350-817(+)	_	_	_	_	_	_	_	_	_	_	None	_
comp68248_c0_seq13	112	281-616(-)	_	_	_	_	_	_	_	_	_	_	None	_
comp48315_c0_seq1	639	227-2143(+)	gi|326667465|ref|XP_700431.5|	PREDICTED: hypothetical protein LOC571721 [Danio rerio]	0.6	_	_	_	_	_	_	_	K09228	KRAB
comp34750_c0_seq1	67	172-372(+)	_	_	_	_	_	_	_	_	_	_	None	_
comp53686_c0_seq1	1159	1587-5063(-)	gi|405951982|gb|EKC19844.1|	Hamartin [Crassostrea gigas]	0.63	_	_	_	_	_	_	_	K07206	TSC1
comp57158_c0_seq1	268	3-806(+)	gi|332017813|gb|EGI58474.1|	Collagen alpha-1(XV) chain [Acromyrmex echinatior]	0.68	_	_	_	_	_	_	_	None	_
comp655355_c0_seq1	221	3-665(-)	_	_	_	_	_	_	_	_	_	_	None	_
comp55730_c0_seq1	207	91-711(+)	gi|506965686|gb|AGM32195.1|	ribosomal protein L30 [Coptotermes formosanus]	0.7	_	_	_	_	_	_	_	None	_
comp67132_c0_seq29	502	308-1813(+)	gi|410903315|ref|XP_003965139.1|	PREDICTED: excitatory amino acid transporter 1-like [Takifugu rubripes]	0.67	GO:0005310;GO:0006835;GO:0015800	7460.XP_393410	similar to solute carrier family 1 (glial high affinity glutamate transporter), member 3	0.8168	COG1301	KOG3787	_	K05612	SLC1A1, EAAT3
comp63539_c0_seq2	806	128-2545(-)	gi|405968950|gb|EKC33973.1|	Alpha-mannosidase 2C1 [Crassostrea gigas]	0.73	GO:0006013;GO:0030246;GO:0008270;GO:0004559	_	_	_	_	_	_	K01191	E3.2.1.24
comp67569_c0_seq46	3019	624-9680(-)	gi|328783869|ref|XP_393220.4|	PREDICTED: basement membrane-specific heparan sulfate proteoglycan core protein-like [Apis mellifera]	0.66	_	_	_	_	_	_	_	None	_
comp52361_c0_seq2	400	70-1269(-)	_	_	_	_	_	_	_	_	_	_	None	_
comp64215_c0_seq1	102	368-673(-)	_	_	_	_	_	_	_	_	_	_	None	_
comp65818_c0_seq15	266	141-938(+)	gi|91089011|ref|XP_968226.1|	PREDICTED: similar to small bristles CG1664-PA [Tribolium castaneum]	0.55	_	_	_	_	_	_	_	K14284	NXF1_2, TAP
comp42857_c0_seq1	237	71-781(+)	gi|443614319|gb|AGC96521.1|	C-type lectin, partial [Scylla paramamosain]	0.82	GO:0030246	7425.XP_001604870	similar to lectin 4 C-type lectin	0.7622	_	KOG4297	_	None	_
comp25234_c0_seq1	436	1-1308(+)	_	_	_	_	_	_	_	_	_	_	None	_
comp165278_c0_seq1	237	1-711(+)	gi|33096741|emb|CAE11873.1|	hypothetical protein [Homo sapiens]	1	GO:0006879;GO:0055085;GO:0042802;GO:0008199;GO:0008219;GO:0016044;GO:0055114;GO:0006826;GO:0005829;GO:0006892;GO:0008043;GO:0016491	9606.ENSP00000366525	ferritin, light polypeptide; Stores iron in a soluble, non-toxic, readily available form. Im [...]	1	COG1528	KOG2332	_	K13625	FTL
comp67837_c0_seq3	522	248-1813(-)	gi|291227350|ref|XP_002733649.1|	PREDICTED: taxilin alpha-like [Saccoglossus kowalevskii]	0.7	GO:0007165;GO:0005102;GO:0005737	_	_	_	_	_	_	None	_
comp68509_c0_seq1	544	3122-4753(-)	gi|47225145|emb|CAF98772.1|	unnamed protein product [Tetraodon nigroviridis]	0.72	_	_	_	_	_	_	_	None	_
comp67351_c0_seq16	1975	537-6461(-)	gi|321470074|gb|EFX81052.1|	hypothetical protein DAPPUDRAFT_317988 [Daphnia pulex]	0.74	GO:0050794	_	_	_	_	_	_	None	_
comp68388_c0_seq5	341	85-1107(+)	gi|321463523|gb|EFX74538.1|	hypothetical protein DAPPUDRAFT_108708 [Daphnia pulex]	0.84	GO:0046872;GO:0015994;GO:0004655;GO:0006779	7425.XP_001604460	similar to delta-aminolevulinate dehydratase	0.8171	COG0113	KOG2794	_	K01698	hemB, ALAD
comp60495_c0_seq1	78	855-1088(-)	_	_	_	_	_	_	_	_	_	_	None	_
comp68530_c0_seq4	1288	1958-5821(+)	gi|270017072|gb|EFA13518.1|	hypothetical protein TcasGA2_TC001491 [Tribolium castaneum]	0.62	_	_	_	_	_	_	_	K07497	K07497
comp68314_c0_seq2	485	1-1455(+)	_	_	_	_	_	_	_	_	_	_	None	_
comp321737_c0_seq1	586	3-1760(-)	gi|405945343|gb|EKC17286.1|	Tubulin polyglutamylase TTLL5 [Crassostrea gigas]	0.69	_	7739.JGI247004	annotation not available	0.7562	_	KOG2157	_	None	_
comp48954_c0_seq1	192	2-577(+)	gi|321460371|gb|EFX71414.1|	hypothetical protein DAPPUDRAFT_129710 [Daphnia pulex]	0.74	_	_	_	_	_	_	_	None	_
comp65358_c0_seq2	396	240-1427(+)	gi|144952808|gb|ABP04058.1|	DNA methyltransferase 2 [Macrobrachium rosenbergii]	1	GO:0003677;GO:0008168;GO:0006306	_	_	_	_	_	_	K15336	TRDMT1, DNMT2
comp61803_c0_seq8	432	2-1297(+)	gi|307187333|gb|EFN72461.1|	LIM domain and actin-binding protein 1 [Camponotus floridanus]	0.53	_	_	_	_	_	_	_	None	_
comp65112_c0_seq2	356	126-1193(+)	gi|321479099|gb|EFX90055.1|	hypothetical protein DAPPUDRAFT_300107 [Daphnia pulex]	0.85	GO:0005097;GO:0032851;GO:0005622	6945.ISCW001387-PA	RAB GTPase-activating protein, putative	0.8312	COG5210	KOG1092	_	None	_
comp36897_c0_seq1	499	233-1729(-)	gi|321476713|gb|EFX87673.1|	hypothetical protein DAPPUDRAFT_306575 [Daphnia pulex]	0.75	_	_	_	_	_	_	_	None	_
comp139667_c0_seq1	180	1-540(+)	gi|321472770|gb|EFX83739.1|	hypothetical protein DAPPUDRAFT_35278 [Daphnia pulex]	0.81	GO:0007005;GO:0031305	7955.ENSDARP00000095170	Transmembrane protein 11	0.75	_	_	NOG73433	None	_
comp64035_c0_seq18	2860	902-9481(-)	gi|383864817|ref|XP_003707874.1|	PREDICTED: membrane-associated guanylate kinase, WW and PDZ domain-containing protein 1-like [Megachile rotundata]	0.72	_	_	_	_	_	_	_	None	_
comp58550_c0_seq2	151	853-1305(-)	gi|241727055|ref|XP_002404501.1|	39S ribosomal protein L23, putative [Ixodes scapularis]	0.76	GO:0042254;GO:0005762;GO:0006412;GO:0003735	6945.ISCW021171-PA	39S ribosomal protein L23, putative	0.7566	_	KOG4089	_	None	_
comp63096_c0_seq1	1080	43-3282(+)	gi|383865717|ref|XP_003708319.1|	PREDICTED: ATP-citrate synthase-like [Megachile rotundata]	0.85	GO:0005524;GO:0042709;GO:0015936;GO:0005730;GO:0006112;GO:0005829;GO:0005739;GO:0035338;GO:0048037;GO:0005886;GO:0009346;GO:0019432;GO:0006101;GO:0003878;GO:0004775;GO:0019643;GO:0044262;GO:0031325;GO:0046872;GO:0006200	9823.ENSSSCP00000018461	ATP citrate lyase	0.8946	COG0074;COG0045;COG0372	KOG1254	_	K01648	ACLY
comp26003_c0_seq1	258	2-775(+)	_	_	_	_	_	_	_	_	_	_	None	_
comp61417_c0_seq1	147	112-552(+)	gi|157125585|ref|XP_001654399.1|	hypothetical protein AaeL_AAEL010249 [Aedes aegypti]	0.68	_	_	_	_	_	_	_	K10745	RNASEH2C
comp68352_c0_seq11	128	74-457(+)	_	_	_	_	_	_	_	_	_	_	None	_
comp66231_c0_seq3	218	484-1137(+)	gi|328785319|ref|XP_001120377.2|	PREDICTED: PAB-dependent poly(A)-specific ribonuclease subunit 2-like [Apis mellifera]	0.85	GO:0004535;GO:0008233;GO:0005622;GO:0004221;GO:0003676;GO:0006511;GO:0016579;GO:0051252	7460.XP_001120377	similar to CG8232-PA	0.8778	COG0847	KOG1275	_	K12571	PAN2
comp708161_c0_seq1	132	1-399(+)	_	_	_	_	_	_	_	_	_	_	None	_
comp705623_c0_seq1	90	1-270(+)	gi|193631807|ref|XP_001951808.1|	PREDICTED: ras-related protein Rab-7L1-like isoform 1 [Acyrthosiphon pisum]	0.72	GO:0016020;GO:0006184;GO:0007264;GO:0005525;GO:0015031;GO:0003924	_	_	_	_	_	_	K07916	RAB7L1, RAB7L
comp50744_c0_seq1	290	150-1019(+)	gi|189065558|dbj|BAG35397.1|	unnamed protein product [Homo sapiens]	0.71	GO:0008286;GO:0006468;GO:0010628;GO:0007050;GO:0046320;GO:0005515;GO:0005829;GO:0004672	_	_	_	_	_	_	K07199	PRKAB
comp67209_c0_seq1	1420	315-4574(-)	gi|291230318|ref|XP_002735114.1|	PREDICTED: hypothetical protein [Saccoglossus kowalevskii]	0.62	_	_	_	_	_	_	_	None	_
comp57789_c0_seq12	191	184-759(+)	gi|512898902|ref|XP_004924511.1|	PREDICTED: pre-mRNA-processing factor 39-like [Bombyx mori]	0.66	_	_	_	_	_	_	_	K13217	PRPF39, PRP39
comp67451_c0_seq1	1084	512-3763(-)	gi|242015077|ref|XP_002428201.1|	Symplekin, putative [Pediculus humanus corporis]	0.72	_	_	_	_	_	_	_	K06100	SYMPK
comp67364_c0_seq7	678	342-2375(-)	gi|332024339|gb|EGI64538.1|	hypothetical protein G5I_07045 [Acromyrmex echinatior]	0.64	GO:0003824	_	_	_	_	_	_	None	_
comp26073_c0_seq2	73	19-237(+)	_	_	_	_	_	_	_	_	_	_	None	_
comp66854_c0_seq1	1153	748-4206(+)	_	_	_	_	_	_	_	_	_	_	None	_
comp64884_c0_seq5	431	1-1293(-)	gi|91094229|ref|XP_967119.1|	PREDICTED: similar to conserved hypothetical protein [Tribolium castaneum]	0.79	GO:0000166;GO:0003676	7460.XP_392804	similar to CG4266-PA	0.8992	_	KOG0132	_	K13191	RBM16, SCAF8
comp503715_c0_seq1	296	3-893(+)	gi|478260818|gb|ENN80474.1|	hypothetical protein YQE_03105, partial [Dendroctonus ponderosae]	0.6	_	_	_	_	_	_	_	None	_
comp49530_c0_seq1	504	2-1513(+)	gi|332024415|gb|EGI64613.1|	Histone-lysine N-methyltransferase pr-set7 [Acromyrmex echinatior]	0.79	GO:0006554;GO:0034968;GO:0018024	7176.CPIJ000732-PA	histone-lysine n-methyltransferase	0.8198	COG2940	KOG1085	_	K11428	SETD8
comp62286_c0_seq6	763	331-2619(+)	gi|345480935|ref|XP_001603086.2|	PREDICTED: hypothetical protein LOC100119295 [Nasonia vitripennis]	0.61	_	_	_	_	_	_	_	None	_
comp873843_c0_seq1	119	3-362(+)	_	_	_	_	_	_	_	_	_	_	None	_
comp59745_c0_seq1	70	564-773(+)	_	_	_	_	_	_	_	_	_	_	None	_
comp99414_c0_seq1	261	272-1054(-)	gi|307189892|gb|EFN74136.1|	Uracil phosphoribosyltransferase [Camponotus floridanus]	0.88	GO:0016757	7460.XP_624333	similar to CG5537-PA	0.8838	COG0035	KOG1017	_	K00761	upp, UPRT
comp58241_c0_seq1	192	549-1124(-)	gi|118780656|ref|XP_310309.5|	AGAP003770-PA [Anopheles gambiae str. PEST]	0.77	GO:0042254;GO:0005762;GO:0006412;GO:0003735	7165.AGAP003770-PA	AGAP003770-PA	0.7676	_	KOG4045	_	None	_
comp57752_c0_seq16	442	2-1327(+)	gi|307184761|gb|EFN71075.1|	Excitatory amino acid transporter [Camponotus floridanus]	0.73	_	7425.XP_001599134	similar to sodium-dependent excitatory amino acid transporter 2	0.75	COG1301	_	_	None	_
comp63744_c0_seq2	324	533-1504(+)	gi|307214101|gb|EFN89271.1|	hypothetical protein EAI_01097 [Harpegnathos saltator]	0.7	_	_	_	_	_	_	_	None	_
comp47333_c0_seq1	249	115-861(-)	gi|51010977|ref|NP_001003444.1|	lipoma HMGIC fusion partner-like 3 protein [Danio rerio]	0.45	_	_	_	_	_	_	_	None	_
comp821050_c0_seq1	141	1-426(+)	gi|321465056|gb|EFX76060.1|	hypothetical protein DAPPUDRAFT_322731 [Daphnia pulex]	0.78	GO:0000165;GO:0004674;GO:0000166;GO:0009069;GO:0006468	_	_	_	_	_	_	None	_
comp60383_c0_seq2	82	135-380(+)	_	_	_	_	_	_	_	_	_	_	None	_
comp57789_c0_seq5	260	454-1233(+)	gi|512898902|ref|XP_004924511.1|	PREDICTED: pre-mRNA-processing factor 39-like [Bombyx mori]	0.69	GO:0006396;GO:0005622	_	_	_	_	_	_	K13217	PRPF39, PRP39
comp64040_c0_seq14	761	2-2287(+)	_	_	_	_	_	_	_	_	_	_	None	_
comp34432_c0_seq1	143	189-617(+)	gi|357619274|gb|EHJ71918.1|	hypothetical protein KGM_06034 [Danaus plexippus]	0.89	GO:0016881	7460.XP_393411	similar to Uev1A CG10640-PA, isoform A	0.8786	COG5078	KOG0896	_	K10704	UBE2V
comp64090_c0_seq2	112	1-336(+)	gi|12958103|gb|AAK07487.1|	gag-pol polyprotein [Clonorchis sinensis]	0.69	GO:0043170;GO:0044238	_	_	_	_	_	_	None	_
comp43776_c0_seq1	217	889-1539(-)	_	_	_	_	_	_	_	_	_	_	None	_
comp32038_c0_seq1	52	3-158(+)	_	_	_	_	_	_	_	_	_	_	None	_
comp49047_c0_seq4	364	200-1291(+)	gi|114052122|ref|NP_001040215.1|	stathmin [Bombyx mori]	0.6	_	_	_	_	_	_	_	None	_
comp38913_c0_seq1	549	3-1649(-)	_	_	_	_	_	_	_	_	_	_	None	_
comp66065_c0_seq3	669	3738-5744(-)	gi|300915733|gb|ADK46871.1|	nuclear hormone receptor FTZ-F1 beta, partial [Gryllus firmus]	0.81	GO:0003707;GO:0006355;GO:0005667;GO:0008270;GO:0043565;GO:0043401;GO:0003700;GO:0045449	7159.AAEL001304-PA	nuclear hormone receptor ftz-f1 beta	0.8543	_	KOG3575	_	K08705	NR5A3, ftz-f1
comp63891_c0_seq1	76	1-228(+)	_	_	_	_	_	_	_	_	_	_	None	_
comp46979_c0_seq1	66	3-200(+)	_	_	_	_	_	_	_	_	_	_	None	_
comp3317_c0_seq1	158	2-475(-)	gi|432849930|ref|XP_004066683.1|	PREDICTED: nck-associated protein 5-like [Oryzias latipes]	0.74	_	_	_	_	_	_	_	None	_
comp68176_c0_seq5	1303	138-4046(+)	gi|12656065|gb|AAK00728.1|	phospholipase D [Drosophila melanogaster]	0.65	GO:0009395;GO:0007349;GO:0031410;GO:0007030;GO:0004630;GO:0007602;GO:0010004;GO:0048215	_	_	_	_	_	_	K01115	E3.1.4.4, PLD
comp41872_c0_seq1	213	302-940(-)	gi|357616444|gb|EHJ70197.1|	putative Cyclic AMP-dependent transcription factor ATF-6 beta [Danaus plexippus]	0.72	GO:0005667;GO:0006355;GO:0043565;GO:0045449;GO:0003700;GO:0042981	7176.CPIJ003369-PA	conserved hypothetical protein	0.8689	_	KOG0709	_	K09048	CREB3
comp62088_c0_seq1	115	140-484(+)	gi|357620617|gb|EHJ72757.1|	putative U3 small nucleolar ribonucleoprotein IMP3 [Danaus plexippus]	0.84	GO:0030529;GO:0019843	8364.ENSXETP00000037552	MGC69249 protein	0.8642	COG0522	KOG4655	_	K14560	IMP3
comp61193_c0_seq4	458	121-1497(+)	gi|358442122|gb|AEU11366.1|	Broad-complex protein isoform 4 [Penaeus monodon]	0.65	GO:0005488	_	_	_	_	_	_	K02174	BR-C
comp49207_c0_seq1	433	230-1528(+)	gi|443714063|gb|ELU06631.1|	hypothetical protein CAPTEDRAFT_189266 [Capitella teleta]	0.5	_	_	_	_	_	_	_	None	_
comp31345_c0_seq1	197	1032-1622(-)	gi|321472349|gb|EFX83319.1|	hypothetical protein DAPPUDRAFT_301861 [Daphnia pulex]	0.85	GO:0016567;GO:0004842	7159.AAEL012011-PA	nedd8-conjugating enzyme nce2	0.7865	COG5078	KOG0420	_	K10687	UBE2F
comp39291_c0_seq1	53	572-730(-)	_	_	_	_	_	_	_	_	_	_	None	_
comp68509_c0_seq5	544	2546-4177(-)	gi|47225145|emb|CAF98772.1|	unnamed protein product [Tetraodon nigroviridis]	0.72	_	_	_	_	_	_	_	None	_
comp55721_c0_seq1	1259	270-4046(-)	gi|242018333|ref|XP_002429632.1|	Regulatory-associated protein of mTOR, putative [Pediculus humanus corporis]	0.82	_	_	_	_	_	_	_	K07204	RAPTOR
comp1265_c0_seq1	99	523-819(-)	_	_	_	_	_	_	_	_	_	_	None	_
comp25844_c0_seq1	121	1-363(-)	gi|347965096|ref|XP_317970.5|	AGAP001081-PA [Anopheles gambiae str. PEST]	0.69	GO:0034314;GO:0016028;GO:0008407;GO:0005737;GO:0035212;GO:0005515;GO:0016203;GO:0007413;GO:0045165;GO:0005634;GO:0009913;GO:0045886;GO:0008356;GO:0007520;GO:0007286;GO:0005902;GO:0006886;GO:0016476;GO:0043234;GO:0035017;GO:0001578;GO:0003383	_	_	_	_	_	_	K05747	WAS
comp44177_c0_seq1	154	654-1115(-)	gi|321476901|gb|EFX87860.1|	hypothetical protein DAPPUDRAFT_305421 [Daphnia pulex]	0.79	_	7070.XP_970790	similar to Arp2/3 complex subunit ARPC5	0.7667	_	KOG3380	_	K05754	ARPC5
comp230144_c0_seq1	154	187-648(+)	gi|321474364|gb|EFX85329.1|	hypothetical protein DAPPUDRAFT_314088 [Daphnia pulex]	0.66	GO:0003824;GO:0006629	_	_	_	_	_	_	K15013	ACSBG
comp66347_c0_seq1	195	156-740(-)	_	_	_	_	_	_	_	_	_	_	None	_
comp67962_c0_seq10	567	1355-3055(+)	gi|340730105|ref|XP_003403327.1|	PREDICTED: polycomb protein Suz12-like [Bombus terrestris]	0.76	GO:0005622;GO:0008270	7460.XP_392695	polycomb protein Su(z)12	0.7567	_	KOG2350	_	K11463	SUZ12
comp67654_c0_seq17	110	208-537(-)	_	_	_	_	_	_	_	_	_	_	None	_
comp54531_c0_seq3	473	276-1694(+)	gi|91079206|ref|XP_969693.1|	PREDICTED: similar to CG34353 CG34353-PA [Tribolium castaneum]	0.56	_	_	_	_	_	_	_	None	_
comp67908_c0_seq6	105	639-956(+)	_	_	_	_	_	_	_	_	_	_	None	_
comp52548_c0_seq1	195	126-710(-)	gi|60688206|gb|AAH91265.1|	Cno protein [Rattus norvegicus]	0.51	GO:0044763	_	_	_	_	_	_	K08366	CNO
comp908770_c0_seq1	80	164-403(-)	_	_	_	_	_	_	_	_	_	_	None	_
comp49104_c0_seq1	575	54-1778(-)	gi|195060400|ref|XP_001995798.1|	GH17956 [Drosophila grimshawi]	0.6	GO:0046872	7222.FBpp0151862	GH17956	0.7826	_	KOG4441	_	K02174	BR-C
comp59407_c0_seq1	689	117-2183(+)	gi|507035244|ref|WP_016106939.1|	hypothetical protein [Bacillus hypothetical protein IIS_06057 [Bacillus cereus VD131]	0.53	_	_	_	_	_	_	_	None	_
comp65196_c0_seq2	685	130-2184(+)	_	_	_	_	_	_	_	_	_	_	None	_
comp420126_c0_seq1	226	3-680(-)	gi|321479120|gb|EFX90076.1|	hypothetical protein DAPPUDRAFT_39947 [Daphnia pulex]	0.63	GO:0016740	_	_	_	_	_	_	K10761	THG1
comp62145_c0_seq1	212	87-722(+)	gi|225718490|gb|ACO15091.1|	Probable maleylacetoacetate isomerase 2 [Caligus clemensi]	0.76	GO:0009072;GO:0003824;GO:0005737	7739.JGI120766	hypothetical protein	0.7758	COG0625	KOG0868	NOG248927	K01800	maiA, GSTZ1
comp63327_c0_seq1	298	1-894(-)	_	_	_	_	_	_	_	_	_	_	None	_
comp68336_c0_seq3	127	1670-2050(-)	_	_	_	_	_	_	_	_	_	_	None	_
comp62344_c0_seq1	191	636-1208(-)	gi|320100073|gb|ADW10719.1|	K9 [Fenneropenaeus chinensis]	0.67	_	_	_	_	_	_	_	None	_
comp60390_c0_seq1	307	62-982(-)	gi|465954815|gb|EMP26114.1|	Deoxyhypusine hydroxylase [Chelonia mydas]	0.75	GO:0019135;GO:0008612	7955.ENSDARP00000011317	Deoxyhypusine hydroxylase (EC 1.14.99.29)(Deoxyhypusine monooxygenase); Catalyzes the hydrox [...]	0.7527	COG1413	KOG0567	_	K06072	E1.14.99.29, DOHH
comp38517_c0_seq1	615	335-2179(-)	gi|270004464|gb|EFA00912.1|	hypothetical protein TcasGA2_TC003818 [Tribolium castaneum]	0.77	GO:0005634;GO:0004652;GO:0003723;GO:0043631	7425.XP_001602912	similar to poly a polymerase	0.8532	COG5186	KOG2245	_	K14376	PAP
comp64722_c0_seq6	1566	5839-10536(-)	gi|321460282|gb|EFX71326.1|	hypothetical protein DAPPUDRAFT_201796 [Daphnia pulex]	0.76	_	7460.XP_624278	similar to CG10915-PA	0.7695	_	KOG1103	_	None	_
comp48483_c0_seq1	690	122-2191(-)	gi|242020330|ref|XP_002430608.1|	conserved hypothetical protein [Pediculus humanus corporis]	0.84	GO:0005856;GO:0007165	7227.FBpp0082499	CG31304	0.7532	_	KOG3552	_	None	_
comp68028_c0_seq1	704	3406-5517(-)	gi|405978493|gb|EKC42873.1|	Transcription factor 25 [Crassostrea gigas]	0.64	_	_	_	_	_	_	_	None	_
comp67794_c0_seq6	120	244-603(-)	_	_	_	_	_	_	_	_	_	_	None	_
comp65919_c0_seq13	568	117-1820(+)	gi|328782623|ref|XP_001121068.2|	PREDICTED: G patch domain-containing protein 2-like [Apis mellifera]	0.68	_	_	_	_	_	_	_	None	_
comp44212_c0_seq1	245	1-735(-)	gi|350413583|ref|XP_003490041.1|	PREDICTED: hypothetical protein LOC100747331 [Bombus impatiens]	0.76	_	_	_	_	_	_	_	None	_
comp66198_c0_seq2	529	100-1689(+)	gi|156377932|ref|XP_001630899.1|	predicted protein [Nematostella predicted protein [Nematostella vectensis]	0.49	_	_	_	_	_	_	_	None	_
comp39090_c0_seq1	143	23-451(-)	gi|149411856|ref|XP_001511234.1|	PREDICTED: chromosome transmission fidelity protein 8 homolog [Ornithorhynchus anatinus]	0.69	_	_	_	_	_	_	_	K11270	CTF8
comp68447_c0_seq17	881	1-2646(+)	gi|405974151|gb|EKC38819.1|	Histone-lysine N-methyltransferase SETDB1 [Crassostrea gigas]	0.68	_	_	_	_	_	_	_	K11421	SETDB
comp58799_c0_seq1	78	17-250(-)	_	_	_	_	_	_	_	_	_	_	None	_
comp66764_c0_seq2	79	143-379(-)	_	_	_	_	_	_	_	_	_	_	None	_
comp64952_c0_seq1	115	544-888(-)	gi|15292445|gb|AAK93491.1|	LP12301p [Drosophila melanogaster]	0.73	GO:0003939;GO:0006013;GO:0046872;GO:0006000	_	_	_	_	_	_	K00008	E1.1.1.14, gutB
comp64228_c0_seq1	540	231-1850(-)	gi|31043932|emb|CAD57204.1|	putative beta-N-acetylhexosaminidase [Phallusia mammillata]	0.66	GO:0016798	_	_	_	_	_	_	K12373	HEXA_B
comp61471_c0_seq8	575	964-2688(-)	gi|449268997|gb|EMC79809.1|	Cell division cycle and apoptosis regulator protein 1 [Columba livia]	0.68	_	69293.ENSGACP00000010483	cell division cycle and apoptosis regulator 1	0.8378	_	KOG4246	_	None	_
comp601696_c0_seq1	82	77-322(+)	_	_	_	_	_	_	_	_	_	_	None	_
comp65703_c0_seq7	524	1267-2838(-)	gi|374923109|gb|AFA26603.1|	cytochrome P450 V20 [Macrobrachium nipponense]	0.95	GO:0009055;GO:0016705;GO:0020037;GO:0005506;GO:0006118;GO:0004497;GO:0055114	7176.CPIJ017351-PA	cytochrome P450	0.7598	COG2124	_	_	K15001	CYP4
comp65607_c0_seq4	335	213-1217(+)	gi|390356981|ref|XP_003728901.1|	PREDICTED: probable 4-hydroxy-2-oxoglutarate aldolase, mitochondrial-like isoform 1 [Strongylocentrotus purpuratus]	0.79	GO:0016829;GO:0008152	7668.XP_785116	hypothetical LOC579934	0.8	COG0329	_	_	None	_
comp58072_c0_seq2	561	2-1684(+)	gi|512928828|ref|XP_004931675.1|	PREDICTED: sphingosine kinase 1-like [Bombyx mori]	0.6	GO:0016301	_	_	_	_	_	_	K04718	E2.7.1.91
comp55880_c0_seq1	342	116-1141(+)	gi|321457956|gb|EFX69032.1|	mitochondrial malate dehydrogenase [Daphnia pulex]	0.85	GO:0006090;GO:0019643;GO:0000166;GO:0046487;GO:0044262;GO:0030060;GO:0006108	31033.ENSTRUP00000009767	malate dehydrogenase 2, NAD (mitochondrial)	0.8585	COG0039	KOG1494	_	K00026	MDH2
comp66948_c0_seq1	148	81-524(+)	gi|119114540|ref|XP_319329.3|	AGAP010159-PA [Anopheles gambiae str. PEST]	0.85	GO:0006206;GO:0046080;GO:0004170	7460.XP_393899	similar to Deoxyuridine 5-triphosphate nucleotidohydrolase (dUTPase) (dUTP pyrophosphatase) [...]	0.854	COG0756	KOG3370	_	K01520	E3.6.1.23, dut
comp66276_c0_seq16	1323	1-3969(+)	gi|345485807|ref|XP_001603418.2|	PREDICTED: protein sprint-like [Nasonia vitripennis]	0.68	_	_	_	_	_	_	_	None	_
comp38989_c0_seq1	68	1-204(-)	_	_	_	_	_	_	_	_	_	_	None	_
comp1259615_c0_seq1	106	94-414(+)	_	_	_	_	_	_	_	_	_	_	None	_
comp68521_c0_seq4	539	4521-6137(-)	gi|91076272|ref|XP_967794.1|	PREDICTED: similar to ADAM metallopeptidase with thrombospondin type 1 motif, 3 proprotein [Tribolium castaneum]	0.6	GO:0016787	_	_	_	_	_	_	K08619	ADAMTS3
comp68465_c0_seq5	135	3-407(-)	gi|357602632|gb|EHJ63471.1|	hypothetical protein KGM_10956 [Danaus plexippus]	0.6	_	_	_	_	_	_	_	None	_
comp64600_c0_seq3	319	176-1132(+)	gi|321473673|gb|EFX84640.1|	hypothetical protein DAPPUDRAFT_194459 [Daphnia pulex]	0.61	_	_	_	_	_	_	_	None	_
comp60586_c0_seq6	1435	407-4711(+)	gi|303387470|gb|ADM15669.1|	myosin Va [Eriocheir sinensis]	0.88	GO:0003779;GO:0005524;GO:0003774;GO:0016459;GO:0016491	6945.ISCW021017-PA	mysoin heavy chain, putative	0.7637	COG5022	_	_	K10357	MYO5
comp535291_c0_seq1	344	3-1037(+)	_	_	_	_	_	_	_	_	_	_	None	_
comp268330_c0_seq1	439	3-1319(+)	gi|260789750|ref|XP_002589908.1|	hypothetical protein BRAFLDRAFT_114677 [Branchiostoma floridae]	0.55	GO:0016020;GO:0016758;GO:0046483;GO:0044238;GO:0009698;GO:0005488;GO:0070887;GO:0044281	_	_	_	_	_	_	K00699	UGT
comp22161_c0_seq1	251	2-754(-)	gi|340726768|ref|XP_003401725.1|	PREDICTED: calcineurin-binding protein cabin-1-like [Bombus terrestris]	0.61	_	_	_	_	_	_	_	None	_
comp63889_c0_seq1	406	1554-2771(-)	_	_	_	_	_	_	_	_	_	_	None	_
comp67977_c0_seq6	75	538-762(+)	_	_	_	_	_	_	_	_	_	_	None	_
comp65484_c0_seq1	439	118-1434(+)	gi|321472287|gb|EFX83257.1|	hypothetical protein DAPPUDRAFT_301915 [Daphnia pulex]	0.56	_	_	_	_	_	_	_	K15407	QTRTD1
comp67033_c0_seq2	516	778-2325(-)	gi|156547010|ref|XP_001600611.1|	PREDICTED: hypothetical protein LOC100116049 [Nasonia vitripennis]	0.83	_	7425.XP_001600611	similar to ENSANGP00000011450	0.8325	_	_	NOG39246	None	_
comp21369_c0_seq1	94	1-282(+)	_	_	_	_	_	_	_	_	_	_	None	_
comp60009_c0_seq1	455	3-1367(+)	gi|291225735|ref|XP_002732873.1|	PREDICTED: hypothetical protein [Saccoglossus kowalevskii]	0.72	GO:0030014	121224.XP_002423100	hypothetical protein	0.7649	_	KOG4508	_	None	_
comp54291_c0_seq2	64	1003-1194(-)	_	_	_	_	_	_	_	_	_	_	None	_
comp49240_c0_seq1	1674	3-5024(+)	gi|431890931|gb|ELK01810.1|	ATPase family AAA domain-containing protein 5 [Pteropus alecto]	0.55	_	_	_	_	_	_	_	None	_
comp23887_c0_seq1	78	264-497(-)	_	_	_	_	_	_	_	_	_	_	None	_
comp65442_c0_seq1	95	614-898(-)	_	_	_	_	_	_	_	_	_	_	None	_
comp67509_c0_seq4	658	180-2153(-)	gi|390346100|ref|XP_788216.3|	PREDICTED: E3 ubiquitin-protein ligase RNF8-like [Strongylocentrotus purpuratus]	0.55	GO:0043229;GO:0016574;GO:0006281;GO:0005515;GO:0016874;GO:0000209	_	_	_	_	_	_	K10667	RNF8
comp49118_c0_seq1	189	83-649(+)	gi|198431309|ref|XP_002120798.1|	PREDICTED: ADP-ribosylation factor-like 2-like [Ciona intestinalis]	0.88	GO:0007264;GO:0005622;GO:0005525	45351.JGI131042	hypothetical protein	0.8779	COG1100	KOG0073	_	K07943	ARL2
comp61917_c0_seq3	173	652-1170(-)	gi|340710551|ref|XP_003393851.1|	PREDICTED: programmed cell death protein 6-like isoform 1 [Bombus terrestris]	0.83	GO:0005509	7237.FBpp0284647	GA27481	0.8462	COG5126	KOG0037	_	K07359	CAMKK
comp67857_c0_seq2	1715	266-5413(+)	gi|242007148|ref|XP_002424404.1|	CRSP complex subunit, putative [Pediculus humanus corporis]	0.72	_	_	_	_	_	_	_	K15156	MED14, RGR1
comp61208_c0_seq4	217	788-1438(+)	_	_	_	_	_	_	_	_	_	_	None	_
comp651207_c0_seq1	50	3-152(-)	_	_	_	_	_	_	_	_	_	_	None	_
comp58614_c0_seq1	395	1-1185(-)	_	_	_	_	_	_	_	_	_	_	None	_
comp61913_c2_seq4	353	1-1059(+)	gi|241153281|ref|XP_002407032.1|	serine/threonine protein kinase, putative [Ixodes scapularis]	0.67	GO:0016301	7739.JGI128470	hypothetical protein	0.7771	_	KOG0583	_	K08814	TRIB
comp58509_c0_seq1	93	186-464(+)	gi|512925590|ref|XP_004930876.1|	PREDICTED: mitochondrial import inner membrane translocase subunit Tim13-like [Bombyx mori]	0.93	GO:0046872;GO:0005743;GO:0015031	7159.AAEL008128-PA	mitochondrial inner membrane protein translocase, 13kD-subunit, putative	0.8718	_	KOG1733	_	None	_
comp67801_c1_seq1	587	180-1940(-)	gi|321472158|gb|EFX83129.1|	hypothetical protein DAPPUDRAFT_48508 [Daphnia pulex]	0.6	_	_	_	_	_	_	_	None	_
comp46531_c0_seq2	307	2-922(-)	gi|358442122|gb|AEU11366.1|	Broad-complex protein isoform 4 [Penaeus monodon]	0.62	GO:0046872;GO:0005622;GO:0003676	7159.AAEL002008-PA	abrupt protein	0.75	_	KOG1721;KOG4441	_	None	_
comp35680_c0_seq1	82	2-247(+)	_	_	_	_	_	_	_	_	_	_	None	_
comp57859_c0_seq3	312	467-1402(-)	gi|157118367|ref|XP_001659080.1|	SEC14, putative [Aedes aegypti]	0.7	_	_	_	_	_	_	_	None	_
comp65924_c0_seq7	263	851-1639(-)	gi|408366904|gb|AFU60545.1|	transformer-2c [Fenneropenaeus chinensis]	0.74	_	7425.XP_001601106	similar to transformer-2 protein A	0.7791	COG0724	KOG0118	_	K12897	TRA2
comp67997_c0_seq12	808	834-3257(-)	gi|242008763|ref|XP_002425169.1|	Diacylglycerol kinase zeta, putative [Pediculus humanus corporis]	0.84	GO:0009395;GO:0004143;GO:0007205;GO:0016310;GO:0046486;GO:0035556	7070.XP_972412	similar to CG10966-PA	0.8407	_	KOG0782	_	K00901	E2.7.1.107, DGK, dgkA
comp18601_c0_seq2	354	172-1233(+)	_	_	_	_	_	_	_	_	_	_	None	_
comp931295_c0_seq1	87	137-397(-)	_	_	_	_	_	_	_	_	_	_	None	_
comp44674_c0_seq1	208	119-742(+)	gi|260834239|ref|XP_002612119.1|	hypothetical protein BRAFLDRAFT_127851 [Branchiostoma floridae]	0.81	GO:0006810;GO:0016021	7739.JGI127851	hypothetical protein	0.8634	_	KOG1692	_	None	_
comp68326_c0_seq6	744	83-2314(+)	_	_	_	_	_	_	_	_	_	_	None	_
comp57947_c0_seq1	712	33-2168(-)	gi|432913218|ref|XP_004078964.1|	PREDICTED: uncharacterized protein LOC101172022 [Oryzias latipes]	0.43	_	_	_	_	_	_	_	None	_
comp42263_c0_seq1	171	111-623(+)	gi|383866402|ref|XP_003708659.1|	PREDICTED: myophilin-like [Megachile rotundata]	0.84	GO:0003779;GO:0031032	7425.XP_001607280	similar to calponin/transgelin	0.8282	COG5199	KOG2046	_	None	_
comp61443_c0_seq5	604	163-1974(-)	gi|340715775|ref|XP_003396384.1|	PREDICTED: hyccin-like [Bombus terrestris]	0.66	_	_	_	_	_	_	_	None	_
comp58694_c0_seq1	510	222-1751(-)	gi|242005783|ref|XP_002423740.1|	protein singed, putative [Pediculus humanus corporis]	0.81	GO:0051015;GO:0005856;GO:0030674;GO:0005737	121224.XP_002423740	protein singed, putative	0.8113	_	_	NOG85029	None	_
comp46098_c0_seq1	134	3-404(+)	gi|91090169|ref|XP_972727.1|	PREDICTED: similar to AGAP001007-PA [Tribolium castaneum]	0.74	_	7070.XP_972727	similar to CG4884-PA	0.7573	_	KOG4837	_	None	_
comp55543_c0_seq1	173	976-1494(-)	gi|340726169|ref|XP_003401434.1|	PREDICTED: UPF0368 protein Cxorf26-like [Bombus terrestris]	0.79	_	7460.XP_623247	similar to CG7519-PA	0.7941	_	KOG4093	_	None	_
comp458245_c0_seq1	56	2-169(-)	_	_	_	_	_	_	_	_	_	_	None	_
comp67589_c0_seq2	107	3-323(+)	_	_	_	_	_	_	_	_	_	_	None	_
comp68340_c0_seq8	197	2-592(-)	_	_	_	_	_	_	_	_	_	_	None	_
comp66257_c0_seq3	311	155-1087(-)	gi|432949793|ref|XP_004084261.1|	PREDICTED: lysosomal alpha-mannosidase-like [Oryzias latipes]	0.81	GO:0006013;GO:0030246;GO:0008270;GO:0004559	99883.ENSTNIP00000021992	mannosidase, alpha, class 2B, member 1	0.8373	COG0383	KOG1959	_	K12311	MAN2B1, LAMAN
comp46116_c0_seq1	205	83-697(+)	gi|6831612|sp|Q9XYC2.3|RL15_ORCLI	RecName: Full=60S ribosomal protein L15 L15-like ribosomal protein [Orconectes limosus]	0.9	GO:0005840;GO:0042254;GO:0006412;GO:0003735	7460.XP_396588	ribosomal protein L15	0.8925	COG1632	KOG1678	_	K02877	RP-L15e, RPL15
comp64338_c0_seq2	80	1-240(+)	_	_	_	_	_	_	_	_	_	_	None	_
comp1030059_c0_seq1	135	3-410(+)	_	_	_	_	_	_	_	_	_	_	None	_
comp59156_c0_seq2	745	3-2237(+)	gi|195449467|ref|XP_002072084.1|	GK22656 [Drosophila willistoni]	0.62	GO:0008270	7070.XP_968013	similar to CG2926-PA	0.8947	_	KOG0825	_	None	_
comp64460_c0_seq2	238	60-773(+)	_	_	_	_	_	_	_	_	_	_	_	_
comp281179_c0_seq1	119	3-362(+)	_	_	_	_	_	_	_	_	_	_	None	_
comp68266_c0_seq1	1042	241-3366(-)	gi|328782931|ref|XP_392006.3|	PREDICTED: mediator of RNA polymerase II transcription subunit 24 [Apis mellifera]	0.58	_	_	_	_	_	_	_	K15167	MED24
comp42105_c0_seq1	186	420-977(-)	_	_	_	_	_	_	_	_	_	_	None	_
comp11963_c0_seq1	227	2-685(+)	gi|328722219|ref|XP_003247512.1|	PREDICTED: hypothetical protein LOC100570165 [Acyrthosiphon pisum]	0.7	_	_	_	_	_	_	_	None	_
comp66958_c0_seq1	369	132-1238(+)	gi|348511721|ref|XP_003443392.1|	PREDICTED: peptidyl-prolyl cis-trans isomerase D-like [Oreochromis niloticus]	0.72	GO:0044267;GO:0016853	10141.ENSCPOP00000000943	peptidylprolyl isomerase D	0.8047	COG0652	_	_	K05864	CYPD, PPID
comp61817_c0_seq2	87	689-949(+)	_	_	_	_	_	_	_	_	_	_	None	_
comp51756_c0_seq1	159	100-579(+)	gi|378828694|gb|AFC60661.1|	chitinase [Pandalopsis japonica]	0.85	GO:0006032;GO:0008061;GO:0016998;GO:0005576;GO:0004568;GO:0005975	_	_	_	_	_	_	K01183	E3.2.1.14
comp35924_c0_seq1	522	739-2304(-)	gi|91094127|ref|XP_968492.1|	PREDICTED: similar to GA20276-PA [Tribolium castaneum]	0.81	GO:0004177;GO:0006508;GO:0005737;GO:0008235;GO:0030145	7070.XP_968492	similar to GA20276-PA	0.8145	COG0260	KOG2597	_	K09611	NPEPL1
comp56814_c0_seq1	69	332-538(+)	_	_	_	_	_	_	_	_	_	_	None	_
comp437813_c0_seq1	507	15-1535(-)	gi|512930248|ref|XP_004932019.1|	PREDICTED: protein still life, isoform SIF type 1-like [Bombyx mori]	0.72	GO:0043087;GO:0005057;GO:0005622;GO:0035023;GO:0005543;GO:0005089	_	_	_	_	_	_	K05731	TIAM
comp66893_c0_seq4	407	251-1471(+)	gi|488544396|ref|XP_004463749.1|	PREDICTED: sestrin-3 isoform 4 [Dasypus novemcinctus]	0.62	_	_	_	_	_	_	_	K10141	SESN
comp44677_c0_seq2	184	285-836(-)	gi|332030658|gb|EGI70346.1|	UHRF1-binding protein 1-like protein [Acromyrmex echinatior]	0.65	_	_	_	_	_	_	_	None	_
comp48636_c0_seq3	136	34-441(-)	_	_	_	_	_	_	_	_	_	_	None	_
comp46855_c0_seq1	224	359-1030(-)	gi|312190935|gb|ADQ43366.1|	HMGBa [Litopenaeus vannamei]	0.8	GO:0016491	6945.ISCW017350-PA	DNA-binding protein, putative	0.7692	COG5648	KOG0381	_	K10802	HMGB1
comp57153_c1_seq3	197	901-1491(-)	gi|238477261|gb|ACR43472.1|	hypothetical ferritin light-chain subunit [Rimicaris exoculata]	0.76	GO:0046914	_	_	_	_	_	_	None	_
comp61536_c0_seq1	1631	1-4896(+)	gi|241155719|ref|XP_002407623.1|	adenomatous polyposis coli protein, putative [Ixodes scapularis]	0.71	GO:0016342;GO:0030178;GO:0008013	_	_	_	_	_	_	K02085	APC
comp48269_c0_seq1	79	3-239(+)	_	_	_	_	_	_	_	_	_	_	None	_
comp62730_c0_seq5	996	2-2989(+)	gi|156548452|ref|XP_001605076.1|	PREDICTED: kinase suppressor of Ras 1-like isoform 1 [Nasonia vitripennis]	0.8	_	7425.XP_001605076	similar to ENSANGP00000009647	0.8381	COG0515	KOG0193	_	None	_
comp49020_c0_seq1	85	269-523(-)	_	_	_	_	_	_	_	_	_	_	None	_
comp42510_c0_seq1	334	42-1043(-)	gi|339255334|ref|XP_003370959.1|	zinc finger protein [Trichinella spiralis]	0.71	_	_	_	_	_	_	_	None	_
comp45235_c0_seq2	314	437-1378(-)	gi|229608897|ref|NP_001153469.1|	muscle LIM protein isoform 1 [Nasonia vitripennis]	0.59	GO:0008270	_	_	_	_	_	_	None	_
comp65518_c0_seq4	518	1223-2776(-)	gi|189240910|ref|XP_967606.2|	PREDICTED: similar to glucosyl/glucuronosyl transferases [Tribolium castaneum]	0.57	_	_	_	_	_	_	_	None	_
comp66366_c0_seq1	278	191-1024(+)	gi|194747898|ref|XP_001956386.1|	GF25180 [Drosophila ananassae]	0.61	GO:0019433;GO:0006642;GO:0008340;GO:0005811;GO:0004806;GO:0055088;GO:0010884	_	_	_	_	_	_	None	_
comp62148_c0_seq3	225	203-877(+)	gi|443693796|gb|ELT95070.1|	hypothetical protein CAPTEDRAFT_161960 [Capitella teleta]	0.66	_	_	_	_	_	_	_	K08493	VTI1
comp68152_c0_seq9	271	103-918(+)	gi|321456949|gb|EFX68045.1|	hypothetical protein DAPPUDRAFT_301688 [Daphnia pulex]	0.76	_	_	_	_	_	_	_	None	_
comp67997_c0_seq11	868	2432-5035(-)	gi|242008763|ref|XP_002425169.1|	Diacylglycerol kinase zeta, putative [Pediculus humanus corporis]	0.84	GO:0009395;GO:0004143;GO:0007205;GO:0016310;GO:0046486;GO:0035556	7070.XP_972412	similar to CG10966-PA	0.8383	_	KOG0782	_	K00901	E2.7.1.107, DGK, dgkA
comp40125_c0_seq1	499	3-1499(+)	gi|190702400|gb|ACE75292.1|	cytokine-inducible SH2-like protein [Glyptapanteles flavicoxis]	0.9	GO:0035556	7425.XP_001605682	similar to suppressors of cytokine signalling	0.8971	_	KOG4566	_	K04700	SOCSN
comp66059_c0_seq1	1082	223-3468(-)	gi|499025493|ref|XP_004563496.1|	PREDICTED: DNA polymerase subunit gamma-1-like isoform X1 [Maylandia zebra]	0.72	GO:0005759;GO:0044763;GO:0006261;GO:0003824;GO:0003676	45351.JGI10127	hypothetical protein	0.7766	COG0749	_	_	K02332	POLG1
comp58967_c0_seq1	556	1-1668(+)	gi|334690638|gb|AEG80154.1|	Tcp-1-beta [Litopenaeus vannamei]	0.97	GO:0006457;GO:0072686;GO:0005524;GO:0051298;GO:0005832;GO:0022008;GO:0005875;GO:0005811;GO:0051082;GO:0007052;GO:0031122	7070.XP_970646	similar to AGAP009694-PA	0.8935	COG0459	KOG0363	_	K09494	CCT2
comp67211_c0_seq8	605	393-2207(+)	gi|443709304|gb|ELU04015.1|	hypothetical protein CAPTEDRAFT_156040 [Capitella teleta]	0.59	_	_	_	_	_	_	_	None	_
comp52234_c0_seq1	111	941-1276(+)	gi|410968396|ref|XP_003990693.1|	PREDICTED: tigger transposable element-derived protein 1-like [Felis catus]	0.73	_	_	_	_	_	_	_	None	_
comp45905_c0_seq2	117	235-585(-)	gi|443694308|gb|ELT95481.1|	hypothetical protein CAPTEDRAFT_220979 [Capitella teleta]	0.58	_	_	_	_	_	_	_	None	_
comp270323_c0_seq1	59	95-271(+)	_	_	_	_	_	_	_	_	_	_	None	_
comp57280_c0_seq1	347	460-1500(-)	gi|332018085|gb|EGI58699.1|	Nuclear inhibitor of protein phosphatase 1 [Acromyrmex echinatior]	0.77	_	7070.XP_968375	similar to nuclear inhibitor of protein phosphatase-1	0.7795	_	KOG1880	_	K13216	PPP1R8, NIPP1
comp68299_c0_seq11	64	3-194(+)	_	_	_	_	_	_	_	_	_	_	None	_
comp66762_c0_seq1	468	135-1538(+)	_	_	_	_	_	_	_	_	_	_	None	_
comp68140_c0_seq12	404	77-1288(+)	gi|478255141|gb|ENN75371.1|	hypothetical protein YQE_08146, partial [Dendroctonus ponderosae]	0.67	GO:0005634	7425.XP_001608298	similar to mortality factor 4 like 1	0.779	_	KOG3001	_	K11339	MORF4L1, MRG15, EAF3
comp1205974_c0_seq1	65	198-395(+)	_	_	_	_	_	_	_	_	_	_	None	_
comp56931_c0_seq6	340	90-1109(+)	gi|357613513|gb|EHJ68555.1|	ATPase n2b [Danaus plexippus]	0.74	GO:0005524	7425.XP_001600394	similar to TBC1 domain family, member 9	0.8024	COG1485	KOG2383	_	K06916	K06916
comp58065_c0_seq3	482	133-1581(+)	gi|242013882|ref|XP_002427629.1|	gonadotropin inducible transcription factor, putative [Pediculus humanus corporis]	0.56	_	_	_	_	_	_	_	None	_
comp458436_c0_seq1	50	83-232(-)	_	_	_	_	_	_	_	_	_	_	None	_
comp59804_c0_seq1	782	635-2980(+)	gi|395536039|ref|XP_003770028.1|	PREDICTED: TATA-binding protein-associated factor 2N [Sarcophilus harrisii]	0.4	_	_	_	_	_	_	_	K14651	TAF15
comp68270_c0_seq29	1466	31-4428(-)	gi|328712270|ref|XP_001949959.2|	PREDICTED: hypothetical protein LOC100168823 [Acyrthosiphon pisum]	0.51	GO:0016787	_	_	_	_	_	_	None	_
comp60623_c0_seq4	515	291-1835(-)	_	_	_	_	_	_	_	_	_	_	None	_
comp57492_c0_seq4	228	540-1223(+)	gi|478256547|gb|ENN76731.1|	hypothetical protein YQE_06796, partial [Dendroctonus ponderosae]	0.62	GO:0016740;GO:0032259	_	_	_	_	_	_	K11438	PRMT7
comp59272_c0_seq1	376	168-1295(+)	_	_	_	_	_	_	_	_	_	_	None	_
comp57952_c0_seq1	400	1-1203(+)	gi|47575885|ref|NP_001001195.1|	keratin, type II cytoskeletal 5 [Gallus gallus]	0.81	GO:0045095;GO:0005198	9031.ENSGALP00000016631	cytokeratin type II	0.8182	_	KOG4642	_	K07605	KRT2
comp58390_c0_seq11	938	518-3331(+)	gi|383860564|ref|XP_003705759.1|	PREDICTED: catenin delta-2-like [Megachile rotundata]	0.85	_	7460.XP_391862	similar to CG17484-PA.3	0.8551	_	KOG1048	_	None	_
comp67576_c0_seq1	93	679-957(+)	_	_	_	_	_	_	_	_	_	_	None	_
comp67569_c0_seq71	640	498-2417(-)	gi|380020742|ref|XP_003694238.1|	PREDICTED: basement membrane-specific heparan sulfate proteoglycan core protein-like [Apis florea]	0.59	_	_	_	_	_	_	_	None	_
comp48550_c0_seq1	449	287-1633(-)	gi|470654906|ref|XP_004330049.1|	PREDICTED: LOW QUALITY PROTEIN: zinc finger protein 208-like [Tursiops truncatus]	0.49	_	_	_	_	_	_	_	K09228	KRAB
comp34219_c0_seq1	555	147-1811(+)	gi|499005270|ref|XP_004555932.1|	PREDICTED: probable S-acyltransferase At2g14255-like [Maylandia zebra]	0.5	_	_	_	_	_	_	_	K06694	PSMD10
comp24078_c0_seq1	207	3-626(+)	_	_	_	_	_	_	_	_	_	_	None	_
comp63417_c0_seq2	1426	527-4804(+)	gi|297693290|ref|XP_002823953.1|	PREDICTED: CAP-Gly domain-containing linker protein 1 isoform 2 [Pongo abelii]	0.46	GO:0043229	9796.ENSECAP00000008133	CAP-GLY domain containing linker protein 1	0.7742	COG5244	_	_	K10421	CLIP1, RSN
comp42647_c0_seq1	144	134-568(+)	gi|307194686|gb|EFN76945.1|	Protein enabled [Harpegnathos saltator]	0.83	GO:0046907	7460.XP_001122945	similar to enabled CG15112-PA, isoform A	0.8106	_	KOG4590	_	None	_
comp42265_c0_seq1	111	2187-2519(-)	_	_	_	_	_	_	_	_	_	_	None	_
comp63466_c0_seq1	255	278-1042(+)	gi|390340012|ref|XP_003725148.1|	PREDICTED: transmembrane protein 41A-like [Strongylocentrotus purpuratus]	0.7	_	7719.ENSCINP00000013649	similar to predicted protein	0.7542	COG0398	KOG3140	_	None	_
comp62766_c0_seq3	584	144-1895(-)	gi|340711069|ref|XP_003394104.1|	PREDICTED: amidophosphoribosyltransferase-like [Bombus terrestris]	0.77	GO:1901135;GO:0016757;GO:0006164;GO:0005488	7460.XP_396074	similar to Phosphoribosylamidotransferase CG2867-PA	0.7658	COG0034	KOG0572	_	K00764	E2.4.2.14, purF
comp68504_c0_seq1	1620	1685-6544(-)	gi|332022826|gb|EGI63099.1|	Cytoplasmic FMR1-interacting protein [Acromyrmex echinatior]	0.9	GO:0005737	7460.XP_395632	specifically Rac1-associated protein 1	0.8919	_	KOG3534	_	K05749	CYFIP
comp632614_c0_seq1	159	2-481(+)	gi|328711103|ref|XP_001945875.2|	PREDICTED: poly(A) RNA polymerase, mitochondrial-like [Acyrthosiphon pisum]	0.59	_	_	_	_	_	_	_	None	_
comp61626_c0_seq2	151	32-484(+)	gi|321459389|gb|EFX70443.1|	hypothetical protein DAPPUDRAFT_93478 [Daphnia pulex]	0.61	GO:0016020;GO:0005739	_	_	_	_	_	_	None	_
comp58045_c0_seq2	573	129-1847(+)	gi|385654052|gb|AFI61881.1|	serine proteinase-like protein [Macrobrachium nipponense]	0.88	GO:0004252;GO:0006508	_	_	_	_	_	_	None	_
comp63185_c0_seq16	117	1156-1506(-)	_	_	_	_	_	_	_	_	_	_	None	_
comp61911_c0_seq2	474	475-1896(+)	gi|326667264|ref|XP_003198544.1|	PREDICTED: zinc finger protein 569-like isoform 2 [Danio rerio]	0.58	_	_	_	_	_	_	_	None	_
comp65921_c0_seq2	870	2211-4820(-)	gi|260795504|ref|XP_002592745.1|	hypothetical protein BRAFLDRAFT_67185 [Branchiostoma floridae]	0.46	_	_	_	_	_	_	_	K06233	LRP2
comp63820_c0_seq1	65	1304-1498(+)	_	_	_	_	_	_	_	_	_	_	None	_
comp67694_c1_seq3	82	125-370(+)	_	_	_	_	_	_	_	_	_	_	None	_
comp17356_c0_seq1	302	59-964(-)	gi|242017997|ref|XP_002429470.1|	protein BCP1, putative [Pediculus humanus corporis]	0.65	_	_	_	_	_	_	_	K15262	BCP1, BCCIP
comp53106_c0_seq1	342	1-1026(+)	gi|91082273|ref|XP_973593.1|	PREDICTED: similar to conserved hypothetical protein [Tribolium castaneum]	0.55	_	_	_	_	_	_	_	None	_
comp369005_c0_seq1	96	170-457(-)	_	_	_	_	_	_	_	_	_	_	None	_
comp656181_c0_seq1	61	336-518(-)	_	_	_	_	_	_	_	_	_	_	None	_
comp67890_c0_seq1	593	630-2408(+)	gi|34194038|gb|AAH56550.1|	Hnf4a protein [Danio rerio]	0.78	GO:0003707;GO:0005634;GO:0006355;GO:0043565;GO:0008270;GO:0043401;GO:0004879	7955.ENSDARP00000029754	hepatocyte nuclear factor 4, alpha	0.7877	_	KOG4215	_	K07292	NR2A1, HNF4A
comp635564_c0_seq1	59	257-433(+)	_	_	_	_	_	_	_	_	_	_	None	_
comp49391_c0_seq1	288	3-866(+)	gi|449668297|ref|XP_002153999.2|	PREDICTED: receptor-type tyrosine-protein phosphatase delta-like [Hydra magnipapillata]	0.6	_	_	_	_	_	_	_	None	_
comp52512_c0_seq7	807	2031-4451(-)	gi|332029794|gb|EGI69663.1|	Serine/threonine-protein kinase MARK2 [Acromyrmex echinatior]	0.69	GO:0004674;GO:0005524;GO:0009069;GO:0006468	7070.XP_968516	par-1 protein kinase	0.9804	COG0515	KOG0586	_	K08798	MARK
comp44416_c0_seq1	255	849-1613(-)	gi|389609213|dbj|BAM18218.1|	unknown secreted protein [Papilio xuthus]	0.58	_	_	_	_	_	_	_	None	_
comp58876_c0_seq1	240	394-1113(+)	gi|332023537|gb|EGI63773.1|	Class A basic helix-loop-helix protein 15 [Acromyrmex echinatior]	0.7	_	7070.XP_971229	similar to dimmed CG8667-PA	0.9	_	KOG3898	_	None	_
comp68166_c1_seq6	142	1-429(+)	_	_	_	_	_	_	_	_	_	_	None	_
comp37824_c0_seq5	249	94-840(+)	gi|156543706|ref|XP_001605693.1|	PREDICTED: protein CDV3-like [Nasonia vitripennis]	0.47	_	_	_	_	_	_	_	None	_
comp58095_c0_seq1	124	2-373(-)	_	_	_	_	_	_	_	_	_	_	None	_
comp50628_c0_seq1	141	234-656(-)	_	_	_	_	_	_	_	_	_	_	None	_
comp60774_c0_seq1	73	393-611(-)	_	_	_	_	_	_	_	_	_	_	None	_
comp52188_c0_seq1	168	2-508(+)	gi|113205349|gb|AAT38786.2|	Gag-pol polyprotein, putative [Solanum demissum]	0.64	GO:0005488	_	_	_	_	_	_	None	_
comp15000_c0_seq1	164	686-1177(+)	gi|443726396|gb|ELU13576.1|	hypothetical protein CAPTEDRAFT_146879 [Capitella teleta]	0.59	_	_	_	_	_	_	_	None	_
comp66639_c0_seq1	271	132-944(-)	_	_	_	_	_	_	_	_	_	_	None	_
comp63757_c0_seq1	336	2-1009(+)	gi|91090918|ref|XP_974058.1|	PREDICTED: similar to annexin B13a [Tribolium castaneum]	0.66	_	_	_	_	_	_	_	None	_
comp67569_c0_seq70	4741	624-14846(-)	gi|321479130|gb|EFX90086.1|	hypothetical protein DAPPUDRAFT_186952 [Daphnia pulex]	0.68	_	_	_	_	_	_	_	None	_
comp64688_c0_seq3	441	1029-2351(-)	gi|322801213|gb|EFZ21903.1|	hypothetical protein SINV_00561 [Solenopsis invicta]	0.74	GO:0008238	_	_	_	_	_	_	K01273	E3.4.13.19, DPEP1
comp62089_c0_seq2	411	72-1304(+)	gi|326678121|ref|XP_003200990.1|	PREDICTED: zinc finger protein 184-like [Danio rerio]	0.65	_	_	_	_	_	_	_	K09228	KRAB
comp62890_c0_seq8	1636	3-4910(+)	gi|242013065|ref|XP_002427237.1|	conserved hypothetical protein [Pediculus humanus corporis]	0.78	_	_	_	_	_	_	_	None	_
comp68438_c0_seq7	781	635-2980(+)	_	_	_	_	_	_	_	_	_	_	None	_
comp786978_c0_seq1	139	3-419(-)	gi|294991863|gb|ADF57191.1|	factor H [Ovis aries]	0.47	_	_	_	_	_	_	_	K04004	HF1
comp65952_c0_seq1	1011	71-3103(+)	gi|332021363|gb|EGI61737.1|	Chromatin-remodeling complex ATPase chain Iswi [Acromyrmex echinatior]	0.88	GO:0031491;GO:0005634;GO:0003677;GO:0005524;GO:0000785;GO:0043044;GO:0004386	7460.XP_396195	chromatin-remodeling complex ATPase chain Iswi	0.9111	COG0553	KOG0385	_	K11654	SMARCA5, SNF2H, ISWI
comp703558_c0_seq1	79	37-273(-)	_	_	_	_	_	_	_	_	_	_	None	_
comp19159_c0_seq2	163	92-580(+)	gi|294718623|gb|ADF32024.1|	S-phase kinase-associated protein 1 [Eriocheir sinensis]	1	GO:0016310;GO:0006511;GO:0016301;GO:0016874	7070.D2A297	S-phase kinase-associated protein 1	0.9691	COG5201	KOG1724	_	K03094	SKP1, CBF3D
comp65296_c0_seq10	445	1957-3291(+)	_	_	_	_	_	_	_	_	_	_	None	_
comp64581_c0_seq8	625	83-1957(-)	gi|341901273|gb|EGT57208.1|	hypothetical protein CAEBREN_12368 [Caenorhabditis brenneri]	0.58	_	_	_	_	_	_	_	K15690	RC3H
comp1018560_c0_seq1	50	49-198(+)	_	_	_	_	_	_	_	_	_	_	None	_
comp67070_c0_seq6	275	141-965(+)	gi|321472515|gb|EFX83485.1|	putative Sp4-related transcription factor [Daphnia pulex]	0.77	GO:0005622;GO:0008270;GO:0003676	7070.XP_972252	similar to GA19045-PA	0.8496	COG5048	KOG1721	_	K09200	SP-N
comp16023_c0_seq1	348	1-1044(+)	gi|344243456|gb|EGV99559.1|	Hemicentin-1 [Cricetulus griseus]	0.65	GO:0031012;GO:0044707	_	_	_	_	_	_	None	_
comp65392_c0_seq2	226	60-737(+)	gi|405957287|gb|EKC23510.1|	Tetraspanin-31 [Crassostrea gigas]	0.72	GO:0016020	_	_	_	_	_	_	None	_
comp49186_c0_seq1	514	1-1545(+)	_	_	_	_	_	_	_	_	_	_	None	_
comp31430_c0_seq1	679	220-2256(+)	gi|242013853|ref|XP_002427615.1|	GMP synthase, putative [Pediculus humanus corporis]	0.83	GO:0006769;GO:0003922;GO:0008795;GO:0005524;GO:0016462;GO:0046497;GO:0006536;GO:0006177;GO:0006144	6945.ISCW018543-PA	GMP synthase, putative	0.8219	COG0518;COG0519	KOG1622	_	K01951	E6.3.5.2, guaA
comp67317_c2_seq10	83	1838-2086(+)	_	_	_	_	_	_	_	_	_	_	None	_
comp43806_c0_seq1	51	47-199(+)	_	_	_	_	_	_	_	_	_	_	None	_
comp57510_c0_seq1	247	3-743(-)	gi|342365809|gb|AEL30343.1|	RNA-directed DNA polymerase [Arachis hypogaea]	0.71	_	_	_	_	_	_	_	None	_
comp36228_c0_seq1	78	162-395(-)	_	_	_	_	_	_	_	_	_	_	None	_
comp50323_c0_seq1	190	3-575(+)	gi|321469933|gb|EFX80911.1|	hypothetical protein DAPPUDRAFT_50570 [Daphnia pulex]	0.65	_	_	_	_	_	_	_	K11393	METT10D
comp65538_c0_seq1	372	180-1295(+)	gi|348545017|ref|XP_003459977.1|	PREDICTED: tubulin-specific chaperone cofactor E-like protein-like [Oreochromis niloticus]	0.59	GO:0016787;GO:0007291	_	_	_	_	_	_	None	_
comp583596_c0_seq1	173	3-521(-)	gi|224051108|ref|XP_002200170.1|	PREDICTED: glycosyltransferase-like protein LARGE2 [Taeniopygia guttata]	0.72	GO:0016020;GO:0006486;GO:0016757;GO:0005794	_	_	_	_	_	_	K09668	LARGE
comp54650_c0_seq1	489	297-1763(-)	gi|321459531|gb|EFX70583.1|	hypothetical protein DAPPUDRAFT_309375 [Daphnia pulex]	0.62	GO:0043229;GO:0044260;GO:0010467;GO:0031323;GO:0080090;GO:0060255	_	_	_	_	_	_	K11315	TADA3, ADA3, NGG1
comp66086_c0_seq1	1914	2-5743(+)	gi|301070472|gb|ADK55596.1|	vitellogenin receptor [Macrobrachium rosenbergii]	1	GO:0005509;GO:0016021	_	_	_	_	_	_	K04550	LRP1, CD91
comp56272_c0_seq1	55	292-456(-)	_	_	_	_	_	_	_	_	_	_	None	_
comp60238_c0_seq1	86	244-501(-)	_	_	_	_	_	_	_	_	_	_	None	_
comp28262_c0_seq1	142	589-1014(-)	_	_	_	_	_	_	_	_	_	_	None	_
comp68490_c0_seq3	92	1986-2261(+)	_	_	_	_	_	_	_	_	_	_	None	_
comp68386_c0_seq5	54	2-163(-)	_	_	_	_	_	_	_	_	_	_	None	_
comp42002_c0_seq1	88	1-264(-)	_	_	_	_	_	_	_	_	_	_	None	_
comp65914_c0_seq2	101	1360-1662(+)	_	_	_	_	_	_	_	_	_	_	None	_
comp31455_c0_seq1	642	1-1929(+)	gi|512896120|ref|XP_004923834.1|	PREDICTED: centrosomal protein of 97 kDa-like [Bombyx mori]	0.7	_	_	_	_	_	_	_	None	_
comp33111_c0_seq1	301	204-1106(-)	_	_	_	_	_	_	_	_	_	_	None	_
comp74337_c0_seq1	62	2-187(+)	gi|307173180|gb|EFN64264.1|	Uncharacterized protein C5orf4-like protein [Camponotus floridanus]	0.77	GO:0016020;GO:0044710	_	_	_	_	_	_	K07750	E1.14.13.72, SC4MOL, ERG25
comp55935_c0_seq1	454	147-1508(+)	_	_	_	_	_	_	_	_	_	_	None	_
comp68340_c0_seq3	720	1-2160(-)	_	_	_	_	_	_	_	_	_	_	None	_
comp62181_c0_seq1	728	2-2185(+)	gi|443694343|gb|ELT95506.1|	hypothetical protein CAPTEDRAFT_161403 [Capitella teleta]	0.75	GO:0008237	_	_	_	_	_	_	K01392	THOP1
comp896112_c0_seq1	82	243-488(-)	_	_	_	_	_	_	_	_	_	_	None	_
comp43365_c0_seq1	585	1-1755(+)	gi|499000213|ref|XP_004534291.1|	PREDICTED: organic cation transporter protein-like [Ceratitis capitata]	0.55	_	_	_	_	_	_	_	K08202	SLC22A4_5, OCTN
comp65170_c0_seq2	328	100-1083(-)	gi|91087697|ref|XP_974229.1|	PREDICTED: similar to FucTC CG40305-PA [Tribolium castaneum]	0.61	GO:0016020;GO:0016740	_	_	_	_	_	_	K14464	FUT-1, FucTC
comp64543_c0_seq6	356	812-1879(-)	gi|321464293|gb|EFX75302.1|	hypothetical protein DAPPUDRAFT_306830 [Daphnia pulex]	0.68	_	_	_	_	_	_	_	None	_
comp38612_c0_seq1	132	126-524(+)	_	_	_	_	_	_	_	_	_	_	None	_
comp65317_c0_seq1	318	3-956(+)	gi|120538433|gb|AAI29595.1|	LOC100036886 protein [Xenopus laevis]	0.68	_	31033.ENSTRUP00000044766	peroxisomal D3,D2-enoyl-CoA isomerase	0.7662	COG1024	KOG0016	_	K13239	PECI
comp64760_c0_seq4	155	3-467(+)	_	_	_	_	_	_	_	_	_	_	None	_
comp13092_c0_seq1	502	2-1510(+)	_	_	_	_	_	_	_	_	_	_	None	_
comp909824_c0_seq1	212	3-641(+)	gi|158299290|ref|XP_554132.3|	AGAP010221-PA [Anopheles gambiae str. PEST]	0.72	_	7159.AAEL006478-PA	lachesin, putative	0.7512	_	KOG3510	_	None	_
comp62905_c0_seq2	197	54-644(-)	gi|318086290|ref|NP_001187620.1|	5-formyltetrahydrofolate cyclo-ligase [Ictalurus punctatus]	0.71	_	_	_	_	_	_	_	K01934	E6.3.3.2
comp68060_c0_seq2	211	3-638(+)	gi|195999410|ref|XP_002109573.1|	hypothetical protein TRIADDRAFT_53736 [Trichoplax adhaerens]	0.63	_	_	_	_	_	_	_	None	_
comp755400_c0_seq1	143	1-432(+)	_	_	_	_	_	_	_	_	_	_	None	_
comp58190_c0_seq1	131	125-517(+)	gi|321466181|gb|EFX77178.1|	hypothetical protein DAPPUDRAFT_305870 [Daphnia pulex]	0.64	_	_	_	_	_	_	_	None	_
comp62099_c0_seq1	429	1-1287(+)	gi|357613543|gb|EHJ68573.1|	putative acetyl-CoA acetyltransferase, mitochondrial [Danaus plexippus]	0.81	GO:0008152;GO:0016747	7425.XP_001607694	similar to acetoacetyl-CoA thiolase	0.846	COG0183	KOG1390	NOG42959	K00626	E2.3.1.9, atoB
comp58620_c0_seq1	903	1-2709(-)	gi|507558064|ref|XP_004662770.1|	PREDICTED: FK506-binding protein 15 [Jaculus jaculus]	0.53	_	_	_	_	_	_	_	None	_
comp1374_c0_seq1	158	3-476(-)	_	_	_	_	_	_	_	_	_	_	None	_
comp63185_c0_seq7	268	2-805(+)	gi|321474784|gb|EFX85748.1|	hypothetical protein DAPPUDRAFT_313516 [Daphnia pulex]	0.81	GO:0015976;GO:0009052;GO:0004751	7955.ENSDARP00000073610	ribose 5-phosphate isomerase A	0.7972	COG0120	KOG3075	NOG281975	K01807	rpiA
comp53803_c0_seq3	409	143-1369(+)	gi|157135549|ref|XP_001663493.1|	alphaA-crystallin, putative [Aedes aegypti]	0.62	_	_	_	_	_	_	_	None	_
comp64768_c0_seq2	606	438-2255(+)	gi|291225878|ref|XP_002732925.1|	PREDICTED: caspase-8-like [Saccoglossus kowalevskii]	0.54	_	_	_	_	_	_	_	None	_
comp43571_c0_seq2	320	187-1146(+)	gi|242007024|ref|XP_002424342.1|	Arginine/serine-rich-splicing factor RSP31, putative [Pediculus humanus corporis]	0.61	GO:0005488	_	_	_	_	_	_	K13187	RBM4
comp59777_c0_seq1	218	825-1478(-)	gi|307170125|gb|EFN62543.1|	Charged multivesicular body protein 5 [Camponotus floridanus]	0.9	GO:0015031	7460.XP_392468	charged multivesicular body protein 5	0.8904	_	KOG1655	_	K12198	CHMP5, VPS60
comp54596_c0_seq4	306	147-1064(+)	gi|443693096|gb|ELT94539.1|	hypothetical protein CAPTEDRAFT_19562 [Capitella teleta]	0.73	GO:0032728;GO:0045089	_	_	_	_	_	_	K03025	RPC34, POLR3F
comp52898_c0_seq1	113	668-1006(-)	_	_	_	_	_	_	_	_	_	_	None	_
comp51437_c0_seq2	125	2-376(+)	_	_	_	_	_	_	_	_	_	_	None	_
comp67569_c0_seq33	2054	624-6785(-)	gi|321479130|gb|EFX90086.1|	hypothetical protein DAPPUDRAFT_186952 [Daphnia pulex]	0.68	_	_	_	_	_	_	_	None	_
comp68270_c0_seq3	1436	31-4338(-)	gi|328712270|ref|XP_001949959.2|	PREDICTED: hypothetical protein LOC100168823 [Acyrthosiphon pisum]	0.51	GO:0016787	_	_	_	_	_	_	None	_
comp68019_c0_seq3	1530	121-4710(-)	gi|30089668|gb|AAP20828.1|	LD18775p [Drosophila melanogaster]	0.58	GO:0016787	_	_	_	_	_	_	K10742	DNA2
comp65745_c0_seq1	841	2174-4696(-)	gi|328711129|ref|XP_001951560.2|	PREDICTED: v-type proton ATPase 116 kDa subunit a isoform 1-like isoform 1 [Acyrthosiphon pisum]	0.79	GO:0000220;GO:0007165;GO:0008021;GO:0009416;GO:0048388;GO:0006119;GO:0005516;GO:0015992;GO:0005769;GO:0046961;GO:0009881	7244.FBpp0237197	GJ22780	0.8106	COG1269	KOG2189	_	K02154	ATPeVI, ATP6N1A
comp65895_c0_seq2	104	822-1133(-)	_	_	_	_	_	_	_	_	_	_	None	_
comp66812_c0_seq2	415	1-1245(+)	gi|306478625|gb|ADM89628.1|	ficolin-like protein 1 [Pacifastacus leniusculus]	0.72	GO:0022415;GO:0022610	_	_	_	_	_	_	None	_
comp54061_c0_seq2	475	2-1426(+)	gi|242017902|ref|XP_002429423.1|	F-box/LRR-repeat protein, putative [Pediculus humanus corporis]	0.64	_	_	_	_	_	_	_	None	_
comp68025_c0_seq1	420	123-1382(-)	gi|326668051|ref|XP_003198722.1|	PREDICTED: zinc finger protein 595-like [Danio rerio]	0.54	_	_	_	_	_	_	_	None	_
comp25570_c0_seq1	204	3-614(-)	gi|241056034|ref|XP_002407743.1|	conserved hypothetical protein [Ixodes scapularis]	0.55	_	_	_	_	_	_	_	None	_
comp64396_c0_seq5	164	1233-1724(+)	gi|474159822|gb|EMS57239.1|	hypothetical protein TRIUR3_19949 [Triticum urartu]	0.71	_	_	_	_	_	_	_	None	_
comp48890_c0_seq2	204	3-617(+)	gi|242008648|ref|XP_002425114.1|	Thyroid hormone receptor-associated protein, putative [Pediculus humanus corporis]	0.56	_	_	_	_	_	_	_	K15164	MED13
comp67922_c0_seq25	1372	29-4144(+)	gi|345486874|ref|XP_003425575.1|	PREDICTED: hypothetical protein LOC100123730 isoform 2 [Nasonia vitripennis]	0.74	_	_	_	_	_	_	_	None	_
comp28825_c0_seq1	127	3-383(+)	gi|328700792|ref|XP_001948262.2|	PREDICTED: hypothetical protein LOC100164619 [Acyrthosiphon pisum]	0.73	GO:0003677;GO:0016799;GO:0006281	_	_	_	_	_	_	K03649	MUG, TDG
comp19020_c0_seq1	615	86-1930(-)	gi|260803104|ref|XP_002596431.1|	hypothetical protein BRAFLDRAFT_194325 [Branchiostoma floridae]	0.6	_	_	_	_	_	_	_	K03131	TAF6
comp66161_c0_seq23	338	384-1397(-)	gi|321468379|gb|EFX79364.1|	hypothetical protein DAPPUDRAFT_319680 [Daphnia pulex]	0.64	_	_	_	_	_	_	_	None	_
comp43354_c0_seq2	61	391-573(-)	gi|194891859|ref|XP_001977548.1|	GG18195 [Drosophila erecta]	0.58	_	_	_	_	_	_	_	K07605	KRT2
comp64060_c0_seq18	215	712-1356(+)	_	_	_	_	_	_	_	_	_	_	None	_
comp58897_c0_seq5	131	595-990(+)	gi|195144920|ref|XP_002013444.1|	GL24145 [Drosophila persimilis]	0.85	GO:0006536;GO:0005524;GO:0032543;GO:0050567;GO:0070681;GO:0005739;GO:0030956	_	_	_	_	_	_	None	_
comp61565_c0_seq6	208	756-1379(+)	_	_	_	_	_	_	_	_	_	_	None	_
comp58147_c0_seq2	2515	1-7545(-)	gi|242005600|ref|XP_002423652.1|	ubiquitin specific protease 9/faf, putative [Pediculus humanus corporis]	0.74	GO:0008234;GO:0006511;GO:0016579;GO:0004221	121224.XP_002423652	ubiquitin specific protease 9/faf, putative (EC:3.1.2.15)	0.8015	COG5077	_	_	K11840	USP9_24
comp57051_c0_seq1	683	87-2135(-)	gi|390356158|ref|XP_796696.3|	PREDICTED: DNA repair protein REV1-like [Strongylocentrotus purpuratus]	0.73	GO:0016779;GO:0005488	7668.XP_001194563	similar to deoxycytidyl transferase	0.7531	COG0389	_	_	K03515	REV1
comp41613_c0_seq1	106	1-318(+)	_	_	_	_	_	_	_	_	_	_	None	_
comp65823_c0_seq7	758	1854-4127(-)	gi|332026096|gb|EGI66244.1|	Angiomotin [Acromyrmex echinatior]	0.71	_	_	_	_	_	_	_	None	_
comp68013_c0_seq6	392	1390-2565(-)	gi|345484155|ref|XP_001601427.2|	PREDICTED: putative RNA-binding protein Luc7-like 2-like [Nasonia vitripennis]	0.76	_	7460.XP_624373	similar to CG7564-PA	0.9043	COG5200	KOG0796	_	K13212	LUC7L2
comp61975_c0_seq1	475	1217-2641(-)	gi|50540290|ref|NP_001002612.1|	uncharacterized protein LOC436885 [Danio rerio]	0.64	GO:0005488	_	_	_	_	_	_	None	_
comp58693_c0_seq2	112	246-581(+)	_	_	_	_	_	_	_	_	_	_	None	_
comp524433_c0_seq1	116	3-353(+)	gi|383853441|ref|XP_003702231.1|	PREDICTED: serine/threonine-protein kinase PLK4-like isoform 2 [Megachile rotundata]	0.86	GO:0005524;GO:0009069;GO:0006468;GO:0005814;GO:0004713;GO:0046601;GO:0004674;GO:0005730	_	_	_	_	_	_	K08863	PLK4
comp67100_c0_seq6	536	76-1683(-)	gi|321453272|gb|EFX64523.1|	hypothetical protein DAPPUDRAFT_304531 [Daphnia pulex]	0.78	_	7425.XP_001603013	similar to conserved hypothetical protein	0.786	COG1723	KOG2861	_	K01920	E6.3.2.3, gshB
comp66918_c0_seq1	68	609-812(+)	_	_	_	_	_	_	_	_	_	_	None	_
comp59051_c0_seq3	729	765-2951(+)	gi|270006557|gb|EFA03005.1|	hypothetical protein TcasGA2_TC010428 [Tribolium castaneum]	0.81	GO:0003917;GO:0003918;GO:0005694;GO:0006265	7070.XP_971195	similar to DNA topoisomerase I	0.8613	COG3569	KOG0981	_	K03163	TOP1
comp53613_c0_seq1	128	1-384(-)	gi|292630533|ref|XP_002667924.1|	PREDICTED: hypothetical protein LOC100333442 [Danio rerio]	0.74	_	_	_	_	_	_	_	None	_
comp39709_c0_seq1	649	3-1952(+)	gi|195029949|ref|XP_001987834.1|	GH19734 [Drosophila grimshawi]	0.54	_	_	_	_	_	_	_	None	_
comp63155_c0_seq1	124	1-372(+)	_	_	_	_	_	_	_	_	_	_	None	_
comp46499_c0_seq1	362	178-1263(+)	_	_	_	_	_	_	_	_	_	_	None	_
comp27047_c0_seq1	57	256-426(-)	_	_	_	_	_	_	_	_	_	_	None	_
comp68233_c0_seq11	585	250-2007(+)	gi|115928363|ref|XP_001199932.1|	PREDICTED: uncharacterized protein LOC763830, partial [Strongylocentrotus purpuratus]	0.66	GO:0009987;GO:0005488	_	_	_	_	_	_	None	_
comp60198_c0_seq1	552	3-1658(+)	gi|242017419|ref|XP_002429186.1|	conserved hypothetical protein [Pediculus humanus corporis]	0.67	_	7425.XP_001607171	similar to CG7129-PA	0.7759	_	KOG4225	_	None	_
comp66383_c0_seq2	51	637-789(-)	_	_	_	_	_	_	_	_	_	_	None	_
comp626964_c0_seq1	148	1-444(+)	gi|156538188|ref|XP_001601289.1|	PREDICTED: zinc finger with UFM1-specific peptidase domain protein-like [Nasonia vitripennis]	0.8	GO:0005622;GO:0008270	_	_	_	_	_	_	None	_
comp67154_c0_seq1	59	659-835(-)	_	_	_	_	_	_	_	_	_	_	None	_
comp1023298_c0_seq1	126	2-382(+)	_	_	_	_	_	_	_	_	_	_	None	_
comp912125_c0_seq1	228	1-687(+)	_	_	_	_	_	_	_	_	_	_	None	_
comp460640_c0_seq1	332	75-1070(+)	gi|156365780|ref|XP_001626821.1|	predicted protein [Nematostella predicted protein [Nematostella vectensis]	0.49	_	_	_	_	_	_	_	K08606	MEP1B
comp487803_c0_seq1	122	475-840(+)	_	_	_	_	_	_	_	_	_	_	None	_
comp65283_c0_seq1	56	1-168(-)	_	_	_	_	_	_	_	_	_	_	None	_
comp64642_c0_seq2	826	1247-3724(+)	gi|380015194|ref|XP_003691592.1|	PREDICTED: fasciclin-2-like [Apis florea]	0.54	_	_	_	_	_	_	_	K06491	NCAM
comp62039_c0_seq2	95	121-405(+)	_	_	_	_	_	_	_	_	_	_	None	_
comp43392_c0_seq1	1043	3-3131(+)	_	_	_	_	_	_	_	_	_	_	None	_
comp43879_c0_seq1	345	2-1039(+)	_	_	_	_	_	_	_	_	_	_	None	_
comp54141_c0_seq1	245	217-954(+)	gi|332020820|gb|EGI61218.1|	GTP-binding protein 5 [Acromyrmex echinatior]	0.68	GO:0005488	_	_	_	_	_	_	K03979	obg
comp50821_c1_seq1	52	251-406(+)	_	_	_	_	_	_	_	_	_	_	None	_
comp67940_c0_seq2	125	235-609(+)	_	_	_	_	_	_	_	_	_	_	None	_
comp56039_c0_seq1	1432	3-4298(-)	gi|459180238|ref|XP_002125005.2|	PREDICTED: eukaryotic translation initiation factor 2-alpha kinase 4 [Ciona intestinalis]	0.54	_	_	_	_	_	_	_	K08860	EIF2AK
comp54180_c0_seq1	429	3-1292(+)	gi|307194187|gb|EFN76604.1|	PiggyBac transposable element-derived protein 4 [Harpegnathos saltator]	0.52	_	_	_	_	_	_	_	None	_
comp46402_c0_seq1	293	1-879(-)	_	_	_	_	_	_	_	_	_	_	None	_
comp52566_c0_seq1	251	162-914(+)	_	_	_	_	_	_	_	_	_	_	None	_
comp68505_c0_seq4	4246	114-12851(+)	gi|499021686|ref|XP_004561617.1|	PREDICTED: protein SZT2-like isoform X5 [Maylandia zebra]	0.63	_	_	_	_	_	_	_	None	_
comp60039_c0_seq10	82	593-838(+)	_	_	_	_	_	_	_	_	_	_	None	_
comp834837_c0_seq1	81	94-336(+)	_	_	_	_	_	_	_	_	_	_	None	_
comp65904_c0_seq8	938	957-3770(-)	_	_	_	_	_	_	_	_	_	_	None	_
comp48868_c0_seq1	247	1-741(-)	gi|291240095|ref|XP_002739955.1|	PREDICTED: Dynein beta chain, ciliary-like isoform 1 [Saccoglossus kowalevskii]	0.87	GO:0007018;GO:0005874;GO:0005524;GO:0030286;GO:0006200;GO:0003777;GO:0016887	7159.AAEL008855-PA	dynein heavy chain	0.8882	COG5245	_	_	None	_
comp68312_c0_seq1	555	1860-3524(-)	gi|13278373|gb|AAH04002.1|	Galactosamine (N-acetyl)-6-sulfate sulfatase [Mus musculus]	0.75	GO:0008152;GO:0008484	10090.ENSMUSP00000015171	galactosamine (N-acetyl)-6-sulfate sulfatase Gene	0.756	COG3119	KOG3867	_	K01132	GALNS
comp646849_c0_seq1	81	31-273(+)	_	_	_	_	_	_	_	_	_	_	None	_
comp64233_c0_seq2	771	1406-3718(+)	gi|52630412|gb|AAQ74970.2|	guanylate cyclase PcGC-M2 precursor [Procambarus clarkii]	0.79	GO:0016849;GO:0000166;GO:0009190;GO:0016772	7070.XP_971364	similar to guanylate cyclase	0.7925	COG2114	_	_	None	_
comp63185_c0_seq21	203	1156-1764(-)	_	_	_	_	_	_	_	_	_	_	None	_
comp31180_c0_seq1	51	1-153(+)	_	_	_	_	_	_	_	_	_	_	None	_
comp67344_c1_seq12	85	1434-1688(+)	_	_	_	_	_	_	_	_	_	_	None	_
comp9270_c0_seq1	82	106-354(+)	_	_	_	_	_	_	_	_	_	_	None	_
comp66970_c1_seq5	326	672-1649(+)	gi|321465330|gb|EFX76332.1|	hypothetical protein DAPPUDRAFT_55294 [Daphnia pulex]	0.67	_	_	_	_	_	_	_	None	_
comp1660_c0_seq1	228	3-686(-)	gi|428178827|gb|EKX47701.1|	hypothetical protein GUITHDRAFT_106690 [Guillardia theta CCMP2712]	0.65	_	_	_	_	_	_	_	None	_
comp61100_c0_seq1	360	2-1081(+)	gi|390344307|ref|XP_003726091.1|	PREDICTED: ankyrin repeat domain-containing protein 16-like [Strongylocentrotus purpuratus]	0.68	_	_	_	_	_	_	_	None	_
comp54910_c0_seq3	446	1-1338(+)	gi|170585055|ref|XP_001897303.1|	Integrase core domain containing protein [Brugia malayi]	0.57	_	_	_	_	_	_	_	None	_
comp66117_c0_seq2	291	953-1825(+)	gi|390362121|ref|XP_003730080.1|	PREDICTED: uncharacterized protein LOC100892955 [Strongylocentrotus purpuratus]	0.72	_	_	_	_	_	_	_	None	_
comp58635_c0_seq2	123	298-669(+)	_	_	_	_	_	_	_	_	_	_	None	_
comp64111_c0_seq1	436	560-1867(-)	gi|321470996|gb|EFX81970.1|	hypothetical protein DAPPUDRAFT_302882 [Daphnia pulex]	0.82	GO:0019904	7460.XP_392832	similar to protein that interacts with C kinase 1	0.8189	_	KOG3651	_	None	_
comp65300_c0_seq6	105	2-316(-)	_	_	_	_	_	_	_	_	_	_	None	_
comp67314_c0_seq5	80	1-240(+)	_	_	_	_	_	_	_	_	_	_	None	_
comp66510_c0_seq3	334	54-1058(+)	_	_	_	_	_	_	_	_	_	_	None	_
comp66156_c1_seq2	89	1-267(-)	_	_	_	_	_	_	_	_	_	_	None	_
comp65394_c1_seq1	473	262-1680(+)	gi|260810424|ref|XP_002599964.1|	hypothetical protein BRAFLDRAFT_212201 [Branchiostoma floridae]	0.63	_	_	_	_	_	_	_	K00471	E1.14.11.1
comp55621_c0_seq2	85	2-256(+)	gi|390356461|ref|XP_793612.3|	PREDICTED: arylsulfatase B-like [Strongylocentrotus purpuratus]	0.69	_	_	_	_	_	_	_	None	_
comp57193_c0_seq3	291	131-1003(+)	gi|322779462|gb|EFZ09654.1|	hypothetical protein SINV_05648 [Solenopsis invicta]	0.62	_	_	_	_	_	_	_	None	_
comp536013_c0_seq1	449	2-1348(-)	gi|291226350|ref|XP_002733156.1|	PREDICTED: tripartite motif protein 2-like [Saccoglossus kowalevskii]	0.48	_	_	_	_	_	_	_	K11997	TRIM2_3
comp36517_c0_seq1	192	3-581(+)	_	_	_	_	_	_	_	_	_	_	None	_
comp68128_c0_seq28	148	613-1056(-)	_	_	_	_	_	_	_	_	_	_	None	_
comp50190_c0_seq1	344	121-1152(+)	gi|395854289|ref|XP_003799629.1|	PREDICTED: zinc finger protein 208-like [Otolemur garnettii]	0.53	GO:0005488	_	_	_	_	_	_	K09228	KRAB
comp67653_c0_seq10	335	1826-2830(-)	gi|225714302|gb|ACO12997.1|	Splicing factor, arginine/serine-rich 7 [Lepeophtheirus salmonis]	0.54	GO:0005488	_	_	_	_	_	_	None	_
comp65236_c0_seq10	752	1434-3689(-)	gi|410963617|ref|XP_003988360.1|	PREDICTED: EF-hand calcium-binding domain-containing protein 4B [Felis catus]	0.48	GO:0005509	_	_	_	_	_	_	None	_
comp61048_c0_seq1	634	333-2234(-)	gi|114326083|gb|ABI64137.1|	type 2 dopamine receptor [Panulirus interruptus]	0.78	GO:0007186;GO:0016021;GO:0004930	7222.FBpp0158235	GH24329	0.8125	_	KOG3656	_	K14049	DRD2N
comp59827_c0_seq1	317	107-1057(+)	gi|74095343|emb|CAI64731.1|	aurora/Ipl1p-related kinase [Marthasterias glacialis]	0.82	GO:0005634;GO:0005815;GO:0005524;GO:0009069;GO:0006468;GO:0005737;GO:0000775;GO:0007067;GO:0030496;GO:0007126;GO:0004674;GO:0007275;GO:0051301;GO:0005819	7739.JGI61299	hypothetical protein	0.8885	COG0515	KOG0580	_	K11481	AURKA
comp61427_c0_seq3	358	419-1492(-)	gi|358442122|gb|AEU11366.1|	Broad-complex protein isoform 4 [Penaeus monodon]	0.54	_	_	_	_	_	_	_	K10494	ZBTB7
comp497480_c0_seq1	155	2-466(+)	_	_	_	_	_	_	_	_	_	_	None	_
comp57687_c0_seq1	1711	1-5133(-)	gi|498939750|ref|XP_004541925.1|	PREDICTED: YLP motif-containing protein 1-like isoform X4 [Maylandia zebra]	0.65	_	_	_	_	_	_	_	None	_
comp65732_c0_seq4	1151	291-3743(+)	gi|219522700|gb|ACL14651.1|	focal adhesion kinase [Marsupenaeus japonicus]	0.94	GO:0005856;GO:0004713;GO:0005925;GO:0005524;GO:0006468;GO:0004871;GO:0007172	7460.XP_001120873	focal adhesion kinase 56D ortholog	0.9073	COG0515	KOG4257	_	K05725	PTK2, FAK
comp57357_c0_seq2	179	1-537(+)	gi|189234764|ref|XP_001815546.1|	PREDICTED: similar to mediator complex [Tribolium castaneum]	0.73	GO:0050794;GO:0005515;GO:0005730;GO:0006351	7165.AGAP003867-PA	AGAP003867-PA	0.75	_	_	NOG78801	K15141	MED28
comp67376_c0_seq2	1801	165-5567(+)	gi|512871052|ref|XP_004918435.1|	PREDICTED: interferon-induced very large GTPase 1-like [Xenopus (Silurana) tropicalis]	0.58	_	_	_	_	_	_	_	None	_
comp57735_c0_seq1	181	1135-1677(+)	gi|321452624|gb|EFX63968.1|	hypothetical protein DAPPUDRAFT_305822 [Daphnia pulex]	0.84	GO:0008138;GO:0006470	7425.XP_001603053	similar to protein tyrosine phosphatase prl	0.8529	COG2453	KOG2836	_	K01104	E3.1.3.48
comp54344_c0_seq7	414	55-1299(+)	gi|328790497|ref|XP_395624.4|	PREDICTED: hypothetical protein LOC412161 [Apis mellifera]	0.86	GO:0005634;GO:0008270	7425.XP_001602361	similar to broad-complex core-protein	0.8713	_	KOG4441	_	K02174	BR-C
comp53161_c0_seq1	204	225-836(+)	gi|48142301|ref|XP_397320.1|	PREDICTED: AP-3 complex subunit sigma-2-like isoform 1 [Apis mellifera]	0.9	GO:0006886;GO:0008565;GO:0030123;GO:0016192	7460.XP_397320	similar to orange CG3029-PA	1	COG5030	KOG0936	_	K12399	AP3S
comp45111_c0_seq1	213	143-781(+)	gi|387861356|gb|AFK08607.1|	Rab GTPase [Litopenaeus vannamei]	0.92	GO:0007264;GO:0005525;GO:0015031	7668.XP_783878	similar to Rab5 protein	0.8791	COG1100	KOG0092	_	K07889	RAB5C
comp58603_c0_seq2	537	250-1860(+)	gi|332031390|gb|EGI70903.1|	Protein daughterless [Acromyrmex echinatior]	0.77	GO:0046983	7460.XP_394032	daughterless	0.8716	_	KOG3910	_	K15603	TCF4_12
comp43183_c0_seq2	236	3-713(+)	gi|240957125|ref|XP_002400083.1|	protein kinase pkn/prk1, effector, putative [Ixodes scapularis]	0.8	GO:0016310;GO:0016301;GO:0043890	_	_	_	_	_	_	None	_
comp16519_c0_seq1	58	166-339(+)	_	_	_	_	_	_	_	_	_	_	None	_
comp65924_c0_seq9	257	271-1041(-)	gi|408366900|gb|AFU60543.1|	transformer-2a [Fenneropenaeus chinensis]	0.75	_	7425.XP_001601106	similar to transformer-2 protein A	0.7791	COG0724	KOG0118	_	K12897	TRA2
comp52647_c0_seq1	488	3-1466(-)	gi|321472321|gb|EFX83291.1|	hypothetical protein DAPPUDRAFT_127919 [Daphnia pulex]	0.71	_	_	_	_	_	_	_	K01881	PARS, proS
comp66418_c0_seq1	1630	99-4988(+)	gi|242013591|ref|XP_002427486.1|	ubiquitin carboxyl-terminal hydrolase, putative [Pediculus humanus corporis]	0.74	GO:0046872;GO:0006508;GO:0008233	_	_	_	_	_	_	K11837	USP6_32
comp66272_c0_seq9	691	1931-4003(-)	gi|260822613|ref|XP_002606696.1|	hypothetical protein BRAFLDRAFT_72537 [Branchiostoma floridae]	0.81	_	_	_	_	_	_	_	None	_
comp57953_c1_seq1	323	51-1019(+)	gi|321466413|gb|EFX77408.1|	hypothetical protein DAPPUDRAFT_305752 [Daphnia pulex]	0.67	GO:0003824	_	_	_	_	_	_	K01307	GGH
comp68533_c0_seq30	697	1975-4065(+)	_	_	_	_	_	_	_	_	_	_	None	_
comp64992_c0_seq11	596	280-2067(+)	gi|332025612|gb|EGI65774.1|	Epsin-2 [Acromyrmex echinatior]	0.68	_	7425.XP_001606418	similar to CG8532-PA	0.8364	_	KOG2056	_	K12471	EPN
comp67910_c0_seq3	838	1741-4254(-)	gi|126323194|ref|XP_001374155.1|	PREDICTED: e3 SUMO-protein ligase PIAS4 [Monodelphis domestica]	0.5	GO:0045892;GO:0031981;GO:0016925;GO:0048522;GO:0005515	_	_	_	_	_	_	K04706	PIAS
comp66722_c0_seq4	150	1211-1660(+)	_	_	_	_	_	_	_	_	_	_	None	_
comp57795_c0_seq2	536	157-1767(+)	_	_	_	_	_	_	_	_	_	_	None	_
comp547264_c0_seq1	126	54-431(-)	_	_	_	_	_	_	_	_	_	_	None	_
comp65307_c0_seq2	570	1097-2806(-)	gi|126303519|ref|XP_001373533.1|	PREDICTED: myotubularin-related protein 9 [Monodelphis domestica]	0.68	_	_	_	_	_	_	_	None	_
comp33416_c0_seq1	267	300-1100(-)	gi|260798969|ref|XP_002594472.1|	hypothetical protein BRAFLDRAFT_87661 [Branchiostoma floridae]	0.57	_	_	_	_	_	_	_	None	_
comp67665_c0_seq4	53	195-353(-)	_	_	_	_	_	_	_	_	_	_	None	_
comp62406_c0_seq1	418	78-1331(+)	gi|62860034|ref|NP_001016608.1|	POC1 centriolar protein homolog A [Xenopus (Silurana) tropicalis]	0.76	GO:0005815;GO:0005737	7739.JGI205723	hypothetical protein	0.7811	COG2319	KOG0272;KOG0266;KOG0295	_	None	_
comp35672_c0_seq1	404	1-1212(+)	gi|512877000|ref|XP_004919172.1|	PREDICTED: oocyte zinc finger protein XlCOF7.1-like [Xenopus (Silurana) tropicalis]	0.44	_	_	_	_	_	_	_	K09228	KRAB
comp68114_c0_seq2	1863	105-5693(-)	gi|498984877|ref|XP_004530473.1|	PREDICTED: protein FAM32A-like [Ceratitis capitata]	0.71	_	7159.AAEL009779-PA	NBP2b protein, putative	0.8772	_	KOG3410	_	K13120	FAM32A
comp67290_c1_seq13	65	766-960(+)	_	_	_	_	_	_	_	_	_	_	None	_
comp491320_c0_seq1	122	40-405(+)	_	_	_	_	_	_	_	_	_	_	None	_
comp24307_c0_seq1	180	1-540(-)	_	_	_	_	_	_	_	_	_	_	None	_
comp66654_c0_seq3	321	876-1838(+)	gi|327273020|ref|XP_003221281.1|	PREDICTED: heparanase-like [Anolis carolinensis]	0.6	GO:0007160;GO:0044707;GO:0003824;GO:0048518	_	_	_	_	_	_	K07964	HPSE
comp578570_c0_seq1	163	3-491(-)	gi|170030552|ref|XP_001843152.1|	heterogeneous nuclear ribonucleoprotein [Culex quinquefasciatus]	0.65	_	_	_	_	_	_	_	K12741	HNRNPA1_3
comp53688_c0_seq2	185	138-692(+)	_	_	_	_	_	_	_	_	_	_	None	_
comp60106_c0_seq1	290	189-1058(-)	gi|321461378|gb|EFX72411.1|	hypothetical protein DAPPUDRAFT_308302 [Daphnia pulex]	0.72	_	_	_	_	_	_	_	K01074	PPT
comp57801_c0_seq1	2889	1-8667(+)	gi|405969281|gb|EKC34262.1|	hypothetical protein CGI_10018340 [Crassostrea gigas]	0.62	_	_	_	_	_	_	_	None	_
comp54365_c0_seq1	59	743-919(+)	_	_	_	_	_	_	_	_	_	_	None	_
comp63134_c0_seq1	1760	2-5284(+)	gi|507660998|ref|XP_004706236.1|	PREDICTED: serine/arginine repetitive matrix protein 2 [Echinops telfairi]	0.38	_	_	_	_	_	_	_	None	_
comp65801_c0_seq3	117	132-482(+)	gi|260806301|ref|XP_002598023.1|	hypothetical protein BRAFLDRAFT_79752 [Branchiostoma floridae]	0.77	_	7739.JGI79752	hypothetical protein	0.8019	_	KOG4753	NOG259856	None	_
comp67569_c0_seq52	4768	624-14927(-)	gi|321479130|gb|EFX90086.1|	hypothetical protein DAPPUDRAFT_186952 [Daphnia pulex]	0.68	_	_	_	_	_	_	_	None	_
comp62509_c0_seq2	327	1343-2323(-)	gi|91090015|ref|XP_967095.1|	PREDICTED: similar to TBC1 domain family, member 7 [Tribolium castaneum]	0.66	_	_	_	_	_	_	_	None	_
comp42652_c0_seq1	366	111-1208(+)	gi|410928291|ref|XP_003977534.1|	PREDICTED: small glutamine-rich tetratricopeptide repeat-containing protein alpha-like [Takifugu rubripes]	0.58	_	6945.ISCW010489-PA	secreted protein	0.75	_	KOG0553	_	None	_
comp68097_c0_seq4	1101	180-3482(-)	gi|321457568|gb|EFX68652.1|	hypothetical protein DAPPUDRAFT_203195 [Daphnia pulex]	0.55	_	_	_	_	_	_	_	K10350	ZYG11
comp63060_c0_seq2	408	550-1773(+)	gi|157103380|ref|XP_001647953.1|	polynucleotide kinase- 3'-phosphatase [Aedes aegypti]	0.68	_	_	_	_	_	_	_	K08073	PNKP
comp910584_c0_seq1	61	50-232(-)	_	_	_	_	_	_	_	_	_	_	None	_
comp65730_c0_seq1	359	1979-3055(-)	gi|260825828|ref|XP_002607868.1|	hypothetical protein BRAFLDRAFT_259692 [Branchiostoma floridae]	0.85	GO:0006098;GO:0004139;GO:0005737;GO:0009264	7739.JGI259692	hypothetical protein	0.8567	COG0274	KOG3981	_	K01619	deoC, DERA
comp53844_c0_seq1	772	366-2684(+)	gi|322801744|gb|EFZ22341.1|	hypothetical protein SINV_05649 [Solenopsis invicta]	0.64	GO:0016772	_	_	_	_	_	_	K08860	EIF2AK
comp52645_c0_seq1	88	2-265(-)	_	_	_	_	_	_	_	_	_	_	None	_
comp67097_c0_seq1	957	764-3634(-)	_	_	_	_	_	_	_	_	_	_	None	_
comp55841_c0_seq1	409	186-1415(+)	gi|498967933|ref|XP_004526190.1|	PREDICTED: AFG3-like protein 2-like isoform X1 [Ceratitis capitata]	0.74	GO:0016020;GO:0016787;GO:0000166;GO:0019538;GO:0043167	_	_	_	_	_	_	K08956	AFG3
comp68147_c0_seq18	101	1-303(-)	_	_	_	_	_	_	_	_	_	_	None	_
comp775516_c0_seq1	111	20-352(-)	_	_	_	_	_	_	_	_	_	_	None	_
comp67100_c0_seq12	278	3-836(-)	gi|321453272|gb|EFX64523.1|	hypothetical protein DAPPUDRAFT_304531 [Daphnia pulex]	0.78	_	7425.XP_001603013	similar to conserved hypothetical protein	0.7574	COG1723	KOG2861	_	None	_
comp68076_c0_seq2	1224	339-4010(+)	_	_	_	_	_	_	_	_	_	_	None	_
comp68159_c0_seq7	210	97-726(-)	gi|392340450|ref|XP_003754074.1|	PREDICTED: acyl-coenzyme A amino acid N-acyltransferase 2-like [Rattus norvegicus]	0.57	GO:0006631;GO:0042967;GO:0005777;GO:0016410	_	_	_	_	_	_	None	_
comp68428_c0_seq8	319	3226-4182(-)	gi|241714779|ref|XP_002413523.1|	carnitine-acylcarnitine carrier protein, putative [Ixodes scapularis]	0.83	GO:0006810;GO:0016021;GO:0005743	6945.ISCW022609-PA	carnitine-acylcarnitine carrier protein, putative	0.8294	_	KOG0758	_	K15109	SLC25A20_29, CACT, CACL, CRC1
comp58521_c0_seq6	179	89-625(+)	gi|241163693|ref|XP_002409327.1|	conserved hypothetical protein [Ixodes scapularis]	0.73	_	6945.ISCW003208-PA	conserved hypothetical protein	0.7595	COG3703	_	_	None	_
comp47169_c0_seq1	484	3-1457(+)	gi|443695089|gb|ELT96073.1|	hypothetical protein CAPTEDRAFT_228155 [Capitella teleta]	0.73	GO:0000166;GO:0004672	_	_	_	_	_	_	K08282	E2.7.11.1
comp68013_c0_seq1	392	1390-2565(-)	gi|345484155|ref|XP_001601427.2|	PREDICTED: putative RNA-binding protein Luc7-like 2-like [Nasonia vitripennis]	0.76	_	7460.XP_624373	similar to CG7564-PA	0.9043	COG5200	KOG0796	_	K13212	LUC7L2
comp65002_c0_seq1	522	87-1652(+)	gi|307215082|gb|EFN89889.1|	Katanin p60 ATPase-containing subunit A1 [Harpegnathos saltator]	0.73	GO:0044763;GO:0000922;GO:0005524;GO:0017111;GO:0005737;GO:0030496	7668.O61577	katanin p60 (EC:3.6.4.3); Severs microtubules in vitro in an ATP-dependent manner. This acti [...]	0.8328	COG0464	KOG0738	_	K07767	E3.6.4.3
comp62215_c0_seq1	284	237-1088(-)	gi|342326230|gb|AEL23030.1|	tetraspanin-11 [Cherax quadricarinatus]	0.81	GO:0016021	_	_	_	_	_	_	K06497	CD63, MLA1
comp64680_c0_seq1	2075	1-6225(+)	gi|242009028|ref|XP_002425295.1|	discs large protein, putative [Pediculus humanus corporis]	0.7	_	7425.XP_001605339	similar to GA19649-PA	0.7512	_	KOG0708	_	None	_
comp46294_c0_seq1	526	8-1585(-)	gi|443686395|gb|ELT89680.1|	hypothetical protein CAPTEDRAFT_104279 [Capitella teleta]	0.78	GO:0007186;GO:0004715;GO:0016021;GO:0004930	_	_	_	_	_	_	None	_
comp40943_c0_seq1	167	3-503(+)	_	_	_	_	_	_	_	_	_	_	None	_
comp16324_c0_seq1	63	791-979(-)	_	_	_	_	_	_	_	_	_	_	None	_
comp67655_c0_seq14	50	263-412(-)	_	_	_	_	_	_	_	_	_	_	None	_
comp66761_c0_seq4	541	33-1655(-)	gi|326663787|ref|XP_003197660.1|	PREDICTED: e3 ubiquitin-protein ligase HECW2-like [Danio rerio]	0.73	GO:0016567;GO:0005622;GO:0004842	31033.ENSTRUP00000030770	HECT, C2 and WW domain containing E3 ubiquitin protein ligase 2	0.7518	COG5021	_	_	K12168	HECW2
comp408971_c0_seq1	127	124-507(+)	_	_	_	_	_	_	_	_	_	_	None	_
comp29539_c0_seq1	106	173-490(+)	_	_	_	_	_	_	_	_	_	_	None	_
comp66272_c0_seq2	344	253-1284(-)	gi|260822613|ref|XP_002606696.1|	hypothetical protein BRAFLDRAFT_72537 [Branchiostoma floridae]	0.84	_	_	_	_	_	_	_	None	_
comp55952_c0_seq2	2931	2-8794(-)	gi|307185233|gb|EFN71360.1|	Probable E3 ubiquitin-protein ligase MYCBP2 [Camponotus floridanus]	0.7	_	7460.XP_623718	similar to MYC binding protein 2	0.7683	_	KOG1428	_	None	_
comp59620_c0_seq1	401	82-1284(-)	gi|512935174|ref|XP_004933210.1|	PREDICTED: uncharacterized protein LOC101742281 [Bombyx mori]	0.52	_	_	_	_	_	_	_	K09380	ZFHX4
comp59479_c0_seq2	366	3-1100(-)	gi|405969730|gb|EKC34683.1|	Transmembrane protein 8A [Crassostrea gigas]	0.61	_	_	_	_	_	_	_	None	_
comp68502_c0_seq3	815	3130-5574(-)	gi|321478292|gb|EFX89249.1|	hypothetical protein DAPPUDRAFT_303125 [Daphnia pulex]	0.63	_	51511.ENSCSAVP00000011536	annotation not avaliable	0.7778	COG2234	_	_	K01301	E3.4.17.21
comp66781_c0_seq2	162	244-729(-)	gi|71744736|ref|XP_826998.1|	arginine kinase [Trypanosoma brucei brucei strain 927/4 GUTat10.1]	0.79	GO:0006525;GO:0016310;GO:0005524;GO:0006560;GO:0004054	5691.Tb09.160.4560	arginine kinase	0.8207	COG3869	_	_	K00934	E2.7.3.3
comp50222_c0_seq1	379	319-1455(-)	gi|512936106|ref|XP_004933438.1|	PREDICTED: heterogeneous nuclear ribonucleoprotein K-like isoform X1 [Bombyx mori]	0.62	_	7460.XP_392536	bancal	0.764	_	KOG2192	_	K12886	HNRNPK
comp27661_c0_seq1	68	465-671(+)	_	_	_	_	_	_	_	_	_	_	None	_
comp67052_c0_seq2	474	4987-6408(-)	gi|322789035|gb|EFZ14493.1|	hypothetical protein SINV_08970 [Solenopsis invicta]	0.95	GO:0004013;GO:0006555;GO:0000166;GO:0006730	7425.XP_001605394	similar to CG9977-PA	0.9404	COG0499	KOG1370	_	K01251	E3.3.1.1, ahcY
comp1238_c0_seq1	125	1-375(-)	gi|326667410|ref|XP_001344881.4|	PREDICTED: gastrula zinc finger protein XlCGF57.1-like [Danio rerio]	0.6	_	_	_	_	_	_	_	None	_
comp66570_c0_seq3	313	3-944(+)	_	_	_	_	_	_	_	_	_	_	None	_
comp60775_c0_seq4	911	431-3163(-)	gi|338172705|gb|AEI83215.1|	arsenite-resistance protein 2-like protein [Litopenaeus vannamei]	0.78	GO:0000166;GO:0005622;GO:0008270	6945.ISCW011341-PA	arsenite-resistance protein, putative	0.8235	_	KOG2295	_	None	_
comp748617_c0_seq1	116	2-352(+)	_	_	_	_	_	_	_	_	_	_	None	_
comp61637_c0_seq1	222	1-669(+)	gi|512859021|ref|XP_004916871.1|	PREDICTED: uncharacterized protein LOC101730913 [Xenopus (Silurana) tropicalis]	0.49	_	_	_	_	_	_	_	None	_
comp48066_c0_seq1	105	2-316(+)	_	_	_	_	_	_	_	_	_	_	None	_
comp55428_c0_seq2	306	647-1564(-)	gi|321455583|gb|EFX66712.1|	hypothetical protein DAPPUDRAFT_229355 [Daphnia pulex]	0.74	_	_	_	_	_	_	_	None	_
comp48059_c0_seq1	219	65-721(+)	_	_	_	_	_	_	_	_	_	_	None	_
comp66293_c0_seq17	70	1138-1347(-)	_	_	_	_	_	_	_	_	_	_	None	_
comp64951_c0_seq1	68	221-424(+)	gi|157137105|ref|XP_001663889.1|	hypothetical protein AaeL_AAEL013708 [Aedes aegypti]	0.69	_	_	_	_	_	_	_	None	_
comp914147_c0_seq1	88	91-354(-)	_	_	_	_	_	_	_	_	_	_	None	_
comp29440_c0_seq1	56	1-168(-)	_	_	_	_	_	_	_	_	_	_	None	_
comp66781_c0_seq7	267	1-801(-)	gi|270298180|gb|ACZ68114.1|	arginine kinase [Pteromalus puparum]	0.73	GO:0000166;GO:0016301	7425.XP_001607122	similar to arginine kinase-like protein	0.7569	COG3869	_	_	K00933	E2.7.3.2
comp64516_c0_seq4	1219	2-3658(+)	gi|390343697|ref|XP_003725944.1|	PREDICTED: uncharacterized protein LOC100893625 [Strongylocentrotus purpuratus]	0.5	_	_	_	_	_	_	_	None	_
comp50370_c0_seq1	317	130-1080(-)	gi|91087181|ref|XP_975417.1|	PREDICTED: similar to AGAP010034-PA [Tribolium castaneum]	0.67	GO:0006351	7070.XP_975417	similar to AGAP010034-PA	0.774	COG5097	KOG3169	_	K15128	MED6
comp67975_c1_seq3	103	1-309(+)	_	_	_	_	_	_	_	_	_	_	None	_
comp60833_c0_seq2	2416	282-7529(+)	gi|242019111|ref|XP_002430009.1|	Spectrin alpha chain, putative [Pediculus humanus corporis]	0.92	GO:0035335;GO:0005509;GO:0004725;GO:0006570	7070.XP_973750	similar to spectrin	0.904	_	KOG0040	_	K06114	SPTA
comp34038_c0_seq1	127	1-381(+)	_	_	_	_	_	_	_	_	_	_	None	_
comp65596_c0_seq1	1220	109-3768(-)	gi|260837396|ref|XP_002613690.1|	hypothetical protein BRAFLDRAFT_131618 [Branchiostoma floridae]	0.45	_	_	_	_	_	_	_	None	_
comp53446_c0_seq1	670	61-2070(-)	gi|383858142|ref|XP_003704561.1|	PREDICTED: uncharacterized protein LOC100874963 [Megachile rotundata]	0.76	GO:0005488	7460.XP_395427	similar to zinc finger protein 585A	0.7649	COG5048	KOG1721	_	None	_
comp63828_c0_seq3	789	1-2367(+)	gi|126337602|ref|XP_001366189.1|	PREDICTED: TBC1 domain family member 4 [Monodelphis domestica]	0.72	GO:0032869;GO:0016192	9615.ENSCAFP00000023896	TBC1 (tre-2/USP6, BUB2, cdc16) domain family, member 1	0.8402	COG5210	_	_	None	_
comp317130_c0_seq1	151	1-453(-)	_	_	_	_	_	_	_	_	_	_	None	_
comp62685_c0_seq1	126	112-489(-)	_	_	_	_	_	_	_	_	_	_	None	_
comp31124_c0_seq1	137	118-531(+)	_	_	_	_	_	_	_	_	_	_	None	_
comp50498_c0_seq3	121	117-479(+)	gi|242018813|ref|XP_002429865.1|	J domain-containing protein C21orf55, putative [Pediculus humanus corporis]	0.65	_	_	_	_	_	_	_	None	_
comp67678_c0_seq6	342	133-1158(+)	gi|66501241|ref|XP_392175.2|	PREDICTED: BTB/POZ domain-containing protein 2-like [Apis mellifera]	0.5	_	_	_	_	_	_	_	None	_
comp41324_c0_seq1	320	8-967(-)	gi|195399063|ref|XP_002058140.1|	GJ15922 [Drosophila virilis]	0.61	GO:0004721;GO:0006470	7070.XP_967470	similar to CG14211-PB	0.7625	COG2453	KOG1716	_	K14819	DUSP12, YVH1
comp66161_c0_seq18	193	360-938(-)	gi|321468379|gb|EFX79364.1|	hypothetical protein DAPPUDRAFT_319680 [Daphnia pulex]	0.58	_	_	_	_	_	_	_	None	_
comp53331_c0_seq1	133	71-472(+)	_	_	_	_	_	_	_	_	_	_	None	_
comp66731_c0_seq1	99	350-646(+)	gi|291230836|ref|XP_002735371.1|	PREDICTED: hypothetical protein [Saccoglossus kowalevskii]	0.64	_	_	_	_	_	_	_	None	_
comp63154_c0_seq1	120	151-510(+)	gi|242004226|ref|XP_002436279.1|	brain protein, putative [Ixodes brain protein, putative [Ixodes scapularis]	0.9	_	6945.ISCW019127-PA	brain protein, putative	0.8972	_	KOG1589	_	None	_
comp48443_c0_seq2	589	1-1767(+)	gi|498999780|ref|XP_004554564.1|	PREDICTED: molybdenum cofactor sulfurase-like [Maylandia zebra]	0.62	GO:0043167	_	_	_	_	_	_	K15631	ABA3
comp808613_c0_seq1	140	3-425(+)	gi|390356505|ref|XP_003728811.1|	PREDICTED: uncharacterized protein LOC100888155 [Strongylocentrotus purpuratus]	0.85	_	_	_	_	_	_	_	None	_
comp64640_c0_seq1	494	401-1882(+)	gi|321471609|gb|EFX82581.1|	hypothetical protein DAPPUDRAFT_48979 [Daphnia pulex]	0.85	GO:0050661;GO:0006749;GO:0006098;GO:0004345	7070.NP_001153409	glucose-6-phosphate dehydrogenase (EC:1.1.1.49)	0.8271	COG0364	KOG0563	_	K00036	G6PD, zwf
comp66867_c0_seq9	131	3-395(+)	_	_	_	_	_	_	_	_	_	_	None	_
comp62427_c0_seq1	533	76-1674(+)	gi|290566739|gb|ADD39719.1|	PAK1 interacting protein 1 [Scylla paramamosain]	0.68	_	_	_	_	_	_	_	K14830	MAK11, PAK1IP1
comp47886_c0_seq1	107	3-323(+)	_	_	_	_	_	_	_	_	_	_	None	_
comp68390_c0_seq7	61	506-688(+)	_	_	_	_	_	_	_	_	_	_	None	_
comp64753_c0_seq4	529	102-1688(-)	gi|410902689|ref|XP_003964826.1|	PREDICTED: lysine-specific demethylase 8-like [Takifugu rubripes]	0.62	_	_	_	_	_	_	_	None	_
comp67294_c0_seq2	1499	136-4632(+)	gi|118097026|ref|XP_423749.2|	PREDICTED: TATA element modulatory factor [Gallus gallus]	0.65	_	_	_	_	_	_	_	None	_
comp61707_c0_seq2	967	128-3028(-)	gi|405953553|gb|EKC21194.1|	Squamous cell carcinoma antigen recognized by T-cells 3 [Crassostrea gigas]	0.56	_	_	_	_	_	_	_	None	_
comp66991_c1_seq15	3002	211-9216(+)	gi|339897707|ref|XP_001464299.2|	putative kinesin K39 [Leishmania infantum JPCM5]	0.42	_	_	_	_	_	_	_	None	_
comp60411_c0_seq1	205	2-616(+)	gi|321471178|gb|EFX82151.1|	hypothetical protein DAPPUDRAFT_49070 [Daphnia pulex]	0.73	_	_	_	_	_	_	_	K01014	E2.8.2.1, SULT1A
comp351029_c0_seq1	56	163-330(-)	_	_	_	_	_	_	_	_	_	_	None	_
comp52286_c0_seq1	905	2-2716(+)	gi|260793791|ref|XP_002591894.1|	hypothetical protein BRAFLDRAFT_125529 [Branchiostoma floridae]	0.48	_	_	_	_	_	_	_	K11658	BAZ1B, WSTF
comp68261_c0_seq13	146	281-718(-)	_	_	_	_	_	_	_	_	_	_	None	_
comp68141_c0_seq2	302	1702-2607(-)	gi|340710743|ref|XP_003393945.1|	PREDICTED: hypothetical protein LOC100649916 isoform 1 [Bombus terrestris]	0.77	_	7460.XP_392232	similar to CG10249-PA, isoform A	0.8539	COG0666	KOG0514	_	None	_
comp52339_c0_seq1	339	412-1428(+)	gi|241859217|ref|XP_002416197.1|	purple acid phosphatase, putative [Ixodes scapularis]	0.7	_	_	_	_	_	_	_	None	_
comp67908_c0_seq1	105	159-473(+)	_	_	_	_	_	_	_	_	_	_	None	_
comp65078_c0_seq6	420	340-1599(+)	gi|358442122|gb|AEU11366.1|	Broad-complex protein isoform 4 [Penaeus monodon]	0.75	GO:0046872;GO:0005622;GO:0003676	_	_	_	_	_	_	None	_
comp55025_c0_seq7	236	2436-3143(+)	gi|345491212|ref|XP_001603815.2|	PREDICTED: serine-arginine protein 55-like isoform 2 [Nasonia vitripennis]	0.68	GO:0097159;GO:1901363;GO:0006397;GO:0008380	9796.ENSECAP00000021390	splicing factor, arginine/serine-rich 6	0.8103	COG0724	KOG0106	_	K12893	SFRS4_5_6
comp47584_c0_seq1	143	303-731(-)	_	_	_	_	_	_	_	_	_	_	None	_
comp68297_c1_seq1	159	2-478(+)	_	_	_	_	_	_	_	_	_	_	None	_
comp67880_c0_seq1	780	2174-4513(-)	gi|242012531|ref|XP_002426986.1|	transmembrane protein 16E, putative [Pediculus humanus corporis]	0.77	GO:0016021;GO:0006811	7070.XP_969404	similar to CG16718-PA, isoform A	0.7618	_	KOG2514	_	None	_
comp63082_c0_seq1	341	1909-2931(-)	gi|270002092|gb|EEZ98539.1|	hypothetical protein TcasGA2_TC001043 [Tribolium castaneum]	0.67	_	_	_	_	_	_	_	None	_
comp43952_c0_seq2	760	822-3101(-)	gi|6288686|gb|AAF06698.1|AF047489_1	muskelin [Homo sapiens]	0.77	GO:0007165	7739.JGI105146	hypothetical protein	0.8173	_	KOG2437	_	None	_
comp67100_c0_seq11	500	76-1575(-)	gi|321453272|gb|EFX64523.1|	hypothetical protein DAPPUDRAFT_304531 [Daphnia pulex]	0.78	_	7425.XP_001603013	similar to conserved hypothetical protein	0.786	COG1723	KOG2861	_	K01920	E6.3.2.3, gshB
comp784349_c0_seq1	151	1-453(-)	_	_	_	_	_	_	_	_	_	_	None	_
comp64114_c0_seq4	1765	5555-10849(-)	gi|328698761|ref|XP_001945506.2|	PREDICTED: rho guanine nucleotide exchange factor 11-like [Acyrthosiphon pisum]	0.64	GO:0005622;GO:0009966;GO:0035556	_	_	_	_	_	_	None	_
comp629717_c0_seq1	66	352-549(-)	_	_	_	_	_	_	_	_	_	_	None	_
comp57875_c0_seq1	131	550-942(-)	_	_	_	_	_	_	_	_	_	_	None	_
comp42999_c0_seq1	207	1-621(-)	gi|328781079|ref|XP_003249917.1|	PREDICTED: histone-lysine N-methyltransferase E(z) isoform 1 [Apis mellifera]	0.75	GO:0016740	_	_	_	_	_	_	K11430	EZH
comp50583_c0_seq1	64	305-496(+)	_	_	_	_	_	_	_	_	_	_	None	_
comp777041_c0_seq1	126	2-382(+)	_	_	_	_	_	_	_	_	_	_	None	_
comp36206_c0_seq1	357	1-1071(+)	_	_	_	_	_	_	_	_	_	_	None	_
comp34373_c0_seq2	299	73-969(-)	gi|242019963|ref|XP_002430427.1|	conserved hypothetical protein [Pediculus humanus corporis]	0.78	_	_	_	_	_	_	_	None	_
comp66553_c0_seq1	73	2-220(+)	_	_	_	_	_	_	_	_	_	_	None	_
comp57820_c0_seq2	795	74-2458(-)	gi|328793233|ref|XP_395889.4|	PREDICTED: cyclic AMP-dependent transcription factor ATF-6 alpha isoform 1 [Apis mellifera]	0.59	_	_	_	_	_	_	_	K09054	ATF6
comp59370_c0_seq1	73	785-1003(-)	_	_	_	_	_	_	_	_	_	_	None	_
comp40440_c0_seq1	78	287-520(+)	_	_	_	_	_	_	_	_	_	_	None	_
comp808026_c0_seq1	80	81-320(+)	_	_	_	_	_	_	_	_	_	_	None	_
comp10623_c0_seq1	92	182-460(+)	_	_	_	_	_	_	_	_	_	_	None	_
comp66622_c0_seq2	64	3-194(+)	_	_	_	_	_	_	_	_	_	_	None	_
comp62803_c0_seq1	1473	305-4723(-)	gi|118076609|gb|ABK60046.1|	alpha-2-macroglobulin [Macrobrachium rosenbergii]	0.99	GO:0005615;GO:0010951;GO:0004866	_	_	_	_	_	_	K03910	A2M
comp786637_c0_seq1	121	1-366(+)	gi|328703211|ref|XP_001949790.2|	PREDICTED: hypothetical protein LOC100166252 [Acyrthosiphon pisum]	0.72	_	_	_	_	_	_	_	None	_
comp44821_c0_seq1	502	3-1508(+)	gi|94733311|emb|CAK04654.1|	novel protein similar to vertebrate transmembrane protein 5 (TMEM5) [Danio rerio]	0.6	_	_	_	_	_	_	_	None	_
comp434887_c0_seq1	256	59-829(+)	gi|505775716|ref|XP_004602292.1|	PREDICTED: sorting nexin-13 [Sorex araneus]	0.64	GO:0007154	_	_	_	_	_	_	None	_
comp304279_c0_seq1	50	2-151(-)	_	_	_	_	_	_	_	_	_	_	None	_
comp58640_c0_seq1	220	139-801(+)	gi|392858790|gb|AFM85237.1|	M-phase phosphoprotein 6 protein [Penaeus monodon]	0.73	_	_	_	_	_	_	_	K12593	MPHOSPH6, MPP6
comp68438_c0_seq6	801	624-3029(+)	_	_	_	_	_	_	_	_	_	_	None	_
comp68417_c0_seq2	83	3-251(+)	_	_	_	_	_	_	_	_	_	_	None	_
comp66848_c0_seq1	467	2725-4125(-)	gi|383862525|ref|XP_003706734.1|	PREDICTED: F-box only protein 9-like [Megachile rotundata]	0.62	_	_	_	_	_	_	_	K10295	FBXO9
comp62334_c0_seq2	279	582-1418(+)	gi|328704916|ref|XP_001946085.2|	PREDICTED: ecdysone-induced protein 75B, isoforms C/D [Acyrthosiphon pisum]	0.51	_	_	_	_	_	_	_	K08701	NR1D3
comp42529_c0_seq1	276	3-830(+)	gi|170056282|ref|XP_001863960.1|	mitochondrial 28S ribosomal protein S2 [Culex quinquefasciatus]	0.82	GO:0042254;GO:0006412;GO:0003735;GO:0015935	7176.CPIJ013588-PA	mitochondrial 28S ribosomal protein S2	0.8254	COG0052	KOG0832	_	None	_
comp67100_c0_seq18	489	76-1542(-)	gi|321453272|gb|EFX64523.1|	hypothetical protein DAPPUDRAFT_304531 [Daphnia pulex]	0.79	_	7425.XP_001603013	similar to conserved hypothetical protein	0.76	COG1723	KOG2861	_	None	_
comp60327_c0_seq4	69	2-208(-)	_	_	_	_	_	_	_	_	_	_	None	_
comp60219_c0_seq2	353	3-1061(+)	gi|330371799|gb|AEC12820.1|	lactate dehydrogenase [Litopenaeus L-lactate dehydrogenase isoform 1 [Litopenaeus vannamei]	0.97	GO:0006534;GO:0006094;GO:0000166;GO:0006096;GO:0004459;GO:0044262;GO:0055114;GO:0005737	7176.CPIJ014454-PA	l-lactate dehydrogenase	0.8717	COG0039	KOG1495	_	K00016	LDH, ldh
comp59324_c0_seq2	152	224-682(+)	_	_	_	_	_	_	_	_	_	_	None	_
comp32921_c0_seq2	385	127-1281(+)	gi|312373747|gb|EFR21438.1|	hypothetical protein AND_17063 [Anopheles darlingi]	0.63	_	_	_	_	_	_	_	K14012	SHP1, UBX1, NSFL1C
comp64802_c0_seq3	3445	1256-11590(-)	gi|189237363|ref|XP_970443.2|	PREDICTED: similar to kismet CG3696-PA [Tribolium castaneum]	0.84	GO:0005634;GO:0003677;GO:0005524;GO:0000785;GO:0003682;GO:0004386	7070.XP_970443	similar to CG3696-PA, isoform A	0.8809	COG0553	_	_	K14437	CHD7
comp61805_c0_seq3	156	43-510(-)	_	_	_	_	_	_	_	_	_	_	None	_
comp20296_c0_seq1	186	3-560(-)	gi|321463993|gb|EFX75004.1|	hypothetical protein DAPPUDRAFT_250988 [Daphnia pulex]	0.74	_	_	_	_	_	_	_	None	_
comp67225_c0_seq14	688	4086-6149(+)	gi|321469594|gb|EFX80574.1|	hypothetical protein DAPPUDRAFT_318475 [Daphnia pulex]	0.55	GO:0044238;GO:0044237;GO:0003824;GO:0071704	_	_	_	_	_	_	K14951	ATP13A3_4_5
comp41171_c0_seq1	145	1-435(+)	gi|432846329|ref|XP_004065883.1|	PREDICTED: LOW QUALITY PROTEIN: DNA polymerase theta-like [Oryzias latipes]	0.7	GO:0097159;GO:1901363;GO:0003824	_	_	_	_	_	_	K02349	POLQ
comp39288_c0_seq1	247	188-928(-)	gi|158286268|ref|XP_308650.4|	AGAP007107-PA [Anopheles gambiae str. PEST]	0.71	_	7070.XP_967556	similar to DnaJ (Hsp40) homolog, subfamily B, member 1	0.7944	COG0484	KOG0714	_	K09510	DNAJB4
comp66209_c0_seq2	597	96-1886(-)	gi|383848471|ref|XP_003699873.1|	PREDICTED: uncharacterized protein LOC100878505 [Megachile rotundata]	0.54	_	_	_	_	_	_	_	None	_
comp58855_c0_seq1	489	126-1592(+)	gi|156402840|ref|XP_001639798.1|	predicted protein [Nematostella predicted protein [Nematostella vectensis]	0.51	GO:0016020;GO:0055085;GO:0005216;GO:0006811	_	_	_	_	_	_	K15381	DIRC2, SLC49A3
comp70393_c0_seq1	133	2-403(+)	gi|431832960|gb|AGA17871.1|	hemocyanin subunit 1 [Macrobrachium nipponense]	0.95	GO:0055114;GO:0016491	_	_	_	_	_	_	None	_
comp62978_c0_seq1	222	217-882(+)	gi|215422334|ref|NP_001135856.1|	big brother [Nasonia vitripennis]	0.76	GO:0045941;GO:0003713;GO:0005667	7425.NP_001135856	big brother	0.8263	_	KOG4785	_	None	_
comp299552_c0_seq1	91	25-297(-)	_	_	_	_	_	_	_	_	_	_	None	_
comp64994_c0_seq7	53	73-231(+)	_	_	_	_	_	_	_	_	_	_	None	_
comp53521_c0_seq3	376	2-1132(+)	gi|193669368|ref|XP_001949074.1|	PREDICTED: transmembrane and coiled-coil domains protein 2-like [Acyrthosiphon pisum]	0.75	GO:0016021	_	_	_	_	_	_	None	_
comp68491_c0_seq5	375	3-1130(+)	gi|512873541|ref|XP_004918673.1|	PREDICTED: uncharacterized protein LOC101731501 [Xenopus (Silurana) tropicalis]	0.57	_	_	_	_	_	_	_	None	_
comp68440_c2_seq11	272	4009-4824(-)	_	_	_	_	_	_	_	_	_	_	None	_
comp50148_c0_seq1	515	2-1546(+)	gi|321475961|gb|EFX86922.1|	hypothetical protein DAPPUDRAFT_221739 [Daphnia pulex]	0.69	GO:0016043;GO:0009266;GO:0006979;GO:0044248;GO:0006120;GO:0048523;GO:0051865;GO:0031323;GO:0044444;GO:0042981;GO:0019899;GO:0000209	7222.FBpp0150434	GH16528	0.751	_	KOG0006	_	K04556	PARK2
comp65516_c0_seq2	573	823-2541(+)	gi|148689751|gb|EDL21698.1|	mCG52535 [Mus musculus]	0.42	_	_	_	_	_	_	_	None	_
comp67072_c1_seq19	102	108-413(-)	_	_	_	_	_	_	_	_	_	_	None	_
comp67233_c0_seq5	1243	495-4223(+)	gi|383858128|ref|XP_003704554.1|	PREDICTED: trafficking kinesin-binding protein milt-like [Megachile rotundata]	0.59	GO:0007165;GO:0050811;GO:0008333;GO:0005739;GO:0005769	_	_	_	_	_	_	K15369	TRAK1
comp67426_c0_seq2	389	574-1740(-)	gi|189241141|ref|XP_973953.2|	PREDICTED: similar to CG6439 CG6439-PA [Tribolium castaneum]	0.83	GO:0006099;GO:0000287;GO:0004449;GO:0005875;GO:0005739;GO:0051287	7070.XP_973953	similar to CG6439-PA	0.8619	COG0473	KOG0784	_	K00030	IDH3
comp66694_c0_seq4	266	136-933(+)	gi|260840904|ref|XP_002613806.1|	hypothetical protein BRAFLDRAFT_85347 [Branchiostoma floridae]	0.6	GO:0016491	_	_	_	_	_	_	K00072	SPR
comp54935_c0_seq1	165	117-611(+)	gi|402536590|gb|AFQ62796.1|	cyclophilin A [Scylla paramamosain]	0.91	GO:0006457;GO:0003755;GO:0000413	7739.JGI114823	hypothetical protein; PPIases accelerate the folding of proteins. It catalyzes the cis-trans [...]	0.9068	COG0652	KOG0865	NOG286972	K09565	PPIF
comp56053_c0_seq1	337	20-1030(-)	gi|260810354|ref|XP_002599929.1|	hypothetical protein BRAFLDRAFT_74053 [Branchiostoma floridae]	0.67	_	_	_	_	_	_	_	None	_
comp68495_c0_seq2	138	963-1376(-)	_	_	_	_	_	_	_	_	_	_	None	_
comp59571_c0_seq2	342	67-1092(-)	gi|156739319|ref|NP_001096608.1|	DNA excision repair protein ERCC-1 [Danio rerio]	0.82	GO:0005634;GO:0006281;GO:0003684;GO:0004519	7955.ENSDARP00000041750	excision repair cross-complementing rodent repair deficiency, complementation group 1	0.8232	COG5241	KOG2841	_	K10849	ERCC1
comp58687_c0_seq1	352	1-1056(+)	gi|388542149|gb|AFK65508.1|	cyclin-dependent kinases 2 [Macrobrachium rosenbergii]	1	GO:0000074;GO:0005524;GO:0009069;GO:0006468;GO:0007067;GO:0004693;GO:0045023;GO:0008283;GO:0051301;GO:0000082	7668.XP_001178731	similar to cyclin dependent kinase 2	0.8283	COG0515	KOG0594	_	K02206	CDK2
comp10361_c0_seq1	122	1-366(-)	_	_	_	_	_	_	_	_	_	_	None	_
comp56537_c0_seq1	110	77-406(+)	gi|241999430|ref|XP_002434358.1|	conserved hypothetical protein [Ixodes scapularis]	0.94	GO:0016021;GO:0004190	_	_	_	_	_	_	K09598	SPPL3
comp540042_c0_seq1	141	1-423(-)	gi|358442122|gb|AEU11366.1|	Broad-complex protein isoform 4 [Penaeus monodon]	0.71	GO:0006355;GO:0005622;GO:0003676	7955.ENSDARP00000095054	zinc finger protein	0.7812	_	KOG1721	_	None	_
comp48186_c1_seq1	154	363-824(-)	gi|383857395|ref|XP_003704190.1|	PREDICTED: fibroblast growth factor receptor 1-A-like [Megachile rotundata]	0.83	GO:0008152;GO:0003824	7425.XP_001607839	similar to RH02823p	0.8952	COG0537	KOG3275	_	K02089	CDK4
comp46396_c0_seq2	137	3-416(+)	_	_	_	_	_	_	_	_	_	_	None	_
comp66209_c0_seq9	1182	96-3641(-)	gi|383848471|ref|XP_003699873.1|	PREDICTED: uncharacterized protein LOC100878505 [Megachile rotundata]	0.54	_	_	_	_	_	_	_	None	_
comp64060_c0_seq3	215	712-1356(+)	_	_	_	_	_	_	_	_	_	_	None	_
comp490054_c0_seq1	94	122-406(+)	_	_	_	_	_	_	_	_	_	_	None	_
comp58313_c0_seq4	963	107-2995(+)	gi|321469052|gb|EFX80034.1|	hypothetical protein DAPPUDRAFT_212220 [Daphnia pulex]	0.86	GO:0006886;GO:0008565;GO:0030131;GO:0016192	7260.FBpp0253788	GK24645	0.8927	COG5096	KOG1077	_	K11824	AP2A
comp39449_c0_seq1	242	3-728(+)	_	_	_	_	_	_	_	_	_	_	None	_
comp46587_c0_seq1	454	139-1500(+)	gi|443725752|gb|ELU13203.1|	hypothetical protein CAPTEDRAFT_149382 [Capitella teleta]	0.86	GO:0006013;GO:0006098;GO:0046872;GO:0006000;GO:0042732;GO:0009045	7719.ENSCINP00000019093	similar to predicted protein	0.8252	COG2115	_	_	K01805	xylA
comp64901_c0_seq3	220	2-661(+)	_	_	_	_	_	_	_	_	_	_	None	_
comp55643_c0_seq1	71	322-534(+)	_	_	_	_	_	_	_	_	_	_	None	_
comp50093_c0_seq1	133	505-903(-)	_	_	_	_	_	_	_	_	_	_	None	_
comp22792_c0_seq1	334	115-1119(+)	_	_	_	_	_	_	_	_	_	_	None	_
comp1014276_c0_seq1	56	1-168(+)	_	_	_	_	_	_	_	_	_	_	None	_
comp59971_c0_seq4	255	1-765(+)	gi|328723024|ref|XP_001946040.2|	PREDICTED: inositol-tetrakisphosphate 1-kinase-like [Acyrthosiphon pisum]	0.67	GO:0016301;GO:0016773	_	_	_	_	_	_	K00913	ITPK1
comp48620_c0_seq1	100	46-345(+)	_	_	_	_	_	_	_	_	_	_	None	_
comp68406_c0_seq8	1000	1051-4053(+)	gi|291240503|ref|XP_002740158.1|	PREDICTED: Pao retrotransposon peptidase family protein-like, partial [Saccoglossus kowalevskii]	0.55	_	_	_	_	_	_	_	None	_
comp66459_c0_seq1	533	2-1603(+)	gi|313238766|emb|CBY13786.1|	unnamed protein product [Oikopleura dioica]	0.55	_	_	_	_	_	_	_	None	_
comp47977_c0_seq1	288	180-1043(+)	gi|466088513|ref|XP_004286390.1|	PREDICTED: RNA exonuclease 1 homolog [Orcinus orca]	0.52	_	_	_	_	_	_	_	K14570	REX1, REXO1, RNH70
comp65296_c0_seq6	79	1199-1435(-)	_	_	_	_	_	_	_	_	_	_	None	_
comp31892_c0_seq1	81	1-243(+)	gi|449666272|ref|XP_004206315.1|	PREDICTED: uncharacterized protein LOC101234956 [Hydra magnipapillata]	0.61	_	_	_	_	_	_	_	None	_
comp22689_c0_seq1	157	2-475(+)	_	_	_	_	_	_	_	_	_	_	None	_
comp56956_c0_seq2	2429	369-7655(+)	gi|383857078|ref|XP_003704033.1|	PREDICTED: LOW QUALITY PROTEIN: nucleosome-remodeling factor subunit NURF301-like [Megachile rotundata]	0.65	GO:0005488	_	_	_	_	_	_	K11728	BPTF, E(bx)
comp55965_c0_seq2	674	45-2066(+)	gi|390334526|ref|XP_783509.2|	PREDICTED: sec1 family domain-containing protein 2-like [Strongylocentrotus purpuratus]	0.56	_	_	_	_	_	_	_	None	_
comp53684_c0_seq2	1222	3-3671(+)	gi|149043698|gb|EDL97149.1|	rCG60899 [Rattus norvegicus]	0.48	GO:0044763;GO:0007275;GO:0048856;GO:0044767	_	_	_	_	_	_	None	_
comp535131_c0_seq1	165	2-499(+)	gi|466075242|ref|XP_004283293.1|	PREDICTED: zinc finger protein 160-like isoform 1 [Orcinus orca]	0.44	_	_	_	_	_	_	_	None	_
comp63375_c0_seq3	318	3-956(-)	gi|332030658|gb|EGI70346.1|	UHRF1-binding protein 1-like protein [Acromyrmex echinatior]	0.84	_	7244.FBpp0231901	GJ17484	0.7707	_	KOG2955	_	None	_
comp61175_c0_seq1	396	704-1891(-)	gi|395827361|ref|XP_003786873.1|	PREDICTED: DNA/RNA-binding protein KIN17 [Otolemur garnettii]	0.68	_	7460.XP_394964	kin17 protein	0.7692	_	KOG2837	_	K13102	KIN
comp64108_c0_seq3	1323	3-3971(-)	gi|498968827|ref|XP_004547002.1|	PREDICTED: terminal uridylyltransferase 7-like isoform X1 [Maylandia zebra]	0.7	_	_	_	_	_	_	_	K13291	TUT
comp43275_c0_seq3	504	98-1609(+)	gi|358442122|gb|AEU11366.1|	Broad-complex protein isoform 4 [Penaeus monodon]	0.67	GO:0005488	7460.Q2PGG2	Broad-complex	0.7753	_	KOG4441	_	K02174	BR-C
comp67846_c0_seq7	249	339-1085(-)	gi|321476815|gb|EFX87775.1|	hypothetical protein DAPPUDRAFT_311964 [Daphnia pulex]	0.68	_	_	_	_	_	_	_	None	_
comp67683_c0_seq5	123	304-672(-)	_	_	_	_	_	_	_	_	_	_	None	_
comp1152696_c0_seq1	74	134-355(-)	_	_	_	_	_	_	_	_	_	_	None	_
comp65031_c0_seq11	883	2-2653(+)	gi|242004976|ref|XP_002423351.1|	Filamin-C, putative [Pediculus humanus corporis]	0.87	GO:0003779	121224.XP_002423351	Filamin-C, putative	0.8786	_	KOG0518	_	K04437	FLNA
comp62254_c0_seq5	220	118-777(+)	_	_	_	_	_	_	_	_	_	_	None	_
comp63662_c0_seq1	621	695-2557(-)	gi|242001034|ref|XP_002435160.1|	IK cytokine down-regulator of HLA class II, putative [Ixodes scapularis]	0.62	GO:0044424	_	_	_	_	_	_	K13109	IK, RED, RER
comp63355_c0_seq3	615	125-1969(+)	gi|512917754|ref|XP_004928965.1|	PREDICTED: uncharacterized protein KIAA2013 homolog [Bombyx mori]	0.66	_	7165.AGAP010005-PA	AGAP010005-PA	0.7704	_	KOG3778	_	None	_
comp44215_c0_seq1	289	1-867(+)	gi|357431154|gb|AET79206.1|	toll-interacting protein [Litopenaeus vannamei]	0.84	_	_	_	_	_	_	_	K05402	TOLLIP
comp53175_c0_seq1	66	1-198(+)	_	_	_	_	_	_	_	_	_	_	None	_
comp22056_c0_seq1	340	218-1240(+)	gi|443725232|gb|ELU12912.1|	hypothetical protein CAPTEDRAFT_112775 [Capitella teleta]	0.74	_	_	_	_	_	_	_	None	_
comp54427_c0_seq1	81	535-777(+)	_	_	_	_	_	_	_	_	_	_	None	_
comp3859_c0_seq1	136	2-412(+)	_	_	_	_	_	_	_	_	_	_	None	_
comp746327_c0_seq1	215	1-645(-)	_	_	_	_	_	_	_	_	_	_	None	_
comp65547_c0_seq1	878	204-2837(+)	gi|307174122|gb|EFN64780.1|	Transmembrane channel-like protein 5 [Camponotus floridanus]	0.56	_	_	_	_	_	_	_	None	_
comp67711_c0_seq1	577	2129-3859(-)	gi|260816654|ref|XP_002603203.1|	hypothetical protein BRAFLDRAFT_266349 [Branchiostoma floridae]	0.9	GO:0005739;GO:0016874	7739.JGI266349	hypothetical protein	0.9024	COG4799	KOG0540	_	K01969	E6.4.1.4B
comp56197_c0_seq1	469	304-1710(+)	gi|62859425|ref|NP_001016099.1|	UPF0415 protein C7orf25 homolog [Xenopus (Silurana) tropicalis]	0.66	_	_	_	_	_	_	_	None	_
comp67355_c0_seq2	2865	2-8596(+)	gi|383852048|ref|XP_003701542.1|	PREDICTED: uncharacterized protein LOC100880818 [Megachile rotundata]	0.49	_	_	_	_	_	_	_	None	_
comp11795_c0_seq1	84	1-252(+)	gi|229367036|gb|ACQ58498.1|	Dynein light chain 2, cytoplasmic [Anoplopoma fimbria]	0.95	GO:0002009;GO:0005874;GO:0006260;GO:0048477;GO:0003774;GO:0042127;GO:0009792;GO:0030286;GO:0005829;GO:0040035;GO:0006914;GO:0007017;GO:0005886;GO:0008092;GO:0040020;GO:0005813;GO:0043652;GO:0008039;GO:0006915;GO:0040010;GO:0035046;GO:0016459;GO:0040011;GO:0006898;GO:0019886;GO:0010171;GO:0002119	8090.ENSORLP00000006685	.	0.9518	_	KOG3430	_	K10418	DYNLL
comp439845_c0_seq1	65	463-657(+)	_	_	_	_	_	_	_	_	_	_	None	_
comp592886_c0_seq1	167	285-785(+)	_	_	_	_	_	_	_	_	_	_	None	_
comp45748_c0_seq1	400	34-1233(-)	gi|405970954|gb|EKC35815.1|	hypothetical protein CGI_10019085 [Crassostrea gigas]	0.81	GO:0005622;GO:0008270;GO:0003676	59729.ENSTGUP00000003870	Zinc finger protein 341 [Taeniopygia guttata]	0.8	COG5048	_	_	None	_
comp65397_c0_seq1	76	134-361(+)	_	_	_	_	_	_	_	_	_	_	None	_
comp361382_c0_seq1	127	1-381(+)	gi|312378116|gb|EFR24774.1|	hypothetical protein AND_10414 [Anopheles darlingi]	0.45	_	_	_	_	_	_	_	None	_
comp10989_c0_seq1	348	3-1049(+)	_	_	_	_	_	_	_	_	_	_	None	_
comp68316_c1_seq6	246	2699-3436(+)	_	_	_	_	_	_	_	_	_	_	None	_
comp11863_c0_seq1	141	121-546(+)	gi|307186990|gb|EFN72324.1|	SCAN domain-containing protein 3 [Camponotus floridanus]	0.72	_	_	_	_	_	_	_	None	_
comp61378_c0_seq7	949	2-2848(+)	gi|260833196|ref|XP_002611543.1|	hypothetical protein BRAFLDRAFT_63818 [Branchiostoma floridae]	0.66	_	_	_	_	_	_	_	K13718	OTUD4
comp60854_c0_seq2	897	91-2784(+)	gi|328792482|ref|XP_003251732.1|	PREDICTED: dystrophin, isoforms A/C/F/G/H-like [Apis mellifera]	0.75	_	7668.Q9BK91	Dystrophin-like protein	0.7818	COG5069	KOG4286	_	None	_
comp35043_c0_seq1	139	278-694(-)	_	_	_	_	_	_	_	_	_	_	None	_
comp50222_c0_seq4	409	319-1545(-)	gi|512936106|ref|XP_004933438.1|	PREDICTED: heterogeneous nuclear ribonucleoprotein K-like isoform X1 [Bombyx mori]	0.61	_	7460.XP_392536	bancal	0.7584	_	KOG2192	_	K12886	HNRNPK
comp55648_c0_seq2	335	2-1006(+)	gi|291221162|ref|XP_002730593.1|	PREDICTED: aspartylglucosaminidase-like [Saccoglossus kowalevskii]	0.76	GO:0016787	51511.ENSCSAVP00000013817	annotation not avaliable	0.7526	COG1446	KOG1593	_	K01444	E3.5.1.26
comp62901_c0_seq2	282	1-846(-)	gi|156553982|ref|XP_001603104.1|	PREDICTED: zinc finger protein 235-like [Nasonia vitripennis]	0.75	GO:0005622;GO:0005488	7425.XP_001603104	similar to zinc finger protein	0.7679	COG5048	KOG1721	_	None	_
comp58041_c0_seq1	387	89-1249(+)	gi|73980043|ref|XP_850681.1|	PREDICTED: BRCA1-A complex subunit BRE isoform 2 [Canis lupus familiaris]	0.56	GO:0000152;GO:0007165;GO:0010212;GO:0031593;GO:0005737;GO:0006302;GO:0005164;GO:0006955;GO:0045739;GO:0031572;GO:0070552;GO:0070531	_	_	_	_	_	_	K12173	BRE, BRCC45
comp67351_c0_seq14	791	537-2909(-)	gi|321470074|gb|EFX81052.1|	hypothetical protein DAPPUDRAFT_317988 [Daphnia pulex]	0.72	GO:0050794	_	_	_	_	_	_	None	_
comp14011_c0_seq1	58	72-245(-)	_	_	_	_	_	_	_	_	_	_	None	_
comp58755_c0_seq2	173	264-782(+)	gi|443694720|gb|ELT95789.1|	hypothetical protein CAPTEDRAFT_101688 [Capitella teleta]	0.7	_	_	_	_	_	_	_	None	_
comp667338_c0_seq1	196	2-592(+)	gi|270013632|gb|EFA10080.1|	hypothetical protein TcasGA2_TC012257 [Tribolium castaneum]	0.75	_	7237.FBpp0280151	GA11750	0.7845	_	KOG3510;KOG4221	_	None	_
comp68191_c0_seq2	788	769-3132(-)	gi|157112516|ref|XP_001651815.1|	hypothetical protein AaeL_AAEL006172 [Aedes aegypti]	0.57	_	7425.XP_001607741	similar to ENSANGP00000014727	0.7518	_	KOG2428	_	K15177	LEO1
comp65703_c0_seq11	529	1279-2865(-)	gi|383464622|gb|AFH35031.1|	cytochrome P450 4C [Portunus trituberculatus]	0.77	GO:0046872;GO:0016491	_	_	_	_	_	_	K15001	CYP4
comp68387_c0_seq3	296	3-893(+)	_	_	_	_	_	_	_	_	_	_	None	_
comp62462_c0_seq5	545	109-1743(+)	gi|2738904|gb|AAB94566.1|	AamEcRA1 [Amblyomma americanum]	0.73	GO:0005634;GO:0004884;GO:0006355;GO:0035076;GO:0008270;GO:0043565;GO:0043401;GO:0005496	7070.A1JUG3	ecdysone receptor	0.761	_	KOG3575	_	K14034	NR1H1, EcR
comp62285_c0_seq1	461	447-1829(-)	gi|198469811|ref|XP_001355133.2|	GA18032 [Drosophila pseudoobscura pseudoobscura]	0.49	_	7070.D1ZZU6	Putative uncharacterized protein GLEAN_07398	0.7973	_	KOG3226	_	K10803	XRCC1
comp67143_c0_seq2	2668	262-8265(+)	gi|189233881|ref|XP_970343.2|	PREDICTED: similar to Chromodomain-helicase-DNA-binding protein [Tribolium castaneum]	0.69	GO:0097159;GO:1901363	7070.XP_970343	similar to Chromodomain-helicase-DNA-binding protein	0.7698	_	KOG0384	_	K11367	CHD1
comp536978_c0_seq1	233	2-703(+)	_	_	_	_	_	_	_	_	_	_	None	_
comp45654_c0_seq1	176	208-735(-)	gi|119487830|gb|ABL75452.1|	trypsin [Homarus americanus]	0.88	GO:0004252;GO:0006508	_	_	_	_	_	_	None	_
comp63481_c0_seq1	525	559-2133(-)	gi|321469546|gb|EFX80526.1|	hypothetical protein DAPPUDRAFT_51170 [Daphnia pulex]	0.84	GO:0016620;GO:0005739;GO:0055114	10141.ENSCPOP00000012030	aldehyde dehydrogenase 2 family (mitochondrial)	0.8397	COG1012	KOG2450	_	K00128	E1.2.1.3
comp418033_c0_seq1	286	49-906(+)	gi|328711860|ref|XP_003244662.1|	PREDICTED: hypothetical protein LOC100571647 [Acyrthosiphon pisum]	0.68	_	_	_	_	_	_	_	None	_
comp67852_c0_seq2	837	97-2607(+)	gi|478260036|gb|ENN79821.1|	hypothetical protein YQE_03644, partial [Dendroctonus ponderosae]	0.56	_	_	_	_	_	_	_	K14553	UTP18
comp15530_c0_seq1	412	145-1380(+)	gi|507692883|ref|XP_004642416.1|	PREDICTED: clavesin-1 [Octodon degus]	0.64	GO:0008289;GO:0005768;GO:0030136;GO:0005802;GO:0007040	_	_	_	_	_	_	None	_
comp44182_c0_seq1	157	70-540(+)	gi|157126506|ref|XP_001654641.1|	hypothetical protein AaeL_AAEL010544 [Aedes aegypti]	0.73	_	_	_	_	_	_	_	None	_
comp8199_c0_seq1	212	1-639(+)	_	_	_	_	_	_	_	_	_	_	None	_
comp55209_c0_seq1	157	199-672(+)	_	_	_	_	_	_	_	_	_	_	None	_
comp67317_c2_seq7	83	1838-2086(+)	_	_	_	_	_	_	_	_	_	_	None	_
comp60775_c0_seq5	686	431-2488(-)	gi|338172705|gb|AEI83215.1|	arsenite-resistance protein 2-like protein [Litopenaeus vannamei]	0.78	GO:0005634;GO:0031047;GO:0005488	6945.ISCW011341-PA	arsenite-resistance protein, putative	0.8235	_	KOG2295	_	None	_
comp377196_c0_seq1	507	179-1699(-)	_	_	_	_	_	_	_	_	_	_	None	_
comp55366_c0_seq1	340	84-1103(+)	gi|321467442|gb|EFX78432.1|	hypothetical protein DAPPUDRAFT_213002 [Daphnia pulex]	0.77	_	7159.AAEL001166-PA	protein phosphatases pp1 regulatory subunit	0.7695	COG4886	KOG0531	_	None	_
comp66306_c0_seq3	218	441-1094(+)	gi|308512333|ref|XP_003118349.1|	hypothetical protein CRE_00852 [Caenorhabditis remanei]	0.7	GO:0043170;GO:0044238;GO:0005488	_	_	_	_	_	_	None	_
comp59989_c0_seq3	788	464-2827(-)	gi|321457367|gb|EFX68455.1|	hypothetical protein DAPPUDRAFT_203267 [Daphnia pulex]	0.75	GO:0016787	6945.ISCW017818-PA	calponin homology (CH) domain-containing, chdc/lrch	0.75	COG4886	KOG0532	_	None	_
comp215734_c0_seq1	415	3-1247(+)	_	_	_	_	_	_	_	_	_	_	None	_
comp59228_c0_seq1	660	2-1981(+)	gi|47229182|emb|CAG03934.1|	unnamed protein product [Tetraodon nigroviridis]	0.52	_	_	_	_	_	_	_	None	_
comp43756_c0_seq1	555	1-1665(+)	gi|291233352|ref|XP_002736617.1|	PREDICTED: Myt1-like [Saccoglossus kowalevskii]	0.66	_	7739.JGI123844	hypothetical protein	0.7819	COG0515	KOG0601	_	K06633	PKMYT
comp59620_c0_seq6	406	82-1299(-)	gi|512935174|ref|XP_004933210.1|	PREDICTED: uncharacterized protein LOC101742281 [Bombyx mori]	0.52	_	_	_	_	_	_	_	K09380	ZFHX4
comp68184_c0_seq7	126	1892-2269(-)	_	_	_	_	_	_	_	_	_	_	None	_
comp57322_c0_seq1	258	1268-2041(-)	gi|260828907|ref|XP_002609404.1|	hypothetical protein BRAFLDRAFT_59661 [Branchiostoma floridae]	0.62	_	_	_	_	_	_	_	None	_
comp67096_c0_seq2	224	286-957(-)	gi|260790252|ref|XP_002590157.1|	hypothetical protein BRAFLDRAFT_126058 [Branchiostoma floridae]	0.69	_	_	_	_	_	_	_	None	_
comp68219_c1_seq10	112	3-338(+)	_	_	_	_	_	_	_	_	_	_	None	_
comp496451_c0_seq1	124	2-373(-)	_	_	_	_	_	_	_	_	_	_	None	_
comp27602_c0_seq1	229	41-727(-)	_	_	_	_	_	_	_	_	_	_	None	_
comp54749_c0_seq1	109	4-330(-)	_	_	_	_	_	_	_	_	_	_	None	_
comp67626_c0_seq2	125	835-1209(+)	_	_	_	_	_	_	_	_	_	_	None	_
comp65119_c0_seq2	326	402-1379(+)	gi|195582454|ref|XP_002081043.1|	GD10796 [Drosophila simulans]	0.47	_	_	_	_	_	_	_	K11426	SMYD
comp61278_c0_seq1	961	187-3069(+)	gi|405953430|gb|EKC21093.1|	Ribosome-binding protein 1 [Crassostrea gigas]	0.46	_	_	_	_	_	_	_	K14000	RRBP1
comp65482_c0_seq1	183	354-902(-)	_	_	_	_	_	_	_	_	_	_	None	_
comp774210_c0_seq1	58	1-174(-)	_	_	_	_	_	_	_	_	_	_	None	_
comp57899_c0_seq1	921	140-2902(+)	gi|305959242|gb|ADM73295.1|	alpha-catenin [Dermacentor variabilis]	0.8	GO:0007155;GO:0015629;GO:0005198;GO:0045296	7668.XP_784341	similar to alpha catenin	0.7533	_	KOG3681	_	K05691	CTNNA
comp34165_c0_seq1	469	298-1704(-)	gi|195469361|ref|XP_002099606.1|	GE14510 [Drosophila yakuba]	0.88	GO:0006744;GO:0046331;GO:0051287;GO:0005747;GO:0048812;GO:0006120;GO:0048038;GO:0015992;GO:0006814;GO:0008137	7227.FBpp0088174	CG1970	0.8824	COG0649	KOG2870	_	K03935	NDUFS2
comp68508_c0_seq9	129	1-390(+)	_	_	_	_	_	_	_	_	_	_	None	_
comp67602_c0_seq2	80	2157-2396(-)	_	_	_	_	_	_	_	_	_	_	None	_
comp60453_c0_seq1	1539	82-4698(+)	_	_	_	_	_	_	_	_	_	_	None	_
comp42080_c0_seq1	217	123-773(-)	_	_	_	_	_	_	_	_	_	_	None	_
comp65624_c0_seq2	319	172-1128(+)	gi|91082015|ref|XP_969976.1|	PREDICTED: similar to sin3a-associated protein sap130 [Tribolium castaneum]	0.63	_	_	_	_	_	_	_	None	_
comp28395_c0_seq1	780	2-2341(+)	gi|307180331|gb|EFN68364.1|	PAX-interacting protein 1 [Camponotus floridanus]	0.59	_	_	_	_	_	_	_	K14972	PAXIP1, PTIP
comp60919_c0_seq1	352	214-1269(-)	_	_	_	_	_	_	_	_	_	_	None	_
comp60147_c0_seq1	1080	240-3479(-)	gi|344279617|ref|XP_003411584.1|	PREDICTED: retinoblastoma-like protein 1 [Loxodonta africana]	0.6	GO:0050794;GO:0005515;GO:0000785;GO:0044238;GO:0044237;GO:0071704	_	_	_	_	_	_	K04681	RBL
comp61754_c0_seq1	97	648-938(+)	_	_	_	_	_	_	_	_	_	_	None	_
comp65015_c0_seq6	70	2-211(-)	_	_	_	_	_	_	_	_	_	_	None	_
comp30207_c0_seq1	84	152-403(-)	_	_	_	_	_	_	_	_	_	_	None	_
comp68094_c0_seq3	640	239-2158(+)	gi|513181720|ref|XP_004940950.1|	PREDICTED: uncharacterized protein LOC100857197 isoform X2 [Gallus gallus]	0.76	_	9031.ENSGALP00000015068	annotation not avaliable	0.7706	_	_	NOG05011	None	_
comp61640_c0_seq1	51	110-262(-)	_	_	_	_	_	_	_	_	_	_	None	_
comp54212_c0_seq2	1176	2-3529(+)	gi|426237352|ref|XP_004012625.1|	PREDICTED: ankyrin repeat and FYVE domain-containing protein 1 [Ovis aries]	0.7	_	_	_	_	_	_	_	None	_
comp51786_c0_seq1	230	111-800(+)	gi|512931022|ref|XP_004932205.1|	PREDICTED: PRKR-interacting protein 1 homolog [Bombyx mori]	0.69	_	7159.AAEL000785-PA	conserved hypothetical protein	0.78	_	KOG4055	_	None	_
comp31691_c0_seq1	828	89-2572(-)	gi|242008686|ref|XP_002425133.1|	slingshot dual specificity phosphatase, putative [Pediculus humanus corporis]	0.5	GO:0016791	_	_	_	_	_	_	K05766	SSH
comp66704_c0_seq2	529	1184-2770(-)	gi|512917766|ref|XP_004928968.1|	PREDICTED: rhomboid-related protein 3-like [Bombyx mori]	0.66	_	_	_	_	_	_	_	None	_
comp56124_c0_seq2	291	83-958(+)	gi|383859110|ref|XP_003705040.1|	PREDICTED: stAR-related lipid transfer protein 3-like [Megachile rotundata]	0.67	_	_	_	_	_	_	_	None	_
comp67112_c0_seq10	107	773-1093(-)	_	_	_	_	_	_	_	_	_	_	None	_
comp126267_c0_seq1	496	3-1490(+)	gi|383849388|ref|XP_003700327.1|	PREDICTED: CCR4-NOT transcription complex subunit 10-like [Megachile rotundata]	0.59	_	_	_	_	_	_	_	K12607	CNOT10
comp66098_c0_seq4	164	309-800(+)	_	_	_	_	_	_	_	_	_	_	None	_
comp65974_c0_seq2	447	508-1848(-)	_	_	_	_	_	_	_	_	_	_	None	_
comp58775_c0_seq14	484	889-2340(-)	gi|405963038|gb|EKC28647.1|	CUG-BP- and ETR-3-like factor 2 [Crassostrea gigas]	0.87	GO:0003723;GO:0000166	7460.XP_001120211	similar to arrest CG31762-PB, isoform B	0.8872	_	KOG0144	_	K02177	BRU
comp556902_c0_seq1	82	228-473(-)	_	_	_	_	_	_	_	_	_	_	None	_
comp65378_c0_seq1	367	27-1127(+)	gi|512884762|ref|XP_004920301.1|	PREDICTED: zinc finger protein 850-like [Xenopus (Silurana) tropicalis]	0.65	_	_	_	_	_	_	_	None	_
comp65162_c0_seq2	371	317-1429(-)	gi|383860456|ref|XP_003705705.1|	PREDICTED: probable deoxyhypusine synthase-like [Megachile rotundata]	0.86	GO:0008612	7159.AAEL011245-PA	deoxyhypusine synthase	0.8703	COG1899	KOG2924	_	K00809	E2.5.1.46, dys1
comp61317_c0_seq2	1004	424-3435(-)	gi|195448957|ref|XP_002071886.1|	GK10234 [Drosophila willistoni]	0.6	_	_	_	_	_	_	_	K13143	INTS6, DDX26
comp24970_c0_seq1	209	1-627(-)	_	_	_	_	_	_	_	_	_	_	None	_
comp62463_c0_seq18	693	1-2079(+)	gi|345485195|ref|XP_001603038.2|	PREDICTED: far upstream element-binding protein 1-like isoform 1 [Nasonia vitripennis]	0.63	_	_	_	_	_	_	_	K13210	FUBP
comp42213_c0_seq1	479	1-1437(+)	gi|325170046|gb|ADY90107.1|	protein disulfide isomerase A6 [Penaeus monodon]	0.89	GO:0006662;GO:0015035;GO:0009055;GO:0016853;GO:0006118;GO:0045454	7425.XP_001602967	similar to protein disulfide isomerase	0.8159	COG0526	KOG0191	_	K09584	PDIA6, TXNDC7
comp1031653_c0_seq1	128	3-389(+)	gi|338720722|ref|XP_001493861.3|	PREDICTED: beta-1,3-galactosyltransferase 5-like [Equus caballus]	0.54	_	_	_	_	_	_	_	K03877	B3GALT5
comp68013_c0_seq36	275	196-1020(-)	gi|345484155|ref|XP_001601427.2|	PREDICTED: putative RNA-binding protein Luc7-like 2-like [Nasonia vitripennis]	0.75	_	7425.XP_001601427	similar to splicing factor pTSR1, putative	0.8871	COG5200	KOG0796	_	None	_
comp53668_c0_seq4	206	168-785(+)	_	_	_	_	_	_	_	_	_	_	None	_
comp66709_c0_seq1	221	84-746(+)	gi|157116273|ref|XP_001658413.1|	neuroendocrine differentiation factor [Aedes aegypti]	0.84	GO:0015031	7159.AAEL007509-PA	neuroendocrine differentiation factor	0.8811	COG5491	KOG3229	_	K12193	VPS24, CHMP3
comp67188_c0_seq13	186	1511-2068(+)	gi|410900858|ref|XP_003963913.1|	PREDICTED: probable ATP-dependent RNA helicase DDX43-like [Takifugu rubripes]	0.79	GO:0000166;GO:0004386;GO:0003676	_	_	_	_	_	_	None	_
comp1129_c0_seq1	60	1-180(-)	_	_	_	_	_	_	_	_	_	_	None	_
comp18656_c0_seq1	71	699-911(+)	_	_	_	_	_	_	_	_	_	_	None	_
comp58412_c0_seq4	299	121-1017(+)	gi|91087327|ref|XP_975593.1|	PREDICTED: similar to FYVE finger containing protein [Tribolium castaneum]	0.79	GO:0046872;GO:0005543	7070.XP_975593	similar to CG14782-PA	0.867	_	KOG1729	NOG273891	None	_
comp65004_c0_seq11	58	451-627(+)	_	_	_	_	_	_	_	_	_	_	None	_
comp68277_c0_seq3	241	3-728(+)	_	_	_	_	_	_	_	_	_	_	None	_
comp63722_c0_seq1	114	1610-1951(-)	gi|443688395|gb|ELT91099.1|	hypothetical protein CAPTEDRAFT_162594 [Capitella teleta]	0.82	GO:0050768;GO:0000132;GO:0019060;GO:0005874;GO:0003774;GO:0042802;GO:0007067;GO:0008277;GO:0032314;GO:0048812;GO:0005868;GO:0051493;GO:0051301;GO:0005794;GO:0005819	7739.JGI132592	annotation not available	0.8319	_	KOG4081	NOG230203	K10420	DYNLT
comp57804_c0_seq1	410	155-1384(+)	gi|493410891|ref|WP_006366861.1|	VCBS [Chlorobium ferrooxidans]	0.43	_	_	_	_	_	_	_	None	_
comp68520_c0_seq1	595	2-1786(-)	_	_	_	_	_	_	_	_	_	_	None	_
comp353384_c0_seq1	94	1-282(-)	_	_	_	_	_	_	_	_	_	_	None	_
comp66121_c0_seq3	510	2-1531(+)	gi|347969816|ref|XP_311683.4|	AGAP003397-PA [Anopheles gambiae str. PEST]	0.76	GO:1901363;GO:0097159;GO:0004386	7165.AGAP003397-PA	AGAP003397-PA	0.7916	COG0513	KOG0332	_	None	_
comp67296_c0_seq4	101	1344-1646(+)	_	_	_	_	_	_	_	_	_	_	None	_
comp63857_c0_seq1	418	112-1365(+)	gi|125981371|ref|XP_001354689.1|	GA14878 [Drosophila pseudoobscura pseudoobscura]	0.85	_	7222.FBpp0158302	GH24396	0.8354	_	KOG4713	_	None	_
comp68043_c0_seq3	450	1308-2657(-)	gi|170062766|ref|XP_001866812.1|	integrin-linked protein kinase [Culex quinquefasciatus]	0.87	GO:0009395;GO:0005524;GO:0004715;GO:0009069;GO:0006468;GO:0004623;GO:0004674;GO:0007229;GO:0009966	7176.CPIJ016644-PA	integrin-linked protein kinase	0.8655	COG0515;COG0666	KOG0195	_	K06272	ILK
comp65981_c0_seq1	593	77-1855(+)	gi|512815811|ref|XP_002932093.2|	PREDICTED: malate synthase, glyoxysomal [Xenopus (Silurana) tropicalis]	0.74	GO:0044238;GO:0016740;GO:0044237;GO:0044710	7739.JGI207329	hypothetical protein	0.765	COG2225	KOG1261	_	None	_
comp63034_c0_seq5	2802	265-8670(+)	gi|189240896|ref|XP_972687.2|	PREDICTED: similar to AGAP000727-PA [Tribolium castaneum]	0.81	GO:0000166;GO:0004016;GO:0006144;GO:0016021;GO:0035556;GO:0006171	7070.XP_972687	similar to CG9533-PA	0.8947	COG0123;COG2114	KOG1343	_	K08041	ADCY1
comp4532_c0_seq1	88	36-299(-)	_	_	_	_	_	_	_	_	_	_	None	_
comp67085_c0_seq2	755	657-2921(+)	gi|497544093|ref|WP_009858291.1|	diacylglycerol O-acyltransferase [Rubrivivax benzoatilyticus]	0.44	_	_	_	_	_	_	_	None	_
comp63781_c0_seq5	851	331-2883(-)	gi|350424406|ref|XP_003493785.1|	PREDICTED: dynamin-like isoform 1 [Bombus impatiens]	0.91	GO:0006184;GO:0005525;GO:0003924;GO:0005543	7425.XP_001603785	similar to dynamin	0.9362	COG0699	KOG0446	_	K01528	DNM
comp66984_c0_seq12	296	602-1489(+)	_	_	_	_	_	_	_	_	_	_	None	_
comp17727_c0_seq1	278	120-956(+)	gi|46561746|gb|AAT01078.1|	putative fructose 1,6-bisphosphate aldolase [Homalodisca vitripennis]	0.92	GO:0006094;GO:0006000;GO:0004332;GO:0006096;GO:0006020;GO:0006013;GO:0006098;GO:0015976	7260.FBpp0242459	GK13316	0.9098	COG3588	KOG1557	_	K01623	ALDO, fbaB
comp51389_c0_seq1	613	224-2062(+)	gi|195160597|ref|XP_002021161.1|	GL25186 [Drosophila persimilis]	0.63	_	7070.XP_001807987	similar to zinc finger protein 250	0.7615	COG5048	_	_	None	_
comp65242_c0_seq2	377	1042-2172(+)	gi|332023003|gb|EGI63268.1|	Major facilitator superfamily domain-containing protein 6 [Acromyrmex echinatior]	0.54	_	_	_	_	_	_	_	None	_
comp57927_c0_seq1	587	197-1957(+)	gi|321468728|gb|EFX79712.1|	hypothetical protein DAPPUDRAFT_304467 [Daphnia pulex]	0.88	GO:0006099;GO:0016619;GO:0046872;GO:0006090;GO:0051287;GO:0006108	7165.AGAP004159-PA	AGAP004159-PA	0.833	COG0281	KOG1257	_	K00029	E1.1.1.40, maeB
comp64851_c0_seq10	707	174-2294(+)	gi|288869514|ref|NP_001165864.1|	extended synaptotagmin-like protein 2a [Tribolium castaneum]	0.63	_	_	_	_	_	_	_	None	_
comp637824_c0_seq1	99	281-577(-)	_	_	_	_	_	_	_	_	_	_	None	_
comp41036_c0_seq1	542	1-1626(+)	gi|242021116|ref|XP_002430992.1|	E3 ubiquitin ligase triad3, putative [Pediculus humanus corporis]	0.61	_	_	_	_	_	_	_	K11976	RNF216
comp67523_c0_seq2	159	414-890(-)	_	_	_	_	_	_	_	_	_	_	None	_
comp65679_c0_seq2	634	2-1903(-)	gi|321458018|gb|EFX69093.1|	hypothetical protein DAPPUDRAFT_329423 [Daphnia pulex]	0.7	_	_	_	_	_	_	_	K15335	NSUN2
comp53179_c0_seq1	599	106-1902(-)	gi|229366038|gb|ACQ57999.1|	RING finger protein 4 [Anoplopoma fimbria]	0.55	GO:0070534;GO:0070936;GO:0033142;GO:0030331;GO:0003677;GO:0032184;GO:0005737;GO:0085020;GO:0050681;GO:0005667;GO:0051865;GO:0046685;GO:0016605;GO:0007165;GO:0000785;GO:0070979;GO:0004842;GO:0031491;GO:0045944;GO:0008134	_	_	_	_	_	_	None	_
comp63866_c0_seq9	318	2886-3839(-)	gi|170058911|ref|XP_001865130.1|	par domain protein [Culex par domain protein [Culex quinquefasciatus]	0.72	GO:0007623;GO:0005634;GO:0003677;GO:0042023;GO:0001077;GO:0042803;GO:0045893;GO:0007067;GO:0007584;GO:0040007	7165.AGAP006376-PA	AGAP006376-PA	0.752	_	KOG3119	_	K09057	HLF
comp32533_c0_seq1	103	53-361(-)	_	_	_	_	_	_	_	_	_	_	None	_
comp60970_c0_seq3	80	264-506(+)	gi|195484943|ref|XP_002090886.1|	GE13352 [Drosophila yakuba]	1	GO:0006769;GO:0003951;GO:0006741;GO:0019674;GO:0046497	_	_	_	_	_	_	K00858	ppnK, NADK
comp43598_c0_seq1	73	826-1044(+)	_	_	_	_	_	_	_	_	_	_	None	_
comp66220_c0_seq2	132	1166-1564(+)	_	_	_	_	_	_	_	_	_	_	None	_
comp60581_c0_seq1	620	559-2418(-)	gi|322786041|gb|EFZ12654.1|	hypothetical protein SINV_05444 [Solenopsis invicta]	0.72	_	_	_	_	_	_	_	None	_
comp41031_c0_seq1	1257	3-3773(-)	gi|328784449|ref|XP_624687.3|	PREDICTED: pecanex [Apis mellifera]	0.8	GO:0016021	7739.JGI189771	annotation not available	0.7674	_	KOG3604	_	None	_
comp67569_c0_seq56	3072	624-9839(-)	gi|328783869|ref|XP_393220.4|	PREDICTED: basement membrane-specific heparan sulfate proteoglycan core protein-like [Apis mellifera]	0.66	_	_	_	_	_	_	_	None	_
comp56076_c0_seq2	353	3-1064(+)	gi|344269780|ref|XP_003406725.1|	PREDICTED: zinc finger and BTB domain-containing protein 45 [Loxodonta africana]	0.52	_	_	_	_	_	_	_	K10516	ZBTB45
comp711435_c0_seq1	123	14-385(+)	_	_	_	_	_	_	_	_	_	_	None	_
comp62019_c0_seq5	363	284-1372(+)	gi|193699951|ref|XP_001951624.1|	PREDICTED: STE20-related kinase adapter protein alpha-like [Acyrthosiphon pisum]	0.59	_	_	_	_	_	_	_	K08271	LYK5, STRAD
comp40614_c0_seq1	240	1-720(+)	gi|45383620|ref|NP_989586.1|	RIMS-binding protein 2 [Gallus RIMB2_CHICK RecName: Full=RIMS-binding protein 2; Short=RIM-BP2 RIM-binding prot	0.68	GO:0010923	7165.AGAP003735-PA	AGAP003735-PA	0.7523	_	KOG3632	_	None	_
comp631978_c0_seq1	72	350-565(-)	_	_	_	_	_	_	_	_	_	_	None	_
comp60039_c0_seq22	808	243-2666(-)	gi|345492232|ref|XP_001600241.2|	PREDICTED: inositol hexakisphosphate and diphosphoinositol-pentakisphosphate kinase-like [Nasonia vitripennis]	0.85	GO:0019497;GO:0016070;GO:0016310;GO:0006771;GO:0016301;GO:0003993	_	_	_	_	_	_	K13024	HISPPD, VIP
comp21178_c0_seq1	121	2-364(-)	_	_	_	_	_	_	_	_	_	_	None	_
comp68533_c0_seq26	805	2210-4627(+)	gi|147790135|emb|CAN67886.1|	hypothetical protein VITISV_042574 [Vitis vinifera]	0.5	_	_	_	_	_	_	_	None	_
comp59867_c0_seq1	254	109-870(+)	gi|390331662|ref|XP_003723328.1|	PREDICTED: ES1 protein homolog, mitochondrial-like [Strongylocentrotus purpuratus]	0.71	GO:0005739	_	_	_	_	_	_	None	_
comp64851_c0_seq1	684	67-2118(+)	gi|288869514|ref|NP_001165864.1|	extended synaptotagmin-like protein 2a [Tribolium castaneum]	0.63	_	_	_	_	_	_	_	None	_
comp1252302_c0_seq1	166	2-499(-)	gi|341884556|gb|EGT40491.1|	hypothetical protein CAEBREN_10654 [Caenorhabditis brenneri]	0.64	GO:0008237;GO:0001764;GO:0035188	_	_	_	_	_	_	K08076	E3.4.24.21
comp68153_c0_seq1	158	2-478(+)	gi|432939116|ref|XP_004082589.1|	PREDICTED: tigger transposable element-derived protein 1-like [Oryzias latipes]	0.65	_	_	_	_	_	_	_	None	_
comp66107_c0_seq1	333	85-1083(+)	gi|321465430|gb|EFX76431.1|	hypothetical protein DAPPUDRAFT_55135 [Daphnia pulex]	0.57	_	_	_	_	_	_	_	K01025	E2.8.2.-
comp66043_c0_seq1	53	473-631(-)	_	_	_	_	_	_	_	_	_	_	None	_
comp1268207_c0_seq1	118	2-358(+)	_	_	_	_	_	_	_	_	_	_	None	_
comp460236_c0_seq1	211	2-634(-)	gi|326490581|dbj|BAJ89958.1|	predicted protein [Hordeum vulgare subsp. vulgare]	0.46	_	_	_	_	_	_	_	None	_
comp25736_c0_seq1	152	2-457(-)	_	_	_	_	_	_	_	_	_	_	None	_
comp66363_c0_seq5	1999	2-5998(+)	gi|123421283|ref|XP_001305955.1|	viral A-type inclusion protein [Trichomonas vaginalis G3]	0.42	_	_	_	_	_	_	_	None	_
comp65953_c0_seq1	345	177-1211(+)	gi|91080745|ref|XP_966455.1|	PREDICTED: similar to CG1998 CG1998-PA [Tribolium castaneum]	0.73	GO:0016020;GO:0044710	7070.XP_966455	similar to CG1998-PA	0.7638	COG3000	_	_	K07750	E1.14.13.72, SC4MOL, ERG25
comp68491_c0_seq2	228	3-689(+)	gi|410931562|ref|XP_003979164.1|	PREDICTED: uncharacterized protein LOC101078810, partial [Takifugu rubripes]	0.73	GO:0009987;GO:0005488	7668.XP_001192407	similar to LReO_3	0.7653	COG2801	KOG0017	_	None	_
comp67202_c0_seq1	1140	804-4223(+)	gi|307189811|gb|EFN74083.1|	Protein piccolo [Camponotus floridanus]	0.63	_	_	_	_	_	_	_	None	_
comp18544_c0_seq1	354	1-1062(-)	gi|345497551|ref|XP_003428015.1|	PREDICTED: vascular endothelial growth factor A-A-like [Nasonia vitripennis]	0.67	_	_	_	_	_	_	_	None	_
comp66933_c0_seq1	2600	1-7800(+)	gi|10444527|gb|AAG17936.1|AF306784_1	vitellogenin [Cherax quadricarinatus]	0.5	_	_	_	_	_	_	_	None	_
comp58871_c0_seq1	222	195-860(+)	gi|329564883|gb|AEB91980.1|	glutathione S-transferase theta 1 [Locusta migratoria]	0.61	_	_	_	_	_	_	_	K00799	E2.5.1.18, gst
comp501208_c0_seq1	232	607-1305(+)	_	_	_	_	_	_	_	_	_	_	None	_
comp65005_c0_seq11	503	224-1732(-)	gi|195352780|ref|XP_002042889.1|	GM11603 [Drosophila sechellia]	0.54	_	_	_	_	_	_	_	K12301	SLC17A5
comp583043_c0_seq1	383	244-1392(+)	gi|328700483|ref|XP_001944999.2|	PREDICTED: protein prenyltransferase alpha subunit repeat-containing protein 1-like [Acyrthosiphon pisum]	0.67	_	_	_	_	_	_	_	K14137	PTAR1
comp51685_c0_seq1	441	673-1995(+)	gi|226316409|gb|ACO44668.1|	retinoid X receptor isoform 1 [Crangon crangon]	0.95	GO:0003707;GO:0006355;GO:0005667;GO:0008270;GO:0043565;GO:0043401;GO:0003700;GO:0045449	7460.Q9NG48	ultraspiracle	0.8241	_	KOG3575	_	K14030	NR2B4, usp
comp55101_c0_seq2	446	14-1351(-)	gi|512896425|ref|XP_004923908.1|	PREDICTED: gamma-butyrobetaine dioxygenase-like [Bombyx mori]	0.58	_	_	_	_	_	_	_	K00471	E1.14.11.1
comp59622_c0_seq1	98	161-454(+)	_	_	_	_	_	_	_	_	_	_	None	_
comp14816_c0_seq1	617	1226-3076(-)	gi|157104617|ref|XP_001648489.1|	echinoid [Aedes aegypti]	0.56	_	_	_	_	_	_	_	None	_
comp51631_c0_seq1	297	72-962(+)	gi|321476498|gb|EFX87459.1|	hypothetical protein DAPPUDRAFT_96952 [Daphnia pulex]	0.54	_	_	_	_	_	_	_	None	_
comp50882_c0_seq2	947	134-2974(+)	gi|321468413|gb|EFX79398.1|	hypothetical protein DAPPUDRAFT_225168 [Daphnia pulex]	0.7	_	_	_	_	_	_	_	None	_
comp928260_c0_seq1	128	3-386(-)	gi|241562199|ref|XP_002401326.1|	conserved hypothetical protein [Ixodes scapularis]	0.88	_	7739.JGI74807	annotation not available	0.8268	_	KOG4441	_	K10455	KLHL18
comp66420_c0_seq14	74	1437-1658(-)	_	_	_	_	_	_	_	_	_	_	None	_
comp648394_c0_seq1	57	90-260(+)	_	_	_	_	_	_	_	_	_	_	None	_
comp51567_c0_seq1	450	32-1381(-)	gi|321468089|gb|EFX79076.1|	hypothetical protein DAPPUDRAFT_305037 [Daphnia pulex]	0.85	GO:0003899;GO:0032549;GO:0003677;GO:0005730;GO:0006144;GO:0006206;GO:0006351	_	_	_	_	_	_	K03021	RPC2, POLR3B
comp37571_c0_seq1	94	189-470(+)	_	_	_	_	_	_	_	_	_	_	None	_
comp66663_c0_seq2	183	738-1286(-)	_	_	_	_	_	_	_	_	_	_	None	_
comp501206_c0_seq1	164	3-497(+)	_	_	_	_	_	_	_	_	_	_	None	_
comp63322_c0_seq1	564	86-1777(-)	gi|225714352|gb|ACO13022.1|	Periodic tryptophan protein 1 homolog [Lepeophtheirus salmonis]	0.66	_	_	_	_	_	_	_	K14791	PWP1
comp16328_c0_seq1	114	37-378(+)	gi|242007929|ref|XP_002424768.1|	structural constituent of cuticle, putative [Pediculus humanus corporis]	0.59	_	_	_	_	_	_	_	None	_
comp876856_c0_seq1	196	1-591(+)	gi|307175146|gb|EFN65248.1|	Protein HIRA-like protein [Camponotus floridanus]	0.82	GO:0005634;GO:0000785;GO:0006355;GO:0003682;GO:0016568	7460.XP_001122939	similar to HIRA protein homolog (dHIRA)	0.8214	COG2319	_	_	K11293	HIRA, HIR1
comp66991_c1_seq1	1895	211-5898(+)	gi|339897707|ref|XP_001464299.2|	putative kinesin K39 [Leishmania infantum JPCM5]	0.41	_	_	_	_	_	_	_	None	_
comp67731_c0_seq5	50	352-501(+)	_	_	_	_	_	_	_	_	_	_	None	_
comp66005_c0_seq1	955	45-2909(-)	gi|345482582|ref|XP_001608209.2|	PREDICTED: aminopeptidase N-like [Nasonia vitripennis]	0.59	_	_	_	_	_	_	_	K11140	ANPEP
comp52147_c0_seq1	166	74-574(+)	_	_	_	_	_	_	_	_	_	_	None	_
comp65171_c0_seq21	88	1480-1743(+)	_	_	_	_	_	_	_	_	_	_	None	_
comp58267_c0_seq1	1029	1-3087(+)	gi|242012609|ref|XP_002427022.1|	predicted protein [Pediculus humanus corporis]	0.79	GO:0045298;GO:2000045;GO:0003677;GO:0006338;GO:0031011;GO:0030307;GO:0032508;GO:0034644;GO:0000070;GO:0000166;GO:0043014;GO:0016887;GO:0051225;GO:0010571;GO:0071479;GO:0045944;GO:0006200;GO:0000724;GO:0003678;GO:0005657;GO:0070914	_	_	_	_	_	_	K11665	INO80, INOC1
comp62078_c0_seq8	398	154-1347(+)	gi|154814650|gb|ABS87359.1|	lospin 7 [Amblyomma americanum]	0.64	_	_	_	_	_	_	_	K13963	SERPINB
comp61729_c0_seq1	517	123-1673(-)	gi|332025753|gb|EGI65911.1|	Glutamyl-tRNA(Gln) amidotransferase subunit A-like protein [Acromyrmex echinatior]	0.69	GO:0044260;GO:0044238;GO:0016874	7425.XP_001604590	similar to GA19290-PA	0.7651	COG0154	KOG1211	_	None	_
comp67609_c0_seq2	1044	858-3989(-)	gi|357631347|gb|EHJ78903.1|	putative ATP/GTP binding protein 1 [Danaus plexippus]	0.66	_	6085.XP_002163352	similar to predicted protein	0.7595	COG2866	KOG3641	_	None	_
comp68352_c0_seq15	128	74-457(+)	_	_	_	_	_	_	_	_	_	_	None	_
comp806972_c0_seq1	213	3-644(+)	_	_	_	_	_	_	_	_	_	_	None	_
comp59096_c0_seq2	571	759-2471(-)	gi|91093114|ref|XP_967460.1|	PREDICTED: similar to beta-carotene dioxygenase [Tribolium castaneum]	0.57	_	_	_	_	_	_	_	K10252	BCDO2
comp62544_c0_seq2	709	241-2367(+)	gi|291222550|ref|XP_002731279.1|	PREDICTED: HORMA domain containing 1-like [Saccoglossus kowalevskii]	0.65	GO:0043229;GO:0007127;GO:0022414;GO:0032501	_	_	_	_	_	_	None	_
comp52788_c0_seq1	220	130-789(+)	gi|152125895|gb|AAT76663.2|	glutathione S-transferase [Litopenaeus vannamei]	0.72	GO:0016740	_	_	_	_	_	_	K00799	E2.5.1.18, gst
comp62365_c0_seq1	577	269-1999(-)	gi|47225805|emb|CAF98285.1|	unnamed protein product [Tetraodon nigroviridis]	0.57	_	_	_	_	_	_	_	K15259	PARP7S
comp64584_c0_seq1	77	140-370(-)	_	_	_	_	_	_	_	_	_	_	None	_
comp59054_c0_seq2	744	118-2349(+)	gi|504147058|ref|XP_004585945.1|	PREDICTED: probable ATP-dependent RNA helicase DDX27 [Ochotona princeps]	0.65	GO:1901363;GO:0097159;GO:0016787	7425.XP_001602245	similar to DEAD box ATP-dependent RNA helicase	0.755	COG0513	KOG0338	_	K13181	DDX27, DRS1
comp1020346_c0_seq1	117	1-351(-)	_	_	_	_	_	_	_	_	_	_	None	_
comp50813_c0_seq1	165	97-591(+)	_	_	_	_	_	_	_	_	_	_	None	_
comp26112_c0_seq1	86	304-561(+)	_	_	_	_	_	_	_	_	_	_	None	_
comp67068_c0_seq2	693	8-2086(-)	gi|357618308|gb|EHJ71344.1|	hypothetical protein KGM_14399 [Danaus plexippus]	0.58	GO:0046872;GO:0005515	_	_	_	_	_	_	None	_
comp67500_c0_seq1	500	15-1514(-)	_	_	_	_	_	_	_	_	_	_	None	_
comp67442_c0_seq11	129	2-391(+)	_	_	_	_	_	_	_	_	_	_	None	_
comp65403_c0_seq7	2394	2199-9380(-)	gi|350424024|ref|XP_003493665.1|	PREDICTED: hypothetical protein LOC100747025 [Bombus impatiens]	0.59	GO:0016301	7425.XP_001607687	similar to serine/threonine-protein kinase wnk 1,3,4	0.8862	COG0515	KOG0584	_	K08867	WNK, PRKWNK
comp6317_c0_seq1	201	1-603(-)	_	_	_	_	_	_	_	_	_	_	None	_
comp61893_c0_seq1	403	1686-2894(-)	gi|170059692|ref|XP_001865472.1|	NADH-ubiquinone oxidoreductase 39 kda subunit [Culex quinquefasciatus]	0.79	GO:0005488	7176.CPIJ015038-PA	NADH-ubiquinone oxidoreductase 39 kda subunit	0.7869	COG0702	KOG2865	_	K03953	NDUFA9
comp65925_c0_seq1	414	189-1430(+)	gi|321466714|gb|EFX77708.1|	hypothetical protein DAPPUDRAFT_305406 [Daphnia pulex]	0.66	GO:0016829;GO:0006629	_	_	_	_	_	_	K01613	E4.1.1.65, psd
comp66875_c0_seq5	282	1-846(+)	gi|307182227|gb|EFN69558.1|	Hsp90 co-chaperone Cdc37 [Camponotus floridanus]	0.82	GO:0019901	7070.XP_974440	similar to CG12019-PA	0.8199	_	KOG2260	_	K09554	CDC37
comp55338_c0_seq1	357	149-1219(+)	gi|156554591|ref|XP_001604370.1|	PREDICTED: 45 kDa calcium-binding protein-like isoform 1 [Nasonia vitripennis]	0.66	_	_	_	_	_	_	_	None	_
comp424247_c0_seq1	72	89-304(-)	_	_	_	_	_	_	_	_	_	_	None	_
comp65078_c0_seq30	420	340-1599(+)	gi|358442122|gb|AEU11366.1|	Broad-complex protein isoform 4 [Penaeus monodon]	0.75	GO:0046872;GO:0005622;GO:0003676	_	_	_	_	_	_	None	_
comp65873_c0_seq2	254	3-767(+)	_	_	_	_	_	_	_	_	_	_	None	_
comp64035_c0_seq27	2617	902-8752(-)	gi|242004980|ref|XP_002423353.1|	conserved hypothetical protein [Pediculus humanus corporis]	0.77	GO:0017160	121224.XP_002423353	hypothetical protein	0.8361	_	KOG3209	_	None	_
comp67621_c0_seq3	63	306-494(-)	_	_	_	_	_	_	_	_	_	_	None	_
comp66639_c0_seq7	623	195-2063(-)	gi|84872948|gb|ABC67521.1|	transposase [Trichoplusia ni]	0.57	_	_	_	_	_	_	_	None	_
comp68161_c0_seq2	136	1-408(-)	gi|321453153|gb|EFX64418.1|	hypothetical protein DAPPUDRAFT_266424 [Daphnia pulex]	0.5	_	_	_	_	_	_	_	None	_
comp916449_c0_seq1	209	1-630(+)	gi|328696531|ref|XP_001952352.2|	PREDICTED: brefeldin A-inhibited guanine nucleotide-exchange protein 3-like [Acyrthosiphon pisum]	0.65	_	_	_	_	_	_	_	None	_
comp67362_c0_seq2	427	157-1437(+)	gi|307179111|gb|EFN67583.1|	Beclin-1-like protein [Camponotus floridanus]	0.72	_	_	_	_	_	_	_	K08334	BECN1, VPS30, ATG6
comp47167_c0_seq1	861	3-2585(-)	gi|195174566|ref|XP_002028044.1|	GL15031 [Drosophila persimilis]	0.71	GO:0016567;GO:0005622;GO:0004842	7237.FBpp0288322	GA18651	0.8545	COG5021	KOG4427	_	K10588	UBE3B
comp30939_c0_seq1	547	1-1641(+)	_	_	_	_	_	_	_	_	_	_	None	_
comp641694_c0_seq1	220	3-662(-)	_	_	_	_	_	_	_	_	_	_	None	_
comp66161_c0_seq9	159	360-836(-)	gi|357631768|gb|EHJ79237.1|	putative RDH13 [Danaus plexippus]	0.58	_	_	_	_	_	_	_	K11169	DHRS13
comp56907_c0_seq1	277	98-928(-)	_	_	_	_	_	_	_	_	_	_	None	_
comp54407_c0_seq1	950	115-2964(+)	gi|157114774|ref|XP_001652415.1|	ATP-dependent transporter [Aedes aegypti]	0.72	GO:0000166;GO:0017111	7159.AAEL001101-PA	ATP-dependent transporter	0.8506	COG0488	KOG0066	_	K06184	ABCF1
comp35909_c0_seq1	666	803-2800(-)	gi|195122606|ref|XP_002005802.1|	GI20667 [Drosophila mojavensis]	0.68	GO:0016787	7222.FBpp0154063	GH20157	0.7876	COG0631	KOG0699	_	K01090	E3.1.3.16
comp64598_c0_seq4	491	636-2108(+)	gi|242005953|ref|XP_002423824.1|	T-cell activation Rho GTPase-activating protein, putative [Pediculus humanus corporis]	0.87	GO:0007165;GO:0005622	121224.XP_002423824	T-cell activation Rho GTPase-activating protein, putative	0.848	_	KOG4724	_	None	_
comp54661_c0_seq1	1362	549-4634(-)	gi|512918819|ref|XP_004929225.1|	PREDICTED: zinc finger protein Xfin-like [Bombyx mori]	0.54	GO:0003676	_	_	_	_	_	_	None	_
comp65695_c0_seq1	1366	2-4099(-)	gi|345483054|ref|XP_001605712.2|	PREDICTED: chaperone activity of bc1 complex-like, mitochondrial-like [Nasonia vitripennis]	0.8	_	7425.XP_001605712	similar to conserved hypothetical protein	0.8027	COG0661	KOG1234	_	K08869	ADCK, ABC1
comp29803_c0_seq1	82	131-376(-)	_	_	_	_	_	_	_	_	_	_	None	_
comp64796_c0_seq20	796	74-2461(-)	gi|270012106|gb|EFA08554.1|	hypothetical protein TcasGA2_TC006209 [Tribolium castaneum]	0.68	_	7217.FBpp0124185	GF20993	0.7576	_	KOG3075	_	None	_
comp54409_c0_seq1	227	1-681(-)	gi|378828690|gb|AFC60659.1|	chitinase [Pandalopsis japonica]	0.86	GO:0006032;GO:0008061;GO:0016998;GO:0005576;GO:0004568;GO:0005975	_	_	_	_	_	_	K01183	E3.2.1.14
comp46371_c0_seq2	969	190-3096(+)	_	_	_	_	_	_	_	_	_	_	None	_
comp43708_c0_seq1	165	181-675(+)	gi|193591702|ref|XP_001944072.1|	PREDICTED: hypothetical protein LOC100165703 isoform 2 [Acyrthosiphon pisum]	0.7	_	6945.ISCW023897-PA	conserved hypothetical protein	0.7558	_	_	NOG75700	None	_
comp66161_c0_seq20	165	360-854(-)	gi|357631768|gb|EHJ79237.1|	putative RDH13 [Danaus plexippus]	0.59	_	_	_	_	_	_	_	None	_
comp60270_c0_seq1	372	319-1434(-)	gi|307184918|gb|EFN71185.1|	GPI ethanolamine phosphate transferase 3 [Camponotus floridanus]	0.49	_	_	_	_	_	_	_	K05288	PIGO
comp58277_c0_seq1	799	106-2502(+)	gi|157133914|ref|XP_001663070.1|	tRNA pseudouridine synthase D [Aedes aegypti]	0.57	_	_	_	_	_	_	_	K06176	truD, PUS7
comp53833_c0_seq1	73	25-243(-)	_	_	_	_	_	_	_	_	_	_	None	_
comp67057_c0_seq4	1240	311-4030(-)	gi|66506890|ref|XP_395059.2|	PREDICTED: structural maintenance of chromosomes protein 1A isoform 1 [Apis mellifera]	0.84	GO:0030261;GO:0005634;GO:0006281;GO:0005524;GO:0007062;GO:0005694;GO:0006310	7460.XP_395059	structural maintenance of chromosome protein 1	0.8437	COG1196	KOG0018	_	K06636	SMC1
comp66914_c0_seq1	326	122-1102(+)	gi|260806545|ref|XP_002598144.1|	hypothetical protein BRAFLDRAFT_82927 [Branchiostoma floridae]	0.63	_	_	_	_	_	_	_	K08145	SLC2A8, GLUT8
comp59803_c0_seq1	452	242-1597(+)	gi|260810424|ref|XP_002599964.1|	hypothetical protein BRAFLDRAFT_212201 [Branchiostoma floridae]	0.6	_	_	_	_	_	_	_	K00471	E1.14.11.1
comp20767_c0_seq1	258	3-776(-)	gi|141795779|gb|AAI39695.1|	LOC100005466 protein [Danio rerio]	0.55	GO:0005730	_	_	_	_	_	_	None	_
comp578443_c0_seq1	61	471-653(-)	_	_	_	_	_	_	_	_	_	_	None	_
comp66639_c0_seq11	720	132-2291(-)	gi|84872948|gb|ABC67521.1|	transposase [Trichoplusia ni]	0.57	_	_	_	_	_	_	_	None	_
comp63172_c0_seq2	506	333-1850(-)	gi|156555169|ref|XP_001603307.1|	PREDICTED: transmembrane protein 145-like [Nasonia vitripennis]	0.72	_	_	_	_	_	_	_	None	_
comp689699_c0_seq1	103	138-446(-)	_	_	_	_	_	_	_	_	_	_	None	_
comp68341_c0_seq4	50	650-799(-)	_	_	_	_	_	_	_	_	_	_	None	_
comp62026_c0_seq1	342	267-1292(-)	gi|357624156|gb|EHJ75035.1|	hypothetical protein KGM_19164 [Danaus plexippus]	0.76	GO:0016021	7070.D2A4G7	similar to CG14194-PA	0.8384	_	KOG3879	_	None	_
comp67629_c0_seq1	555	110-1774(+)	gi|327286264|ref|XP_003227851.1|	PREDICTED: fatty-acid amide hydrolase 2-like [Anolis carolinensis]	0.62	GO:0003824	_	_	_	_	_	_	None	_
comp1097813_c0_seq1	134	2-406(+)	_	_	_	_	_	_	_	_	_	_	None	_
comp67925_c0_seq8	198	1-597(+)	gi|321461754|gb|EFX72783.1|	ABC transporter [Daphnia pulex]	0.68	GO:0017111	_	_	_	_	_	_	K05667	ABCC3
comp42252_c0_seq1	284	204-1055(-)	gi|117670126|gb|ABK56707.1|	odd-skipped 2 protein [Parhyale hawaiensis]	0.92	GO:0005634;GO:0000981;GO:0016348;GO:0048617;GO:0046331;GO:0003676;GO:0048619;GO:0008270;GO:0035220;GO:0007362	7245.FBpp0263268	GE18258	0.9359	COG5048	KOG1721	_	K09215	OSR, ODD
comp67553_c1_seq2	249	3-752(+)	_	_	_	_	_	_	_	_	_	_	None	_
comp860627_c0_seq1	80	175-414(-)	_	_	_	_	_	_	_	_	_	_	None	_
comp56565_c0_seq1	87	124-384(-)	_	_	_	_	_	_	_	_	_	_	None	_
comp67418_c0_seq1	555	1539-3203(-)	gi|156399331|ref|XP_001638455.1|	predicted protein [Nematostella predicted protein [Nematostella vectensis]	0.6	_	_	_	_	_	_	_	None	_
comp62943_c0_seq1	1580	1529-6268(-)	gi|242019688|ref|XP_002430291.1|	Niemann-Pick C1 protein precursor, putative [Pediculus humanus corporis]	0.62	GO:0016020	_	_	_	_	_	_	K12385	NPC1
comp54356_c0_seq2	415	67-1311(+)	gi|307177222|gb|EFN66420.1|	General transcription factor IIH subunit 4 [Camponotus floridanus]	0.75	GO:0005634	_	_	_	_	_	_	K03144	TFIIH4, GTF2H4, TFB2
comp67045_c0_seq4	456	2-1369(+)	gi|328789146|ref|XP_395705.4|	PREDICTED: hypothetical protein LOC412243 [Apis mellifera]	0.8	GO:0000166;GO:0003676	7425.XP_001606953	similar to predicted protein	0.7784	_	KOG0112	_	None	_
comp57241_c0_seq1	82	203-448(-)	_	_	_	_	_	_	_	_	_	_	None	_
comp57891_c0_seq1	149	82-528(-)	gi|443696366|gb|ELT97084.1|	hypothetical protein CAPTEDRAFT_151507 [Capitella teleta]	0.65	_	_	_	_	_	_	_	K06934	K06934
comp68368_c0_seq1	228	4639-5322(-)	_	_	_	_	_	_	_	_	_	_	None	_
comp62811_c0_seq2	316	404-1351(-)	gi|499001016|ref|XP_004554873.1|	PREDICTED: interferon alpha-inducible protein 27-like protein 2B-like isoform X1 [Maylandia zebra]	0.69	GO:0043170;GO:0016021;GO:0009056	_	_	_	_	_	_	None	_
comp48782_c0_seq1	146	32-469(-)	gi|449505873|ref|XP_002193942.2|	PREDICTED: swi5-dependent recombination DNA repair protein 1 homolog [Taeniopygia guttata]	0.57	_	_	_	_	_	_	_	None	_
comp30319_c0_seq1	133	3-401(-)	_	_	_	_	_	_	_	_	_	_	None	_
comp34098_c0_seq1	144	2-433(-)	_	_	_	_	_	_	_	_	_	_	None	_
comp63378_c0_seq2	233	730-1428(+)	gi|110761001|ref|XP_624527.2|	PREDICTED: repressor of RNA polymerase III transcription MAF1 homolog [Apis mellifera]	0.73	_	7460.XP_624527	similar to CG40196-PA.3	0.8	COG5046	KOG3104	_	None	_
comp67165_c0_seq11	113	370-708(+)	_	_	_	_	_	_	_	_	_	_	None	_
comp48417_c0_seq1	488	3-1466(-)	gi|358418326|ref|XP_001252206.3|	PREDICTED: disheveled-associated activator of morphogenesis 2 isoform 1 [Bos PREDICTED: disheveled-associated activator of mo	0.59	_	_	_	_	_	_	_	K04512	DAAM
comp692599_c0_seq1	165	3-497(+)	_	_	_	_	_	_	_	_	_	_	None	_
comp57136_c0_seq1	197	2-592(+)	_	_	_	_	_	_	_	_	_	_	None	_
comp68355_c0_seq4	148	2037-2480(-)	_	_	_	_	_	_	_	_	_	_	None	_
comp51150_c0_seq1	494	326-1807(+)	gi|332271601|gb|AEE36486.1|	protein disulfide isomerase 2 [Fenneropenaeus chinensis]	0.91	GO:0015035;GO:0006662;GO:0009055;GO:0006457;GO:0005783;GO:0003756;GO:0006118;GO:0045454	7070.XP_975184	similar to Protein disulfide-isomerase precursor (PDI)	0.7871	COG0526	KOG0190	_	K09580	PDIA1, P4HB
comp65429_c0_seq1	277	358-1188(+)	gi|351720390|emb|CCD22034.1|	insulin-like growth factor-binding protein-related protein 1 [Cupiennius salei]	0.58	_	_	_	_	_	_	_	None	_
comp68154_c0_seq6	334	701-1705(+)	gi|443686895|gb|ELT90013.1|	hypothetical protein CAPTEDRAFT_225487 [Capitella teleta]	0.68	_	_	_	_	_	_	_	K12337	MRVI1, IRAG
comp495001_c0_seq1	182	318-863(+)	_	_	_	_	_	_	_	_	_	_	None	_
comp15642_c0_seq1	209	286-915(+)	gi|307215257|gb|EFN90011.1|	UDP-N-acetylglucosamine transporter [Harpegnathos saltator]	0.81	GO:0008643;GO:0015780;GO:0016021;GO:0005351;GO:0005338;GO:0000139	7460.XP_624386	CMP-sialic acid/UDP-galactose transporter	0.7929	COG0697	KOG2234	_	K15272	SLC35A1_2_3
comp67345_c0_seq3	152	1-456(-)	_	_	_	_	_	_	_	_	_	_	None	_
comp67246_c1_seq4	227	2-685(+)	gi|326680530|ref|XP_002661836.2|	PREDICTED: zinc finger protein 91-like [Danio rerio]	0.7	_	_	_	_	_	_	_	None	_
comp60195_c0_seq2	369	74-1180(+)	gi|391340255|ref|XP_003744458.1|	PREDICTED: methyltransferase-like protein 9-like [Metaseiulus occidentalis]	0.67	_	_	_	_	_	_	_	None	_
comp66019_c0_seq1	70	170-379(-)	_	_	_	_	_	_	_	_	_	_	None	_
comp47272_c0_seq1	398	21-1214(-)	gi|157115005|ref|XP_001652513.1|	btf [Aedes aegypti]	0.7	GO:0044260;GO:0090304	_	_	_	_	_	_	K03142	TFIIH2, GTF2H2, SSL1
comp38001_c0_seq1	139	590-1006(-)	_	_	_	_	_	_	_	_	_	_	None	_
comp626539_c0_seq1	56	217-384(-)	_	_	_	_	_	_	_	_	_	_	None	_
comp1185_c0_seq1	66	2-199(-)	_	_	_	_	_	_	_	_	_	_	None	_
comp59568_c0_seq2	63	432-620(+)	_	_	_	_	_	_	_	_	_	_	None	_
comp47327_c0_seq1	90	2-271(+)	gi|170033014|ref|XP_001844374.1|	conserved hypothetical protein [Culex quinquefasciatus]	0.68	_	_	_	_	_	_	_	None	_
comp60993_c0_seq1	281	156-998(+)	gi|405974123|gb|EKC38791.1|	Exportin-6 [Crassostrea gigas]	0.58	_	_	_	_	_	_	_	K10087	GNPTG, GNPTAG
comp62505_c0_seq1	489	104-1570(+)	_	_	_	_	_	_	_	_	_	_	None	_
comp67230_c0_seq1	381	873-2015(-)	gi|390356505|ref|XP_003728811.1|	PREDICTED: uncharacterized protein LOC100888155 [Strongylocentrotus purpuratus]	0.62	_	_	_	_	_	_	_	None	_
comp66272_c0_seq10	822	2234-4699(-)	gi|260822613|ref|XP_002606696.1|	hypothetical protein BRAFLDRAFT_72537 [Branchiostoma floridae]	0.81	_	_	_	_	_	_	_	None	_
comp52273_c0_seq1	97	567-857(+)	_	_	_	_	_	_	_	_	_	_	None	_
comp52059_c0_seq2	78	3-236(-)	_	_	_	_	_	_	_	_	_	_	None	_
comp4789_c0_seq1	75	186-413(+)	_	_	_	_	_	_	_	_	_	_	None	_
comp64048_c0_seq7	1819	159-5615(-)	gi|189235292|ref|XP_974571.2|	PREDICTED: similar to AGAP009037-PA [Tribolium castaneum]	0.6	_	_	_	_	_	_	_	None	_
comp51982_c0_seq1	208	4498-5121(-)	gi|27263173|dbj|BAC45226.1|	synaptosome-associated protein of 25 kDa [Procambarus clarkii]	0.97	GO:0043005	7460.XP_394588	similar to Synaptosomal-associated protein 25 (SNAP-25) (Synaptosomal-associated 25 kDa protein)	0.8995	_	KOG3065	_	K08508	SNAP23
comp66274_c0_seq12	447	189-1529(-)	gi|242021780|ref|XP_002431321.1|	carmil, putative [Pediculus humanus corporis]	0.66	_	_	_	_	_	_	_	None	_
comp170512_c0_seq1	52	1-156(-)	_	_	_	_	_	_	_	_	_	_	None	_
comp67171_c0_seq2	572	157-1872(-)	gi|432912003|ref|XP_004078819.1|	PREDICTED: zinc finger protein 726-like [Oryzias latipes]	0.58	_	_	_	_	_	_	_	None	_
comp39127_c0_seq1	410	435-1664(-)	gi|307179315|gb|EFN67679.1|	Transmembrane protein 115 [Camponotus floridanus]	0.72	_	7460.XP_392569	similar to CG9536-PA	0.7876	_	KOG2890	_	None	_
comp1015540_c0_seq1	118	3-359(+)	gi|383853042|ref|XP_003702033.1|	PREDICTED: abhydrolase domain-containing protein 13-like [Megachile rotundata]	0.71	_	_	_	_	_	_	_	K06889	K06889
comp49496_c0_seq1	135	2-409(+)	_	_	_	_	_	_	_	_	_	_	None	_
comp67944_c0_seq2	1241	166-3888(+)	gi|322785277|gb|EFZ11970.1|	hypothetical protein SINV_80648 [Solenopsis invicta]	0.65	GO:0016787;GO:0005488	_	_	_	_	_	_	K13526	ATP13A2
comp64523_c0_seq6	975	135-3059(+)	gi|328786485|ref|XP_393684.4|	PREDICTED: phosphatidate phosphatase LPIN1-like [Apis mellifera]	0.85	_	7460.XP_393684	similar to CG8709-PA	0.8789	COG5083	KOG2116	_	K15728	LPIN
comp58620_c0_seq3	805	2-2416(-)	_	_	_	_	_	_	_	_	_	_	None	_
comp49227_c0_seq1	348	1-1044(+)	gi|321473302|gb|EFX84270.1|	hypothetical protein DAPPUDRAFT_47511 [Daphnia pulex]	0.58	GO:0016740	_	_	_	_	_	_	K08098	PIGZ, SMP3
comp67790_c0_seq3	104	2-313(-)	_	_	_	_	_	_	_	_	_	_	None	_
comp64174_c0_seq2	149	3-449(-)	gi|195999410|ref|XP_002109573.1|	hypothetical protein TRIADDRAFT_53736 [Trichoplax adhaerens]	0.64	GO:0005201;GO:0005615;GO:0007507;GO:0035581;GO:0005515;GO:0001527;GO:0005509;GO:0090101;GO:0001501;GO:0071694;GO:0005604	_	_	_	_	_	_	K06825	FBN1
comp31425_c0_seq1	123	3-374(+)	_	_	_	_	_	_	_	_	_	_	None	_
comp48627_c0_seq1	290	98-967(+)	gi|506965834|gb|AGM32269.1|	WW domain-binding protein, partial [Coptotermes formosanus]	0.68	GO:0006397;GO:0030238;GO:0050810;GO:0031981;GO:0005515;GO:0005681;GO:0033327;GO:0022402;GO:0008380	_	_	_	_	_	_	K13220	WBP4, FBP21
comp61632_c0_seq1	781	2-2347(+)	gi|342326187|gb|AEL23009.1|	protein kinase C-binding protein 1 [Cherax quadricarinatus]	0.96	GO:0016310;GO:0016301	99883.ENSTNIP00000010106	zinc finger, MYND-type containing 8	0.7526	COG5076	_	_	None	_
comp67227_c0_seq2	72	872-1087(+)	_	_	_	_	_	_	_	_	_	_	None	_
comp59104_c0_seq2	748	361-2604(+)	gi|345486853|ref|XP_001602801.2|	PREDICTED: thioredoxin domain-containing protein 11-like [Nasonia vitripennis]	0.56	_	_	_	_	_	_	_	None	_
comp44815_c0_seq2	186	1-558(-)	_	_	_	_	_	_	_	_	_	_	None	_
comp35126_c0_seq1	84	118-369(+)	_	_	_	_	_	_	_	_	_	_	None	_
comp42262_c0_seq1	290	459-1328(+)	gi|321477439|gb|EFX88398.1|	hypothetical protein DAPPUDRAFT_305610 [Daphnia pulex]	0.77	_	7460.XP_393044	similar to CG7582-PA	0.7634	_	KOG4804	_	None	_
comp1136_c0_seq1	105	2-316(-)	_	_	_	_	_	_	_	_	_	_	None	_
comp68337_c0_seq4	688	1-2064(+)	gi|512831942|ref|XP_002935007.2|	PREDICTED: uncharacterized protein LOC779566 [Xenopus (Silurana) tropicalis]	0.57	_	_	_	_	_	_	_	None	_
comp608528_c0_seq1	84	234-485(+)	_	_	_	_	_	_	_	_	_	_	None	_
comp53927_c0_seq1	76	161-388(-)	_	_	_	_	_	_	_	_	_	_	None	_
comp62718_c0_seq10	534	338-1939(-)	gi|156543380|ref|XP_001599885.1|	PREDICTED: hypothetical protein LOC100115059 [Nasonia vitripennis]	0.55	_	_	_	_	_	_	_	K07874	RAB1A
comp62254_c0_seq2	214	3-644(+)	_	_	_	_	_	_	_	_	_	_	None	_
comp65934_c1_seq2	1281	904-4746(+)	gi|328787499|ref|XP_001122432.2|	PREDICTED: hypothetical protein LOC726709 [Apis mellifera]	0.53	GO:0005635;GO:0005881;GO:0006869;GO:0016044;GO:0030286;GO:0035149;GO:0016021;GO:0007097;GO:0031887;GO:0060361;GO:0007523;GO:0042623;GO:0048471;GO:0003779;GO:0005811;GO:0042051	_	_	_	_	_	_	None	_
comp66031_c0_seq2	343	1053-2081(-)	gi|443695526|gb|ELT96409.1|	hypothetical protein CAPTEDRAFT_176175 [Capitella teleta]	0.57	GO:0044255;GO:0006805;GO:0004301;GO:0009636	_	_	_	_	_	_	None	_
comp57591_c0_seq2	683	53-2101(+)	gi|201023355|ref|NP_001128420.1|	protein kinase C [Apis mellifera]	0.88	GO:0005524;GO:0009069;GO:0008270;GO:0006468;GO:0004697;GO:0035556	7460.NP_001128420	protein kinase C	0.8846	COG0515	KOG0696	_	K02677	CPKC
comp53677_c0_seq1	299	1-897(-)	gi|512844550|ref|XP_004914912.1|	PREDICTED: uncharacterized protein LOC101731841 [Xenopus (Silurana) tropicalis]	0.56	_	_	_	_	_	_	_	None	_
comp51971_c0_seq1	635	143-2047(-)	gi|288899098|gb|ADC67081.1|	proline dehydrogenase isoform 1 [Leptinotarsa decemlineata]	0.78	GO:0009064;GO:1901605	7222.FBpp0158722	GH24816	0.8128	COG0506	KOG0186	_	K00318	E1.5.99.8
comp379742_c0_seq1	56	138-305(-)	_	_	_	_	_	_	_	_	_	_	None	_
comp124794_c0_seq1	161	3-485(+)	_	_	_	_	_	_	_	_	_	_	None	_
comp929630_c0_seq1	219	1-657(-)	gi|91088857|ref|XP_971416.1|	PREDICTED: similar to CG14590 CG14590-PA [Tribolium castaneum]	0.6	_	_	_	_	_	_	_	None	_
comp67314_c0_seq1	355	2382-3446(-)	gi|443711924|gb|ELU05464.1|	hypothetical protein CAPTEDRAFT_157510 [Capitella teleta]	0.76	GO:0046872;GO:0044710;GO:0016491	51511.ENSCSAVP00000017526	annotation not avaliable	0.7574	COG1063	KOG0024	_	K00060	tdh
comp54282_c0_seq2	628	473-2356(-)	gi|189239742|ref|XP_001809661.1|	PREDICTED: similar to atrial natriuretic peptide receptor [Tribolium castaneum]	0.81	GO:0000226;GO:0000922;GO:0005815;GO:0005524;GO:0006468;GO:0035556;GO:0006182;GO:0004672;GO:0006144;GO:0046039;GO:0004383	7070.XP_001809661	similar to CG33114-PA	0.8341	COG2114	_	_	K01769	E4.6.1.2
comp66484_c1_seq1	79	143-379(+)	_	_	_	_	_	_	_	_	_	_	None	_
comp56240_c0_seq1	70	626-835(-)	_	_	_	_	_	_	_	_	_	_	None	_
comp64117_c0_seq1	200	3097-3696(-)	gi|403182485|gb|EJY57420.1|	AAEL017562-PA [Aedes aegypti]	0.83	GO:0005484;GO:0030133;GO:0016021;GO:0016192	7070.XP_970664	similar to lethal (1) G0155 CG1515-PA	0.8154	COG5143	KOG0861	NOG280351	K08516	YKT6
comp45378_c0_seq2	477	100-1530(+)	gi|383855504|ref|XP_003703250.1|	PREDICTED: serine/threonine-protein kinase PAK 2-like [Megachile rotundata]	0.81	GO:0004674;GO:0005524;GO:0009069;GO:0006468	7425.XP_001601853	similar to CG14895-PB	0.8517	COG0515	KOG0578	_	K04409	PAK1
comp62187_c0_seq1	405	229-1443(+)	gi|379072001|gb|AFC92655.1|	G protein suppressor 2 [Penaeus monodon]	0.75	_	6945.ISCW019384-PA	conserved hypothetical protein	0.8218	_	_	NOG46035	K15307	GPS2
comp59291_c0_seq1	1649	129-5075(-)	gi|340710021|ref|XP_003393597.1|	PREDICTED: hypothetical protein LOC100645977 isoform 1 [Bombus terrestris]	0.59	_	7070.XP_968497	capicua	0.8438	_	KOG2746	_	None	_
comp50338_c0_seq1	545	1871-3505(-)	_	_	_	_	_	_	_	_	_	_	None	_
comp64788_c0_seq1	224	458-1129(-)	gi|405972764|gb|EKC37514.1|	DNA-directed RNA polymerase III subunit RPC7-like protein [Crassostrea gigas]	0.59	_	_	_	_	_	_	_	K03024	RPC31, POLR3G
comp56428_c0_seq1	125	3-377(-)	_	_	_	_	_	_	_	_	_	_	None	_
comp549242_c0_seq1	65	456-650(+)	_	_	_	_	_	_	_	_	_	_	None	_
comp7843_c0_seq1	145	1-438(+)	_	_	_	_	_	_	_	_	_	_	None	_
comp67668_c0_seq9	51	512-664(-)	_	_	_	_	_	_	_	_	_	_	None	_
comp68539_c0_seq1	613	3543-5381(-)	_	_	_	_	_	_	_	_	_	_	None	_
comp59727_c0_seq6	819	278-2737(+)	gi|340712126|ref|XP_003394615.1|	PREDICTED: serine/threonine-protein kinase ULK2-like [Bombus terrestris]	0.86	GO:0004674;GO:0005524;GO:0009069;GO:0006468	7425.XP_001607390	similar to CG10967-PA	0.9148	COG0515	_	_	K08269	ULK, ATG1
[truncated: 25,965 more rows]
