# Supplementary material for: De Novo Transcriptome Sequencing Analysis and Comparison of Differentially Expressed Genes (DEGs) in Macrobrachium rosenbergii in China
Source: PLoS One. 2014 Oct 20;9(10):e109656. doi: 10.1371/journal.pone.0109656 (PMC4203760; doi:10.1371/journal.pone.0109656)
Supplement: Table S2 — The KEGG Pathway_definition. (XLS) [file pone.0109656.s002.xls]

## Sheet: pathway_table
PathWay	Pathway_definition	number_of_seqs	seqs_kos/genes_list	pathway_imagename
path:ko04977	Vitamin digestion and absorption	28	comp42206_c0_seq1(K14618);comp52223_c0_seq1(K14616);comp52223_c0_seq2(K14616);comp57155_c0_seq1(K14462);comp57155_c0_seq2(K14462);comp57600_c1_seq1(K14610);comp57600_c1_seq2(K14610);comp58291_c0_seq1(K14616);comp60323_c0_seq1(K14610);comp60323_c0_seq2(K14610);comp60686_c0_seq1(K14073);comp62156_c0_seq1(K14616);comp62156_c0_seq3(K14616);comp62156_c0_seq4(K14616);comp63243_c0_seq1(K01435);comp63713…	ko04977.png
path:ko04664	Fc epsilon RI signaling pathway	40	comp1237446_c0_seq1(K05859);comp12745_c0_seq1(K05730);comp147330_c0_seq1(K04392);comp273539_c0_seq1(K04431);comp32115_c0_seq1(K04440);comp400050_c0_seq1(K00922);comp41837_c0_seq1(K04371);comp48090_c0_seq1(K04392);comp48537_c0_seq1(K04368);comp497435_c0_seq1(K05859);comp50893_c0_seq1(K04364);comp50893_c0_seq10(K04364);comp50893_c0_seq11(K04364);comp50893_c0_seq2(K04364);comp50893_c0_seq3(K04364);c…	ko04664.png
path:ko00563	Glycosylphosphatidylinositol(GPI)-anchor biosynthesis	39	comp14092_c0_seq1(K05310);comp22597_c0_seq1(K05310);comp34526_c0_seq1(K05285);comp39646_c0_seq1(K03859);comp39646_c0_seq2(K03859);comp43718_c0_seq1(K08098);comp440389_c0_seq1(K05285);comp48441_c0_seq1(K03434);comp49227_c0_seq1(K08098);comp499036_c0_seq1(K07542);comp52601_c0_seq1(K05293);comp56659_c0_seq1(K05289);comp57487_c0_seq1(K05284);comp58255_c0_seq1(K05286);comp58422_c0_seq1(K05291);comp598…	ko00563.png
path:ko00830	Retinol metabolism	42	comp17451_c0_seq1(K15734);comp17473_c0_seq1(K15734);comp268330_c0_seq1(K00699);comp34352_c0_seq1(K00121);comp43932_c0_seq1(K00515);comp47480_c0_seq1(K15734);comp57787_c0_seq1(K11147);comp58949_c0_seq1(K00121);comp62449_c0_seq1(K00121);comp62514_c0_seq1(K07424);comp62566_c0_seq2(K07424);comp63109_c0_seq1(K11153);comp63109_c0_seq2(K11153);comp65014_c0_seq1(K00699);comp65014_c0_seq2(K00699);comp6563…	ko00830.png
path:ko05222	Small cell lung cancer	71	comp194199_c0_seq1(K02089);comp19727_c0_seq1(K05636);comp364749_c0_seq1(K06240);comp36576_c0_seq1(K02219);comp39931_c0_seq1(K03875);comp400050_c0_seq1(K00922);comp41720_c0_seq1(K05637);comp45510_c0_seq1(K01110);comp46338_c0_seq1(K11987);comp47220_c0_seq1(K04377);comp48186_c1_seq1(K02089);comp48194_c0_seq1(K05637);comp482754_c0_seq1(K05636);comp48367_c0_seq1(K05637);comp48367_c0_seq2(K05637);comp4…	ko05222.png
path:ko04660	T cell receptor signaling pathway	62	comp12745_c0_seq1(K05730);comp13407_c0_seq1(K07365);comp194199_c0_seq1(K02089);comp273539_c0_seq1(K04431);comp400050_c0_seq1(K00922);comp41837_c0_seq1(K04371);comp42741_c0_seq1(K04393);comp43995_c0_seq1(K04393);comp45378_c0_seq2(K04409);comp48186_c1_seq1(K02089);comp48258_c0_seq1(K06268);comp48258_c0_seq2(K06268);comp48258_c0_seq3(K06268);comp48376_c0_seq1(K04348);comp48376_c0_seq3(K04348);comp48…	ko04660.png
path:ko00650	Butanoate metabolism	33	comp33271_c0_seq1(K01027);comp39957_c0_seq1(K00626);comp48539_c0_seq1(K00019);comp51679_c0_seq1(K00019);comp52078_c0_seq1(K00162);comp55537_c0_seq1(K00109);comp55747_c0_seq1(K01641);comp55747_c0_seq2(K01641);comp58632_c0_seq1(K01692);comp59967_c0_seq1(K00161);comp60130_c0_seq1(K00162);comp61087_c0_seq1(K07515);comp61217_c0_seq1(K13524);comp61771_c0_seq1(K01640);comp62099_c0_seq1(K00626);comp62423…	ko00650.png
path:ko04911	Insulin secretion	88	comp1036634_c0_seq1(K04936);comp17495_c0_seq1(K01540);comp17564_c0_seq1(K04374);comp19393_c0_seq1(K01539);comp2898_c0_seq1(K08048);comp31246_c0_seq1(K08043);comp33452_c0_seq1(K04634);comp37055_c0_seq1(K04515);comp37055_c0_seq2(K04515);comp37055_c0_seq3(K04515);comp37055_c0_seq4(K04515);comp41872_c0_seq1(K09048);comp42714_c0_seq1(K04632);comp42714_c0_seq2(K04632);comp48680_c0_seq1(K01540);comp4868…	ko04911.png
path:ko05030	Cocaine addiction	21	comp17564_c0_seq1(K04374);comp41872_c0_seq1(K09048);comp42714_c0_seq1(K04632);comp42714_c0_seq2(K04632);comp52296_c0_seq1(K02090);comp58675_c0_seq1(K04630);comp58675_c0_seq3(K04630);comp60879_c0_seq1(K05213);comp60879_c0_seq3(K05213);comp62028_c0_seq1(K01593);comp62028_c0_seq2(K01593);comp63797_c0_seq1(K09048);comp64250_c0_seq2(K04345);comp64250_c0_seq4(K04345);comp64737_c0_seq1(K04450);comp64737…	ko05030.png
path:ko00945	Stilbenoid, diarylheptanoid and gingerol biosynthesis	11	comp17670_c0_seq1(K00588);comp60324_c0_seq1(K00588);comp63279_c0_seq1(K00517);comp63279_c0_seq11(K00517);comp63279_c0_seq2(K00517);comp63279_c0_seq3(K00517);comp63279_c0_seq4(K00517);comp63279_c0_seq5(K00517);comp63279_c0_seq7(K00517);comp63279_c0_seq8(K00517);comp63279_c0_seq9(K00517);	ko00945.png
path:ko03430	Mismatch repair	37	comp14346_c0_seq1(K08739);comp14346_c0_seq2(K08739);comp21615_c0_seq1(K08737);comp21615_c0_seq2(K08737);comp420423_c0_seq1(K08734);comp44831_c0_seq1(K10755);comp44909_c0_seq1(K08737);comp463790_c0_seq1(K08737);comp47726_c0_seq1(K07466);comp479440_c0_seq1(K08737);comp48467_c0_seq1(K08734);comp48810_c0_seq1(K10755);comp50291_c0_seq1(K10756);comp52889_c0_seq1(K10739);comp55699_c0_seq1(K02328);comp56…	ko03430.png
path:ko04745	Phototransduction - fly	51	comp1041012_c0_seq1(K05328);comp21721_c0_seq1(K05692);comp260973_c0_seq1(K05692);comp307227_c0_seq1(K00910);comp33452_c0_seq1(K04634);comp35441_c0_seq1(K05692);comp35441_c0_seq2(K05692);comp37055_c0_seq1(K04515);comp37055_c0_seq2(K04515);comp37055_c0_seq3(K04515);comp37055_c0_seq4(K04515);comp45324_c0_seq1(K05692);comp48675_c0_seq1(K05692);comp49146_c0_seq1(K04634);comp49783_c0_seq1(K05692);comp5…	ko04745.png
path:ko00760	Nicotinate and nicotinamide metabolism	32	comp42598_c0_seq1(K00323);comp47011_c0_seq1(K01513);comp481291_c0_seq1(K01081);comp495206_c0_seq1(K03462);comp51516_c1_seq1(K00323);comp55395_c0_seq1(K00763);comp57631_c0_seq1(K01513);comp58813_c0_seq1(K01950);comp58813_c0_seq2(K01950);comp60566_c0_seq1(K01081);comp60566_c0_seq2(K01081);comp60566_c0_seq3(K01081);comp60970_c0_seq1(K00858);comp60970_c0_seq2(K00858);comp60970_c0_seq3(K00858);comp609…	ko00760.png
path:ko00514	Other types of O-glycan biosynthesis	34	comp1250_c0_seq1(K05948);comp31947_c0_seq1(K11703);comp36470_c0_seq1(K09666);comp47655_c0_seq1(K13667);comp47655_c0_seq2(K13667);comp488865_c0_seq1(K13676);comp56348_c0_seq1(K13676);comp56348_c0_seq3(K13676);comp575494_c0_seq1(K13675);comp59106_c0_seq1(K09667);comp59106_c0_seq10(K09667);comp59106_c0_seq2(K09667);comp59106_c0_seq3(K09667);comp59106_c0_seq4(K09667);comp59106_c0_seq5(K09667);comp591…	ko00514.png
path:ko05203	Viral carcinogenesis	150	comp105287_c0_seq1(K03122);comp147330_c0_seq1(K04392);comp16758_c0_seq1(K05704);comp16758_c0_seq2(K05704);comp17433_c0_seq1(K06630);comp17564_c0_seq1(K04374);comp18179_c0_seq1(K10151);comp194199_c0_seq1(K02089);comp28299_c0_seq1(K06630);comp324850_c0_seq1(K03120);comp331084_c0_seq1(K11404);comp34918_c0_seq1(K02087);comp35109_c0_seq1(K04498);comp35257_c0_seq1(K05704);comp35257_c0_seq2(K05704);comp…	ko05203.png
path:ko04974	Protein digestion and absorption	65	comp15653_c0_seq1(K01312);comp17401_c0_seq1(K01285);comp17495_c0_seq1(K01540);comp19393_c0_seq1(K01539);comp23387_c0_seq1(K08187);comp26930_c0_seq1(K01298);comp271723_c0_seq1(K06236);comp319833_c0_seq1(K06236);comp33596_c0_seq1(K12040);comp42127_c0_seq1(K01278);comp460640_c0_seq1(K08606);comp47521_c0_seq1(K06519);comp48680_c0_seq1(K01540);comp48680_c0_seq2(K01540);comp48680_c0_seq3(K01540);comp48…	ko04974.png
path:ko05131	Shigellosis	92	comp1052582_c0_seq1(K10030);comp14102_c0_seq1(K05747);comp147330_c0_seq1(K04392);comp15536_c0_seq1(K05747);comp16038_c0_seq2(K05747);comp16758_c0_seq1(K05704);comp16758_c0_seq2(K05704);comp17532_c0_seq1(K05759);comp21721_c0_seq1(K05692);comp252162_c0_seq1(K06619);comp25844_c0_seq1(K05747);comp260973_c0_seq1(K05692);comp29526_c0_seq1(K06619);comp30924_c0_seq1(K13728);comp31993_c0_seq1(K04438);comp…	ko05131.png
path:ko04145	Phagosome	164	comp147330_c0_seq1(K04392);comp152138_c0_seq1(K07374);comp17463_c0_seq1(K06563);comp17483_c0_seq1(K02152);comp17648_c0_seq1(K07375);comp21721_c0_seq1(K05692);comp260973_c0_seq1(K05692);comp26158_c0_seq1(K10414);comp32196_c0_seq1(K06588);comp33878_c0_seq1(K07342);comp33959_c0_seq1(K02153);comp34017_c0_seq1(K03661);comp35441_c0_seq1(K05692);comp35441_c0_seq2(K05692);comp375513_c0_seq1(K07375);comp3…	ko04145.png
path:ko03060	Protein export	28	comp33878_c0_seq1(K07342);comp34263_c0_seq1(K12948);comp36585_c0_seq1(K13280);comp44409_c0_seq1(K03106);comp48046_c0_seq1(K12947);comp48837_c0_seq1(K09481);comp51225_c0_seq1(K03105);comp51225_c0_seq2(K03105);comp52017_c0_seq1(K03107);comp55673_c0_seq1(K09490);comp57317_c0_seq1(K03104);comp57745_c0_seq2(K03110);comp58128_c0_seq1(K13431);comp58501_c0_seq1(K09540);comp58501_c0_seq2(K09540);comp58535…	ko03060.png
path:ko00072	Synthesis and degradation of ketone bodies	13	comp33271_c0_seq1(K01027);comp39957_c0_seq1(K00626);comp48539_c0_seq1(K00019);comp51679_c0_seq1(K00019);comp55747_c0_seq1(K01641);comp55747_c0_seq2(K01641);comp61771_c0_seq1(K01640);comp62099_c0_seq1(K00626);comp62423_c0_seq1(K00019);comp62645_c0_seq1(K00019);comp62645_c0_seq2(K00019);comp64603_c0_seq1(K00019);comp64603_c0_seq2(K00019);	ko00072.png
path:ko04666	Fc gamma R-mediated phagocytosis	92	comp1237446_c0_seq1(K05859);comp12745_c0_seq1(K05730);comp14102_c0_seq1(K05747);comp147330_c0_seq1(K04392);comp15536_c0_seq1(K05747);comp16038_c0_seq2(K05747);comp25844_c0_seq1(K05747);comp31993_c0_seq1(K04438);comp31993_c0_seq2(K04438);comp33848_c0_seq1(K05765);comp400050_c0_seq1(K00922);comp41837_c0_seq1(K04371);comp42663_c0_seq1(K05747);comp42741_c0_seq1(K04393);comp43785_c0_seq1(K05743);comp4…	ko04666.png
path:ko03440	Homologous recombination	44	comp1363680_c0_seq1(K04482);comp1517_c0_seq1(K10870);comp15674_c0_seq1(K10877);comp17711_c0_seq1(K10881);comp27013_c0_seq1(K08775);comp28654_c0_seq1(K10875);comp290724_c0_seq1(K10871);comp32088_c0_seq1(K10880);comp33192_c0_seq1(K10877);comp35928_c0_seq1(K08991);comp393237_c0_seq1(K10877);comp4541_c0_seq1(K04482);comp47726_c0_seq1(K07466);comp50348_c0_seq1(K10881);comp503678_c0_seq1(K10877);comp52…	ko03440.png
path:ko05145	Toxoplasmosis	94	comp17508_c0_seq1(K03283);comp17576_c0_seq1(K03283);comp19727_c0_seq1(K05636);comp21518_c0_seq1(K03283);comp22432_c0_seq1(K03283);comp32115_c0_seq1(K04440);comp34035_c0_seq1(K03283);comp364749_c0_seq1(K06240);comp400050_c0_seq1(K00922);comp41720_c0_seq1(K05637);comp41837_c0_seq1(K04371);comp43567_c0_seq1(K00461);comp46342_c0_seq1(K12473);comp48194_c0_seq1(K05637);comp482754_c0_seq1(K05636);comp48…	ko05145.png
path:ko04112	Cell cycle - Caulobacter	7	comp44016_c0_seq1(K01358);comp54647_c0_seq1(K01338);comp54647_c0_seq2(K01338);comp54647_c0_seq3(K01338);comp58754_c0_seq13(K03544);comp58754_c0_seq3(K03544);comp58754_c0_seq6(K03544);	ko04112.png
path:ko00930	Caprolactam degradation	14	comp36027_c0_seq1(K01053);comp58632_c0_seq1(K01692);comp61087_c0_seq1(K07515);comp62363_c0_seq1(K01053);comp65510_c0_seq1(K01053);comp65567_c0_seq11(K00022);comp65567_c0_seq13(K00022);comp65567_c0_seq15(K00022);comp65567_c0_seq16(K00022);comp65567_c0_seq8(K00022);comp65567_c0_seq9(K00022);comp66588_c0_seq2(K00002);comp66588_c0_seq6(K00002);comp69160_c0_seq1(K07511);	ko00930.png
path:ko00473	D-Alanine metabolism	7	comp67058_c0_seq1(K01775);comp67058_c0_seq11(K01775);comp67058_c0_seq13(K01775);comp67058_c0_seq4(K01775);comp67058_c0_seq5(K01775);comp67058_c0_seq7(K01775);comp67058_c0_seq9(K01775);	ko00473.png
path:ko04060	Cytokine-cytokine receptor interaction	11	comp1052582_c0_seq1(K10030);comp12165_c0_seq1(K05096);comp40751_c0_seq1(K05096);comp4398_c0_seq1(K05098);comp47146_c0_seq1(K05096);comp63014_c0_seq1(K04361);comp63014_c0_seq2(K04361);comp63927_c0_seq1(K04671);comp68165_c0_seq1(K05096);comp68165_c0_seq3(K05096);comp68254_c0_seq1(K05096);	ko04060.png
path:ko00430	Taurine and hypotaurine metabolism	18	comp17976_c0_seq1(K10712);comp53636_c0_seq1(K00681);comp60298_c0_seq1(K01594);comp67234_c0_seq1(K00456);comp68159_c0_seq1(K00659);comp68159_c0_seq12(K00659);comp68159_c0_seq15(K00659);comp68159_c0_seq16(K00659);comp68159_c0_seq17(K00659);comp68159_c0_seq18(K00659);comp68159_c0_seq20(K00659);comp68159_c0_seq3(K00659);comp68159_c0_seq4(K00659);comp68159_c0_seq5(K00659);comp68159_c0_seq8(K00659);com…	ko00430.png
path:ko00513	Various types of N-glycan biosynthesis	58	comp16172_c0_seq1(K14464);comp17307_c0_seq1(K07151);comp28811_c0_seq1(K13748);comp31564_c0_seq1(K00726);comp319754_c0_seq1(K14459);comp32039_c0_seq1(K01231);comp33370_c0_seq1(K14464);comp392873_c0_seq1(K14459);comp41491_c0_seq1(K14464);comp42381_c0_seq1(K03844);comp42690_c0_seq1(K00736);comp42690_c0_seq2(K00736);comp42832_c0_seq1(K03843);comp47847_c0_seq1(K12666);comp48741_c0_seq1(K01231);comp530…	ko00513.png
path:ko04966	Collecting duct acid secretion	18	comp17483_c0_seq1(K02152);comp33959_c0_seq1(K02153);comp47622_c0_seq1(K02155);comp49872_c0_seq1(K02153);comp51053_c0_seq1(K02151);comp52609_c0_seq1(K02155);comp53650_c0_seq1(K02146);comp57333_c0_seq2(K02150);comp57658_c0_seq1(K02148);comp63384_c0_seq1(K02147);comp64078_c0_seq1(K02145);comp65745_c0_seq1(K02154);comp65745_c0_seq2(K02154);comp68057_c0_seq1(K02154);comp68057_c0_seq3(K02154);comp68057…	ko04966.png
path:ko03410	Base excision repair	49	comp1079596_c0_seq1(K02324);comp14481_c0_seq1(K03649);comp14662_c0_seq1(K03649);comp14662_c0_seq2(K03649);comp21069_c0_seq1(K03649);comp21069_c0_seq2(K03649);comp28825_c0_seq1(K03649);comp36313_c0_seq1(K10771);comp416769_c0_seq1(K02324);comp42886_c0_seq1(K03648);comp44681_c0_seq1(K10771);comp44681_c0_seq2(K10771);comp464147_c0_seq1(K02324);comp46855_c0_seq1(K10802);comp47351_c0_seq1(K10802);comp4…	ko03410.png
path:ko04740	Olfactory transduction	18	comp31246_c0_seq1(K08043);comp37055_c0_seq1(K04515);comp37055_c0_seq2(K04515);comp37055_c0_seq3(K04515);comp37055_c0_seq4(K04515);comp41119_c0_seq1(K04257);comp41582_c0_seq1(K05030);comp51030_c0_seq1(K04257);comp51902_c0_seq1(K07376);comp52603_c1_seq1(K02183);comp55584_c0_seq1(K02183);comp55584_c0_seq2(K02183);comp63217_c0_seq1(K05030);comp64250_c0_seq2(K04345);comp64250_c0_seq4(K04345);comp66590…	ko04740.png
path:ko05160	Hepatitis C	74	comp1052582_c0_seq1(K10030);comp17633_c0_seq1(K06508);comp26131_c0_seq1(K06508);comp32115_c0_seq1(K04440);comp321523_c0_seq1(K08860);comp32925_c0_seq1(K06698);comp400050_c0_seq1(K00922);comp41837_c0_seq1(K04371);comp46342_c0_seq1(K12473);comp46410_c0_seq1(K04706);comp47673_c0_seq1(K04382);comp48135_c0_seq1(K04706);comp48135_c0_seq2(K04706);comp48135_c0_seq3(K04706);comp50893_c0_seq1(K04364);comp5…	ko05160.png
path:ko05020	Prion diseases	42	comp1106487_c0_seq1(K04000);comp18627_c0_seq1(K09553);comp31316_c0_seq1(K04565);comp41837_c0_seq1(K04371);comp470177_c0_seq1(K04000);comp47488_c0_seq1(K04565);comp48537_c0_seq1(K04368);comp50919_c0_seq1(K04565);comp54572_c0_seq1(K04565);comp55673_c0_seq1(K09490);comp605884_c0_seq1(K04000);comp64250_c0_seq2(K04345);comp64250_c0_seq4(K04345);comp64429_c0_seq1(K05635);comp64642_c0_seq1(K06491);comp6…	ko05020.png
path:ko04391	Hippo signaling pathway - fly	92	comp17433_c0_seq1(K06630);comp21721_c0_seq1(K05692);comp260973_c0_seq1(K05692);comp28299_c0_seq1(K06630);comp32022_c0_seq1(K09448);comp32115_c0_seq1(K04440);comp32663_c0_seq1(K06685);comp33694_c0_seq1(K05628);comp35441_c0_seq1(K05692);comp35441_c0_seq2(K05692);comp387663_c0_seq1(K04676);comp45324_c0_seq1(K05692);comp47220_c0_seq1(K04377);comp47673_c0_seq1(K04382);comp48675_c0_seq1(K05692);comp488…	ko04391.png
path:ko00240	Pyrimidine metabolism	148	comp1079596_c0_seq1(K02324);comp1207196_c0_seq1(K14721);comp13723_c0_seq1(K03016);comp15790_c0_seq1(K00254);comp20567_c0_seq1(K11540);comp25171_c0_seq1(K11540);comp283482_c0_seq1(K14721);comp31457_c0_seq1(K00940);comp32609_c0_seq1(K00876);comp33121_c0_seq1(K10808);comp33833_c0_seq1(K00940);comp35826_c0_seq1(K03012);comp416769_c0_seq1(K02324);comp42748_c0_seq1(K11540);comp43633_c0_seq1(K03000);com…	ko00240.png
path:ko00900	Terpenoid backbone biosynthesis	27	comp16446_c0_seq1(K00587);comp33791_c0_seq1(K01823);comp33791_c0_seq2(K01823);comp38495_c0_seq1(K00804);comp39957_c0_seq1(K00626);comp45030_c0_seq1(K01597);comp52044_c0_seq1(K05906);comp53437_c0_seq1(K05955);comp53670_c0_seq1(K01597);comp53855_c0_seq1(K11778);comp54863_c0_seq1(K12504);comp55747_c0_seq1(K01641);comp55747_c0_seq2(K01641);comp61977_c0_seq1(K06013);comp62099_c0_seq1(K00626);comp62465…	ko00900.png
path:ko05223	Non-small cell lung cancer	47	comp1237446_c0_seq1(K05859);comp194199_c0_seq1(K02089);comp400050_c0_seq1(K00922);comp41837_c0_seq1(K04371);comp48186_c1_seq1(K02089);comp48537_c0_seq1(K04368);comp497435_c0_seq1(K05859);comp50893_c0_seq1(K04364);comp50893_c0_seq10(K04364);comp50893_c0_seq11(K04364);comp50893_c0_seq2(K04364);comp50893_c0_seq3(K04364);comp50893_c0_seq4(K04364);comp50893_c0_seq5(K04364);comp50893_c0_seq6(K04364);co…	ko05223.png
path:ko04962	Vasopressin-regulated water reabsorption	51	comp11795_c0_seq1(K10418);comp18888_c0_seq1(K07904);comp26158_c0_seq1(K10414);comp31246_c0_seq1(K08043);comp36103_c0_seq1(K10428);comp41872_c0_seq1(K09048);comp42166_c0_seq1(K06027);comp42714_c0_seq1(K04632);comp42714_c0_seq2(K04632);comp45111_c0_seq1(K07889);comp45194_c0_seq1(K07904);comp45194_c0_seq2(K07904);comp45194_c0_seq3(K07904);comp50001_c0_seq2(K13504);comp50001_c0_seq3(K13504);comp50001…	ko04962.png
path:ko04340	Hedgehog signaling pathway	44	comp1066678_c0_seq1(K06233);comp1204689_c0_seq1(K06233);comp1392919_c0_seq1(K06233);comp20794_c0_seq1(K06229);comp23827_c0_seq1(K06233);comp29417_c0_seq1(K06229);comp29417_c0_seq2(K06229);comp32818_c0_seq1(K06233);comp34576_c0_seq1(K08958);comp35978_c0_seq1(K03362);comp416052_c0_seq1(K00444);comp43351_c0_seq1(K06233);comp43351_c0_seq2(K06233);comp468992_c0_seq1(K06233);comp51668_c0_seq2(K06233);c…	ko04340.png
path:ko04130	SNARE interactions in vesicular transport	35	comp122797_c0_seq1(K08498);comp157916_c0_seq1(K08515);comp33560_c0_seq1(K08495);comp33657_c0_seq1(K08513);comp33657_c0_seq2(K08513);comp42746_c0_seq1(K08488);comp42948_c0_seq1(K08501);comp50001_c0_seq2(K13504);comp50001_c0_seq3(K13504);comp50001_c0_seq4(K13504);comp50324_c0_seq1(K08497);comp50547_c0_seq1(K08492);comp50547_c0_seq2(K08492);comp51982_c0_seq1(K08508);comp55378_c0_seq1(K08504);comp553…	ko04130.png
path:ko00624	Polycyclic aromatic hydrocarbon degradation	13	comp22772_c0_seq2(K00599);comp58803_c0_seq1(K00599);comp63279_c0_seq1(K00517);comp63279_c0_seq11(K00517);comp63279_c0_seq2(K00517);comp63279_c0_seq3(K00517);comp63279_c0_seq4(K00517);comp63279_c0_seq5(K00517);comp63279_c0_seq7(K00517);comp63279_c0_seq8(K00517);comp63279_c0_seq9(K00517);comp65856_c0_seq1(K00599);comp65856_c0_seq2(K00599);	ko00624.png
path:ko05218	Melanoma	26	comp194199_c0_seq1(K02089);comp31809_c0_seq1(K09455);comp400050_c0_seq1(K00922);comp41837_c0_seq1(K04371);comp45510_c0_seq1(K01110);comp48186_c1_seq1(K02089);comp48537_c0_seq1(K04368);comp55732_c0_seq1(K04456);comp55732_c0_seq2(K04456);comp55732_c0_seq3(K04456);comp59263_c0_seq1(K00922);comp60367_c0_seq1(K09455);comp60367_c0_seq2(K09455);comp60367_c0_seq3(K09455);comp60367_c0_seq4(K09455);comp626…	ko05218.png
path:ko00051	Fructose and mannose metabolism	67	comp1023014_c0_seq1(K01623);comp13143_c0_seq1(K01623);comp17727_c0_seq1(K01623);comp30345_c0_seq1(K02377);comp30345_c0_seq2(K02377);comp33184_c0_seq1(K00011);comp36090_c0_seq1(K01623);comp38086_c0_seq1(K00976);comp44764_c0_seq1(K01103);comp46587_c0_seq1(K01805);comp46645_c0_seq1(K03841);comp50916_c0_seq1(K01803);comp52428_c0_seq1(K01623);comp52819_c0_seq1(K01840);comp52877_c0_seq1(K01803);comp536…	ko00051.png
path:ko04621	NOD-like receptor signaling pathway	50	comp1052582_c0_seq1(K10030);comp21257_c0_seq1(K04079);comp310142_c0_seq1(K04079);comp32115_c0_seq1(K04440);comp41837_c0_seq1(K04371);comp53981_c0_seq1(K12795);comp53981_c0_seq2(K12795);comp54159_c0_seq1(K03175);comp54159_c0_seq2(K03175);comp54588_c0_seq1(K04403);comp55046_c0_seq1(K04079);comp60556_c0_seq1(K04427);comp60556_c0_seq2(K04427);comp61300_c0_seq1(K04441);comp61300_c0_seq2(K04441);comp61…	ko04621.png
path:ko05152	Tuberculosis	95	comp16758_c0_seq1(K05704);comp16758_c0_seq2(K05704);comp17463_c0_seq1(K06563);comp32115_c0_seq1(K04440);comp34017_c0_seq1(K03661);comp34701_c0_seq1(K08066);comp34701_c0_seq2(K08066);comp35109_c0_seq1(K04498);comp35257_c0_seq1(K05704);comp35257_c0_seq2(K05704);comp35257_c0_seq3(K05704);comp37055_c0_seq1(K04515);comp37055_c0_seq2(K04515);comp37055_c0_seq3(K04515);comp37055_c0_seq4(K04515);comp38115…	ko05152.png
path:ko05012	Parkinson's disease	114	comp1027813_c0_seq1(K03878);comp165559_c0_seq1(K02261);comp17309_c0_seq1(K03936);comp17314_c0_seq1(K03951);comp17324_c0_seq1(K03961);comp17455_c0_seq1(K15040);comp17487_c0_seq1(K02133);comp17488_c0_seq1(K02128);comp17733_c0_seq1(K04552);comp203544_c0_seq1(K02256);comp21198_c0_seq1(K02262);comp26840_c0_seq1(K02256);comp300634_c0_seq1(K02126);comp33893_c0_seq1(K02262);comp33905_c0_seq1(K02126);comp…	ko05012.png
path:ko04011	MAPK signaling pathway - yeast	15	comp32022_c0_seq1(K09448);comp42741_c0_seq1(K04393);comp43995_c0_seq1(K04393);comp45378_c0_seq2(K04409);comp49157_c0_seq1(K11238);comp514160_c0_seq1(K02677);comp52012_c0_seq1(K04393);comp52491_c0_seq1(K02677);comp57591_c0_seq1(K02677);comp57591_c0_seq2(K02677);comp57844_c0_seq1(K04409);comp61300_c0_seq1(K04441);comp61300_c0_seq2(K04441);comp64589_c0_seq1(K04409);comp68015_c0_seq1(K09291);	ko04011.png
path:ko03050	Proteasome	44	comp17331_c0_seq1(K02730);comp17548_c0_seq1(K02729);comp17711_c0_seq1(K10881);comp32925_c0_seq1(K06698);comp34297_c0_seq1(K03036);comp34434_c0_seq1(K02732);comp43323_c0_seq1(K02725);comp43493_c0_seq1(K03061);comp44643_c0_seq1(K03037);comp48567_c0_seq1(K03038);comp50348_c0_seq1(K10881);comp51564_c0_seq1(K02728);comp51727_c0_seq1(K02736);comp53072_c0_seq1(K03035);comp54787_c0_seq1(K03065);comp56671…	ko03050.png
path:ko04120	Ubiquitin mediated proteolysis	185	comp1122679_c0_seq1(K10592);comp1190709_c0_seq1(K03364);comp17182_c0_seq1(K04649);comp17596_c0_seq1(K03868);comp17733_c0_seq1(K04552);comp18957_c0_seq1(K06689);comp19159_c0_seq1(K03094);comp19159_c0_seq2(K03094);comp22692_c0_seq1(K10140);comp283341_c0_seq1(K04506);comp31188_c0_seq1(K09561);comp31188_c0_seq2(K09561);comp31345_c0_seq1(K10687);comp31366_c0_seq1(K10598);comp32646_c0_seq1(K02207);comp…	ko04120.png
path:ko00472	D-Arginine and D-ornithine metabolism	4	comp65499_c0_seq10(K00273);comp65499_c0_seq2(K00273);comp65499_c0_seq3(K00273);comp65499_c0_seq4(K00273);	ko00472.png
path:ko05144	Malaria	18	comp1052582_c0_seq1(K10030);comp17633_c0_seq1(K06508);comp183155_c0_seq1(K13823);comp26131_c0_seq1(K06508);comp28110_c0_seq1(K13822);comp41905_c0_seq1(K13822);comp497939_c0_seq1(K04550);comp509530_c0_seq1(K04550);comp51206_c0_seq1(K04729);comp52917_c0_seq1(K04550);comp56164_c0_seq1(K13849);comp62476_c0_seq1(K06257);comp65151_c0_seq1(K04550);comp65151_c0_seq2(K04550);comp66086_c0_seq1(K04550);comp…	ko05144.png
path:ko04920	Adipocytokine signaling pathway	80	comp17452_c0_seq1(K01596);comp230144_c0_seq1(K15013);comp27903_c0_seq1(K15013);comp32115_c0_seq1(K04440);comp33763_c0_seq1(K01596);comp34453_c0_seq1(K01596);comp39853_c0_seq1(K07293);comp44470_c0_seq1(K01897);comp47074_c0_seq2(K07298);comp50744_c0_seq1(K07199);comp50744_c0_seq2(K07199);comp51685_c0_seq10(K08524);comp51685_c0_seq11(K08524);comp51685_c0_seq4(K08524);comp51685_c0_seq5(K08524);comp51…	ko04920.png
path:ko00520	Amino sugar and nucleotide sugar metabolism	122	comp13797_c0_seq1(K00698);comp145729_c0_seq1(K01183);comp30345_c0_seq1(K02377);comp30345_c0_seq2(K02377);comp3056_c0_seq1(K01183);comp34529_c0_seq1(K00326);comp38086_c0_seq1(K00976);comp46677_c0_seq1(K00820);comp46677_c0_seq2(K00820);comp48585_c0_seq1(K01183);comp48863_c0_seq1(K01183);comp49601_c0_seq1(K00698);comp51756_c0_seq1(K01183);comp52294_c0_seq1(K01183);comp52819_c0_seq1(K01840);comp52868…	ko00520.png
path:ko05215	Prostate cancer	68	comp17564_c0_seq1(K04374);comp21257_c0_seq1(K04079);comp310142_c0_seq1(K04079);comp35109_c0_seq1(K04498);comp400050_c0_seq1(K00922);comp41837_c0_seq1(K04371);comp41872_c0_seq1(K09048);comp45510_c0_seq1(K01110);comp46822_c0_seq1(K04498);comp48537_c0_seq1(K04368);comp50411_c0_seq1(K06626);comp50893_c0_seq1(K04364);comp50893_c0_seq10(K04364);comp50893_c0_seq11(K04364);comp50893_c0_seq2(K04364);comp5…	ko05215.png
path:ko00040	Pentose and glucuronate interconversions	31	comp268330_c0_seq1(K00699);comp33184_c0_seq1(K00011);comp46587_c0_seq1(K01805);comp53598_c0_seq1(K13247);comp55973_c0_seq1(K03331);comp56762_c0_seq1(K00963);comp57782_c0_seq1(K00128);comp60374_c0_seq1(K01195);comp61590_c0_seq1(K01783);comp61590_c0_seq2(K01783);comp61840_c0_seq1(K00012);comp61840_c0_seq2(K00012);comp61840_c0_seq3(K00012);comp61840_c0_seq4(K00012);comp61840_c0_seq5(K00012);comp6184…	ko00040.png
path:ko00450	Selenocompound metabolism	14	comp278323_c0_seq1(K01763);comp287298_c0_seq1(K01874);comp377296_c0_seq1(K01874);comp51319_c0_seq1(K00384);comp58229_c0_seq1(K01008);comp61883_c0_seq1(K13811);comp63401_c0_seq1(K01874);comp64652_c0_seq1(K00548);comp64920_c0_seq1(K00816);comp64920_c0_seq2(K00816);comp64920_c0_seq3(K00816);comp65274_c0_seq1(K03341);comp66244_c0_seq1(K10837);comp68281_c0_seq1(K01758);	ko00450.png
path:ko00620	Pyruvate metabolism	50	comp17452_c0_seq1(K01596);comp21528_c0_seq1(K01006);comp32228_c0_seq2(K01512);comp33184_c0_seq1(K00011);comp33763_c0_seq1(K01596);comp34453_c0_seq1(K01596);comp39162_c0_seq1(K00016);comp39957_c0_seq1(K00626);comp469212_c0_seq1(K01006);comp51458_c0_seq1(K00873);comp51458_c0_seq2(K00873);comp52006_c0_seq1(K00382);comp52078_c0_seq1(K00162);comp55880_c0_seq1(K00026);comp56093_c0_seq1(K01596);comp5609…	ko00620.png
path:ko00310	Lysine degradation	114	comp13992_c0_seq1(K11427);comp13992_c0_seq2(K11427);comp14773_c0_seq1(K14959);comp16839_c0_seq1(K13647);comp27085_c0_seq1(K00825);comp31947_c0_seq1(K11703);comp32462_c0_seq1(K11422);comp39957_c0_seq1(K00626);comp44225_c0_seq1(K14157);comp44961_c0_seq1(K11419);comp45976_c0_seq1(K09188);comp48844_c0_seq1(K11422);comp49530_c0_seq1(K11428);comp501937_c0_seq1(K00471);comp504939_c0_seq1(K11422);comp511…	ko00310.png
path:ko04973	Carbohydrate digestion and absorption	50	comp17495_c0_seq1(K01540);comp19393_c0_seq1(K01539);comp31722_c0_seq1(K01176);comp36119_c0_seq1(K08143);comp400050_c0_seq1(K00922);comp46562_c0_seq1(K01176);comp48680_c0_seq1(K01540);comp48680_c0_seq2(K01540);comp48680_c0_seq3(K01540);comp48680_c0_seq4(K01540);comp55732_c0_seq1(K04456);comp55732_c0_seq2(K04456);comp55732_c0_seq3(K04456);comp56963_c0_seq1(K01203);comp58343_c0_seq1(K01540);comp5909…	ko04973.png
path:ko05031	Amphetamine addiction	46	comp17564_c0_seq1(K04374);comp37055_c0_seq1(K04515);comp37055_c0_seq2(K04515);comp37055_c0_seq3(K04515);comp37055_c0_seq4(K04515);comp38850_c0_seq1(K11411);comp41872_c0_seq1(K09048);comp42714_c0_seq1(K04632);comp42714_c0_seq2(K04632);comp48258_c0_seq1(K06268);comp48258_c0_seq2(K06268);comp48258_c0_seq3(K06268);comp48376_c0_seq1(K04348);comp48376_c0_seq3(K04348);comp48376_c0_seq4(K04348);comp48376…	ko05031.png
path:ko05323	Rheumatoid arthritis	49	comp1052582_c0_seq1(K10030);comp12165_c0_seq1(K05096);comp17483_c0_seq1(K02152);comp33959_c0_seq1(K02153);comp34017_c0_seq1(K03661);comp38463_c0_seq1(K05465);comp40751_c0_seq1(K05096);comp42827_c0_seq1(K01365);comp45207_c0_seq1(K02144);comp46590_c0_seq1(K01365);comp46694_c0_seq1(K01365);comp47146_c0_seq1(K05096);comp47622_c0_seq1(K02155);comp49872_c0_seq1(K02153);comp51053_c0_seq1(K02151);comp518…	ko05323.png
path:ko04270	Vascular smooth muscle contraction	91	comp1033814_c0_seq1(K04266);comp1036634_c0_seq1(K04936);comp14306_c0_seq1(K06068);comp14306_c0_seq2(K06068);comp2898_c0_seq1(K08048);comp31246_c0_seq1(K08043);comp33156_c0_seq1(K04577);comp33452_c0_seq1(K04634);comp36854_c0_seq1(K01047);comp41837_c0_seq1(K04371);comp42714_c0_seq1(K04632);comp42714_c0_seq2(K04632);comp427797_c0_seq1(K12318);comp45095_c0_seq1(K04514);comp48537_c0_seq1(K04368);comp4…	ko04270.png
path:ko00362	Benzoate degradation	7	comp39957_c0_seq1(K00626);comp55968_c0_seq1(K07509);comp57674_c0_seq1(K07508);comp58632_c0_seq1(K01692);comp61087_c0_seq1(K07515);comp62099_c0_seq1(K00626);comp69160_c0_seq1(K07511);	ko00362.png
path:ko00010	Glycolysis / Gluconeogenesis	72	comp1023014_c0_seq1(K01623);comp13143_c0_seq1(K01623);comp17386_c0_seq1(K01689);comp17452_c0_seq1(K01596);comp17727_c0_seq1(K01623);comp32419_c0_seq1(K15634);comp33763_c0_seq1(K01596);comp34352_c0_seq1(K00121);comp34453_c0_seq1(K01596);comp36090_c0_seq1(K01623);comp39162_c0_seq1(K00016);comp45249_c0_seq1(K01834);comp46645_c0_seq1(K03841);comp48067_c0_seq1(K01792);comp48067_c0_seq2(K01792);comp509…	ko00010.png
path:ko04612	Antigen processing and presentation	77	comp17508_c0_seq1(K03283);comp17514_c0_seq1(K01363);comp17576_c0_seq1(K03283);comp21257_c0_seq1(K04079);comp21518_c0_seq1(K03283);comp222892_c0_seq1(K08059);comp22432_c0_seq1(K03283);comp310142_c0_seq1(K04079);comp32925_c0_seq1(K06698);comp34035_c0_seq1(K03283);comp34701_c0_seq1(K08066);comp34701_c0_seq2(K08066);comp42827_c0_seq1(K01365);comp43155_c0_seq1(K08054);comp45171_c0_seq1(K01369);comp464…	ko04612.png
path:ko00640	Propanoate metabolism	36	comp39162_c0_seq1(K00016);comp39957_c0_seq1(K00626);comp42187_c0_seq1(K01966);comp42956_c0_seq1(K00249);comp54278_c0_seq1(K00140);comp55487_c0_seq1(K05605);comp57782_c0_seq1(K00128);comp58632_c0_seq1(K01692);comp59136_c0_seq1(K11262);comp59136_c0_seq2(K11262);comp60165_c0_seq1(K01578);comp60165_c0_seq2(K01578);comp60165_c0_seq3(K01578);comp60219_c0_seq1(K00016);comp60219_c0_seq2(K00016);comp61087…	ko00640.png
path:ko03013	RNA transport	248	comp13920_c0_seq1(K12881);comp15398_c0_seq1(K03231);comp17444_c0_seq1(K13126);comp17747_c0_seq1(K03113);comp18136_c0_seq1(K14319);comp21279_c0_seq1(K14291);comp30702_c0_seq1(K13114);comp30820_c0_seq1(K13134);comp31131_c0_seq1(K03243);comp31533_c0_seq1(K03231);comp32856_c0_seq1(K03231);comp33008_c0_seq1(K03258);comp33008_c0_seq2(K03258);comp33134_c0_seq1(K05019);comp33181_c0_seq1(K14325);comp33181…	ko03013.png
path:ko03070	Bacterial secretion system	6	comp44409_c0_seq1(K03106);comp57745_c0_seq2(K03110);comp58535_c0_seq1(K03217);comp60508_c0_seq1(K03070);comp60508_c0_seq2(K03070);comp60671_c0_seq3(K03110);	ko03070.png
path:ko03030	DNA replication	52	comp1079596_c0_seq1(K02324);comp416769_c0_seq1(K02324);comp44831_c0_seq1(K10755);comp464147_c0_seq1(K02324);comp47262_c0_seq1(K02684);comp47726_c0_seq1(K07466);comp47921_c0_seq1(K02325);comp48810_c0_seq1(K10755);comp48894_c0_seq1(K02685);comp48894_c0_seq2(K02685);comp50291_c0_seq1(K10756);comp51428_c0_seq1(K02326);comp52889_c0_seq1(K10739);comp55699_c0_seq1(K02328);comp56548_c0_seq1(K02327);comp5…	ko03030.png
path:ko05169	Epstein-Barr virus infection	196	comp1207196_c0_seq1(K14721);comp1237446_c0_seq1(K05859);comp13723_c0_seq1(K03016);comp17433_c0_seq1(K06630);comp17508_c0_seq1(K03283);comp17576_c0_seq1(K03283);comp17711_c0_seq1(K10881);comp21518_c0_seq1(K03283);comp22432_c0_seq1(K03283);comp273539_c0_seq1(K04431);comp28299_c0_seq1(K06630);comp283482_c0_seq1(K14721);comp32115_c0_seq1(K04440);comp321523_c0_seq1(K08860);comp324850_c0_seq1(K03120);c…	ko05169.png
path:ko04940	Type I diabetes mellitus	2	comp36547_c0_seq1(K01294);comp47738_c0_seq1(K04077);	ko04940.png
path:ko04380	Osteoclast differentiation	69	comp1237446_c0_seq1(K05859);comp147330_c0_seq1(K04392);comp273539_c0_seq1(K04431);comp31809_c0_seq1(K09455);comp32115_c0_seq1(K04440);comp400050_c0_seq1(K00922);comp41837_c0_seq1(K04371);comp48090_c0_seq1(K04392);comp48258_c0_seq1(K06268);comp48258_c0_seq2(K06268);comp48258_c0_seq3(K06268);comp48376_c0_seq1(K04348);comp48376_c0_seq3(K04348);comp48376_c0_seq4(K04348);comp48376_c0_seq5(K04348);comp…	ko04380.png
path:ko01120	Microbial metabolism in diverse environments	256	comp1023014_c0_seq1(K01623);comp13143_c0_seq1(K01623);comp17386_c0_seq1(K01689);comp17452_c0_seq1(K01596);comp17727_c0_seq1(K01623);comp2012_c0_seq1(K01425);comp21528_c0_seq1(K01006);comp22772_c0_seq2(K00599);comp32228_c0_seq2(K01512);comp32419_c0_seq1(K15634);comp33763_c0_seq1(K01596);comp34352_c0_seq1(K00121);comp34431_c0_seq1(K01077);comp34453_c0_seq1(K01596);comp36027_c0_seq1(K01053);comp3609…	ko01120.png
path:ko00591	Linoleic acid metabolism	17	comp36854_c0_seq1(K01047);comp45962_c0_seq1(K07418);comp56870_c0_seq1(K01047);comp61098_c0_seq1(K07418);comp61098_c0_seq3(K07418);comp62514_c0_seq1(K07424);comp62566_c0_seq2(K07424);comp63789_c0_seq1(K01047);comp64981_c0_seq1(K01047);comp67105_c0_seq1(K07424);comp67105_c0_seq4(K07424);comp68111_c0_seq2(K07418);comp68202_c0_seq13(K07424);comp68202_c0_seq3(K07424);comp68202_c0_seq6(K07424);comp6834…	ko00591.png
path:ko04725	Cholinergic synapse	64	comp17564_c0_seq1(K04374);comp2898_c0_seq1(K08048);comp31246_c0_seq1(K08043);comp33452_c0_seq1(K04634);comp33764_c0_seq1(K04536);comp37055_c0_seq1(K04515);comp37055_c0_seq2(K04515);comp37055_c0_seq3(K04515);comp37055_c0_seq4(K04515);comp400050_c0_seq1(K00922);comp41837_c0_seq1(K04371);comp41872_c0_seq1(K09048);comp48537_c0_seq1(K04368);comp49146_c0_seq1(K04634);comp49455_c0_seq1(K08041);comp49455…	ko04725.png
path:ko04210	Apoptosis	72	comp30621_c0_seq1(K04396);comp400050_c0_seq1(K00922);comp48258_c0_seq1(K06268);comp48258_c0_seq2(K06268);comp48258_c0_seq3(K06268);comp48376_c0_seq1(K04348);comp48376_c0_seq3(K04348);comp48376_c0_seq4(K04348);comp48376_c0_seq5(K04348);comp49305_c0_seq1(K08738);comp51206_c0_seq1(K04729);comp53389_c0_seq1(K06268);comp55157_c1_seq1(K04739);comp55732_c0_seq1(K04456);comp55732_c0_seq2(K04456);comp5573…	ko04210.png
path:ko00790	Folate biosynthesis	34	comp34431_c0_seq1(K01077);comp4375_c0_seq1(K01077);comp49327_c0_seq1(K01495);comp49327_c0_seq2(K01495);comp52262_c0_seq1(K01307);comp53164_c0_seq1(K00357);comp55449_c0_seq1(K01737);comp57946_c0_seq1(K01077);comp57953_c1_seq1(K01307);comp58225_c0_seq1(K00287);comp58225_c0_seq2(K00287);comp58533_c0_seq1(K01077);comp60609_c0_seq1(K03639);comp61753_c0_seq1(K01307);comp61753_c0_seq2(K01307);comp61753_…	ko00790.png
path:ko05220	Chronic myeloid leukemia	48	comp16078_c0_seq1(K06279);comp194199_c0_seq1(K02089);comp252162_c0_seq1(K06619);comp25421_c0_seq1(K04501);comp29526_c0_seq1(K06619);comp31993_c0_seq1(K04438);comp31993_c0_seq2(K04438);comp39853_c0_seq1(K07293);comp400050_c0_seq1(K00922);comp41837_c0_seq1(K04371);comp45014_c0_seq1(K04496);comp45014_c0_seq2(K04496);comp45014_c0_seq3(K04496);comp45014_c0_seq4(K04496);comp465786_c0_seq1(K04501);comp4…	ko05220.png
path:ko01110	Biosynthesis of secondary metabolites	463	comp1023014_c0_seq1(K01623);comp1024707_c0_seq1(K01063);comp1064678_c0_seq1(K01062);comp124547_c0_seq1(K10721);comp13143_c0_seq1(K01623);comp13481_c0_seq1(K01756);comp145729_c0_seq1(K01183);comp17386_c0_seq1(K01689);comp17452_c0_seq1(K01596);comp17670_c0_seq1(K00588);comp17727_c0_seq1(K01623);comp18130_c0_seq1(K02437);comp195242_c0_seq1(K01062);comp23007_c0_seq1(K10722);comp27567_c0_seq1(K15788);…	ko01110.png
path:ko04070	Phosphatidylinositol signaling system	118	comp1237446_c0_seq1(K05859);comp29091_c0_seq1(K00888);comp400050_c0_seq1(K00922);comp401569_c0_seq1(K01107);comp414829_c0_seq1(K00920);comp436593_c0_seq1(K00920);comp436903_c0_seq1(K05860);comp45510_c0_seq1(K01110);comp485157_c0_seq1(K01109);comp49613_c0_seq1(K00888);comp497435_c0_seq1(K05859);comp498473_c0_seq1(K00888);comp50401_c0_seq1(K01109);comp514160_c0_seq1(K02677);comp51448_c0_seq1(K01099…	ko04070.png
path:ko04728	Dopaminergic synapse	74	comp17564_c0_seq1(K04374);comp32115_c0_seq1(K04440);comp33452_c0_seq1(K04634);comp33764_c0_seq1(K04536);comp37055_c0_seq1(K04515);comp37055_c0_seq2(K04515);comp37055_c0_seq3(K04515);comp37055_c0_seq4(K04515);comp41872_c0_seq1(K09048);comp42714_c0_seq1(K04632);comp42714_c0_seq2(K04632);comp47673_c0_seq1(K04382);comp48376_c0_seq1(K04348);comp48376_c0_seq3(K04348);comp48376_c0_seq4(K04348);comp48376…	ko04728.png
path:ko00052	Galactose metabolism	61	comp33184_c0_seq1(K00011);comp49406_c0_seq1(K01187);comp52868_c0_seq1(K01784);comp53261_c0_seq1(K15779);comp56762_c0_seq1(K00963);comp56963_c0_seq1(K01203);comp57161_c0_seq1(K01784);comp57161_c0_seq2(K01784);comp59095_c0_seq1(K00844);comp59193_c0_seq1(K00850);comp59193_c0_seq10(K00850);comp59193_c0_seq11(K00850);comp59193_c0_seq12(K00850);comp59193_c0_seq2(K00850);comp59193_c0_seq3(K00850);comp59…	ko00052.png
path:ko04620	Toll-like receptor signaling pathway	64	comp1052582_c0_seq1(K10030);comp147330_c0_seq1(K04392);comp273539_c0_seq1(K04431);comp32115_c0_seq1(K04440);comp400050_c0_seq1(K00922);comp41837_c0_seq1(K04371);comp44215_c0_seq1(K05402);comp44215_c0_seq2(K05402);comp44215_c0_seq3(K05402);comp48090_c0_seq1(K04392);comp48537_c0_seq1(K04368);comp51206_c0_seq1(K04729);comp54159_c0_seq1(K03175);comp54159_c0_seq2(K03175);comp54588_c0_seq1(K04403);comp…	ko04620.png
path:ko04012	ErbB signaling pathway	77	comp1237446_c0_seq1(K05859);comp13407_c0_seq1(K07365);comp16078_c0_seq1(K06279);comp16758_c0_seq1(K05704);comp16758_c0_seq2(K05704);comp252162_c0_seq1(K06619);comp273539_c0_seq1(K04431);comp29526_c0_seq1(K06619);comp31993_c0_seq1(K04438);comp31993_c0_seq2(K04438);comp32115_c0_seq1(K04440);comp35257_c0_seq1(K05704);comp35257_c0_seq2(K05704);comp35257_c0_seq3(K05704);comp37055_c0_seq1(K04515);comp3…	ko04012.png
path:ko00523	Polyketide sugar unit biosynthesis	1	comp46699_c0_seq1(K01710);	ko00523.png
path:ko04711	Circadian rhythm - fly	47	comp29222_c0_seq1(K12114);comp53186_c0_seq3(K02223);comp537282_c0_seq1(K02296);comp56072_c0_seq1(K08960);comp56072_c0_seq2(K08960);comp56072_c0_seq3(K08960);comp56072_c0_seq4(K08960);comp62580_c0_seq3(K02296);comp63866_c0_seq1(K09057);comp63866_c0_seq10(K09057);comp63866_c0_seq11(K09057);comp63866_c0_seq12(K09057);comp63866_c0_seq13(K09057);comp63866_c0_seq14(K09057);comp63866_c0_seq15(K09057);co…	ko04711.png
path:ko04113	Meiosis - yeast	65	comp13637_c0_seq1(K06639);comp13935_c0_seq1(K02178);comp39657_c0_seq1(K02537);comp39795_c0_seq1(K06628);comp40572_c0_seq1(K02605);comp416950_c0_seq1(K03357);comp42302_c0_seq1(K02604);comp43615_c0_seq1(K03350);comp47673_c0_seq1(K04382);comp50756_c0_seq1(K02214);comp52295_c0_seq1(K06269);comp52620_c0_seq1(K02214);comp52664_c0_seq1(K03352);comp52845_c0_seq1(K06669);comp52845_c0_seq2(K06669);comp5305…	ko04113.png
path:ko00970	Aminoacyl-tRNA biosynthesis	94	comp287298_c0_seq1(K01874);comp29370_c0_seq1(K01870);comp33169_c0_seq1(K01869);comp34129_c0_seq1(K01868);comp377296_c0_seq1(K01874);comp43559_c0_seq1(K04567);comp438212_c0_seq1(K01870);comp44087_c0_seq1(K01869);comp51982_c0_seq2(K01867);comp52647_c0_seq1(K01881);comp53695_c0_seq1(K00604);comp53695_c0_seq2(K00604);comp58039_c0_seq1(K01875);comp58039_c0_seq2(K01875);comp58312_c0_seq1(K01875);comp58…	ko00970.png
path:ko00643	Styrene degradation	2	comp62145_c0_seq1(K01800);comp63685_c0_seq1(K01555);	ko00643.png
path:ko00983	Drug metabolism - other enzymes	63	comp268330_c0_seq1(K00699);comp31430_c0_seq1(K01951);comp31430_c0_seq2(K01951);comp32609_c0_seq1(K00876);comp47871_c0_seq1(K00088);comp47871_c0_seq2(K00088);comp47871_c0_seq3(K00088);comp47871_c0_seq4(K00088);comp54166_c0_seq1(K01489);comp54532_c0_seq1(K00857);comp56260_c0_seq1(K00876);comp57738_c0_seq1(K00569);comp60374_c0_seq1(K01195);comp61119_c0_seq1(K00569);comp61877_c0_seq2(K00569);comp6187…	ko00983.png
path:ko04111	Cell cycle - yeast	84	comp1020592_c0_seq1(K06677);comp1190709_c0_seq1(K03364);comp13637_c0_seq1(K06639);comp13935_c0_seq1(K02178);comp17596_c0_seq1(K03868);comp19159_c0_seq1(K03094);comp19159_c0_seq2(K03094);comp24300_c0_seq1(K09175);comp265310_c0_seq1(K12412);comp301697_c0_seq1(K06677);comp32663_c0_seq1(K06685);comp36576_c0_seq1(K02219);comp39657_c0_seq1(K02537);comp39795_c0_seq1(K06628);comp40572_c0_seq1(K02605);com…	ko04111.png
path:ko00380	Tryptophan metabolism	56	comp27085_c0_seq1(K00825);comp39957_c0_seq1(K00626);comp53728_c0_seq1(K00825);comp547025_c0_seq1(K00825);comp56803_c0_seq1(K03392);comp57782_c0_seq1(K00128);comp58632_c0_seq1(K01692);comp61087_c0_seq1(K07515);comp61648_c0_seq1(K00825);comp61961_c0_seq1(K00825);comp62028_c0_seq1(K01593);comp62028_c0_seq2(K01593);comp62099_c0_seq1(K00626);comp62524_c0_seq1(K00149);comp63481_c0_seq1(K00128);comp6414…	ko00380.png
path:ko04640	Hematopoietic cell lineage	8	comp1074628_c0_seq1(K06467);comp51989_c0_seq1(K11140);comp590649_c0_seq1(K11140);comp626897_c0_seq1(K11140);comp66005_c0_seq1(K11140);comp66090_c0_seq1(K01389);comp66090_c0_seq3(K01389);comp66090_c0_seq8(K01389);	ko04640.png
path:ko04370	VEGF signaling pathway	56	comp1237446_c0_seq1(K05859);comp147330_c0_seq1(K04392);comp16758_c0_seq1(K05704);comp16758_c0_seq2(K05704);comp35257_c0_seq1(K05704);comp35257_c0_seq2(K05704);comp35257_c0_seq3(K05704);comp400050_c0_seq1(K00922);comp41837_c0_seq1(K04371);comp42741_c0_seq1(K04393);comp4398_c0_seq1(K05098);comp43995_c0_seq1(K04393);comp46338_c0_seq1(K11987);comp48090_c0_seq1(K04392);comp48258_c0_seq1(K06268);comp48…	ko04370.png
path:ko00260	Glycine, serine and threonine metabolism	116	comp1027738_c0_seq1(K00314);comp12896_c0_seq1(K08688);comp15182_c0_seq1(K00639);comp27567_c0_seq1(K15788);comp29467_c0_seq1(K00544);comp32419_c0_seq1(K15634);comp43992_c0_seq1(K15788);comp45249_c0_seq1(K01834);comp48740_c0_seq1(K00301);comp48740_c0_seq2(K00301);comp50949_c0_seq1(K00544);comp51055_c0_seq1(K01079);comp51217_c0_seq1(K01620);comp51871_c0_seq1(K12235);comp52006_c0_seq1(K00382);comp565…	ko00260.png
path:ko00300	Lysine biosynthesis	26	comp27085_c0_seq1(K00825);comp53728_c0_seq1(K00825);comp547025_c0_seq1(K00825);comp60037_c0_seq1(K01681);comp61648_c0_seq1(K00825);comp61961_c0_seq1(K00825);comp64876_c0_seq1(K01586);comp65367_c0_seq1(K14085);comp65525_c0_seq1(K01681);comp65525_c0_seq2(K01681);comp66617_c0_seq1(K00825);comp66617_c0_seq11(K00825);comp66617_c0_seq12(K00825);comp66617_c0_seq14(K00825);comp66617_c0_seq15(K00825);comp…	ko00300.png
path:ko00053	Ascorbate and aldarate metabolism	20	comp268330_c0_seq1(K00699);comp36027_c0_seq1(K01053);comp57782_c0_seq1(K00128);comp61840_c0_seq1(K00012);comp61840_c0_seq2(K00012);comp61840_c0_seq3(K00012);comp61840_c0_seq4(K00012);comp61840_c0_seq5(K00012);comp61840_c0_seq6(K00012);comp62363_c0_seq1(K01053);comp62524_c0_seq1(K00149);comp63481_c0_seq1(K00128);comp65014_c0_seq1(K00699);comp65014_c0_seq2(K00699);comp65367_c0_seq1(K14085);comp6551…	ko00053.png
path:ko03020	RNA polymerase	59	comp1207196_c0_seq1(K14721);comp13723_c0_seq1(K03016);comp283482_c0_seq1(K14721);comp35826_c0_seq1(K03012);comp43633_c0_seq1(K03000);comp48075_c0_seq1(K03021);comp48310_c0_seq1(K03022);comp48666_c0_seq1(K03013);comp51567_c0_seq1(K03021);comp51789_c0_seq1(K03008);comp51789_c0_seq2(K03008);comp52373_c0_seq1(K03004);comp53016_c0_seq1(K03015);comp54084_c0_seq1(K03027);comp54596_c0_seq1(K03025);comp54…	ko03020.png
path:ko00531	Glycosaminoglycan degradation	43	comp34405_c0_seq1(K10532);comp37912_c0_seq1(K01217);comp52569_c0_seq1(K01137);comp52569_c0_seq2(K01137);comp55406_c0_seq1(K01197);comp60099_c0_seq1(K01217);comp60337_c1_seq1(K12373);comp60374_c0_seq1(K01195);comp60810_c0_seq1(K12373);comp61079_c0_seq1(K12373);comp61241_c0_seq1(K01197);comp61746_c0_seq1(K01565);comp62381_c0_seq1(K12373);comp62381_c0_seq2(K12373);comp64228_c0_seq1(K12373);comp65174…	ko00531.png
path:ko01100	Metabolic pathways	1663	comp10103_c0_seq1(K02577);comp10103_c0_seq2(K02577);comp1023014_c0_seq1(K01623);comp1027738_c0_seq1(K00314);comp1027813_c0_seq1(K03878);comp1031653_c0_seq1(K03877);comp103170_c0_seq1(K01587);comp1064678_c0_seq1(K01062);comp1079596_c0_seq1(K02324);comp11629_c0_seq1(K07436);comp1237446_c0_seq1(K05859);comp12492_c0_seq1(K03877);comp12650_c0_seq1(K08729);comp12896_c0_seq1(K08688);comp13143_c0_seq1(K0…
;comp66781_c0_seq7(K00933);comp66781_c0_seq8(K00933);comp66788_c1_seq1(K01513);comp66791_c0_seq1(K01886);comp66815_c0_seq1(K10532);comp66815_c0_seq2(K10532);comp66815_c0_seq3(K10532);comp66815_c0_seq4(K10532);comp66837_c0_seq1(K00139);comp66837_c0_seq2(K00139);comp66849_c0_seq1(K00232);comp66859_c0_seq1(K00232);comp66918_c1_seq11(K01480);comp66918_c1_seq2(K01480);comp66918_c1_seq5(K01480);comp669…	ko01100.png
path:ko01210	2-Oxocarboxylic acid metabolism	40	comp27085_c0_seq1(K00825);comp45126_c0_seq1(K14455);comp50669_c0_seq1(K01647);comp53136_c0_seq1(K00031);comp53728_c0_seq1(K00825);comp547025_c0_seq1(K00825);comp55923_c0_seq1(K00031);comp57011_c0_seq1(K00030);comp59957_c0_seq1(K00826);comp59957_c0_seq2(K00826);comp59957_c0_seq3(K00826);comp60037_c0_seq1(K01681);comp61490_c0_seq1(K00814);comp61564_c0_seq1(K00030);comp61648_c0_seq1(K00825);comp6196…	ko01210.png
path:ko05132	Salmonella infection	126	comp1052582_c0_seq1(K10030);comp14102_c0_seq1(K05747);comp147330_c0_seq1(K04392);comp15536_c0_seq1(K05747);comp16038_c0_seq2(K05747);comp17532_c0_seq1(K05759);comp21721_c0_seq1(K05692);comp247_c0_seq1(K04437);comp25844_c0_seq1(K05747);comp260973_c0_seq1(K05692);comp26158_c0_seq1(K10414);comp32115_c0_seq1(K04440);comp35441_c0_seq1(K05692);comp35441_c0_seq2(K05692);comp36030_c0_seq1(K05759);comp418…	ko05132.png
path:ko05214	Glioma	48	comp1237446_c0_seq1(K05859);comp16078_c0_seq1(K06279);comp194199_c0_seq1(K02089);comp37055_c0_seq1(K04515);comp37055_c0_seq2(K04515);comp37055_c0_seq3(K04515);comp37055_c0_seq4(K04515);comp400050_c0_seq1(K00922);comp41837_c0_seq1(K04371);comp45510_c0_seq1(K01110);comp48186_c1_seq1(K02089);comp48537_c0_seq1(K04368);comp497435_c0_seq1(K05859);comp50893_c0_seq1(K04364);comp50893_c0_seq10(K04364);com…	ko05214.png
path:ko01055	Biosynthesis of vancomycin group antibiotics	1	comp46699_c0_seq1(K01710);	ko01055.png
path:ko04720	Long-term potentiation	64	comp17564_c0_seq1(K04374);comp2898_c0_seq1(K08048);comp33452_c0_seq1(K04634);comp33793_c0_seq1(K04353);comp35109_c0_seq1(K04498);comp37055_c0_seq1(K04515);comp37055_c0_seq2(K04515);comp37055_c0_seq3(K04515);comp37055_c0_seq4(K04515);comp41837_c0_seq1(K04371);comp46822_c0_seq1(K04498);comp48258_c0_seq1(K06268);comp48258_c0_seq2(K06268);comp48258_c0_seq3(K06268);comp48376_c0_seq1(K04348);comp48376_…	ko04720.png
path:ko05150	Staphylococcus aureus infection	8	comp1071259_c0_seq1(K01335);comp344129_c0_seq1(K03905);comp46362_c0_seq1(K03990);comp52196_c0_seq1(K03990);comp577227_c0_seq1(K03990);comp584623_c0_seq1(K03990);comp632342_c0_seq1(K14192);comp786978_c0_seq1(K04004);	ko05150.png
path:ko04976	Bile secretion	121	comp17495_c0_seq1(K01540);comp19393_c0_seq1(K01539);comp2898_c0_seq1(K08048);comp31246_c0_seq1(K08043);comp33596_c0_seq1(K12040);comp42714_c0_seq1(K04632);comp42714_c0_seq2(K04632);comp46342_c0_seq1(K12473);comp48680_c0_seq1(K01540);comp48680_c0_seq2(K01540);comp48680_c0_seq3(K01540);comp48680_c0_seq4(K01540);comp49455_c0_seq1(K08041);comp49455_c0_seq2(K08041);comp51685_c0_seq10(K08524);comp51685…	ko04976.png
path:ko05322	Systemic lupus erythematosus	25	comp1106487_c0_seq1(K04000);comp15173_c0_seq1(K11089);comp46362_c0_seq1(K03990);comp470177_c0_seq1(K04000);comp49596_c0_seq1(K11252);comp52098_c0_seq1(K11253);comp52196_c0_seq1(K03990);comp52336_c0_seq1(K11251);comp53316_c0_seq1(K11251);comp53612_c0_seq1(K11086);comp55964_c0_seq1(K11253);comp55964_c0_seq2(K11253);comp56054_c0_seq1(K11088);comp56123_c0_seq1(K11251);comp57292_c0_seq1(K11087);comp57…	ko05322.png
path:ko04020	Calcium signaling pathway	116	comp1033814_c0_seq1(K04266);comp1237446_c0_seq1(K05859);comp17455_c0_seq1(K15040);comp23963_c0_seq1(K04163);comp2898_c0_seq1(K08048);comp31246_c0_seq1(K08043);comp33452_c0_seq1(K04634);comp37055_c0_seq1(K04515);comp37055_c0_seq2(K04515);comp37055_c0_seq3(K04515);comp37055_c0_seq4(K04515);comp42714_c0_seq1(K04632);comp42714_c0_seq2(K04632);comp436903_c0_seq1(K05860);comp46303_c0_seq2(K13240);comp4…	ko04020.png
path:ko04914	Progesterone-mediated oocyte maturation	91	comp1190709_c0_seq1(K03364);comp13935_c0_seq1(K02178);comp21257_c0_seq1(K04079);comp2898_c0_seq1(K08048);comp30924_c0_seq1(K13728);comp310142_c0_seq1(K04079);comp31246_c0_seq1(K08043);comp32115_c0_seq1(K04440);comp34918_c0_seq1(K02087);comp39657_c0_seq1(K02537);comp400050_c0_seq1(K00922);comp416950_c0_seq1(K03357);comp41837_c0_seq1(K04371);comp43615_c0_seq1(K03350);comp43756_c0_seq1(K06633);comp4…	ko04914.png
path:ko00562	Inositol phosphate metabolism	92	comp1237446_c0_seq1(K05859);comp29091_c0_seq1(K00888);comp400050_c0_seq1(K00922);comp401569_c0_seq1(K01107);comp414829_c0_seq1(K00920);comp436593_c0_seq1(K00920);comp436903_c0_seq1(K05860);comp45510_c0_seq1(K01110);comp485157_c0_seq1(K01109);comp49613_c0_seq1(K00888);comp497435_c0_seq1(K05859);comp498473_c0_seq1(K00888);comp50401_c0_seq1(K01109);comp50916_c0_seq1(K01803);comp51448_c0_seq1(K01099)…	ko00562.png
path:ko04622	RIG-I-like receptor signaling pathway	27	comp1052582_c0_seq1(K10030);comp32115_c0_seq1(K04440);comp35746_c0_seq1(K08336);comp49474_c0_seq1(K08601);comp49474_c0_seq2(K08601);comp51306_c0_seq1(K12655);comp52299_c0_seq1(K09578);comp54159_c0_seq1(K03175);comp54159_c0_seq2(K03175);comp54641_c0_seq1(K11594);comp54641_c0_seq2(K11594);comp54641_c0_seq3(K11594);comp54641_c0_seq4(K11594);comp60041_c0_seq1(K05410);comp60041_c0_seq2(K05410);comp604…	ko04622.png
path:ko00071	Fatty acid metabolism	60	comp230144_c0_seq1(K15013);comp27903_c0_seq1(K15013);comp34352_c0_seq1(K00121);comp39957_c0_seq1(K00626);comp42956_c0_seq1(K00249);comp44470_c0_seq1(K01897);comp46841_c0_seq1(K09478);comp51722_c0_seq1(K01897);comp55032_c0_seq1(K15013);comp55629_c0_seq1(K08765);comp55629_c0_seq2(K08765);comp55838_c0_seq2(K00232);comp55968_c0_seq1(K07509);comp56660_c0_seq1(K13239);comp56660_c0_seq2(K13239);comp5767…	ko00071.png
path:ko00903	Limonene and pinene degradation	12	comp57782_c0_seq1(K00128);comp58632_c0_seq1(K01692);comp63279_c0_seq1(K00517);comp63279_c0_seq11(K00517);comp63279_c0_seq2(K00517);comp63279_c0_seq3(K00517);comp63279_c0_seq4(K00517);comp63279_c0_seq5(K00517);comp63279_c0_seq7(K00517);comp63279_c0_seq8(K00517);comp63279_c0_seq9(K00517);comp63481_c0_seq1(K00128);	ko00903.png
path:ko00710	Carbon fixation in photosynthetic organisms	38	comp1023014_c0_seq1(K01623);comp13143_c0_seq1(K01623);comp17727_c0_seq1(K01623);comp21528_c0_seq1(K01006);comp36090_c0_seq1(K01623);comp45126_c0_seq1(K14455);comp46645_c0_seq1(K03841);comp469212_c0_seq1(K01006);comp50916_c0_seq1(K01803);comp51458_c0_seq1(K00873);comp51458_c0_seq2(K00873);comp52428_c0_seq1(K01623);comp52877_c0_seq1(K01803);comp53635_c0_seq1(K01803);comp54208_c0_seq1(K00615);comp55…	ko00710.png
path:ko00600	Sphingolipid metabolism	66	comp27687_c0_seq1(K01441);comp36758_c0_seq1(K12348);comp44039_c0_seq1(K01080);comp48979_c0_seq1(K12351);comp48979_c0_seq2(K12351);comp54530_c0_seq1(K12353);comp54530_c0_seq2(K12353);comp54530_c0_seq3(K12353);comp54530_c0_seq4(K12353);comp54530_c0_seq5(K12353);comp54530_c0_seq6(K12353);comp56194_c0_seq1(K00654);comp58072_c0_seq1(K04718);comp58072_c0_seq2(K04718);comp58072_c0_seq3(K04718);comp58970…	ko00600.png
path:ko02020	Two-component system	29	comp34431_c0_seq1(K01077);comp39957_c0_seq1(K00626);comp414196_c0_seq1(K00412);comp424923_c0_seq1(K01915);comp43314_c0_seq1(K01915);comp4375_c0_seq1(K01077);comp49305_c0_seq1(K08738);comp53228_c0_seq1(K01915);comp53469_c0_seq1(K00413);comp53469_c0_seq2(K00413);comp56458_c0_seq1(K00411);comp56458_c0_seq2(K00411);comp57732_c0_seq1(K01915);comp57946_c0_seq1(K01077);comp58533_c0_seq1(K01077);comp6209…	ko02020.png
path:ko05168	Herpes simplex infection	180	comp13920_c0_seq1(K12881);comp14670_c0_seq1(K14650);comp19020_c0_seq1(K03131);comp19159_c0_seq1(K03094);comp19159_c0_seq2(K03094);comp281736_c0_seq1(K14650);comp32115_c0_seq1(K04440);comp321523_c0_seq1(K08860);comp324850_c0_seq1(K03120);comp32646_c0_seq1(K02207);comp32646_c0_seq2(K02207);comp33911_c0_seq1(K03129);comp33911_c0_seq2(K03129);comp34187_c0_seq1(K12890);comp34187_c0_seq2(K12890);comp34…	ko05168.png
path:ko00670	One carbon pool by folate	23	comp43898_c0_seq1(K01934);comp43898_c0_seq2(K01934);comp43898_c0_seq3(K01934);comp43898_c0_seq4(K01934);comp51748_c0_seq1(K11787);comp53295_c0_seq1(K00297);comp53695_c0_seq1(K00604);comp53695_c0_seq2(K00604);comp55385_c0_seq1(K13403);comp56551_c0_seq1(K00560);comp58225_c0_seq1(K00287);comp58225_c0_seq2(K00287);comp58537_c0_seq1(K00602);comp58986_c0_seq1(K00605);comp59856_c0_seq1(K13990);comp61605…	ko00670.png
path:ko04970	Salivary secretion	83	comp1036634_c0_seq1(K04936);comp17495_c0_seq1(K01540);comp19393_c0_seq1(K01539);comp2898_c0_seq1(K08048);comp31246_c0_seq1(K08043);comp33452_c0_seq1(K04634);comp42714_c0_seq1(K04632);comp42714_c0_seq2(K04632);comp427797_c0_seq1(K12318);comp46303_c0_seq2(K13240);comp47832_c0_seq1(K13915);comp48680_c0_seq1(K01540);comp48680_c0_seq2(K01540);comp48680_c0_seq3(K01540);comp48680_c0_seq4(K01540);comp491…	ko04970.png
path:ko05110	Vibrio cholerae infection	76	comp1237446_c0_seq1(K05859);comp17483_c0_seq1(K02152);comp21721_c0_seq1(K05692);comp260973_c0_seq1(K05692);comp31246_c0_seq1(K08043);comp33878_c0_seq1(K07342);comp33959_c0_seq1(K02153);comp34017_c0_seq1(K03661);comp35441_c0_seq1(K05692);comp35441_c0_seq2(K05692);comp42714_c0_seq1(K04632);comp42714_c0_seq2(K04632);comp45207_c0_seq1(K02144);comp45324_c0_seq1(K05692);comp47622_c0_seq1(K02155);comp48…	ko05110.png
path:ko04540	Gap junction	99	comp152138_c0_seq1(K07374);comp16758_c0_seq1(K05704);comp16758_c0_seq2(K05704);comp17648_c0_seq1(K07375);comp2898_c0_seq1(K08048);comp31246_c0_seq1(K08043);comp33452_c0_seq1(K04634);comp34918_c0_seq1(K02087);comp35257_c0_seq1(K05704);comp35257_c0_seq2(K05704);comp35257_c0_seq3(K05704);comp375513_c0_seq1(K07375);comp37744_c0_seq1(K07375);comp41837_c0_seq1(K04371);comp42714_c0_seq1(K04632);comp4271…	ko04540.png
path:ko02030	Bacterial chemotaxis	2	comp63815_c0_seq3(K03407);comp63815_c0_seq4(K03407);	ko02030.png
path:ko04910	Insulin signaling pathway	142	comp14462_c0_seq1(K04695);comp16078_c0_seq1(K06279);comp17422_c0_seq1(K02991);comp17452_c0_seq1(K01596);comp17786_c0_seq1(K04372);comp28334_c0_seq1(K00665);comp31993_c0_seq1(K04438);comp31993_c0_seq2(K04438);comp32115_c0_seq1(K04440);comp33763_c0_seq1(K01596);comp34453_c0_seq1(K01596);comp35700_c0_seq1(K05696);comp378884_c0_seq1(K05695);comp400050_c0_seq1(K00922);comp41837_c0_seq1(K04371);comp466…	ko04910.png
path:ko04742	Taste transduction	6	comp2898_c0_seq1(K08048);comp33764_c0_seq1(K04536);comp42714_c0_seq1(K04632);comp42714_c0_seq2(K04632);comp64250_c0_seq2(K04345);comp64250_c0_seq4(K04345);	ko04742.png
path:ko01051	Biosynthesis of ansamycins	1	comp54208_c0_seq1(K00615);	ko01051.png
path:ko00590	Arachidonic acid metabolism	46	comp33604_c0_seq1(K15730);comp36854_c0_seq1(K01047);comp400523_c0_seq1(K00509);comp43567_c0_seq1(K00461);comp45962_c0_seq1(K07418);comp46338_c0_seq1(K11987);comp46927_c0_seq1(K00509);comp48283_c0_seq1(K00432);comp50359_c0_seq1(K00432);comp50457_c0_seq1(K01830);comp53636_c0_seq1(K00681);comp54113_c0_seq1(K00461);comp56351_c0_seq1(K01254);comp56351_c0_seq2(K01254);comp56692_c0_seq1(K01830);comp5687…	ko00590.png
path:ko00603	Glycosphingolipid biosynthesis - globo series	34	comp1031653_c0_seq1(K03877);comp12492_c0_seq1(K03877);comp55751_c0_seq1(K01204);comp60337_c1_seq1(K12373);comp60746_c0_seq1(K00718);comp60746_c0_seq2(K00718);comp60746_c0_seq3(K00718);comp60746_c0_seq4(K00718);comp60810_c0_seq1(K12373);comp61079_c0_seq1(K12373);comp61710_c0_seq1(K01204);comp62381_c0_seq1(K12373);comp62381_c0_seq2(K12373);comp64228_c0_seq1(K12373);comp64743_c0_seq1(K01988);comp647…	ko00603.png
path:ko04110	Cell cycle	114	comp1190709_c0_seq1(K03364);comp13637_c0_seq1(K06639);comp13935_c0_seq1(K02178);comp17433_c0_seq1(K06630);comp17596_c0_seq1(K03868);comp18179_c0_seq1(K10151);comp19159_c0_seq1(K03094);comp19159_c0_seq2(K03094);comp194199_c0_seq1(K02089);comp22002_c0_seq1(K06640);comp252162_c0_seq1(K06619);comp25421_c0_seq1(K04501);comp2580_c0_seq1(K06623);comp28299_c0_seq1(K06630);comp29526_c0_seq1(K06619);comp30…	ko04110.png
path:ko03022	Basal transcription factors	46	comp105287_c0_seq1(K03122);comp14670_c0_seq1(K14650);comp19020_c0_seq1(K03131);comp281736_c0_seq1(K14650);comp324850_c0_seq1(K03120);comp33911_c0_seq1(K03129);comp33911_c0_seq2(K03129);comp39837_c0_seq1(K03131);comp43630_c0_seq1(K03122);comp47272_c0_seq1(K03142);comp47295_c0_seq1(K10843);comp47325_c0_seq1(K10842);comp49081_c0_seq1(K03143);comp49696_c0_seq1(K03124);comp50852_c0_seq1(K03126);comp50…	ko03022.png
path:ko00965	Betalain biosynthesis	3	comp54744_c0_seq1(K00505);comp62028_c0_seq1(K01593);comp62028_c0_seq2(K01593);	ko00965.png
path:ko05217	Basal cell carcinoma	24	comp20794_c0_seq1(K06229);comp29417_c0_seq1(K06229);comp29417_c0_seq2(K06229);comp394793_c0_seq1(K02085);comp416052_c0_seq1(K00444);comp42904_c0_seq1(K02157);comp42904_c0_seq2(K02157);comp48575_c0_seq1(K02375);comp53289_c0_seq2(K02432);comp57190_c0_seq1(K02353);comp575799_c0_seq1(K11988);comp58808_c0_seq1(K04491);comp58808_c0_seq2(K04491);comp58808_c0_seq3(K04491);comp58808_c0_seq4(K02620);comp58…	ko05217.png
path:ko04142	Lysosome	270	comp17514_c0_seq1(K01363);comp20517_c0_seq1(K12301);comp26446_c0_seq1(K12385);comp34017_c0_seq1(K03661);comp34103_c0_seq1(K06497);comp34405_c0_seq1(K10532);comp34543_c0_seq1(K01192);comp36399_c0_seq1(K12385);comp36758_c0_seq1(K12348);comp37912_c0_seq1(K01217);comp38605_c0_seq1(K12385);comp40840_c0_seq1(K12385);comp42176_c0_seq1(K12400);comp42827_c0_seq1(K01365);comp45171_c0_seq1(K01369);comp45207…	ko04142.png
path:ko05130	Pathogenic Escherichia coli infection	87	comp13407_c0_seq1(K07365);comp14102_c0_seq1(K05747);comp152138_c0_seq1(K07374);comp15536_c0_seq1(K05747);comp16038_c0_seq2(K05747);comp17648_c0_seq1(K07375);comp21721_c0_seq1(K05692);comp252162_c0_seq1(K06619);comp25844_c0_seq1(K05747);comp260973_c0_seq1(K05692);comp29526_c0_seq1(K06619);comp35441_c0_seq1(K05692);comp35441_c0_seq2(K05692);comp375513_c0_seq1(K07375);comp37744_c0_seq1(K07375);comp4…	ko05130.png
path:ko00950	Isoquinoline alkaloid biosynthesis	7	comp45126_c0_seq1(K14455);comp54744_c0_seq1(K00505);comp62028_c0_seq1(K01593);comp62028_c0_seq2(K01593);comp63026_c0_seq1(K14454);comp64376_c0_seq1(K00812);comp66110_c0_seq1(K00501);	ko00950.png
path:ko03010	Ribosome	104	comp1071234_c0_seq1(K02885);comp1232449_c0_seq1(K02870);comp14650_c0_seq1(K02978);comp17413_c0_seq1(K02974);comp17415_c0_seq1(K02894);comp17417_c0_seq1(K02927);comp17421_c0_seq1(K02921);comp17422_c0_seq1(K02991);comp17423_c0_seq1(K02977);comp17437_c0_seq1(K02880);comp17438_c0_seq1(K02883);comp17440_c0_seq1(K02941);comp17441_c0_seq1(K02985);comp17443_c0_seq1(K02885);comp17448_c0_seq1(K02891);comp1…	ko03010.png
path:ko00510	N-Glycan biosynthesis	55	comp17307_c0_seq1(K07151);comp28811_c0_seq1(K13748);comp31564_c0_seq1(K00726);comp32039_c0_seq1(K01231);comp35762_c0_seq1(K07252);comp42381_c0_seq1(K03844);comp42458_c0_seq1(K09659);comp42458_c0_seq2(K09659);comp42690_c0_seq1(K00736);comp42690_c0_seq2(K00736);comp42832_c0_seq1(K03843);comp47847_c0_seq1(K12666);comp48741_c0_seq1(K01231);comp53084_c0_seq1(K12668);comp54209_c0_seq1(K03847);comp55190…	ko00510.png
path:ko00750	Vitamin B6 metabolism	11	comp30607_c0_seq1(K13248);comp30607_c0_seq2(K13248);comp59920_c0_seq1(K00275);comp59920_c0_seq2(K00275);comp64311_c0_seq1(K00868);comp64311_c0_seq2(K00868);comp64311_c0_seq3(K00868);comp68232_c1_seq1(K00831);comp68232_c1_seq2(K00831);comp68232_c1_seq3(K00831);comp68232_c1_seq4(K00831);	ko00750.png
path:ko05034	Alcoholism	79	comp1033814_c0_seq1(K04266);comp16078_c0_seq1(K06279);comp17564_c0_seq1(K04374);comp331084_c0_seq1(K11404);comp33764_c0_seq1(K04536);comp36429_c0_seq1(K11407);comp41837_c0_seq1(K04371);comp41872_c0_seq1(K09048);comp42714_c0_seq1(K04632);comp42714_c0_seq2(K04632);comp42816_c0_seq1(K11407);comp48537_c0_seq1(K04368);comp49596_c0_seq1(K11252);comp50893_c0_seq1(K04364);comp50893_c0_seq10(K04364);comp5…	ko05034.png
path:ko04013	MAPK signaling pathway - fly	29	comp30727_c0_seq1(K12380);comp393161_c0_seq1(K12380);comp39853_c0_seq1(K07293);comp41837_c0_seq1(K04371);comp48537_c0_seq1(K04368);comp49512_c0_seq1(K03211);comp50893_c0_seq1(K04364);comp50893_c0_seq10(K04364);comp50893_c0_seq11(K04364);comp50893_c0_seq2(K04364);comp50893_c0_seq3(K04364);comp50893_c0_seq4(K04364);comp50893_c0_seq5(K04364);comp50893_c0_seq6(K04364);comp50893_c0_seq7(K04364);comp50…	ko04013.png
path:ko04310	Wnt signaling pathway	110	comp147330_c0_seq1(K04392);comp17596_c0_seq1(K03868);comp18179_c0_seq1(K10151);comp19159_c0_seq1(K03094);comp19159_c0_seq2(K03094);comp23633_c0_seq1(K03213);comp25421_c0_seq1(K04501);comp283341_c0_seq1(K04506);comp32115_c0_seq1(K04440);comp32574_c0_seq1(K02222);comp35109_c0_seq1(K04498);comp35978_c0_seq1(K03362);comp37055_c0_seq1(K04515);comp37055_c0_seq2(K04515);comp37055_c0_seq3(K04515);comp370…	ko04310.png
path:ko00626	Naphthalene degradation	6	comp34352_c0_seq1(K00121);comp58949_c0_seq1(K00121);comp62449_c0_seq1(K00121);comp66356_c1_seq1(K00121);comp66356_c1_seq2(K00121);comp66356_c1_seq3(K00121);	ko00626.png
path:ko05142	Chagas disease (American trypanosomiasis)	71	comp1052582_c0_seq1(K10030);comp32115_c0_seq1(K04440);comp33452_c0_seq1(K04634);comp37437_c0_seq1(K01283);comp400050_c0_seq1(K00922);comp41837_c0_seq1(K04371);comp42714_c0_seq1(K04632);comp42714_c0_seq2(K04632);comp46362_c0_seq1(K03990);comp47673_c0_seq1(K04382);comp478581_c0_seq1(K01283);comp49146_c0_seq1(K04634);comp49455_c0_seq1(K08041);comp49455_c0_seq2(K08041);comp51206_c0_seq1(K04729);comp5…	ko05142.png
path:ko04950	Maturity onset diabetes of the young	6	comp374756_c0_seq1(K08025);comp57090_c0_seq1(K08029);comp57090_c0_seq2(K08029);comp666370_c0_seq1(K08035);comp67890_c0_seq1(K07292);comp67890_c0_seq2(K07292);	ko04950.png
path:ko04930	Type II diabetes mellitus	22	comp14462_c0_seq1(K04695);comp32115_c0_seq1(K04440);comp400050_c0_seq1(K00922);comp41837_c0_seq1(K04371);comp51458_c0_seq1(K00873);comp51458_c0_seq2(K00873);comp56670_c0_seq1(K07187);comp56670_c0_seq2(K07187);comp56670_c0_seq3(K07187);comp56670_c0_seq4(K07187);comp56670_c0_seq5(K07187);comp56670_c0_seq7(K07187);comp56670_c0_seq8(K07187);comp56670_c0_seq9(K07187);comp59095_c0_seq1(K00844);comp5926…	ko04930.png
path:ko00340	Histidine metabolism	15	comp22772_c0_seq2(K00599);comp57782_c0_seq1(K00128);comp58803_c0_seq1(K00599);comp59856_c0_seq1(K13990);comp59938_c0_seq1(K01468);comp62028_c0_seq1(K01593);comp62028_c0_seq2(K01593);comp62524_c0_seq1(K00149);comp62915_c0_seq1(K01712);comp63024_c0_seq1(K08660);comp63024_c0_seq2(K08660);comp63481_c0_seq1(K00128);comp65367_c0_seq1(K14085);comp65856_c0_seq1(K00599);comp65856_c0_seq2(K00599);	ko00340.png
path:ko00860	Porphyrin and chlorophyll metabolism	55	comp165278_c0_seq1(K13625);comp17426_c0_seq1(K00522);comp268330_c0_seq1(K00699);comp42793_c0_seq1(K00522);comp52043_c0_seq1(K01749);comp52682_c0_seq1(K00522);comp52686_c0_seq1(K05901);comp52686_c0_seq2(K05901);comp54367_c0_seq1(K00510);comp54506_c0_seq1(K00798);comp57028_c0_seq1(K00522);comp60374_c0_seq1(K01195);comp62767_c0_seq1(K01764);comp63062_c0_seq1(K02259);comp631691_c0_seq1(K00522);comp63…	ko00860.png
path:ko04512	ECM-receptor interaction	54	comp1390_c0_seq1(K06583);comp16434_c0_seq1(K06267);comp19727_c0_seq1(K05636);comp271723_c0_seq1(K06236);comp28189_c0_seq1(K06258);comp319833_c0_seq1(K06236);comp32196_c0_seq1(K06588);comp364749_c0_seq1(K06240);comp36516_c0_seq1(K06583);comp41720_c0_seq1(K05637);comp48194_c0_seq1(K05637);comp482754_c0_seq1(K05636);comp48367_c0_seq1(K05637);comp48367_c0_seq2(K05637);comp49828_c0_seq1(K06249);comp49…	ko04512.png
path:ko03018	RNA degradation	98	comp126267_c0_seq1(K12607);comp16225_c0_seq1(K12581);comp17386_c0_seq1(K01689);comp17444_c0_seq1(K13126);comp183604_c0_seq1(K12580);comp252706_c0_seq1(K12580);comp33441_c0_seq1(K07573);comp38306_c0_seq1(K03514);comp43203_c0_seq1(K03678);comp43203_c0_seq2(K03678);comp43203_c0_seq3(K03678);comp435007_c0_seq1(K12572);comp43562_c0_seq1(K14443);comp43562_c0_seq2(K14443);comp43562_c0_seq3(K14443);comp4…	ko03018.png
path:ko04913	Ovarian steroidogenesis	37	comp2898_c0_seq1(K08048);comp31246_c0_seq1(K08043);comp42714_c0_seq1(K04632);comp42714_c0_seq2(K04632);comp43129_c0_seq1(K00044);comp43567_c0_seq1(K00461);comp45962_c0_seq1(K07418);comp46338_c0_seq1(K11987);comp46342_c0_seq1(K12473);comp49455_c0_seq1(K08041);comp49455_c0_seq2(K08041);comp54113_c0_seq1(K00461);comp592818_c0_seq1(K08049);comp61098_c0_seq1(K07418);comp61098_c0_seq3(K07418);comp63034…	ko04913.png
path:ko04721	Synaptic vesicle cycle	54	comp17348_c0_seq1(K15296);comp17483_c0_seq1(K02152);comp33959_c0_seq1(K02153);comp34017_c0_seq1(K03661);comp42166_c0_seq1(K06027);comp443784_c0_seq1(K15293);comp45207_c0_seq1(K02144);comp47622_c0_seq1(K02155);comp47780_c0_seq1(K04646);comp49872_c0_seq1(K02153);comp50001_c0_seq2(K13504);comp50001_c0_seq3(K13504);comp50001_c0_seq4(K13504);comp51053_c0_seq1(K02151);comp52609_c0_seq1(K02155);comp5365…	ko04721.png
path:ko04150	mTOR signaling pathway	66	comp17422_c0_seq1(K02991);comp33008_c0_seq1(K03258);comp33008_c0_seq2(K03258);comp400050_c0_seq1(K00922);comp41837_c0_seq1(K04371);comp41972_c0_seq1(K08267);comp41972_c0_seq2(K08267);comp45510_c0_seq1(K01110);comp47074_c0_seq2(K07298);comp49507_c0_seq1(K07205);comp501053_c0_seq1(K04373);comp509714_c0_seq1(K08267);comp51059_c0_seq1(K04373);comp514160_c0_seq1(K02677);comp52491_c0_seq1(K02677);comp5…	ko04150.png
path:ko04964	Proximal tubule bicarbonate reclamation	38	comp17452_c0_seq1(K01596);comp17495_c0_seq1(K01540);comp19393_c0_seq1(K01539);comp2012_c0_seq1(K01425);comp33596_c0_seq1(K12040);comp33763_c0_seq1(K01596);comp34453_c0_seq1(K01596);comp38427_c0_seq1(K01425);comp42273_c0_seq1(K00261);comp42273_c0_seq2(K00261);comp48680_c0_seq1(K01540);comp48680_c0_seq2(K01540);comp48680_c0_seq3(K01540);comp48680_c0_seq4(K01540);comp548287_c0_seq1(K12040);comp56093…	ko04964.png
path:ko04520	Adherens junction	123	comp14102_c0_seq1(K05747);comp147330_c0_seq1(K04392);comp15536_c0_seq1(K05747);comp16038_c0_seq2(K05747);comp16758_c0_seq1(K05704);comp16758_c0_seq2(K05704);comp21721_c0_seq1(K05692);comp25421_c0_seq1(K04501);comp25844_c0_seq1(K05747);comp260973_c0_seq1(K05692);comp297270_c0_seq1(K05693);comp35109_c0_seq1(K04498);comp35257_c0_seq1(K05704);comp35257_c0_seq2(K05704);comp35257_c0_seq3(K05704);comp35…	ko04520.png
path:ko05213	Endometrial cancer	54	comp394793_c0_seq1(K02085);comp400050_c0_seq1(K00922);comp41837_c0_seq1(K04371);comp420423_c0_seq1(K08734);comp42904_c0_seq1(K02157);comp42904_c0_seq2(K02157);comp45510_c0_seq1(K01110);comp47220_c0_seq1(K04377);comp48467_c0_seq1(K08734);comp48537_c0_seq1(K04368);comp50893_c0_seq1(K04364);comp50893_c0_seq10(K04364);comp50893_c0_seq11(K04364);comp50893_c0_seq2(K04364);comp50893_c0_seq3(K04364);comp…	ko05213.png
path:ko03008	Ribosome biogenesis in eukaryotes	112	comp17059_c0_seq1(K14561);comp17673_c0_seq1(K12845);comp20382_c0_seq1(K14572);comp30309_c0_seq1(K14567);comp30578_c0_seq1(K14557);comp35785_c0_seq1(K07936);comp35785_c0_seq2(K07936);comp43016_c0_seq1(K11131);comp436678_c0_seq1(K03685);comp43794_c0_seq1(K11130);comp44085_c0_seq2(K14570);comp45659_c0_seq1(K14570);comp47977_c0_seq1(K14570);comp48111_c0_seq1(K14284);comp48164_c0_seq1(K11128);comp4861…	ko03008.png
path:ko04670	Leukocyte transendothelial migration	85	comp1237446_c0_seq1(K05859);comp12745_c0_seq1(K05730);comp147330_c0_seq1(K04392);comp21721_c0_seq1(K05692);comp260973_c0_seq1(K05692);comp33793_c0_seq1(K04353);comp35441_c0_seq1(K05692);comp35441_c0_seq2(K05692);comp39853_c0_seq1(K07293);comp400050_c0_seq1(K00922);comp42741_c0_seq1(K04393);comp43995_c0_seq1(K04393);comp45095_c0_seq1(K04514);comp45324_c0_seq1(K05692);comp45935_c0_seq1(K05702);comp…	ko04670.png
path:ko00680	Methane metabolism	48	comp1023014_c0_seq1(K01623);comp13143_c0_seq1(K01623);comp17386_c0_seq1(K01689);comp17727_c0_seq1(K01623);comp32419_c0_seq1(K15634);comp34352_c0_seq1(K00121);comp36090_c0_seq1(K01623);comp45249_c0_seq1(K01834);comp46645_c0_seq1(K03841);comp51055_c0_seq1(K01079);comp52428_c0_seq1(K01623);comp56510_c0_seq1(K00830);comp56510_c0_seq2(K00830);comp56538_c0_seq1(K01007);comp56538_c0_seq2(K01007);comp567…	ko00680.png
path:ko00561	Glycerolipid metabolism	83	comp27567_c0_seq1(K15788);comp33184_c0_seq1(K00011);comp34776_c0_seq1(K09881);comp43893_c0_seq1(K13509);comp43992_c0_seq1(K15788);comp44039_c0_seq1(K01080);comp51070_c0_seq1(K13523);comp55942_c0_seq1(K13506);comp55942_c0_seq2(K13506);comp57782_c0_seq1(K00128);comp59252_c0_seq1(K13506);comp59252_c0_seq2(K13506);comp59894_c0_seq1(K13517);comp60440_c1_seq1(K00863);comp60483_c0_seq1(K13506);comp60483…	ko00561.png
path:ko04810	Regulation of actin cytoskeleton	167	comp12745_c0_seq1(K05730);comp1390_c0_seq1(K06583);comp14102_c0_seq1(K05747);comp147330_c0_seq1(K04392);comp15536_c0_seq1(K05747);comp16038_c0_seq2(K05747);comp16758_c0_seq1(K05704);comp16758_c0_seq2(K05704);comp17532_c0_seq1(K05759);comp21721_c0_seq1(K05692);comp25844_c0_seq1(K05747);comp260973_c0_seq1(K05692);comp283726_c0_seq1(K07830);comp28383_c0_seq1(K05766);comp308591_c0_seq1(K05767);comp31…	ko04810.png
path:ko00982	Drug metabolism - cytochrome P450	62	comp17597_c0_seq1(K00799);comp268330_c0_seq1(K00699);comp34352_c0_seq1(K00121);comp36389_c0_seq1(K00799);comp45936_c0_seq1(K00799);comp45936_c0_seq2(K00799);comp49952_c0_seq1(K00799);comp52547_c0_seq1(K00799);comp52788_c0_seq1(K00799);comp53484_c0_seq1(K00799);comp56297_c0_seq1(K00799);comp57077_c0_seq1(K00799);comp57077_c0_seq2(K00799);comp57077_c0_seq3(K00799);comp57077_c0_seq4(K00799);comp5707…	ko00982.png
path:ko04064	NF-kappa B signaling pathway	49	comp1052582_c0_seq1(K10030);comp1237446_c0_seq1(K05859);comp46338_c0_seq1(K11987);comp497435_c0_seq1(K05859);comp51206_c0_seq1(K04729);comp54159_c0_seq1(K03175);comp54159_c0_seq2(K03175);comp54588_c0_seq1(K04403);comp55312_c0_seq1(K03097);comp55312_c0_seq2(K03097);comp56984_c0_seq1(K10577);comp58171_c0_seq1(K04725);comp60556_c0_seq1(K04427);comp60556_c0_seq2(K04427);comp62308_c0_seq1(K04725);comp…	ko04064.png
path:ko04726	Serotonergic synapse	49	comp23963_c0_seq1(K04163);comp33452_c0_seq1(K04634);comp33764_c0_seq1(K04536);comp400523_c0_seq1(K00509);comp41837_c0_seq1(K04371);comp42714_c0_seq1(K04632);comp42714_c0_seq2(K04632);comp43567_c0_seq1(K00461);comp45962_c0_seq1(K07418);comp46338_c0_seq1(K11987);comp46927_c0_seq1(K00509);comp48537_c0_seq1(K04368);comp49146_c0_seq1(K04634);comp51344_c0_seq1(K04520);comp514160_c0_seq1(K02677);comp524…	ko04726.png
path:ko00410	beta-Alanine metabolism	26	comp42956_c0_seq1(K00249);comp54278_c0_seq1(K00140);comp55487_c0_seq1(K05605);comp57782_c0_seq1(K00128);comp58632_c0_seq1(K01692);comp59070_c0_seq1(K00802);comp59070_c0_seq2(K00802);comp60165_c0_seq1(K01578);comp60165_c0_seq2(K01578);comp60165_c0_seq3(K01578);comp61087_c0_seq1(K07515);comp61217_c0_seq1(K13524);comp62524_c0_seq1(K00149);comp63024_c0_seq1(K08660);comp63024_c0_seq2(K08660);comp63481…	ko00410.png
path:ko00250	Alanine, aspartate and glutamate metabolism	42	comp13481_c0_seq1(K01756);comp18984_c0_seq1(K01939);comp2012_c0_seq1(K01425);comp20567_c0_seq1(K11540);comp25171_c0_seq1(K11540);comp38427_c0_seq1(K01425);comp42273_c0_seq1(K00261);comp42273_c0_seq2(K00261);comp424923_c0_seq1(K01915);comp42748_c0_seq1(K11540);comp43314_c0_seq1(K01915);comp45126_c0_seq1(K14455);comp46677_c0_seq1(K00820);comp46677_c0_seq2(K00820);comp53228_c0_seq1(K01915);comp56510…	ko00250.png
path:ko01040	Biosynthesis of unsaturated fatty acids	34	comp17380_c0_seq1(K00507);comp17380_c0_seq2(K00507);comp43174_c0_seq1(K10251);comp44433_c0_seq1(K10703);comp55838_c0_seq2(K00232);comp57445_c0_seq1(K07753);comp61087_c0_seq1(K07515);comp64273_c0_seq1(K10258);comp65838_c0_seq1(K00232);comp66849_c0_seq1(K00232);comp66859_c0_seq1(K00232);comp67074_c0_seq1(K01068);comp67074_c0_seq4(K01068);comp68040_c0_seq1(K00232);comp68159_c0_seq1(K00659);comp68159…	ko01040.png
path:ko04662	B cell receptor signaling pathway	47	comp1074628_c0_seq1(K06467);comp1237446_c0_seq1(K05859);comp12745_c0_seq1(K05730);comp147330_c0_seq1(K04392);comp17633_c0_seq1(K06508);comp26131_c0_seq1(K06508);comp400050_c0_seq1(K00922);comp41837_c0_seq1(K04371);comp48090_c0_seq1(K04392);comp48258_c0_seq1(K06268);comp48258_c0_seq2(K06268);comp48258_c0_seq3(K06268);comp48376_c0_seq1(K04348);comp48376_c0_seq3(K04348);comp48376_c0_seq4(K04348);com…	ko04662.png
path:ko04712	Circadian rhythm - plant	5	comp54315_c0_seq1(K10143);comp55312_c0_seq1(K03097);comp55312_c0_seq2(K03097);comp65127_c0_seq3(K10143);comp70449_c0_seq1(K03115);	ko04712.png
path:ko05014	Amyotrophic lateral sclerosis (ALS)	29	comp12602_c0_seq1(K04426);comp147330_c0_seq1(K04392);comp31316_c0_seq1(K04565);comp41459_c0_seq1(K04575);comp42564_c0_seq2(K04575);comp46303_c0_seq2(K13240);comp47488_c0_seq1(K04565);comp48090_c0_seq1(K04392);comp48258_c0_seq1(K06268);comp48258_c0_seq2(K06268);comp48258_c0_seq3(K06268);comp48376_c0_seq1(K04348);comp48376_c0_seq3(K04348);comp48376_c0_seq4(K04348);comp48376_c0_seq5(K04348);comp4930…	ko05014.png
path:ko04062	Chemokine signaling pathway	135	comp1052582_c0_seq1(K10030);comp12745_c0_seq1(K05730);comp14102_c0_seq1(K05747);comp147330_c0_seq1(K04392);comp15536_c0_seq1(K05747);comp16038_c0_seq2(K05747);comp16078_c0_seq1(K06279);comp16758_c0_seq1(K05704);comp16758_c0_seq2(K05704);comp25844_c0_seq1(K05747);comp2898_c0_seq1(K08048);comp307227_c0_seq1(K00910);comp31246_c0_seq1(K08043);comp31993_c0_seq1(K04438);comp31993_c0_seq2(K04438);comp33…	ko04062.png
path:ko00440	Phosphonate and phosphinate metabolism	8	comp36663_c0_seq1(K00968);comp36663_c0_seq2(K00968);comp49845_c0_seq1(K00993);comp52116_c0_seq1(K00967);comp57802_c0_seq1(K05306);comp67009_c0_seq1(K00993);comp67009_c0_seq2(K00993);comp67009_c0_seq3(K00993);	ko00440.png
path:ko03450	Non-homologous end-joining	15	comp40523_c0_seq1(K10887);comp49454_c0_seq1(K10885);comp56859_c0_seq1(K10777);comp57264_c0_seq1(K10865);comp57264_c0_seq2(K10865);comp57528_c0_seq1(K03512);comp57645_c0_seq1(K10777);comp58819_c0_seq1(K10885);comp65131_c0_seq1(K10866);comp65131_c0_seq2(K10866);comp65735_c0_seq1(K04799);comp66686_c0_seq1(K10884);comp67557_c0_seq1(K06642);comp67557_c0_seq2(K06642);comp682720_c0_seq1(K03513);	ko03450.png
path:ko04626	Plant-pathogen interaction	32	comp21257_c0_seq1(K04079);comp310142_c0_seq1(K04079);comp44261_c0_seq1(K02358);comp48537_c0_seq1(K04368);comp51782_c0_seq1(K02358);comp51782_c0_seq2(K02358);comp51782_c0_seq3(K02358);comp51782_c0_seq4(K02358);comp52603_c1_seq1(K02183);comp53981_c0_seq1(K12795);comp53981_c0_seq2(K12795);comp55046_c0_seq1(K04079);comp55584_c0_seq1(K02183);comp55584_c0_seq2(K02183);comp61569_c1_seq1(K09487);comp6156…	ko04626.png
path:ko04972	Pancreatic secretion	107	comp1036634_c0_seq1(K04936);comp147330_c0_seq1(K04392);comp15653_c0_seq1(K01312);comp17495_c0_seq1(K01540);comp18888_c0_seq1(K07904);comp19393_c0_seq1(K01539);comp26930_c0_seq1(K01298);comp2898_c0_seq1(K08048);comp31246_c0_seq1(K08043);comp33452_c0_seq1(K04634);comp33793_c0_seq1(K04353);comp36854_c0_seq1(K01047);comp41582_c0_seq1(K05030);comp42714_c0_seq1(K04632);comp42714_c0_seq2(K04632);comp451…	ko04972.png
path:ko00780	Biotin metabolism	8	comp63243_c0_seq1(K01435);comp65693_c0_seq1(K01435);comp65693_c0_seq2(K01435);comp68032_c0_seq2(K09458);comp68032_c0_seq3(K09458);comp68347_c0_seq1(K01942);comp68347_c0_seq2(K01942);comp68347_c0_seq5(K01942);	ko00780.png
path:ko05210	Colorectal cancer	46	comp147330_c0_seq1(K04392);comp21615_c0_seq1(K08737);comp21615_c0_seq2(K08737);comp25421_c0_seq1(K04501);comp32115_c0_seq1(K04440);comp394793_c0_seq1(K02085);comp400050_c0_seq1(K00922);comp40646_c0_seq1(K08733);comp41837_c0_seq1(K04371);comp420423_c0_seq1(K08734);comp42904_c0_seq1(K02157);comp42904_c0_seq2(K02157);comp44909_c0_seq1(K08737);comp463790_c0_seq1(K08737);comp465786_c0_seq1(K04501);com…	ko05210.png
path:ko05410	Hypertrophic cardiomyopathy (HCM)	69	comp13855_c0_seq1(K10373);comp1390_c0_seq1(K06583);comp21721_c0_seq1(K05692);comp25135_c0_seq1(K10366);comp260973_c0_seq1(K05692);comp32196_c0_seq1(K06588);comp352964_c0_seq1(K12567);comp35441_c0_seq1(K05692);comp35441_c0_seq2(K05692);comp36516_c0_seq1(K06583);comp37437_c0_seq1(K01283);comp45324_c0_seq1(K05692);comp478581_c0_seq1(K01283);comp48675_c0_seq1(K05692);comp49783_c0_seq1(K05692);comp507…	ko05410.png
path:ko05010	Alzheimer's disease	173	comp165559_c0_seq1(K02261);comp17309_c0_seq1(K03936);comp17314_c0_seq1(K03951);comp17324_c0_seq1(K03961);comp17487_c0_seq1(K02133);comp17488_c0_seq1(K02128);comp19823_c0_seq1(K06059);comp19823_c0_seq2(K06059);comp203544_c0_seq1(K02256);comp21198_c0_seq1(K02262);comp26840_c0_seq1(K02256);comp300634_c0_seq1(K02126);comp321523_c0_seq1(K08860);comp33452_c0_seq1(K04634);comp33893_c0_seq1(K02262);comp3…	ko05010.png
path:ko05216	Thyroid cancer	24	comp33362_c0_seq1(K09288);comp41837_c0_seq1(K04371);comp47220_c0_seq1(K04377);comp48113_c0_seq1(K05126);comp48537_c0_seq1(K04368);comp51685_c0_seq10(K08524);comp51685_c0_seq11(K08524);comp51685_c0_seq4(K08524);comp51685_c0_seq5(K08524);comp51685_c0_seq6(K08524);comp51685_c0_seq7(K08524);comp51685_c0_seq8(K08524);comp58808_c0_seq1(K04491);comp58808_c0_seq2(K04491);comp58808_c0_seq3(K04491);comp588…	ko05216.png
path:ko05162	Measles	81	comp13554_c0_seq1(K07899);comp162341_c0_seq1(K07900);comp17463_c0_seq1(K06563);comp17508_c0_seq1(K03283);comp17576_c0_seq1(K03283);comp18179_c0_seq1(K10151);comp194199_c0_seq1(K02089);comp21518_c0_seq1(K03283);comp22432_c0_seq1(K03283);comp321523_c0_seq1(K08860);comp34035_c0_seq1(K03283);comp38115_c0_seq2(K06563);comp400050_c0_seq1(K00922);comp46190_c0_seq1(K14753);comp48186_c1_seq1(K02089);comp5…	ko05162.png
path:ko04723	Retrograde endocannabinoid signaling	54	comp2898_c0_seq1(K08048);comp31246_c0_seq1(K08043);comp32115_c0_seq1(K04440);comp33452_c0_seq1(K04634);comp33764_c0_seq1(K04536);comp41837_c0_seq1(K04371);comp46338_c0_seq1(K11987);comp49146_c0_seq1(K04634);comp49455_c0_seq1(K08041);comp49455_c0_seq2(K08041);comp514160_c0_seq1(K02677);comp52491_c0_seq1(K02677);comp53883_c0_seq1(K05858);comp53883_c0_seq2(K05858);comp54156_c0_seq1(K04543);comp57591…	ko04723.png
path:ko04514	Cell adhesion molecules (CAMs)	48	comp1074628_c0_seq1(K06467);comp297270_c0_seq1(K05693);comp32268_c0_seq1(K06766);comp378884_c0_seq1(K05695);comp3982_c0_seq1(K07378);comp43680_c0_seq2(K06766);comp43680_c0_seq3(K06766);comp58618_c0_seq1(K05719);comp60335_c0_seq1(K05719);comp60335_c0_seq2(K05719);comp62476_c0_seq1(K06257);comp630149_c0_seq1(K07378);comp63167_c0_seq2(K06478);comp63167_c0_seq3(K06478);comp64447_c0_seq1(K07378);comp6…	ko04514.png
path:ko00471	D-Glutamine and D-glutamate metabolism	4	comp2012_c0_seq1(K01425);comp38427_c0_seq1(K01425);comp42273_c0_seq1(K00261);comp42273_c0_seq2(K00261);	ko00471.png
path:ko04144	Endocytosis	243	comp12165_c0_seq1(K05096);comp13987_c0_seq1(K04677);comp13987_c0_seq2(K04677);comp16758_c0_seq1(K05704);comp16758_c0_seq2(K05704);comp17508_c0_seq1(K03283);comp17576_c0_seq1(K03283);comp18888_c0_seq1(K07904);comp21518_c0_seq1(K03283);comp22432_c0_seq1(K03283);comp307227_c0_seq1(K00910);comp307696_c0_seq1(K12489);comp32683_c0_seq1(K12189);comp32702_c0_seq1(K12185);comp34021_c0_seq1(K12194);comp340…	ko04144.png
path:ko04260	Cardiac muscle contraction	70	comp13855_c0_seq1(K10373);comp165559_c0_seq1(K02261);comp17495_c0_seq1(K01540);comp19393_c0_seq1(K01539);comp203544_c0_seq1(K02256);comp21198_c0_seq1(K02262);comp26840_c0_seq1(K02256);comp33893_c0_seq1(K02262);comp34048_c0_seq1(K02265);comp34093_c0_seq1(K02263);comp343863_c0_seq1(K02256);comp36634_c0_seq1(K02262);comp414196_c0_seq1(K00412);comp45006_c0_seq1(K00417);comp47236_c0_seq1(K02267);comp4…	ko04260.png
path:ko00740	Riboflavin metabolism	14	comp42892_c0_seq1(K00861);comp42892_c0_seq2(K00861);comp47011_c0_seq1(K01513);comp52686_c0_seq1(K05901);comp52686_c0_seq2(K05901);comp54744_c0_seq1(K00505);comp56528_c0_seq1(K00953);comp57631_c0_seq1(K01513);comp60110_c0_seq1(K14394);comp60984_c0_seq1(K01513);comp63735_c0_seq1(K01513);comp64626_c0_seq3(K14410);comp64626_c0_seq4(K14410);comp66788_c1_seq1(K01513);	ko00740.png
path:ko00401	Novobiocin biosynthesis	1	comp64376_c0_seq1(K00812);	ko00401.png
path:ko00311	Penicillin and cephalosporin biosynthesis	4	comp65499_c0_seq10(K00273);comp65499_c0_seq2(K00273);comp65499_c0_seq3(K00273);comp65499_c0_seq4(K00273);	ko00311.png
path:ko00532	Glycosaminoglycan biosynthesis - chondroitin sulfate / dermatan sulfate	20	comp14700_c0_seq1(K00771);comp25701_c0_seq1(K03419);comp33498_c0_seq1(K07779);comp3563_c0_seq1(K07779);comp38325_c0_seq1(K00771);comp41555_c0_seq1(K00733);comp496045_c0_seq1(K03193);comp50006_c0_seq1(K01017);comp555873_c0_seq1(K00746);comp5964_c0_seq1(K00747);comp65353_c0_seq11(K10158);comp65353_c0_seq14(K10158);comp65353_c0_seq15(K10158);comp65353_c0_seq2(K10158);comp65353_c0_seq4(K10158);comp65…	ko00532.png
path:ko04623	Cytosolic DNA-sensing pathway	49	comp1207196_c0_seq1(K14721);comp13723_c0_seq1(K03016);comp283482_c0_seq1(K14721);comp48075_c0_seq1(K03021);comp48310_c0_seq1(K03022);comp48666_c0_seq1(K03013);comp51567_c0_seq1(K03021);comp54084_c0_seq1(K03027);comp54596_c0_seq1(K03025);comp54596_c0_seq2(K03025);comp54596_c0_seq3(K03025);comp54596_c0_seq4(K03025);comp55489_c0_seq1(K03007);comp57653_c0_seq1(K03009);comp60041_c0_seq1(K05410);comp60…	ko04623.png
path:ko00908	Zeatin biosynthesis	6	comp55551_c0_seq1(K00791);comp55551_c0_seq2(K00791);comp55551_c0_seq3(K00791);comp55551_c0_seq4(K00791);comp55551_c0_seq5(K00791);comp55551_c0_seq6(K00791);	ko00908.png
path:ko05120	Epithelial cell signaling in Helicobacter pylori infection	70	comp1052582_c0_seq1(K10030);comp1237446_c0_seq1(K05859);comp147330_c0_seq1(K04392);comp16758_c0_seq1(K05704);comp16758_c0_seq2(K05704);comp17483_c0_seq1(K02152);comp19823_c0_seq1(K06059);comp19823_c0_seq2(K06059);comp32115_c0_seq1(K04440);comp33422_c0_seq1(K05728);comp33422_c0_seq2(K05728);comp33959_c0_seq1(K02153);comp34017_c0_seq1(K03661);comp35257_c0_seq1(K05704);comp35257_c0_seq2(K05704);comp…	ko05120.png
path:ko00604	Glycosphingolipid biosynthesis - ganglio series	12	comp43048_c0_seq1(K03372);comp60337_c1_seq1(K12373);comp60810_c0_seq1(K12373);comp61079_c0_seq1(K12373);comp62381_c0_seq1(K12373);comp62381_c0_seq2(K12373);comp64228_c0_seq1(K12373);comp65174_c0_seq1(K12373);comp67278_c0_seq1(K12309);comp67278_c0_seq2(K12309);comp67866_c0_seq1(K12309);comp725642_c0_seq1(K12373);	ko00604.png
path:ko04360	Axon guidance	90	comp147330_c0_seq1(K04392);comp252162_c0_seq1(K06619);comp29526_c0_seq1(K06619);comp30935_c0_seq1(K06839);comp33848_c0_seq1(K05765);comp393056_c0_seq1(K06842);comp41837_c0_seq1(K04371);comp4236_c0_seq1(K06842);comp42741_c0_seq1(K04393);comp43785_c0_seq1(K05743);comp43785_c0_seq2(K05743);comp43995_c0_seq1(K04393);comp45095_c0_seq1(K04514);comp45378_c0_seq2(K04409);comp48090_c0_seq1(K04392);comp482…	ko04360.png
path:ko04530	Tight junction	157	comp14306_c0_seq1(K06068);comp14306_c0_seq2(K06068);comp16758_c0_seq1(K05704);comp16758_c0_seq2(K05704);comp194199_c0_seq1(K02089);comp21721_c0_seq1(K05692);comp24368_c0_seq1(K10352);comp260973_c0_seq1(K05692);comp26750_c0_seq1(K06092);comp283726_c0_seq1(K07830);comp31315_c0_seq1(K10352);comp328726_c0_seq1(K10352);comp35257_c0_seq1(K05704);comp35257_c0_seq2(K05704);comp35257_c0_seq3(K05704);comp3…	ko04530.png
path:ko00730	Thiamine metabolism	4	comp32036_c0_seq1(K06928);comp46506_c0_seq1(K00949);comp46506_c0_seq2(K00949);comp56969_c0_seq1(K04487);	ko00730.png
path:ko04320	Dorso-ventral axis formation	118	comp18424_c0_seq1(K02174);comp272057_c0_seq1(K02174);comp356803_c0_seq1(K02184);comp387531_c0_seq1(K02184);comp41837_c0_seq1(K04371);comp43275_c0_seq1(K02174);comp43275_c0_seq3(K02174);comp44192_c0_seq1(K02174);comp44192_c0_seq2(K02174);comp44726_c0_seq1(K02359);comp47554_c0_seq1(K03102);comp47554_c0_seq2(K03102);comp47554_c0_seq3(K03102);comp47554_c0_seq4(K03102);comp47554_c0_seq5(K03102);comp47…	ko04320.png
path:ko04630	Jak-STAT signaling pathway	49	comp14462_c0_seq1(K04695);comp18179_c0_seq1(K10151);comp253924_c0_seq1(K04704);comp35109_c0_seq1(K04498);comp39853_c0_seq1(K07293);comp400050_c0_seq1(K00922);comp40125_c0_seq1(K04700);comp46410_c0_seq1(K04706);comp468184_c0_seq1(K04700);comp46822_c0_seq1(K04498);comp47220_c0_seq1(K04377);comp48135_c0_seq1(K04706);comp48135_c0_seq2(K04706);comp48135_c0_seq3(K04706);comp50026_c0_seq1(K04703);comp50…	ko04630.png
path:ko00940	Phenylpropanoid biosynthesis	3	comp17670_c0_seq1(K00588);comp57908_c0_seq1(K11188);comp60324_c0_seq1(K00588);	ko00940.png
path:ko00981	Insect hormone biosynthesis	17	comp1024707_c0_seq1(K01063);comp124547_c0_seq1(K10721);comp23007_c0_seq1(K10722);comp295008_c0_seq1(K10723);comp37122_c0_seq1(K10722);comp51972_c0_seq1(K10719);comp60899_c0_seq1(K10719);comp66006_c0_seq1(K14937);comp66337_c1_seq1(K14985);comp66337_c1_seq2(K14985);comp66337_c1_seq3(K14985);comp66406_c0_seq2(K14937);comp66819_c0_seq1(K14985);comp66819_c0_seq2(K14985);comp68120_c0_seq3(K14937);comp6…	ko00981.png
path:ko04915	Estrogen signaling pathway	119	comp16078_c0_seq1(K06279);comp16758_c0_seq1(K05704);comp16758_c0_seq2(K05704);comp17508_c0_seq1(K03283);comp17564_c0_seq1(K04374);comp17576_c0_seq1(K03283);comp21257_c0_seq1(K04079);comp21518_c0_seq1(K03283);comp22432_c0_seq1(K03283);comp2898_c0_seq1(K08048);comp310142_c0_seq1(K04079);comp31246_c0_seq1(K08043);comp33452_c0_seq1(K04634);comp34035_c0_seq1(K03283);comp35257_c0_seq1(K05704);comp35257…	ko04915.png
path:ko00627	Aminobenzoate degradation	35	comp32228_c0_seq2(K01512);comp34431_c0_seq1(K01077);comp4375_c0_seq1(K01077);comp47401_c0_seq1(K01101);comp57946_c0_seq1(K01077);comp58533_c0_seq1(K01077);comp58632_c0_seq1(K01692);comp59304_c0_seq1(K01101);comp59304_c0_seq2(K01101);comp59304_c0_seq3(K01101);comp61087_c0_seq1(K07515);comp62514_c0_seq1(K07424);comp62566_c0_seq2(K07424);comp63279_c0_seq1(K00517);comp63279_c0_seq11(K00517);comp63279…	ko00627.png
path:ko00910	Nitrogen metabolism	33	comp2012_c0_seq1(K01425);comp38427_c0_seq1(K01425);comp414196_c0_seq1(K00412);comp42273_c0_seq1(K00261);comp42273_c0_seq2(K00261);comp424923_c0_seq1(K01915);comp43314_c0_seq1(K01915);comp53228_c0_seq1(K01915);comp53469_c0_seq1(K00413);comp53469_c0_seq2(K00413);comp56458_c0_seq1(K00411);comp56458_c0_seq2(K00411);comp57732_c0_seq1(K01915);comp57882_c0_seq1(K01672);comp57951_c0_seq1(K03521);comp5795…	ko00910.png
path:ko00062	Fatty acid elongation	29	comp18593_c0_seq1(K10249);comp43174_c0_seq1(K10251);comp44433_c0_seq1(K10703);comp54706_c0_seq1(K01074);comp55287_c0_seq1(K01074);comp55968_c0_seq1(K07509);comp57674_c0_seq1(K07508);comp60106_c0_seq1(K01074);comp61087_c0_seq1(K07515);comp61781_c0_seq1(K01074);comp64273_c0_seq1(K10258);comp64298_c0_seq1(K07512);comp65567_c0_seq11(K00022);comp65567_c0_seq13(K00022);comp65567_c0_seq15(K00022);comp65…	ko00062.png
path:ko04610	Complement and coagulation cascades	23	comp1071259_c0_seq1(K01335);comp1106487_c0_seq1(K04000);comp344129_c0_seq1(K03905);comp45833_c0_seq1(K03904);comp46362_c0_seq1(K03990);comp470177_c0_seq1(K04000);comp50482_c0_seq1(K03909);comp506969_c0_seq1(K03904);comp52196_c0_seq1(K03990);comp531640_c0_seq1(K01314);comp577227_c0_seq1(K03990);comp584623_c0_seq1(K03990);comp60497_c0_seq3(K01324);comp605884_c0_seq1(K04000);comp62803_c0_seq1(K03910…	ko04610.png
path:ko00195	Photosynthesis	3	comp229836_c0_seq1(K02703);comp439958_c0_seq1(K02701);comp9568_c0_seq1(K02693);	ko00195.png
path:ko05414	Dilated cardiomyopathy	84	comp13855_c0_seq1(K10373);comp1390_c0_seq1(K06583);comp21721_c0_seq1(K05692);comp25135_c0_seq1(K10366);comp260973_c0_seq1(K05692);comp2898_c0_seq1(K08048);comp31246_c0_seq1(K08043);comp32196_c0_seq1(K06588);comp352964_c0_seq1(K12567);comp35441_c0_seq1(K05692);comp35441_c0_seq2(K05692);comp36516_c0_seq1(K06583);comp42714_c0_seq1(K04632);comp42714_c0_seq2(K04632);comp45324_c0_seq1(K05692);comp48675…	ko05414.png
path:ko04722	Neurotrophin signaling pathway	89	comp1237446_c0_seq1(K05859);comp12602_c0_seq1(K04426);comp147330_c0_seq1(K04392);comp16078_c0_seq1(K06279);comp17433_c0_seq1(K06630);comp17564_c0_seq1(K04374);comp252162_c0_seq1(K06619);comp273539_c0_seq1(K04431);comp28299_c0_seq1(K06630);comp29526_c0_seq1(K06619);comp31993_c0_seq1(K04438);comp31993_c0_seq2(K04438);comp32115_c0_seq1(K04440);comp33793_c0_seq1(K04353);comp37055_c0_seq1(K04515);comp…	ko04722.png
path:ko00960	Tropane, piperidine and pyridine alkaloid biosynthesis	3	comp45126_c0_seq1(K14455);comp63026_c0_seq1(K14454);comp64376_c0_seq1(K00812);	ko00960.png
path:ko05133	Pertussis	39	comp1052582_c0_seq1(K10030);comp32115_c0_seq1(K04440);comp33848_c0_seq1(K05765);comp41837_c0_seq1(K04371);comp46362_c0_seq1(K03990);comp51206_c0_seq1(K04729);comp52196_c0_seq1(K03990);comp52603_c1_seq1(K02183);comp54159_c0_seq1(K03175);comp54159_c0_seq2(K03175);comp55584_c0_seq1(K02183);comp55584_c0_seq2(K02183);comp577227_c0_seq1(K03990);comp584623_c0_seq1(K03990);comp58618_c0_seq1(K05719);comp5…	ko05133.png
path:ko05033	Nicotine addiction	4	comp60879_c0_seq1(K05213);comp60879_c0_seq3(K05213);comp67937_c0_seq3(K05181);comp67937_c0_seq4(K05181);	ko05033.png
path:ko00511	Other glycan degradation	55	comp161198_c0_seq1(K01191);comp319754_c0_seq1(K14459);comp34543_c0_seq1(K01192);comp392873_c0_seq1(K14459);comp40209_c0_seq1(K01206);comp42733_c0_seq1(K01191);comp44957_c0_seq1(K01206);comp53013_c0_seq1(K01191);comp53013_c0_seq2(K01191);comp55648_c0_seq1(K01444);comp55648_c0_seq2(K01444);comp58650_c0_seq1(K14459);comp58650_c0_seq2(K14459);comp58650_c0_seq3(K14459);comp60337_c1_seq1(K12373);comp60…	ko00511.png
path:ko04614	Renin-angiotensin system	17	comp37437_c0_seq1(K01283);comp478581_c0_seq1(K01283);comp51989_c0_seq1(K11140);comp590649_c0_seq1(K11140);comp62181_c0_seq1(K01392);comp626897_c0_seq1(K11140);comp64292_c0_seq1(K13289);comp64912_c0_seq1(K13289);comp64912_c0_seq2(K13289);comp66005_c0_seq1(K11140);comp66090_c0_seq1(K01389);comp66090_c0_seq3(K01389);comp66090_c0_seq8(K01389);comp66315_c0_seq1(K13289);comp67036_c0_seq1(K01283);comp67…	ko04614.png
path:ko04141	Protein processing in endoplasmic reticulum	233	comp12577_c0_seq1(K13719);comp12602_c0_seq1(K04426);comp13975_c0_seq1(K09586);comp16865_c0_seq1(K09530);comp17307_c0_seq1(K07151);comp17398_c0_seq1(K14009);comp17508_c0_seq1(K03283);comp17564_c0_seq1(K04374);comp17576_c0_seq1(K03283);comp17596_c0_seq1(K03868);comp18957_c0_seq1(K06689);comp19159_c0_seq1(K03094);comp19159_c0_seq2(K03094);comp21257_c0_seq1(K04079);comp21518_c0_seq1(K03283);comp22432…	ko04141.png
path:ko03015	mRNA surveillance pathway	139	comp13920_c0_seq1(K12881);comp17444_c0_seq1(K13126);comp30702_c0_seq1(K13114);comp32842_c0_seq1(K14405);comp331512_c0_seq1(K14962);comp33181_c0_seq1(K14325);comp33181_c0_seq2(K14325);comp33538_c0_seq1(K03265);comp34121_c0_seq1(K12876);comp37625_c0_seq1(K14409);comp37625_c0_seq2(K14409);comp38517_c0_seq1(K14376);comp38517_c0_seq2(K14376);comp42462_c0_seq1(K14294);comp42506_c0_seq1(K14401);comp4417…	ko03015.png
path:ko00524	Butirosin and neomycin biosynthesis	1	comp59095_c0_seq1(K00844);	ko00524.png
path:ko05340	Primary immunodeficiency	6	comp40523_c0_seq1(K10887);comp42886_c0_seq1(K03648);comp57951_c0_seq3(K01488);comp63167_c0_seq2(K06478);comp63167_c0_seq3(K06478);comp66636_c0_seq1(K01488);	ko05340.png
path:ko00480	Glutathione metabolism	83	comp17597_c0_seq1(K00799);comp33121_c0_seq1(K10808);comp35545_c0_seq1(K00682);comp36130_c0_seq1(K11205);comp36389_c0_seq1(K00799);comp45936_c0_seq1(K00799);comp45936_c0_seq2(K00799);comp48283_c0_seq1(K00432);comp49952_c0_seq1(K00799);comp50359_c0_seq1(K00432);comp51989_c0_seq1(K11140);comp52547_c0_seq1(K00799);comp52788_c0_seq1(K00799);comp53136_c0_seq1(K00031);comp53484_c0_seq1(K00799);comp53636…	ko00480.png
path:ko04730	Long-term depression	37	comp33452_c0_seq1(K04634);comp41837_c0_seq1(K04371);comp42714_c0_seq1(K04632);comp42714_c0_seq2(K04632);comp427797_c0_seq1(K12318);comp46303_c0_seq2(K13240);comp47673_c0_seq1(K04382);comp48537_c0_seq1(K04368);comp49146_c0_seq1(K04634);comp514160_c0_seq1(K02677);comp51902_c0_seq1(K07376);comp52491_c0_seq1(K02677);comp53056_c0_seq1(K03456);comp53056_c0_seq2(K03456);comp53883_c0_seq1(K05858);comp538…	ko04730.png
path:ko00030	Pentose phosphate pathway	54	comp1023014_c0_seq1(K01623);comp13143_c0_seq1(K01623);comp17727_c0_seq1(K01623);comp36027_c0_seq1(K01053);comp36090_c0_seq1(K01623);comp44237_c0_seq1(K00948);comp44237_c0_seq2(K00948);comp44237_c0_seq3(K00948);comp44237_c0_seq4(K00948);comp46645_c0_seq1(K03841);comp52428_c0_seq1(K01623);comp53261_c0_seq1(K15779);comp54208_c0_seq1(K00615);comp5670_c0_seq1(K01623);comp57278_c0_seq1(K01623);comp5919…	ko00030.png
path:ko04710	Circadian rhythm	31	comp17596_c0_seq1(K03868);comp19159_c0_seq1(K03094);comp19159_c0_seq2(K03094);comp35978_c0_seq1(K03362);comp50744_c0_seq1(K07199);comp50744_c0_seq2(K07199);comp53186_c0_seq3(K02223);comp537282_c0_seq1(K02296);comp56072_c0_seq1(K08960);comp56072_c0_seq2(K08960);comp56072_c0_seq3(K08960);comp56072_c0_seq4(K08960);comp58325_c0_seq1(K03347);comp62580_c0_seq3(K02296);comp64398_c0_seq2(K07198);comp6439…	ko04710.png
path:ko04114	Oocyte meiosis	100	comp13935_c0_seq1(K02178);comp17433_c0_seq1(K06630);comp17596_c0_seq1(K03868);comp19159_c0_seq1(K03094);comp19159_c0_seq2(K03094);comp28299_c0_seq1(K06630);comp2898_c0_seq1(K08048);comp30924_c0_seq1(K13728);comp31246_c0_seq1(K08043);comp34918_c0_seq1(K02087);comp35978_c0_seq1(K03362);comp37055_c0_seq1(K04515);comp37055_c0_seq2(K04515);comp37055_c0_seq3(K04515);comp37055_c0_seq4(K04515);comp39657_…	ko04114.png
path:ko05164	Influenza A	155	comp1052582_c0_seq1(K10030);comp15653_c0_seq1(K01312);comp17508_c0_seq1(K03283);comp17576_c0_seq1(K03283);comp19760_c0_seq1(K15043);comp21518_c0_seq1(K03283);comp21721_c0_seq1(K05692);comp22432_c0_seq1(K03283);comp2583_c0_seq1(K09507);comp260973_c0_seq1(K05692);comp273539_c0_seq1(K04431);comp32115_c0_seq1(K04440);comp321523_c0_seq1(K08860);comp34035_c0_seq1(K03283);comp34377_c0_seq1(K15043);comp3…	ko05164.png
path:ko05166	HTLV-I infection	221	comp1079596_c0_seq1(K02324);comp17455_c0_seq1(K15040);comp17564_c0_seq1(K04374);comp18179_c0_seq1(K10151);comp1861_c0_seq1(K09421);comp194199_c0_seq1(K02089);comp22002_c0_seq1(K06640);comp25421_c0_seq1(K04501);comp283726_c0_seq1(K07830);comp2898_c0_seq1(K08048);comp31246_c0_seq1(K08043);comp32115_c0_seq1(K04440);comp324850_c0_seq1(K03120);comp35109_c0_seq1(K04498);comp35785_c0_seq1(K07936);comp35…	ko05166.png
path:ko05100	Bacterial invasion of epithelial cells	118	comp14102_c0_seq1(K05747);comp147330_c0_seq1(K04392);comp15536_c0_seq1(K05747);comp16038_c0_seq2(K05747);comp16078_c0_seq1(K06279);comp16758_c0_seq1(K05704);comp16758_c0_seq2(K05704);comp21721_c0_seq1(K05692);comp25844_c0_seq1(K05747);comp260973_c0_seq1(K05692);comp30924_c0_seq1(K13728);comp31993_c0_seq1(K04438);comp31993_c0_seq2(K04438);comp35257_c0_seq1(K05704);comp35257_c0_seq2(K05704);comp352…	ko05100.png
path:ko04390	Hippo signaling pathway	138	comp17433_c0_seq1(K06630);comp18179_c0_seq1(K10151);comp21721_c0_seq1(K05692);comp25421_c0_seq1(K04501);comp260973_c0_seq1(K05692);comp26750_c0_seq1(K06092);comp28299_c0_seq1(K06630);comp32022_c0_seq1(K09448);comp32663_c0_seq1(K06685);comp35441_c0_seq1(K05692);comp35441_c0_seq2(K05692);comp35978_c0_seq1(K03362);comp37211_c0_seq1(K05706);comp387663_c0_seq1(K04676);comp394793_c0_seq1(K02085);comp41…	ko04390.png
path:ko04350	TGF-beta signaling pathway	35	comp13987_c0_seq1(K04677);comp13987_c0_seq2(K04677);comp17596_c0_seq1(K03868);comp19159_c0_seq1(K03094);comp19159_c0_seq2(K03094);comp23090_c0_seq1(K04657);comp25421_c0_seq1(K04501);comp331795_c0_seq1(K04682);comp35109_c0_seq1(K04498);comp387663_c0_seq1(K04676);comp41837_c0_seq1(K04371);comp41881_c0_seq1(K04678);comp45095_c0_seq1(K04514);comp465786_c0_seq1(K04501);comp46822_c0_seq1(K04498);comp47…	ko04350.png
path:ko05416	Viral myocarditis	44	comp147330_c0_seq1(K04392);comp21721_c0_seq1(K05692);comp24368_c0_seq1(K10352);comp25135_c0_seq1(K10366);comp252162_c0_seq1(K06619);comp260973_c0_seq1(K05692);comp29526_c0_seq1(K06619);comp31315_c0_seq1(K10352);comp328726_c0_seq1(K10352);comp35441_c0_seq1(K05692);comp35441_c0_seq2(K05692);comp41785_c0_seq1(K10352);comp41785_c0_seq2(K10352);comp42160_c0_seq1(K03260);comp45324_c0_seq1(K05692);comp4…	ko05416.png
path:ko05146	Amoebiasis	104	comp1052582_c0_seq1(K10030);comp1106487_c0_seq1(K04000);comp19727_c0_seq1(K05636);comp21699_c0_seq1(K13963);comp271723_c0_seq1(K06236);comp30979_c0_seq1(K13963);comp319833_c0_seq1(K06236);comp33452_c0_seq1(K04634);comp36261_c0_seq1(K01476);comp364749_c0_seq1(K06240);comp37124_c0_seq1(K01476);comp400050_c0_seq1(K00922);comp41720_c0_seq1(K05637);comp42714_c0_seq1(K04632);comp42714_c0_seq2(K04632);c…	ko05146.png
path:ko04960	Aldosterone-regulated sodium reabsorption	32	comp17495_c0_seq1(K01540);comp19393_c0_seq1(K01539);comp400050_c0_seq1(K00922);comp41837_c0_seq1(K04371);comp48680_c0_seq1(K01540);comp48680_c0_seq2(K01540);comp48680_c0_seq3(K01540);comp48680_c0_seq4(K01540);comp514160_c0_seq1(K02677);comp52491_c0_seq1(K02677);comp52956_c0_seq1(K06276);comp57591_c0_seq1(K02677);comp57591_c0_seq2(K02677);comp58343_c0_seq1(K01540);comp59263_c0_seq1(K00922);comp599…	ko04960.png
path:ko00281	Geraniol degradation	12	comp56600_c0_seq1(K11731);comp58632_c0_seq1(K01692);comp61771_c0_seq1(K01640);comp65495_c0_seq1(K11731);comp65495_c0_seq2(K11731);comp65567_c0_seq11(K00022);comp65567_c0_seq13(K00022);comp65567_c0_seq15(K00022);comp65567_c0_seq16(K00022);comp65567_c0_seq8(K00022);comp65567_c0_seq9(K00022);comp67282_c0_seq1(K00257);	ko00281.png
path:ko05205	Proteoglycans in cancer	238	comp1237446_c0_seq1(K05859);comp147330_c0_seq1(K04392);comp16758_c0_seq1(K05704);comp16758_c0_seq2(K05704);comp16764_c0_seq1(K10380);comp17422_c0_seq1(K02991);comp21721_c0_seq1(K05692);comp247_c0_seq1(K04437);comp260973_c0_seq1(K05692);comp283726_c0_seq1(K07830);comp32196_c0_seq1(K06588);comp33008_c0_seq1(K03258);comp33008_c0_seq2(K03258);comp34103_c0_seq1(K06497);comp35257_c0_seq1(K05704);comp35…	ko05205.png
path:ko00140	Steroid hormone biosynthesis	24	comp268330_c0_seq1(K00699);comp42902_c0_seq1(K01016);comp42902_c0_seq2(K01016);comp43129_c0_seq1(K00044);comp43174_c0_seq1(K10251);comp52026_c0_seq1(K01016);comp56810_c0_seq1(K01131);comp58940_c0_seq1(K12343);comp58940_c0_seq2(K12343);comp62514_c0_seq1(K07424);comp62566_c0_seq2(K07424);comp63233_c0_seq1(K12345);comp65014_c0_seq1(K00699);comp65014_c0_seq2(K00699);comp65410_c0_seq1(K01131);comp6541…	ko00140.png
path:ko04330	Notch signaling pathway	49	comp1250_c0_seq1(K05948);comp19823_c0_seq1(K06059);comp19823_c0_seq2(K06059);comp21964_c0_seq1(K06051);comp35109_c0_seq1(K04498);comp395260_c0_seq1(K06052);comp45014_c0_seq1(K04496);comp45014_c0_seq2(K04496);comp45014_c0_seq3(K04496);comp45014_c0_seq4(K04496);comp45959_c0_seq1(K06052);comp45959_c0_seq2(K06052);comp4611_c0_seq1(K06059);comp46822_c0_seq1(K04498);comp48177_c0_seq1(K06170);comp48524_…	ko04330.png
path:ko04510	Focal adhesion	208	comp12165_c0_seq1(K05096);comp12745_c0_seq1(K05730);comp1390_c0_seq1(K06583);comp147330_c0_seq1(K04392);comp16078_c0_seq1(K06279);comp16758_c0_seq1(K05704);comp16758_c0_seq2(K05704);comp18179_c0_seq1(K10151);comp19727_c0_seq1(K05636);comp21721_c0_seq1(K05692);comp247_c0_seq1(K04437);comp260973_c0_seq1(K05692);comp271723_c0_seq1(K06236);comp319833_c0_seq1(K06236);comp31993_c0_seq1(K04438);comp3199…	ko04510.png
path:ko05161	Hepatitis B	96	comp1052582_c0_seq1(K10030);comp16758_c0_seq1(K05704);comp16758_c0_seq2(K05704);comp17564_c0_seq1(K04374);comp194199_c0_seq1(K02089);comp22692_c0_seq1(K10140);comp25421_c0_seq1(K04501);comp32115_c0_seq1(K04440);comp35109_c0_seq1(K04498);comp35257_c0_seq1(K05704);comp35257_c0_seq2(K05704);comp35257_c0_seq3(K05704);comp400050_c0_seq1(K00922);comp41837_c0_seq1(K04371);comp41872_c0_seq1(K09048);comp4…	ko05161.png
path:ko00770	Pantothenate and CoA biosynthesis	26	comp15934_c0_seq1(K01922);comp34095_c0_seq1(K08069);comp47011_c0_seq1(K01513);comp54318_c0_seq1(K09680);comp54318_c0_seq2(K09680);comp54318_c0_seq3(K09680);comp54318_c0_seq4(K09680);comp57440_c0_seq2(K06133);comp57631_c0_seq1(K01513);comp59957_c0_seq1(K00826);comp59957_c0_seq2(K00826);comp59957_c0_seq3(K00826);comp60984_c0_seq1(K01513);comp62095_c0_seq1(K01598);comp62095_c0_seq3(K01598);comp63735…	ko00770.png
path:ko05204	Chemical carcinogenesis	76	comp17597_c0_seq1(K00799);comp268330_c0_seq1(K00699);comp34352_c0_seq1(K00121);comp36389_c0_seq1(K00799);comp45936_c0_seq1(K00799);comp45936_c0_seq2(K00799);comp46338_c0_seq1(K11987);comp49952_c0_seq1(K00799);comp52547_c0_seq1(K00799);comp52788_c0_seq1(K00799);comp53484_c0_seq1(K00799);comp56297_c0_seq1(K00799);comp56684_c0_seq1(K09097);comp56684_c0_seq2(K09097);comp56684_c0_seq3(K09097);comp5668…	ko05204.png
path:ko00565	Ether lipid metabolism	36	comp1064678_c0_seq1(K01062);comp195242_c0_seq1(K01062);comp23951_c0_seq1(K08743);comp30516_c0_seq1(K13510);comp30516_c0_seq2(K13510);comp36854_c0_seq1(K01047);comp43638_c0_seq1(K08743);comp43638_c0_seq2(K08743);comp44039_c0_seq1(K01080);comp49845_c0_seq1(K00993);comp508354_c0_seq1(K01115);comp56870_c0_seq1(K01047);comp57716_c0_seq1(K01062);comp61394_c0_seq1(K01062);comp61394_c0_seq2(K01062);comp6…	ko00565.png
path:ko04727	GABAergic synapse	56	comp16758_c0_seq1(K05704);comp16758_c0_seq2(K05704);comp16851_c0_seq1(K08341);comp2012_c0_seq1(K01425);comp209815_c0_seq1(K08341);comp2898_c0_seq1(K08048);comp31246_c0_seq1(K08043);comp33764_c0_seq1(K04536);comp35257_c0_seq1(K05704);comp35257_c0_seq2(K05704);comp35257_c0_seq3(K05704);comp38427_c0_seq1(K01425);comp42166_c0_seq1(K06027);comp424923_c0_seq1(K01915);comp43314_c0_seq1(K01915);comp49455…	ko04727.png
path:ko04724	Glutamatergic synapse	85	comp2012_c0_seq1(K01425);comp23728_c0_seq1(K05202);comp2898_c0_seq1(K08048);comp307227_c0_seq1(K00910);comp31246_c0_seq1(K08043);comp33452_c0_seq1(K04634);comp33764_c0_seq1(K04536);comp38427_c0_seq1(K01425);comp41837_c0_seq1(K04371);comp424923_c0_seq1(K01915);comp42714_c0_seq1(K04632);comp42714_c0_seq2(K04632);comp43314_c0_seq1(K01915);comp48258_c0_seq1(K06268);comp48258_c0_seq2(K06268);comp48258…	ko04724.png
path:ko05221	Acute myeloid leukemia	38	comp400050_c0_seq1(K00922);comp41837_c0_seq1(K04371);comp47220_c0_seq1(K04377);comp48537_c0_seq1(K04368);comp49507_c0_seq1(K07205);comp50893_c0_seq1(K04364);comp50893_c0_seq10(K04364);comp50893_c0_seq11(K04364);comp50893_c0_seq2(K04364);comp50893_c0_seq3(K04364);comp50893_c0_seq4(K04364);comp50893_c0_seq5(K04364);comp50893_c0_seq6(K04364);comp50893_c0_seq7(K04364);comp50893_c0_seq8(K04364);comp50…	ko05221.png
path:ko05200	Pathways in cancer	247	comp1052582_c0_seq1(K10030);comp1237446_c0_seq1(K05859);comp1363680_c0_seq1(K04482);comp147330_c0_seq1(K04392);comp17596_c0_seq1(K03868);comp194199_c0_seq1(K02089);comp19727_c0_seq1(K05636);comp20794_c0_seq1(K06229);comp21257_c0_seq1(K04079);comp21615_c0_seq1(K08737);comp21615_c0_seq2(K08737);comp252162_c0_seq1(K06619);comp25421_c0_seq1(K04501);comp27013_c0_seq1(K08775);comp29417_c0_seq1(K06229);…	ko05200.png
path:ko04912	GnRH signaling pathway	96	comp16758_c0_seq1(K05704);comp16758_c0_seq2(K05704);comp17564_c0_seq1(K04374);comp273539_c0_seq1(K04431);comp2898_c0_seq1(K08048);comp31246_c0_seq1(K08043);comp32115_c0_seq1(K04440);comp33452_c0_seq1(K04634);comp35257_c0_seq1(K05704);comp35257_c0_seq2(K05704);comp35257_c0_seq3(K05704);comp37055_c0_seq1(K04515);comp37055_c0_seq2(K04515);comp37055_c0_seq3(K04515);comp37055_c0_seq4(K04515);comp41837…	ko04912.png
path:ko00785	Lipoic acid metabolism	4	comp55793_c0_seq1(K03801);comp55793_c0_seq4(K03801);comp55842_c0_seq1(K10105);comp56498_c0_seq1(K03644);	ko00785.png
path:ko00400	Phenylalanine, tyrosine and tryptophan biosynthesis	3	comp45126_c0_seq1(K14455);comp63026_c0_seq1(K14454);comp64376_c0_seq1(K00812);	ko00400.png
path:ko00460	Cyanoamino acid metabolism	3	comp53636_c0_seq1(K00681);comp61605_c0_seq1(K00600);comp788519_c0_seq1(K00681);	ko00460.png
path:ko04146	Peroxisome	145	comp13282_c0_seq1(K13356);comp31316_c0_seq1(K04565);comp38959_c0_seq1(K00649);comp44470_c0_seq1(K01897);comp46102_c0_seq1(K13345);comp46102_c0_seq2(K13345);comp47488_c0_seq1(K04565);comp48995_c0_seq1(K13346);comp49923_c0_seq1(K13348);comp50919_c0_seq1(K04565);comp51548_c0_seq1(K04564);comp51722_c0_seq1(K01897);comp53136_c0_seq1(K00031);comp53412_c0_seq1(K06664);comp54572_c0_seq1(K04565);comp55838…	ko04146.png
path:ko04713	Circadian entrainment	69	comp2898_c0_seq1(K08048);comp31246_c0_seq1(K08043);comp33452_c0_seq1(K04634);comp33764_c0_seq1(K04536);comp37055_c0_seq1(K04515);comp37055_c0_seq2(K04515);comp37055_c0_seq3(K04515);comp37055_c0_seq4(K04515);comp41837_c0_seq1(K04371);comp42714_c0_seq1(K04632);comp42714_c0_seq2(K04632);comp427797_c0_seq1(K12318);comp46303_c0_seq2(K13240);comp49146_c0_seq1(K04634);comp49455_c0_seq1(K08041);comp49455…	ko04713.png
path:ko00280	Valine, leucine and isoleucine degradation	55	comp33271_c0_seq1(K01027);comp34477_c0_seq1(K08683);comp39957_c0_seq1(K00626);comp42187_c0_seq1(K01966);comp42454_c0_seq1(K00020);comp42454_c0_seq2(K00020);comp42956_c0_seq1(K00249);comp43251_c0_seq1(K11538);comp43251_c0_seq2(K11538);comp43251_c0_seq3(K11538);comp46841_c0_seq1(K09478);comp52006_c0_seq1(K00382);comp52589_c0_seq1(K00020);comp52589_c0_seq2(K00020);comp54278_c0_seq1(K00140);comp55487…	ko00280.png
path:ko00625	Chloroalkane and chloroalkene degradation	8	comp34352_c0_seq1(K00121);comp57782_c0_seq1(K00128);comp58949_c0_seq1(K00121);comp62449_c0_seq1(K00121);comp63481_c0_seq1(K00128);comp66356_c1_seq1(K00121);comp66356_c1_seq2(K00121);comp66356_c1_seq3(K00121);	ko00625.png
path:ko00290	Valine, leucine and isoleucine biosynthesis	6	comp57054_c0_seq1(K01754);comp59957_c0_seq1(K00826);comp59957_c0_seq2(K00826);comp59957_c0_seq3(K00826);comp66598_c0_seq1(K01754);comp66598_c0_seq2(K01754);	ko00290.png
path:ko05202	Transcriptional misregulation in cancer	112	comp1029523_c0_seq1(K15607);comp1046643_c0_seq1(K08821);comp1052582_c0_seq1(K10030);comp12165_c0_seq1(K05096);comp13992_c0_seq1(K11427);comp13992_c0_seq2(K11427);comp18179_c0_seq1(K10151);comp19918_c0_seq1(K11447);comp200040_c0_seq1(K02211);comp27831_c0_seq1(K14970);comp31388_c0_seq1(K11459);comp37890_c0_seq1(K15618);comp38562_c0_seq1(K15619);comp387663_c0_seq1(K04676);comp40751_c0_seq1(K05096);c…	ko05202.png
path:ko00534	Glycosaminoglycan biosynthesis - heparan sulfate / heparin	25	comp10103_c0_seq1(K02577);comp10103_c0_seq2(K02577);comp14677_c0_seq1(K08104);comp14700_c0_seq1(K00771);comp26901_c0_seq1(K02366);comp38325_c0_seq1(K00771);comp398084_c0_seq1(K02577);comp41555_c0_seq1(K00733);comp4348_c0_seq1(K01793);comp476948_c0_seq1(K02366);comp503358_c0_seq1(K02577);comp53422_c0_seq1(K02367);comp537269_c0_seq1(K02366);comp55875_c0_seq1(K02370);comp59151_c0_seq1(K02513);comp65…	ko00534.png
path:ko03420	Nucleotide excision repair	55	comp1079596_c0_seq1(K02324);comp17596_c0_seq1(K03868);comp22692_c0_seq1(K10140);comp33420_c0_seq1(K10848);comp416769_c0_seq1(K02324);comp44831_c0_seq1(K10755);comp464147_c0_seq1(K02324);comp47272_c0_seq1(K03142);comp47295_c0_seq1(K10843);comp47325_c0_seq1(K10842);comp47726_c0_seq1(K07466);comp47892_c0_seq1(K10839);comp47921_c0_seq1(K02325);comp48810_c0_seq1(K10755);comp49081_c0_seq1(K03143);comp4…	ko03420.png
path:ko00564	Glycerophospholipid metabolism	119	comp12650_c0_seq1(K08729);comp146410_c0_seq1(K13514);comp19680_c0_seq1(K13511);comp30516_c0_seq1(K13510);comp30516_c0_seq2(K13510);comp36663_c0_seq1(K00968);comp36663_c0_seq2(K00968);comp36854_c0_seq1(K01047);comp38959_c0_seq1(K00649);comp42020_c0_seq2(K00111);comp43160_c0_seq1(K13515);comp43160_c0_seq2(K13515);comp43893_c0_seq1(K13509);comp44039_c0_seq1(K01080);comp44210_c0_seq1(K14676);comp4513…	ko00564.png
path:ko00512	Mucin type O-Glycan biosynthesis	55	comp360091_c0_seq1(K00710);comp417246_c0_seq1(K00710);comp493033_c0_seq1(K00710);comp54092_c0_seq1(K00731);comp54092_c0_seq2(K00731);comp55593_c0_seq1(K00710);comp596775_c0_seq1(K00731);comp62319_c0_seq1(K00710);comp62319_c0_seq2(K00710);comp62319_c0_seq3(K00710);comp63068_c0_seq1(K00710);comp63068_c0_seq2(K00710);comp63249_c0_seq1(K00731);comp63249_c0_seq2(K00731);comp63249_c0_seq3(K00731);comp6…	ko00512.png
path:ko03040	Spliceosome	304	comp13920_c0_seq1(K12881);comp14479_c0_seq1(K12816);comp16980_c0_seq1(K12863);comp17460_c0_seq1(K12840);comp17508_c0_seq1(K03283);comp17576_c0_seq1(K03283);comp17593_c0_seq1(K12829);comp17673_c0_seq1(K12845);comp17740_c0_seq1(K11099);comp18422_c0_seq1(K12840);comp18995_c0_seq1(K11098);comp19177_c0_seq1(K12832);comp21518_c0_seq1(K03283);comp22432_c0_seq1(K03283);comp32712_c0_seq1(K12848);comp33276…	ko03040.png
path:ko00073	Cutin, suberine and wax biosynthesis	2	comp13282_c0_seq1(K13356);comp67023_c0_seq3(K13356);	ko00073.png
path:ko00500	Starch and sucrose metabolism	59	comp268330_c0_seq1(K00699);comp31722_c0_seq1(K01176);comp46562_c0_seq1(K01176);comp47011_c0_seq1(K01513);comp49406_c0_seq1(K01187);comp53261_c0_seq1(K15779);comp53440_c0_seq1(K00700);comp53440_c0_seq2(K00700);comp56762_c0_seq1(K00963);comp56963_c0_seq1(K01203);comp57273_c0_seq1(K00688);comp57631_c0_seq1(K01513);comp58516_c0_seq2(K01194);comp59095_c0_seq1(K00844);comp59299_c0_seq1(K01810);comp5996…	ko00500.png
path:ko00944	Flavone and flavonol biosynthesis	4	comp60374_c0_seq1(K01195);comp67328_c1_seq1(K01195);comp67328_c1_seq2(K01195);comp67328_c1_seq3(K01195);	ko00944.png
path:ko05219	Bladder cancer	23	comp1052582_c0_seq1(K10030);comp194199_c0_seq1(K02089);comp30462_c0_seq1(K08803);comp41537_c0_seq1(K08803);comp41837_c0_seq1(K04371);comp47220_c0_seq1(K04377);comp48186_c1_seq1(K02089);comp48537_c0_seq1(K04368);comp500081_c0_seq1(K08803);comp52440_c0_seq1(K04445);comp52440_c0_seq2(K04445);comp62671_c0_seq5(K05094);comp63014_c0_seq1(K04361);comp63014_c0_seq2(K04361);comp65292_c0_seq1(K09850);comp6…	ko05219.png
path:ko00941	Flavonoid biosynthesis	2	comp17670_c0_seq1(K00588);comp60324_c0_seq1(K00588);	ko00941.png
path:ko00190	Oxidative phosphorylation	122	comp1027813_c0_seq1(K03878);comp165559_c0_seq1(K02261);comp17309_c0_seq1(K03936);comp17314_c0_seq1(K03951);comp17324_c0_seq1(K03961);comp17410_c0_seq1(K02129);comp17483_c0_seq1(K02152);comp17487_c0_seq1(K02133);comp17488_c0_seq1(K02128);comp203544_c0_seq1(K02256);comp21198_c0_seq1(K02262);comp26840_c0_seq1(K02256);comp300634_c0_seq1(K02126);comp33893_c0_seq1(K02262);comp33905_c0_seq1(K02126);comp…	ko00190.png
path:ko05211	Renal cell carcinoma	69	comp147330_c0_seq1(K04392);comp17596_c0_seq1(K03868);comp31993_c0_seq1(K04438);comp31993_c0_seq2(K04438);comp33793_c0_seq1(K04353);comp35109_c0_seq1(K04498);comp35879_c0_seq1(K03872);comp35879_c0_seq2(K03872);comp37833_c0_seq1(K09593);comp39853_c0_seq1(K07293);comp400050_c0_seq1(K00922);comp41837_c0_seq1(K04371);comp42741_c0_seq1(K04393);comp43653_c0_seq1(K03872);comp43995_c0_seq1(K04393);comp453…	ko05211.png
path:ko04140	Regulation of autophagy	34	comp16851_c0_seq1(K08341);comp209815_c0_seq1(K08341);comp35746_c0_seq1(K08336);comp42938_c0_seq1(K08342);comp42938_c0_seq2(K08342);comp42938_c0_seq3(K08342);comp48604_c0_seq1(K08343);comp48604_c0_seq2(K08343);comp52668_c0_seq1(K08341);comp59727_c0_seq1(K08269);comp59727_c0_seq2(K08269);comp59727_c0_seq3(K08269);comp59727_c0_seq4(K08269);comp59727_c0_seq5(K08269);comp59727_c0_seq6(K08269);comp6221…	ko04140.png
path:ko04971	Gastric acid secretion	72	comp17495_c0_seq1(K01540);comp19393_c0_seq1(K01539);comp2898_c0_seq1(K08048);comp31246_c0_seq1(K08043);comp33452_c0_seq1(K04634);comp37055_c0_seq1(K04515);comp37055_c0_seq2(K04515);comp37055_c0_seq3(K04515);comp37055_c0_seq4(K04515);comp42714_c0_seq1(K04632);comp42714_c0_seq2(K04632);comp48680_c0_seq1(K01540);comp48680_c0_seq2(K01540);comp48680_c0_seq3(K01540);comp48680_c0_seq4(K01540);comp49146_…	ko04971.png
path:ko00061	Fatty acid biosynthesis	8	comp28334_c0_seq1(K00665);comp58083_c0_seq1(K00645);comp59136_c0_seq1(K11262);comp59136_c0_seq2(K11262);comp64240_c0_seq1(K00665);comp68032_c0_seq2(K09458);comp68032_c0_seq3(K09458);comp899897_c0_seq1(K00665);	ko00061.png
path:ko04975	Fat digestion and absorption	27	comp36854_c0_seq1(K01047);comp43893_c0_seq1(K13509);comp44039_c0_seq1(K01080);comp45126_c0_seq1(K14455);comp56870_c0_seq1(K01047);comp57155_c0_seq1(K14462);comp57155_c0_seq2(K14462);comp60686_c0_seq1(K14073);comp63039_c0_seq1(K14461);comp63713_c0_seq1(K14462);comp63713_c0_seq2(K14462);comp63713_c0_seq3(K14462);comp63713_c0_seq7(K14462);comp63789_c0_seq1(K01047);comp64849_c0_seq1(K01080);comp64981…	ko04975.png
path:ko04115	p53 signaling pathway	54	comp18179_c0_seq1(K10151);comp194199_c0_seq1(K02089);comp22002_c0_seq1(K06640);comp22692_c0_seq1(K10140);comp283341_c0_seq1(K04506);comp33121_c0_seq1(K10808);comp34918_c0_seq1(K02087);comp361927_c0_seq1(K06640);comp45510_c0_seq1(K01110);comp48186_c1_seq1(K02089);comp49305_c0_seq1(K08738);comp50411_c0_seq1(K06626);comp53332_c0_seq1(K10147);comp54315_c0_seq1(K10143);comp56712_c0_seq1(K05868);comp57…	ko04115.png
path:ko00330	Arginine and proline metabolism	92	comp12896_c0_seq1(K08688);comp2012_c0_seq1(K01425);comp36261_c0_seq1(K01476);comp37124_c0_seq1(K01476);comp38427_c0_seq1(K01425);comp42273_c0_seq1(K00261);comp42273_c0_seq2(K00261);comp424923_c0_seq1(K01915);comp43314_c0_seq1(K01915);comp45126_c0_seq1(K14455);comp46303_c0_seq2(K13240);comp46584_c0_seq1(K00933);comp48729_c0_seq1(K11394);comp51971_c0_seq1(K00318);comp53228_c0_seq1(K01915);comp53553…	ko00330.png
path:ko04010	MAPK signaling pathway	186	comp12602_c0_seq1(K04426);comp147330_c0_seq1(K04392);comp17508_c0_seq1(K03283);comp17564_c0_seq1(K04374);comp17576_c0_seq1(K03283);comp17786_c0_seq1(K04372);comp21518_c0_seq1(K03283);comp22432_c0_seq1(K03283);comp23685_c0_seq1(K04419);comp247_c0_seq1(K04437);comp273539_c0_seq1(K04431);comp283726_c0_seq1(K07830);comp31993_c0_seq1(K04438);comp31993_c0_seq2(K04438);comp32115_c0_seq1(K04440);comp3379…	ko04010.png
path:ko00270	Cysteine and methionine metabolism	50	comp29467_c0_seq1(K00544);comp377318_c0_seq1(K00558);comp39162_c0_seq1(K00016);comp45126_c0_seq1(K14455);comp50949_c0_seq1(K00544);comp51754_c0_seq1(K00789);comp52760_c0_seq1(K01251);comp54950_c0_seq1(K00558);comp58849_c0_seq2(K00558);comp58849_c0_seq3(K00558);comp58849_c0_seq4(K00558);comp59070_c0_seq1(K00802);comp59070_c0_seq2(K00802);comp60219_c0_seq1(K00016);comp60219_c0_seq2(K00016);comp6155…	ko00270.png
path:ko00100	Steroid biosynthesis	19	comp11629_c0_seq1(K07436);comp147154_c0_seq1(K07750);comp18718_c0_seq1(K07750);comp31737_c0_seq1(K01852);comp52232_c0_seq1(K07750);comp54381_c0_seq1(K00637);comp54381_c0_seq2(K00637);comp58909_c0_seq1(K00213);comp58909_c0_seq2(K00213);comp59475_c0_seq2(K00222);comp65953_c0_seq1(K07750);comp65953_c0_seq2(K07750);comp65953_c0_seq3(K07750);comp65953_c0_seq4(K07750);comp65953_c0_seq5(K07750);comp6595…	ko00100.png
path:ko04650	Natural killer cell mediated cytotoxicity	48	comp1237446_c0_seq1(K05859);comp12745_c0_seq1(K05730);comp147330_c0_seq1(K04392);comp16078_c0_seq1(K06279);comp39853_c0_seq1(K07293);comp400050_c0_seq1(K00922);comp41837_c0_seq1(K04371);comp45378_c0_seq2(K04409);comp48090_c0_seq1(K04392);comp48258_c0_seq1(K06268);comp48258_c0_seq2(K06268);comp48258_c0_seq3(K06268);comp48376_c0_seq1(K04348);comp48376_c0_seq3(K04348);comp48376_c0_seq4(K04348);comp4…	ko04650.png
path:ko00020	Citrate cycle (TCA cycle)	43	comp17452_c0_seq1(K01596);comp33763_c0_seq1(K01596);comp34453_c0_seq1(K01596);comp47909_c0_seq1(K00237);comp50669_c0_seq1(K01647);comp52006_c0_seq1(K00382);comp52078_c0_seq1(K00162);comp53136_c0_seq1(K00031);comp55880_c0_seq1(K00026);comp55923_c0_seq1(K00031);comp56093_c0_seq1(K01596);comp56093_c0_seq2(K01596);comp56902_c0_seq1(K01596);comp57011_c0_seq1(K00030);comp59720_c0_seq1(K00236);comp59967…	ko00020.png
path:ko00901	Indole alkaloid biosynthesis	2	comp62028_c0_seq1(K01593);comp62028_c0_seq2(K01593);	ko00901.png
path:ko03460	Fanconi anemia pathway	69	comp1363680_c0_seq1(K04482);comp1517_c0_seq1(K10870);comp15758_c0_seq1(K11137);comp22002_c0_seq1(K06640);comp27013_c0_seq1(K08775);comp30357_c0_seq1(K03515);comp30850_c0_seq1(K11832);comp30850_c0_seq2(K11832);comp30850_c0_seq3(K11832);comp31972_c0_seq1(K10898);comp33420_c0_seq1(K10848);comp35928_c0_seq1(K08991);comp361927_c0_seq1(K06640);comp394564_c0_seq1(K15362);comp420423_c0_seq1(K08734);comp4…	ko03460.png
path:ko00196	Photosynthesis - antenna proteins	5	comp35221_c0_seq2(K08908);comp64881_c0_seq1(K08912);comp64881_c0_seq2(K08913);comp64881_c0_seq3(K08913);comp64881_c0_seq4(K08912);	ko00196.png
path:ko05134	Legionellosis	47	comp1052582_c0_seq1(K10030);comp15398_c0_seq1(K03231);comp17508_c0_seq1(K03283);comp17576_c0_seq1(K03283);comp21518_c0_seq1(K03283);comp22432_c0_seq1(K03283);comp31533_c0_seq1(K03231);comp32856_c0_seq1(K03231);comp334465_c0_seq1(K03231);comp34035_c0_seq1(K03283);comp46362_c0_seq1(K03990);comp47049_c0_seq1(K03233);comp47738_c0_seq1(K04077);comp48271_c0_seq1(K13525);comp48271_c0_seq3(K13525);comp49…	ko05134.png
path:ko05032	Morphine addiction	52	comp28215_c0_seq1(K01120);comp2898_c0_seq1(K08048);comp307227_c0_seq1(K00910);comp31246_c0_seq1(K08043);comp33764_c0_seq1(K04536);comp35963_c0_seq1(K01120);comp42714_c0_seq1(K04632);comp42714_c0_seq2(K04632);comp44198_c0_seq1(K01120);comp49455_c0_seq1(K08041);comp49455_c0_seq2(K08041);comp495022_c0_seq1(K13296);comp514160_c0_seq1(K02677);comp52491_c0_seq1(K02677);comp53481_c0_seq1(K04439);comp541…	ko05032.png
path:ko04151	PI3K-Akt signaling pathway	204	comp12165_c0_seq1(K05096);comp1390_c0_seq1(K06583);comp147330_c0_seq1(K04392);comp17422_c0_seq1(K02991);comp17433_c0_seq1(K06630);comp17452_c0_seq1(K01596);comp17564_c0_seq1(K04374);comp18179_c0_seq1(K10151);comp194199_c0_seq1(K02089);comp19727_c0_seq1(K05636);comp21257_c0_seq1(K04079);comp271723_c0_seq1(K06236);comp28299_c0_seq1(K06630);comp310142_c0_seq1(K04079);comp319833_c0_seq1(K06236);comp3…	ko04151.png
path:ko00350	Tyrosine metabolism	26	comp22772_c0_seq2(K00599);comp34352_c0_seq1(K00121);comp45033_c0_seq1(K07253);comp45033_c0_seq2(K07253);comp45126_c0_seq1(K14455);comp52725_c0_seq1(K00457);comp54744_c0_seq1(K00505);comp58803_c0_seq1(K00599);comp58949_c0_seq1(K00121);comp60958_c0_seq1(K00457);comp60958_c0_seq2(K00457);comp62028_c0_seq1(K01593);comp62028_c0_seq2(K01593);comp62145_c0_seq1(K01800);comp62449_c0_seq1(K00121);comp63026…	ko00350.png
path:ko04080	Neuroactive ligand-receptor interaction	42	comp1033814_c0_seq1(K04266);comp15653_c0_seq1(K01312);comp23728_c0_seq1(K05202);comp23963_c0_seq1(K04163);comp33156_c0_seq1(K04577);comp47352_c0_seq1(K05770);comp52932_c0_seq1(K01312);comp57242_c0_seq1(K01312);comp57934_c0_seq1(K01312);comp57934_c0_seq2(K01312);comp60879_c0_seq1(K05213);comp60879_c0_seq3(K05213);comp61048_c0_seq1(K14049);comp62832_c0_seq1(K04214);comp63500_c0_seq1(K05236);comp635…	ko04080.png
path:ko00630	Glyoxylate and dicarboxylate metabolism	33	comp18130_c0_seq1(K02437);comp27567_c0_seq1(K15788);comp39957_c0_seq1(K00626);comp42187_c0_seq1(K01966);comp424923_c0_seq1(K01915);comp43314_c0_seq1(K01915);comp43992_c0_seq1(K15788);comp50669_c0_seq1(K01647);comp53228_c0_seq1(K01915);comp55880_c0_seq1(K00026);comp56510_c0_seq1(K00830);comp56510_c0_seq2(K00830);comp57124_c0_seq1(K01816);comp57124_c0_seq2(K01816);comp57124_c0_seq3(K01816);comp5773…	ko00630.png
path:ko00232	Caffeine metabolism	15	comp66379_c0_seq1(K00106);comp66388_c0_seq1(K00365);comp66388_c0_seq2(K00365);comp66388_c0_seq3(K00365);comp66388_c0_seq4(K00365);comp66388_c0_seq5(K00365);comp67464_c0_seq1(K00106);comp67464_c0_seq2(K00106);comp67741_c1_seq2(K00106);comp67741_c1_seq3(K00106);comp67905_c0_seq1(K00106);comp67905_c0_seq3(K00106);comp68111_c0_seq10(K07411);comp68111_c0_seq4(K07411);comp68111_c0_seq6(K07411);	ko00232.png
path:ko05016	Huntington's disease	170	comp13723_c0_seq1(K03016);comp165559_c0_seq1(K02261);comp17309_c0_seq1(K03936);comp17314_c0_seq1(K03951);comp17324_c0_seq1(K03961);comp17455_c0_seq1(K15040);comp17487_c0_seq1(K02133);comp17488_c0_seq1(K02128);comp203544_c0_seq1(K02256);comp21198_c0_seq1(K02262);comp228759_c0_seq1(K04533);comp26840_c0_seq1(K02256);comp29124_c0_seq1(K09222);comp300634_c0_seq1(K02126);comp31316_c0_seq1(K04565);comp3…	ko05016.png
path:ko04744	Phototransduction	5	comp33764_c0_seq1(K04536);comp52603_c1_seq1(K02183);comp53481_c0_seq1(K04439);comp55584_c0_seq1(K02183);comp55584_c0_seq2(K02183);	ko04744.png
path:ko02010	ABC transporters	61	comp24634_c0_seq1(K05668);comp497690_c0_seq1(K05674);comp52635_c0_seq1(K05674);comp54567_c0_seq1(K05674);comp58420_c0_seq1(K05677);comp58420_c0_seq2(K05677);comp58420_c0_seq3(K05677);comp58420_c0_seq4(K05677);comp61278_c0_seq4(K05674);comp61278_c0_seq5(K05674);comp61278_c0_seq6(K05674);comp61278_c0_seq8(K05674);comp62496_c0_seq1(K05661);comp62496_c0_seq2(K05661);comp62496_c0_seq3(K05661);comp6249…	ko02010.png
path:ko03320	PPAR signaling pathway	65	comp17380_c0_seq1(K00507);comp17380_c0_seq2(K00507);comp17452_c0_seq1(K01596);comp230144_c0_seq1(K15013);comp27903_c0_seq1(K15013);comp33763_c0_seq1(K01596);comp33830_c0_seq1(K08770);comp34453_c0_seq1(K01596);comp40049_c0_seq1(K08745);comp42956_c0_seq1(K00249);comp43594_c0_seq1(K00488);comp44470_c0_seq1(K01897);comp51685_c0_seq10(K08524);comp51685_c0_seq11(K08524);comp51685_c0_seq4(K08524);comp51…	ko03320.png
path:ko00601	Glycosphingolipid biosynthesis - lacto and neolacto series	26	comp1031653_c0_seq1(K03877);comp12492_c0_seq1(K03877);comp35509_c0_seq1(K00741);comp367672_c0_seq1(K00741);comp42460_c0_seq1(K00741);comp446396_c0_seq1(K00741);comp47796_c0_seq1(K00741);comp47796_c0_seq2(K00741);comp479923_c0_seq1(K07820);comp53969_c0_seq1(K07819);comp53969_c0_seq2(K07819);comp60746_c0_seq1(K00718);comp60746_c0_seq2(K00718);comp60746_c0_seq3(K00718);comp60746_c0_seq4(K00718);comp…	ko00601.png
path:ko00720	Carbon fixation pathways in prokaryotes	23	comp39957_c0_seq1(K00626);comp42187_c0_seq1(K01966);comp53136_c0_seq1(K00031);comp53295_c0_seq1(K00297);comp55923_c0_seq1(K00031);comp56538_c0_seq1(K01007);comp56538_c0_seq2(K01007);comp60037_c0_seq1(K01681);comp61857_c0_seq1(K01847);comp62099_c0_seq1(K00626);comp62977_c0_seq1(K05606);comp63096_c0_seq1(K01648);comp63096_c0_seq2(K01648);comp64586_c0_seq1(K01679);comp65525_c0_seq1(K01681);comp65525…	ko00720.png
path:ko00920	Sulfur metabolism	16	comp33498_c0_seq1(K07779);comp3563_c0_seq1(K07779);comp42902_c0_seq1(K01016);comp42902_c0_seq2(K01016);comp50006_c0_seq1(K01017);comp51769_c0_seq1(K00387);comp51769_c0_seq2(K00387);comp51854_c0_seq1(K15759);comp52026_c0_seq1(K01016);comp60411_c0_seq1(K01014);comp60411_c0_seq2(K01014);comp61883_c0_seq1(K13811);comp65309_c0_seq1(K01014);comp66298_c0_seq1(K01014);comp68391_c0_seq2(K01082);comp901675…	ko00920.png
path:ko00360	Phenylalanine metabolism	14	comp17670_c0_seq1(K00588);comp45033_c0_seq1(K07253);comp45033_c0_seq2(K07253);comp45126_c0_seq1(K14455);comp52725_c0_seq1(K00457);comp57908_c0_seq1(K11188);comp58632_c0_seq1(K01692);comp60324_c0_seq1(K00588);comp60958_c0_seq1(K00457);comp60958_c0_seq2(K00457);comp62028_c0_seq1(K01593);comp62028_c0_seq2(K01593);comp63026_c0_seq1(K14454);comp64376_c0_seq1(K00812);	ko00360.png
path:ko04978	Mineral absorption	57	comp165278_c0_seq1(K13625);comp17426_c0_seq1(K00522);comp17495_c0_seq1(K01540);comp19393_c0_seq1(K01539);comp33596_c0_seq1(K12040);comp42793_c0_seq1(K00522);comp48680_c0_seq1(K01540);comp48680_c0_seq2(K01540);comp48680_c0_seq3(K01540);comp48680_c0_seq4(K01540);comp52682_c0_seq1(K00522);comp54367_c0_seq1(K00510);comp54374_c0_seq1(K05011);comp548287_c0_seq1(K12040);comp55478_c0_seq1(K07213);comp554…	ko04978.png
path:ko00363	Bisphenol degradation	9	comp63279_c0_seq1(K00517);comp63279_c0_seq11(K00517);comp63279_c0_seq2(K00517);comp63279_c0_seq3(K00517);comp63279_c0_seq4(K00517);comp63279_c0_seq5(K00517);comp63279_c0_seq7(K00517);comp63279_c0_seq8(K00517);comp63279_c0_seq9(K00517);	ko00363.png
path:ko01230	Biosynthesis of amino acids	132	comp1023014_c0_seq1(K01623);comp13143_c0_seq1(K01623);comp17386_c0_seq1(K01689);comp17727_c0_seq1(K01623);comp27085_c0_seq1(K00825);comp32419_c0_seq1(K15634);comp36090_c0_seq1(K01623);comp36261_c0_seq1(K01476);comp37124_c0_seq1(K01476);comp424923_c0_seq1(K01915);comp43314_c0_seq1(K01915);comp44237_c0_seq1(K00948);comp44237_c0_seq2(K00948);comp44237_c0_seq3(K00948);comp44237_c0_seq4(K00948);comp45…	ko01230.png
path:ko04961	Endocrine and other factor-regulated calcium reabsorption	65	comp17495_c0_seq1(K01540);comp18888_c0_seq1(K07904);comp19393_c0_seq1(K01539);comp33452_c0_seq1(K04634);comp42714_c0_seq1(K04632);comp42714_c0_seq2(K04632);comp45194_c0_seq1(K07904);comp45194_c0_seq2(K07904);comp45194_c0_seq3(K07904);comp47780_c0_seq1(K04646);comp48680_c0_seq1(K01540);comp48680_c0_seq2(K01540);comp48680_c0_seq3(K01540);comp48680_c0_seq4(K01540);comp49146_c0_seq1(K04634);comp51416…	ko04961.png
path:ko04066	HIF-1 signaling pathway	81	comp12165_c0_seq1(K05096);comp1237446_c0_seq1(K05859);comp17386_c0_seq1(K01689);comp17422_c0_seq1(K02991);comp17596_c0_seq1(K03868);comp17786_c0_seq1(K04372);comp35109_c0_seq1(K04498);comp35879_c0_seq1(K03872);comp35879_c0_seq2(K03872);comp37055_c0_seq1(K04515);comp37055_c0_seq2(K04515);comp37055_c0_seq3(K04515);comp37055_c0_seq4(K04515);comp38463_c0_seq1(K05465);comp400050_c0_seq1(K00922);comp40…	ko04066.png
path:ko00120	Primary bile acid biosynthesis	17	comp43594_c0_seq1(K00488);comp60518_c0_seq1(K08764);comp63271_c0_seq1(K12405);comp66116_c0_seq18(K01796);comp66116_c0_seq3(K01796);comp68159_c0_seq1(K00659);comp68159_c0_seq12(K00659);comp68159_c0_seq15(K00659);comp68159_c0_seq16(K00659);comp68159_c0_seq17(K00659);comp68159_c0_seq18(K00659);comp68159_c0_seq20(K00659);comp68159_c0_seq3(K00659);comp68159_c0_seq4(K00659);comp68159_c0_seq5(K00659);co…	ko00120.png
path:ko05412	Arrhythmogenic right ventricular cardiomyopathy (ARVC)	50	comp1390_c0_seq1(K06583);comp21721_c0_seq1(K05692);comp25135_c0_seq1(K10366);comp260973_c0_seq1(K05692);comp32196_c0_seq1(K06588);comp35441_c0_seq1(K05692);comp35441_c0_seq2(K05692);comp36516_c0_seq1(K06583);comp45324_c0_seq1(K05692);comp48675_c0_seq1(K05692);comp49783_c0_seq1(K05692);comp56938_c0_seq1(K05691);comp56938_c0_seq2(K05691);comp57757_c0_seq1(K05692);comp57899_c0_seq1(K05691);comp57899…	ko05412.png
path:ko04916	Melanogenesis	80	comp2898_c0_seq1(K08048);comp31246_c0_seq1(K08043);comp31809_c0_seq1(K09455);comp33452_c0_seq1(K04634);comp35109_c0_seq1(K04498);comp37055_c0_seq1(K04515);comp37055_c0_seq2(K04515);comp37055_c0_seq3(K04515);comp37055_c0_seq4(K04515);comp416052_c0_seq1(K00444);comp41837_c0_seq1(K04371);comp41872_c0_seq1(K09048);comp42714_c0_seq1(K04632);comp42714_c0_seq2(K04632);comp46822_c0_seq1(K04498);comp48537…	ko04916.png
path:ko00533	Glycosaminoglycan biosynthesis - keratan sulfate	11	comp35509_c0_seq1(K00741);comp367672_c0_seq1(K00741);comp42460_c0_seq1(K00741);comp446396_c0_seq1(K00741);comp47796_c0_seq1(K00741);comp47796_c0_seq2(K00741);comp63306_c0_seq1(K00741);comp63306_c0_seq2(K00741);comp63306_c0_seq3(K00741);comp64766_c0_seq1(K00717);comp64766_c0_seq2(K00717);	ko00533.png
path:ko04122	Sulfur relay system	12	comp56969_c0_seq1(K04487);comp59315_c0_seq1(K11996);comp60609_c0_seq1(K03639);comp64382_c0_seq1(K00566);comp65701_c0_seq1(K14169);comp67297_c0_seq4(K03635);comp67297_c0_seq5(K03635);comp67297_c0_seq6(K03635);comp67297_c0_seq7(K03635);comp67547_c0_seq3(K12161);comp67833_c0_seq3(K14168);comp67833_c0_seq4(K14168);	ko04122.png
path:ko00230	Purine metabolism	239	comp103170_c0_seq1(K01587);comp1079596_c0_seq1(K02324);comp1207196_c0_seq1(K14721);comp13481_c0_seq1(K01756);comp13723_c0_seq1(K03016);comp18984_c0_seq1(K01939);comp25047_c0_seq1(K01487);comp268065_c0_seq1(K13758);comp28215_c0_seq1(K01120);comp283482_c0_seq1(K14721);comp2898_c0_seq1(K08048);comp31246_c0_seq1(K08043);comp31430_c0_seq1(K01951);comp31430_c0_seq2(K01951);comp31457_c0_seq1(K00940);com…	ko00230.png
path:ko00980	Metabolism of xenobiotics by cytochrome P450	70	comp17597_c0_seq1(K00799);comp268330_c0_seq1(K00699);comp34352_c0_seq1(K00121);comp36389_c0_seq1(K00799);comp45936_c0_seq1(K00799);comp45936_c0_seq2(K00799);comp49952_c0_seq1(K00799);comp52547_c0_seq1(K00799);comp52788_c0_seq1(K00799);comp53484_c0_seq1(K00799);comp56297_c0_seq1(K00799);comp57077_c0_seq1(K00799);comp57077_c0_seq2(K00799);comp57077_c0_seq3(K00799);comp57077_c0_seq4(K00799);comp5707…	ko00980.png
path:ko00592	alpha-Linolenic acid metabolism	11	comp36854_c0_seq1(K01047);comp55838_c0_seq2(K00232);comp56870_c0_seq1(K01047);comp63789_c0_seq1(K01047);comp64981_c0_seq1(K01047);comp65838_c0_seq1(K00232);comp66849_c0_seq1(K00232);comp66859_c0_seq1(K00232);comp68040_c0_seq1(K00232);comp68342_c0_seq1(K01047);comp68342_c0_seq2(K01047);	ko00592.png
path:ko05140	Leishmaniasis	42	comp41837_c0_seq1(K04371);comp46338_c0_seq1(K11987);comp46362_c0_seq1(K03990);comp51206_c0_seq1(K04729);comp52005_c0_seq1(K04447);comp52196_c0_seq1(K03990);comp54159_c0_seq1(K03175);comp54159_c0_seq2(K03175);comp54588_c0_seq1(K04403);comp577227_c0_seq1(K03990);comp584623_c0_seq1(K03990);comp58618_c0_seq1(K05719);comp60335_c0_seq1(K05719);comp60335_c0_seq2(K05719);comp60556_c0_seq1(K04427);comp605…	ko05140.png
path:ko05212	Pancreatic cancer	36	comp1363680_c0_seq1(K04482);comp147330_c0_seq1(K04392);comp194199_c0_seq1(K02089);comp25421_c0_seq1(K04501);comp27013_c0_seq1(K08775);comp32115_c0_seq1(K04440);comp400050_c0_seq1(K00922);comp41837_c0_seq1(K04371);comp42741_c0_seq1(K04393);comp43995_c0_seq1(K04393);comp4541_c0_seq1(K04482);comp465786_c0_seq1(K04501);comp48090_c0_seq1(K04392);comp48186_c1_seq1(K02089);comp48537_c0_seq1(K04368);comp…	ko05212.png
path:ko05143	African trypanosomiasis	21	comp183155_c0_seq1(K13823);comp28110_c0_seq1(K13822);comp33452_c0_seq1(K04634);comp41905_c0_seq1(K13822);comp49146_c0_seq1(K04634);comp51206_c0_seq1(K04729);comp514160_c0_seq1(K02677);comp52491_c0_seq1(K02677);comp53883_c0_seq1(K05858);comp53883_c0_seq2(K05858);comp57591_c0_seq1(K02677);comp57591_c0_seq2(K02677);comp62181_c0_seq1(K01392);comp65340_c0_seq1(K05858);comp65340_c0_seq2(K05858);comp653…	ko05143.png
path:ko00521	Streptomycin biosynthesis	7	comp46699_c0_seq1(K01710);comp59095_c0_seq1(K00844);comp62230_c0_seq1(K00010);comp62230_c0_seq2(K00010);comp66758_c0_seq1(K01092);comp66758_c0_seq2(K01092);comp67056_c0_seq2(K01835);	ko00521.png
		20859
