# Supplementary material for: De Novo Transcriptome Sequencing Analysis and Comparison of Differentially Expressed Genes (DEGs) in Macrobrachium rosenbergii in China
Source: PLoS One. 2014 Oct 20;9(10):e109656. doi: 10.1371/journal.pone.0109656 (PMC4203760; doi:10.1371/journal.pone.0109656)
Supplement: Table S3 — The DEGs between the A and B groups. (XLS) [file pone.0109656.s003.xls]

## Sheet: isoforms.diff_exp_result (A and
transcript_id	A_count	B_count	A_fpkm	B_fpkm	pvalue	FDR	log2FC1(B/A)	up-down-regulation1(B/A)	log2FC2(A/B)	up-down-regulation2(A/B)	logCPM	significant(FDR<=0.05,|logFC|>=1)	status	Qeury_length	ORF	NR_tophit_name	NR_tophit_description	NR_topHSP_%-Simil	GOs	String_tophit_name	String_tophit_description	String_topHSP_%-Simil	COG	KOG	NOG	KO/Gene_ID	KEGG_GENE_NAME
comp100156_c0_seq1	213	162	2.62	2.63	0.620316	1	-0.349868	down	0.349868	up	1.82067	no	OK	1240	_	_	_	_	_	_	_	_	_	_	_	_	_
comp100379_c0_seq1	157	109	4.88	4.37	0.510281	1	-0.491357	down	0.491357	up	1.31747	no	OK	527	_	_	_	_	_	_	_	_	_	_	_	_	_
comp100395_c0_seq1	177	157	4.42	5.12	0.860291	1	-0.136361	down	0.136361	up	1.65006	no	OK	634	_	_	_	_	_	_	_	_	_	_	_	_	_
comp101309_c0_seq1	150	189	2.62	4.87	0.620045	1	0.361946	up	-0.361946	down	1.67877	no	OK	805	_	_	_	_	_	_	_	_	_	_	_	_	_
comp101847_c0_seq1	140	219	2.02	4.35	0.334119	1	0.687356	up	-0.687356	down	1.7716	no	OK	1029	_	gi|91078484|ref|XP_968508.1|	PREDICTED: similar to GA11400-PA [Tribolium castaneum]	0.82	_	7070.XP_968508	similar to GA11400-PA	0.816	_	KOG3415	_	_	_
comp102246_c0_seq1	152	100	3.88	3.17	0.450607	1	-0.564511	down	0.564511	up	1.24997	no	OK	657	_	_	_	_	_	_	_	_	_	_	_	_	_
comp103170_c0_seq1	110	783	1.18	11.01	7.66905e-05	0.0117709	2.86489	up	-2.86489	down	3.09355	yes	OK	454	3-1364(+)	gi|405977231|gb|EKC41690.1|	Multifunctional protein ADE2 [Crassostrea gigas]	0.79	GO:0016829;GO:0006164;GO:0016874	7425.XP_001607772	similar to phosphoribosylaminoimidazole carboxylase	0.7922	COG0041;COG0152	KOG2835	_	K01587	PAICS
comp103248_c0_seq1	80	71	4.03	4.3	0.916668	1	-0.113996	down	0.113996	up	0.523149	no	OK	359	_	_	_	_	_	_	_	_	_	_	_	_	_
comp103612_c0_seq1	79	50	3.25	2.55	0.429983	1	-0.635749	down	0.635749	up	0.29507	no	OK	416	_	_	_	_	_	_	_	_	_	_	_	_	_
comp103699_c0_seq1	121	51	2.71	1.54	0.122969	1	-1.16164	down	1.16164	up	0.696285	no	OK	684	_	_	_	_	_	_	_	_	_	_	_	_	_
comp104041_c0_seq1	131	94	3.36	3.14	0.562685	1	-0.450519	down	0.450519	up	1.09353	no	OK	629	_	_	_	_	_	_	_	_	_	_	_	_	_
comp104128_c0_seq1	248	126	5.77	3.6	0.18856	1	-0.936963	down	0.936963	up	1.81742	no	OK	725	_	_	_	_	_	_	_	_	_	_	_	_	_
comp104314_c0_seq1	75	80	3.24	5.04	0.920448	1	0.110548	up	-0.110548	down	0.561781	no	OK	117	2-355(+)	_	_	_	_	_	_	_	_	_	_	None	_
comp104632_c0_seq1	259	134	4.69	2.97	0.195716	1	-0.916526	down	0.916526	up	1.89266	no	OK	916	_	_	_	_	_	_	_	_	_	_	_	_	_
comp104667_c0_seq1	230	128	4.55	3.2	0.253383	1	-0.805855	down	0.805855	up	1.75506	no	OK	823	_	_	_	_	_	_	_	_	_	_	_	_	_
comp105185_c0_seq1	87	46	2.06	1.32	0.257504	1	-0.891496	down	0.891496	up	0.337582	no	OK	723	_	_	_	_	_	_	_	_	_	_	_	_	_
comp105287_c0_seq1	52	74	2.3	4.66	0.539497	1	0.541877	up	-0.541877	down	0.255738	no	OK	75	128-355(+)	gi|347921128|ref|NP_001026378.2|	transcription initiation factor IIA subunit 1 [Gallus gallus]	0.62	_	_	_	_	_	_	_	K03122	TFIIA1, GTF2A1, TOA1
comp105474_c0_seq1	256	361	1.38	2.6	0.441247	1	0.528235	up	-0.528235	down	2.54577	no	OK	73	560-778(+)	_	_	_	_	_	_	_	_	_	_	None	_
comp105849_c0_seq1	217	146	2.78	2.45	0.455506	1	-0.526317	down	0.526317	up	1.77262	no	OK	1214	_	_	_	_	_	_	_	_	_	_	_	_	_
comp106162_c0_seq1	237	120	3.13	2.01	0.185759	1	-0.935667	down	0.935667	up	1.74629	no	OK	1201	_	_	_	_	_	_	_	_	_	_	_	_	_
comp106760_c0_seq1	160	163.01	1.72	2.58	0.938492	1	0.072656	up	-0.072656	down	1.61608	no	OK	1285	_	_	_	_	_	_	_	_	_	_	_	_	_
comp107246_c0_seq1	125	89	1.82	1.6	0.564864	1	-0.45532	down	0.45532	up	1.00127	no	OK	1120	_	_	_	_	_	_	_	_	_	_	_	_	_
comp107761_c0_seq1	148	90	3.92	3	0.366955	1	-0.677382	down	0.677382	up	1.16694	no	OK	632	_	_	_	_	_	_	_	_	_	_	_	_	_
comp108241_c0_seq1	117	105	2	2.3	0.911773	1	-0.11974	down	0.11974	up	1.05651	no	OK	935	_	_	_	_	_	_	_	_	_	_	_	_	_
comp108413_c0_seq1	212	139	3.54	2.96	0.428925	1	-0.559746	down	0.559746	up	1.73203	no	OK	956	_	_	_	_	_	_	_	_	_	_	_	_	_
comp109721_c0_seq1	269	352	3.07	5.68	0.532298	1	0.429896	up	-0.429896	down	2.55453	no	OK	1264	_	_	_	_	_	_	_	_	_	_	_	_	_
comp110463_c0_seq1	103	37	5.08	2.14	0.0589882	1	-1.48062	down	1.48062	up	0.398231	no	OK	373	_	_	_	_	_	_	_	_	_	_	_	_	_
comp110779_c0_seq1	71	100	2.24	4.25	0.519446	1	0.508178	up	-0.508178	down	0.704726	no	OK	497	_	_	_	_	_	_	_	_	_	_	_	_	_
comp111387_c0_seq1	87	124	2.45	5.14	0.464747	1	0.529473	up	-0.529473	down	1.00659	no	OK	62	2-187(+)	_	_	_	_	_	_	_	_	_	_	None	_
comp111915_c0_seq1	138	104	2.04	1.99	0.634991	1	-0.369283	down	0.369283	up	1.19263	no	OK	1058	_	_	_	_	_	_	_	_	_	_	_	_	_
comp112372_c0_seq1	108	58	2.67	2.01	0.258884	1	-0.854175	down	0.854175	up	0.646515	no	OK	602	_	_	_	_	_	_	_	_	_	_	_	_	_
comp113326_c0_seq1	69	49	2.12	1.9	0.552865	1	-0.461191	down	0.461191	up	0.131578	no	OK	551	_	_	_	_	_	_	_	_	_	_	_	_	_
comp113696_c0_seq1	169	137	4.03	4.17	0.722103	1	-0.266715	down	0.266715	up	1.52221	no	OK	676	_	_	_	_	_	_	_	_	_	_	_	_	_
comp114149_c0_seq1	128	91	2.98	2.77	0.578107	1	-0.43716	down	0.43716	up	1.05479	no	OK	687	_	_	_	_	_	_	_	_	_	_	_	_	_
comp114162_c0_seq1	149	78	3.03	2.34	0.240647	1	-0.882623	down	0.882623	up	1.09128	no	OK	687	_	_	_	_	_	_	_	_	_	_	_	_	_
comp114225_c0_seq1	86	175	1.45	3.96	0.137307	1	1.06599	up	-1.06599	down	1.31498	no	OK	917	_	_	_	_	_	_	_	_	_	_	_	_	_
comp114344_c0_seq1	104	46	1.44	0.81	0.141526	1	-1.13123	down	1.13123	up	0.499123	no	OK	63	179-367(-)	_	_	_	_	_	_	_	_	_	_	None	_
comp114866_c0_seq1	67	124	2.17	5.39	0.237285	1	0.899015	up	-0.899015	down	0.865461	no	OK	502	_	_	_	_	_	_	_	_	_	_	_	_	_
comp115022_c0_seq1	118	122	2.27	3.16	0.918577	1	0.0849965	up	-0.0849965	down	1.18317	no	OK	798	_	_	_	_	_	_	_	_	_	_	_	_	_
comp115943_c0_seq1	147	127.03	2.86	3.35	0.83408	1	-0.171573	down	0.171573	up	1.38336	no	OK	778	_	_	_	_	_	_	_	_	_	_	_	_	_
comp116161_c0_seq1	106	95	1.6	1.95	0.936319	1	-0.10518	down	0.10518	up	0.93345	no	OK	988	_	_	_	_	_	_	_	_	_	_	_	_	_
comp116571_c0_seq1	103	45	3.98	2.15	0.121645	1	-1.19467	down	1.19467	up	0.479498	no	OK	449	_	_	_	_	_	_	_	_	_	_	_	_	_
comp117056_c0_seq1	81.54	45	1.16	0.82	0.285285	1	-0.853655	down	0.853655	up	0.249002	no	OK	1098	_	_	_	_	_	_	_	_	_	_	_	_	_
comp117288_c0_seq1	86	53	2.27	1.78	0.387279	1	-0.683411	down	0.683411	up	0.380958	no	OK	609	_	_	_	_	_	_	_	_	_	_	_	_	_
comp117702_c0_seq1	62	30	2.74	1.69	0.220226	1	-0.998245	down	0.998245	up	-0.204982	no	OK	383	_	_	_	_	_	_	_	_	_	_	_	_	_
comp117877_c0_seq1	177	113	2.5	2.08	0.400332	1	-0.612622	down	0.612622	up	1.44231	no	OK	1105	_	_	_	_	_	_	_	_	_	_	_	_	_
comp118196_c0_seq1	197	121	1.97	1.51	0.351301	1	-0.668364	down	0.668364	up	1.57582	no	OK	1598	_	_	_	_	_	_	_	_	_	_	_	_	_
comp118229_c0_seq1	312	222.07	2.23	2.08	0.509128	1	-0.452866	down	0.452866	up	2.3338	no	OK	2128	_	_	_	_	_	_	_	_	_	_	_	_	_
comp118365_c0_seq1	97	97	2.25	3.04	0.966621	1	0.0370634	up	-0.0370634	down	0.860969	no	OK	135	190-594(-)	gi|390334242|ref|XP_001201407.2|	PREDICTED: putative peptidyl-tRNA hydrolase PTRHD1-like [Strongylocentrotus purpuratus]	0.82	GO:0035335;GO:0004725;GO:0006570;GO:0004045	7070.XP_972516	similar to CG14903-PA	0.7586	_	KOG3305	_	None	_
comp118369_c0_seq1	64	68.01	1.77	2.32	0.953267	1	0.123781	up	-0.123781	down	0.320819	no	OK	607	_	_	_	_	_	_	_	_	_	_	_	_	_
comp118636_c0_seq1	158	43	3.62	1.27	0.0171646	0.575479	-1.79562	down	1.79562	up	0.925427	no	OK	706	_	_	_	_	_	_	_	_	_	_	_	_	_
comp118686_c0_seq1	99	37	2.1	1	0.0702353	1	-1.42432	down	1.42432	up	0.356673	no	OK	747	_	_	_	_	_	_	_	_	_	_	_	_	_
comp118699_c0_seq1	128	117	2.47	3.39	0.919814	1	-0.104334	down	0.104334	up	1.20596	no	OK	715	_	_	_	_	_	_	_	_	_	_	_	_	_
comp119074_c0_seq1	87	32	2.92	1.32	0.0801106	1	-1.40837	down	1.40837	up	0.176351	no	OK	512	_	_	_	_	_	_	_	_	_	_	_	_	_
comp119623_c0_seq1	91.8	55	1.47	1.19	0.386579	1	-0.674212	down	0.674212	up	0.48188	no	OK	946	_	_	_	_	_	_	_	_	_	_	_	_	_
comp119993_c0_seq1	90	75	1.92	2.13	0.809098	1	-0.205426	down	0.205426	up	0.649774	no	OK	723	_	_	_	_	_	_	_	_	_	_	_	_	_
comp120478_c0_seq1	85	95	2.85	4.47	0.755763	1	0.228627	up	-0.228627	down	0.768873	no	OK	150	2-454(+)	_	_	_	_	_	_	_	_	_	_	None	_
comp120483_c0_seq1	149	174	1.55	2.43	0.716751	1	0.269904	up	-0.269904	down	1.60828	no	OK	1430	_	_	_	_	_	_	_	_	_	_	_	_	_
comp120503_c0_seq1	75	37	1.56	0.98	0.188387	1	-1.03068	down	1.03068	up	0.0784334	no	OK	778	_	_	_	_	_	_	_	_	_	_	_	_	_
comp120632_c0_seq1	176	92	3.76	2.53	0.221625	1	-0.89504	down	0.89504	up	1.33702	no	OK	747	_	_	_	_	_	_	_	_	_	_	_	_	_
comp120645_c0_seq1	295	376	2.62	4.54	0.581458	1	0.381818	up	-0.381818	down	2.67044	no	OK	354	1-1062(+)	gi|345493904|ref|XP_001606757.2|	PREDICTED: protein alan shepard-like isoform 1 [Nasonia vitripennis]	0.61	GO:0003723;GO:0003677;GO:0000166;GO:0009629	7165.AGAP005964-PA	AGAP005964-PA	0.8079	_	KOG0146;KOG4733	_	None	_
comp121454_c0_seq1	101	61	1.92	1.44	0.363648	1	-0.695179	down	0.695179	up	0.594199	no	OK	864	_	_	_	_	_	_	_	_	_	_	_	_	_
comp121796_c0_seq1	94	102	2.05	3.03	0.837235	1	0.154305	up	-0.154305	down	0.891348	no	OK	698	_	_	_	_	_	_	_	_	_	_	_	_	_
comp122597_c0_seq1	50	29	2.4	1.76	0.351957	1	-0.788576	down	0.788576	up	-0.442106	no	OK	59	57-233(-)	_	_	_	_	_	_	_	_	_	_	None	_
comp122797_c0_seq1	127	269	1.5	4.82	0.115943	1	1.1003	up	-1.1003	down	1.91135	no	OK	267	98-898(+)	gi|91078614|ref|XP_967493.1|	PREDICTED: similar to syntaxin-like protein [Tribolium castaneum]	0.75	GO:0046907;GO:0016192	7460.XP_393125	syntaxin 6	0.7796	_	KOG3202	_	K08498	STX6
comp123019_c0_seq1	166	127	2.5	2.72	0.651145	1	-0.336626	down	0.336626	up	1.47357	no	OK	959	_	_	_	_	_	_	_	_	_	_	_	_	_
comp123097_c0_seq1	99	73	2.12	2	0.573297	1	-0.434107	down	0.434107	up	0.699806	no	OK	752	_	_	_	_	_	_	_	_	_	_	_	_	_
comp123161_c0_seq1	47	32.98	2.08	1.8	0.526087	1	-0.540767	down	0.540767	up	-0.404589	no	OK	399	_	_	_	_	_	_	_	_	_	_	_	_	_
comp123583_c0_seq1	174	59	4.69	1.64	0.0414423	0.88425	-1.49117	down	1.49117	up	1.13861	no	OK	736	_	_	_	_	_	_	_	_	_	_	_	_	_
comp123994_c0_seq1	179	129.75	3.47	3.21	0.553447	1	-0.430816	down	0.430816	up	1.54948	no	OK	825	_	_	_	_	_	_	_	_	_	_	_	_	_
comp124794_c0_seq1	136	92	1.52	1.44	0.494622	1	-0.524288	down	0.524288	up	1.10584	no	OK	161	3-485(+)	_	_	_	_	_	_	_	_	_	_	None	_
comp124916_c0_seq1	22	56	0.75	2.61	0.128892	1	1.365	up	-1.365	down	-0.433267	no	OK	459	_	_	_	_	_	_	_	_	_	_	_	_	_
comp125029_c0_seq1	71	44	1.9	1.53	0.388873	1	-0.667257	down	0.667257	up	0.130622	no	OK	597	_	_	_	_	_	_	_	_	_	_	_	_	_
comp125210_c0_seq1	47	46	2.23	2.75	1	1	-0.02389	down	0.02389	up	-0.169713	no	OK	369	_	_	_	_	_	_	_	_	_	_	_	_	_
comp125237_c0_seq1	62	30	2.25	1.35	0.220226	1	-0.998245	down	0.998245	up	-0.204982	no	OK	472	_	_	_	_	_	_	_	_	_	_	_	_	_
comp125248_c0_seq1	52	54	1.41	1.82	1	1	0.0908469	up	-0.0908469	down	0.00415762	no	OK	89	310-576(-)	_	_	_	_	_	_	_	_	_	_	None	_
comp125555_c0_seq1	128	104	2.21	2.54	0.751363	1	-0.261171	down	0.261171	up	1.13235	no	OK	838	_	_	_	_	_	_	_	_	_	_	_	_	_
comp125732_c0_seq1	67	29	2.89	1.66	0.130209	1	-1.22835	down	1.22835	up	-0.144544	no	OK	382	_	_	_	_	_	_	_	_	_	_	_	_	_
comp125781_c0_seq1	57	46	1.52	1.55	0.768941	1	-0.244129	down	0.244129	up	-0.0529066	no	OK	613	_	_	_	_	_	_	_	_	_	_	_	_	_
comp12603_c0_seq1	30.08	18	1.06	0.82	0.494712	1	-0.684836	down	0.684836	up	-1.14164	no	OK	470	_	_	_	_	_	_	_	_	_	_	_	_	_
comp12612_c0_seq1	19	47	0.44	1.38	0.169557	1	1.27897	up	-1.27897	down	-0.631751	no	OK	700	_	_	_	_	_	_	_	_	_	_	_	_	_
comp126254_c0_seq1	63	42	2.4	1.89	0.474911	1	-0.564943	down	0.564943	up	0.0010942	no	OK	470	_	_	_	_	_	_	_	_	_	_	_	_	_
comp126267_c0_seq1	333	290	2.94	3.48	0.825573	1	-0.15762	down	0.15762	up	2.55562	no	OK	496	3-1490(+)	gi|383849388|ref|XP_003700327.1|	PREDICTED: CCR4-NOT transcription complex subunit 10-like [Megachile rotundata]	0.59	_	_	_	_	_	_	_	K12607	CNOT10
comp126276_c0_seq1	58	56	2.27	3.31	1	1	-0.0132534	down	0.0132534	up	0.108633	no	OK	104	1-312(-)	gi|383865957|ref|XP_003708438.1|	PREDICTED: uncharacterized protein LOC100879095 [Megachile rotundata]	0.7	_	_	_	_	_	_	_	None	_
comp12627_c0_seq1	36	45	0.79	1.39	0.786774	1	0.322701	up	-0.322701	down	-0.400862	no	OK	672	_	gi|225542831|gb|ACN91298.1|	dentin sialophosphoprotein precursor [Balaena mysticetus]	0.61	_	_	_	_	_	_	_	_	_
comp126394_c0_seq1	48	55	1.84	3.02	0.828551	1	0.257166	up	-0.257166	down	-0.0225445	no	OK	397	_	_	_	_	_	_	_	_	_	_	_	_	_
comp126619_c0_seq1	202	129	3.06	2.52	0.385497	1	-0.619016	down	0.619016	up	1.63861	no	OK	1030	_	_	_	_	_	_	_	_	_	_	_	_	_
comp12666_c0_seq1	71	69	1.01	1.25	0.955638	1	-0.044885	down	0.044885	up	0.404863	no	OK	1124	_	_	_	_	_	_	_	_	_	_	_	_	_
comp12668_c0_seq1	80	40	1.16	0.75	0.216737	1	-0.954156	down	0.954156	up	0.178218	no	OK	1098	_	_	_	_	_	_	_	_	_	_	_	_	_
comp127038_c0_seq1	259.53	195.02	2.39	2.71	0.600215	1	-0.369581	down	0.369581	up	2.10651	no	OK	1455	_	_	_	_	_	_	_	_	_	_	_	_	_
comp127196_c0_seq1	132	94	3.05	2.7	0.562685	1	-0.450519	down	0.450519	up	1.09353	no	OK	726	_	_	_	_	_	_	_	_	_	_	_	_	_
comp12723_c0_seq1	12	26	0.55	1.54	0.324544	1	1.12022	up	-1.12022	down	-1.4728	no	OK	371	_	_	_	_	_	_	_	_	_	_	_	_	_
comp12727_c0_seq1	67	39	1.19	0.88	0.358608	1	-0.721292	down	0.721292	up	0.0273441	no	OK	910	_	_	_	_	_	_	_	_	_	_	_	_	_
comp12745_c0_seq1	126	166	0.66	1.21	0.549518	1	0.433512	up	-0.433512	down	1.46809	no	OK	836	3-2510(+)	gi|391339789|ref|XP_003744229.1|	PREDICTED: protein vav-like [Metaseiulus occidentalis]	0.66	_	_	_	_	_	_	_	K05730	VAV
comp12753_c0_seq1	25	27	0.89	1.12	0.898528	1	0.25473	up	-0.25473	down	-1.02281	no	OK	507	_	_	_	_	_	_	_	_	_	_	_	_	_
comp12766_c0_seq1	76	98	0.67	1.23	0.617172	1	0.401704	up	-0.401704	down	0.720861	no	OK	453	117-1475(-)	gi|193673908|ref|XP_001945228.1|	PREDICTED: transcription factor E2F2-like isoform 1 [Acyrthosiphon pisum]	0.65	_	_	_	_	_	_	_	None	_
comp12770_c0_seq1	17	27	0.59	1.25	0.465039	1	0.824861	up	-0.824861	down	-1.26197	no	OK	463	_	_	_	_	_	_	_	_	_	_	_	_	_
comp127810_c0_seq1	154	61	3.79	2.04	0.0731684	1	-1.31556	down	1.31556	up	1.01057	no	OK	623	_	_	_	_	_	_	_	_	_	_	_	_	_
comp12797_c0_seq1	39	17	1.17	0.65	0.174456	1	-1.25899	down	1.25899	up	-0.921356	no	OK	554	_	_	_	_	_	_	_	_	_	_	_	_	_
comp12823_c0_seq1	12	22	0.53	1.38	0.479207	1	0.884094	up	-0.884094	down	-1.6341	no	OK	351	_	_	_	_	_	_	_	_	_	_	_	_	_
comp128360_c0_seq1	54	50	2.09	2.67	0.942485	1	-0.0730718	down	0.0730718	up	-0.0240967	no	OK	406	_	_	_	_	_	_	_	_	_	_	_	_	_
comp12839_c0_seq1	35.01	58	0.58	1.44	0.427663	1	0.717382	up	-0.717382	down	-0.166378	no	OK	830	_	_	_	_	_	_	_	_	_	_	_	_	_
comp128617_c0_seq1	104	106	2.46	3.51	0.938547	1	0.0644303	up	-0.0644303	down	0.990404	no	OK	629	_	_	_	_	_	_	_	_	_	_	_	_	_
comp12883_c0_seq1	28	40	0.64	1.21	0.605363	1	0.54366	up	-0.54366	down	-0.634509	no	OK	678	_	_	_	_	_	_	_	_	_	_	_	_	_
comp128993_c0_seq1	37	63	0.71	1.61	0.325858	1	0.85826	up	-0.85826	down	-0.076441	no	OK	796	_	_	_	_	_	_	_	_	_	_	_	_	_
comp12900_c0_seq1	28	28	0.76	1.04	1	1	0.0366028	up	-0.0366028	down	-0.916697	no	OK	568	_	_	_	_	_	_	_	_	_	_	_	_	_
comp12910_c0_seq1	39	38	1	1.38	1	1	-0.036279	down	0.036279	up	-0.438947	no	OK	582	_	_	_	_	_	_	_	_	_	_	_	_	_
comp12916_c0_seq1	35	61	0.59	1.4	0.390757	1	0.765886	up	-0.765886	down	-0.135775	no	OK	898	_	_	_	_	_	_	_	_	_	_	_	_	_
comp12942_c0_seq1	43	17	1.15	0.58	0.12613	1	-1.39486	down	1.39486	up	-0.822376	no	OK	617	_	_	_	_	_	_	_	_	_	_	_	_	_
comp12943_c0_seq1	61	42	1.3	1.16	0.55548	1	-0.472589	down	0.472589	up	-0.0539567	no	OK	750	_	_	_	_	_	_	_	_	_	_	_	_	_
comp12949_c0_seq1	33	46.09	0.65	1.29	0.579401	1	0.553561	up	-0.553561	down	-0.436422	no	OK	740	_	_	_	_	_	_	_	_	_	_	_	_	_
comp12950_c0_seq1	55	63	0.74	1.1	0.848324	1	0.227995	up	-0.227995	down	0.18381	no	OK	85	387-641(-)	_	_	_	_	_	_	_	_	_	_	None	_
comp12969_c0_seq1	26	62	0.52	1.67	0.145812	1	1.27462	up	-1.27462	down	-0.25936	no	OK	161	1-483(-)	_	_	_	_	_	_	_	_	_	_	None	_
comp12983_c0_seq1	34	40	0.69	1.02	0.84754	1	0.268082	up	-0.268082	down	-0.513603	no	OK	807	_	_	_	_	_	_	_	_	_	_	_	_	_
comp12996_c0_seq1	22	42	0.59	1.44	0.323905	1	0.954161	up	-0.954161	down	-0.720463	no	OK	605	_	_	_	_	_	_	_	_	_	_	_	_	_
comp13003_c0_seq1	35	35	0.92	1.16	1	1	0.0367461	up	-0.0367461	down	-0.554113	no	OK	630	_	_	_	_	_	_	_	_	_	_	_	_	_
comp13004_c0_seq1	21	28	0.6	1.1	0.683327	1	0.511813	up	-0.511813	down	-1.13741	no	OK	538	_	_	_	_	_	_	_	_	_	_	_	_	_
comp130089_c0_seq1	171	164	2.06	2.58	0.980174	1	-0.031363	down	0.031363	up	1.66794	no	OK	1286	_	_	_	_	_	_	_	_	_	_	_	_	_
comp13008_c0_seq1	26	32.16	0.64	1.13	0.814851	1	0.331066	up	-0.331066	down	-0.864929	no	OK	598	_	_	_	_	_	_	_	_	_	_	_	_	_
comp13037_c0_seq1	26	22	0.98	1.06	0.89207	1	-0.199576	down	0.199576	up	-1.13995	no	OK	445	_	_	_	_	_	_	_	_	_	_	_	_	_
comp13039_c0_seq1	25	41	0.62	1.28	0.445397	1	0.761786	up	-0.761786	down	-0.721179	no	OK	667	_	_	_	_	_	_	_	_	_	_	_	_	_
comp13044_c0_seq1	45	71	0.62	1.47	0.388873	1	0.741094	up	-0.741094	down	0.137309	no	OK	330	2-991(-)	gi|328778135|ref|XP_001122940.2|	PREDICTED: hypothetical protein LOC727230 [Apis mellifera]	0.61	_	_	_	_	_	_	_	None	_
comp130514_c0_seq1	100	105	2	2.8	0.90545	1	0.093382	up	-0.093382	down	0.948739	no	OK	764	_	_	_	_	_	_	_	_	_	_	_	_	_
comp13058_c0_seq1	8	30	0.24	1.4	0.0910982	1	1.87913	up	-1.87913	down	-1.47089	no	OK	456	_	_	_	_	_	_	_	_	_	_	_	_	_
comp130707_c0_seq1	81.28	55	1.56	1.29	0.527962	1	-0.509165	down	0.509165	up	0.381796	no	OK	856	_	_	_	_	_	_	_	_	_	_	_	_	_
comp13077_c0_seq1	18	36	0.45	1.25	0.315121	1	1.01687	up	-1.01687	down	-0.9656	no	OK	172	88-606(+)	gi|321471640|gb|EFX82612.1|	hypothetical protein DAPPUDRAFT_48962 [Daphnia pulex]	0.72	_	7460.XP_392865	similar to CG3732-PA	0.9296	_	KOG1995	_	None	_
comp131157_c0_seq1	51	37	1.78	1.76	0.558636	1	-0.487597	down	0.487597	up	-0.266925	no	OK	447	_	_	_	_	_	_	_	_	_	_	_	_	_
comp131265_c0_seq1	81	82	2.43	3.52	0.922212	1	0.0724331	up	-0.0724331	down	0.616035	no	OK	495	_	_	_	_	_	_	_	_	_	_	_	_	_
comp131477_c0_seq1	140	115	2.52	3.02	0.772519	1	-0.23313	down	0.23313	up	1.2745	no	OK	169	255-761(-)	gi|498933135|ref|XP_004519567.1|	PREDICTED: cysteine-rich hydrophobic domain 2 protein-like isoform X1 [Ceratitis capitata]	0.77	_	7425.XP_001607829	similar to ENSANGP00000013893	0.7744	_	KOG4101	_	None	_
comp131607_c0_seq1	58	30	1.86	1.34	0.271828	1	-0.902836	down	0.902836	up	-0.268673	no	OK	476	_	_	_	_	_	_	_	_	_	_	_	_	_
comp13201_c0_seq1	7	22	0.27	1.21	0.23879	1	1.44014	up	-1.44014	down	-1.81347	no	OK	396	_	_	_	_	_	_	_	_	_	_	_	_	_
comp13247_c0_seq1	17	54	0.29	1.29	0.0572326	1	1.76031	up	-1.76031	down	-0.588325	no	OK	220	101-760(+)	gi|325303074|tpg|DAA34273.1|	TPA_inf: hypothetical conserved protein 714 [Amblyomma variegatum]	0.68	_	_	_	_	_	_	_	None	_
comp13259_c0_seq1	10	19	0.41	1.12	0.438083	1	1.00115	up	-1.00115	down	-1.81454	no	OK	373	_	_	_	_	_	_	_	_	_	_	_	_	_
comp132821_c0_seq1	80	61	2.19	2.06	0.651311	1	-0.375067	down	0.375067	up	0.403207	no	OK	620	_	_	_	_	_	_	_	_	_	_	_	_	_
comp13285_c0_seq1	28	39	0.61	1.23	0.605363	1	0.54366	up	-0.54366	down	-0.634509	no	OK	219	1-660(+)	_	_	_	_	_	_	_	_	_	_	None	_
comp13314_c0_seq1	8	29	0.27	1.43	0.11546	1	1.78126	up	-1.78126	down	-1.54925	no	OK	436	_	_	_	_	_	_	_	_	_	_	_	_	_
comp133368_c0_seq1	37	56	1.01	2.13	0.467814	1	0.667191	up	-0.667191	down	-0.197642	no	OK	551	_	_	_	_	_	_	_	_	_	_	_	_	_
comp13343_c0_seq1	26	43	0.54	1.31	0.416921	1	0.784509	up	-0.784509	down	-0.591709	no	OK	687	_	_	_	_	_	_	_	_	_	_	_	_	_
comp13360_c0_seq1	33.96	20	1.07	0.8	0.454082	1	-0.71444	down	0.71444	up	-0.971942	no	OK	527	_	_	_	_	_	_	_	_	_	_	_	_	_
comp13365_c0_seq1	29	47	0.45	1.09	0.392904	1	0.80376	up	-0.80376	down	-0.472897	no	OK	130	3-392(+)	gi|375161470|gb|AFA41503.1|	stau [Laodelphax striatella]	0.85	GO:0016787;GO:0003725	7070.XP_001810552	staufen	0.7973	_	KOG3732	_	None	_
comp133836_c0_seq1	64	83	1.75	2.81	0.599598	1	0.426654	up	-0.426654	down	0.487431	no	OK	615	_	_	_	_	_	_	_	_	_	_	_	_	_
comp134056_c0_seq1	87	72.99	2.38	2.56	0.764237	1	-0.250674	down	0.250674	up	0.596437	no	OK	600	_	_	_	_	_	_	_	_	_	_	_	_	_
comp13432_c0_seq1	23	22	0.83	1.19	1	1	-0.0863945	down	0.0863945	up	-1.20094	no	OK	400	_	_	_	_	_	_	_	_	_	_	_	_	_
comp134357_c0_seq1	60	40	2.34	2.09	0.499294	1	-0.542141	down	0.542141	up	-0.0828269	no	OK	414	_	_	_	_	_	_	_	_	_	_	_	_	_
comp13437_c0_seq1	32	39	0.71	1.21	0.767877	1	0.354222	up	-0.354222	down	-0.552783	no	OK	670	_	_	_	_	_	_	_	_	_	_	_	_	_
comp13504_c0_seq1	14	27	0.55	1.35	0.361697	1	1.0112	up	-1.0112	down	-1.32857	no	OK	430	_	_	_	_	_	_	_	_	_	_	_	_	_
comp135224_c0_seq1	79	58	1.95	2.1	0.606222	1	-0.423571	down	0.423571	up	0.382215	no	OK	584	_	_	_	_	_	_	_	_	_	_	_	_	_
comp135486_c0_seq1	46	45	1.24	1.52	1	1	-0.0265786	down	0.0265786	up	-0.23246	no	OK	614	_	_	_	_	_	_	_	_	_	_	_	_	_
comp135507_c0_seq1	118	55	2.58	1.38	0.16931	1	-1.03155	down	1.03155	up	0.713543	no	OK	814	_	_	_	_	_	_	_	_	_	_	_	_	_
comp13557_c0_seq1	34	56	0.72	1.69	0.410207	1	0.748476	up	-0.748476	down	-0.229022	no	OK	694	_	_	_	_	_	_	_	_	_	_	_	_	_
comp13559_c0_seq1	19	35	0.49	1.23	0.394949	1	0.86882	up	-0.86882	down	-0.913593	no	OK	198	1-594(-)	gi|125901787|gb|ABN58714.1|	pol-like protein [Biomphalaria glabrata]	0.5	_	_	_	_	_	_	_	None	_
comp13560_c0_seq1	34	58	0.48	1.19	0.373174	1	0.798668	up	-0.798668	down	-0.197078	no	OK	329	2-991(+)	gi|449665037|ref|XP_002164686.2|	PREDICTED: uncharacterized protein LOC100213470 [Hydra magnipapillata]	0.51	_	_	_	_	_	_	_	K11658	BAZ1B, WSTF
comp13568_c0_seq1	24	28.89	0.67	1.17	0.898528	1	0.25473	up	-0.25473	down	-1.02281	no	OK	104	3-314(-)	_	_	_	_	_	_	_	_	_	_	None	_
comp135797_c0_seq1	63	123.81	1.17	3.31	0.195242	1	0.985812	up	-0.985812	down	0.835491	no	OK	203	1-609(-)	gi|498936199|ref|XP_004541103.1|	PREDICTED: ankyrin repeat and KH domain-containing protein 1-like isoform X4 [Maylandia zebra]	0.74	GO:0005488	_	_	_	_	_	_	None	_
comp135809_c0_seq1	72	66	1.25	1.5	0.910267	1	-0.0876388	down	0.0876388	up	0.38389	no	OK	899	_	_	_	_	_	_	_	_	_	_	_	_	_
comp13584_c0_seq1	18	20.11	0.69	1.08	1	1	0.184397	up	-0.184397	down	-1.47567	no	OK	404	_	_	_	_	_	_	_	_	_	_	_	_	_
comp13604_c0_seq1	44	30.01	1.33	1.17	0.562502	1	-0.508254	down	0.508254	up	-0.516871	no	OK	541	_	_	_	_	_	_	_	_	_	_	_	_	_
comp13608_c0_seq1	19	24	0.89	1.43	0.884696	1	0.29358	up	-0.29358	down	-1.26375	no	OK	365	_	_	_	_	_	_	_	_	_	_	_	_	_
comp13618_c0_seq1	27	50	0.54	1.26	0.351957	1	0.862067	up	-0.862067	down	-0.43516	no	OK	817	_	_	_	_	_	_	_	_	_	_	_	_	_
comp13620_c0_seq1	39	5	1.39	0.22	0.00583707	0.309032	-3.13497	down	3.13497	up	-1.27262	no	OK	463	_	_	_	_	_	_	_	_	_	_	_	_	_
comp136218_c0_seq1	79	71	2.19	2.56	0.916668	1	-0.113996	down	0.113996	up	0.523149	no	OK	580	_	_	_	_	_	_	_	_	_	_	_	_	_
comp13630_c0_seq1	16	30	0.54	1.42	0.395441	1	0.92273	up	-0.92273	down	-1.19747	no	OK	453	_	_	_	_	_	_	_	_	_	_	_	_	_
comp13659_c0_seq1	48.01	41	1.15	1.24	0.802807	1	-0.223228	down	0.223228	up	-0.26576	no	OK	681	_	_	_	_	_	_	_	_	_	_	_	_	_
comp13665_c0_seq1	138	43	1.65	0.7	0.0344414	0.823775	-1.60103	down	1.60103	up	0.775898	no	OK	1271	_	_	_	_	_	_	_	_	_	_	_	_	_
comp13667_c0_seq1	69	33	1.36	0.86	0.194613	1	-1.03883	down	1.03883	up	-0.0849582	no	OK	776	_	_	_	_	_	_	_	_	_	_	_	_	_
comp13678_c0_seq1	14	29	0.46	1.27	0.361697	1	1.0112	up	-1.0112	down	-1.32857	no	OK	482	_	_	_	_	_	_	_	_	_	_	_	_	_
comp13684_c0_seq1	28	18	1.23	1.06	0.573302	1	-0.587011	down	0.587011	up	-1.20267	no	OK	378	_	_	_	_	_	_	_	_	_	_	_	_	_
comp13685_c0_seq1	21	42	0.38	1.06	0.25882	1	1.08842	up	-1.08842	down	-0.765833	no	OK	817	_	_	_	_	_	_	_	_	_	_	_	_	_
comp13694_c0_seq1	7	26	0.32	1.5	0.146765	1	1.67627	up	-1.67627	down	-1.63209	no	OK	379	_	_	_	_	_	_	_	_	_	_	_	_	_
comp13709_c0_seq1	33	24	1.09	1.12	0.717697	1	-0.371068	down	0.371068	up	-0.91825	no	OK	458	_	_	_	_	_	_	_	_	_	_	_	_	_
comp13711_c0_seq1	25	24	0.93	1.23	1	1	0.0364961	up	-0.0364961	down	-1.1391	no	OK	423	_	_	_	_	_	_	_	_	_	_	_	_	_
comp13712_c0_seq1	47	77	0.78	1.71	0.416821	1	0.694418	up	-0.694418	down	0.233364	no	OK	219	67-723(+)	_	_	_	_	_	_	_	_	_	_	None	_
comp13720_c0_seq1	72	42	1.34	1.06	0.345195	1	-0.733609	down	0.733609	up	0.105244	no	OK	817	_	_	_	_	_	_	_	_	_	_	_	_	_
comp13739_c0_seq1	28	17	1.32	1	0.465039	1	-0.752131	down	0.752131	up	-1.2673	no	OK	371	_	_	_	_	_	_	_	_	_	_	_	_	_
comp13750_c0_seq1	15	31	0.49	1.44	0.335879	1	1.01438	up	-1.01438	down	-1.13571	no	OK	463	_	_	_	_	_	_	_	_	_	_	_	_	_
comp13752_c0_seq1	38	46	0.78	1.28	0.795106	1	0.309186	up	-0.309186	down	-0.330511	no	OK	744	_	_	_	_	_	_	_	_	_	_	_	_	_
comp13761_c0_seq1	41	39	0.99	1.29	1	1	0.0367965	up	-0.0367965	down	-0.402104	no	OK	634	_	_	_	_	_	_	_	_	_	_	_	_	_
comp13775_c0_seq1	16	39	0.46	1.61	0.174456	1	1.33192	up	-1.33192	down	-0.912041	no	OK	508	_	_	_	_	_	_	_	_	_	_	_	_	_
comp13778_c0_seq1	22	24	0.99	1.3	1	1	0.159319	up	-0.159319	down	-1.20007	no	OK	397	_	_	_	_	_	_	_	_	_	_	_	_	_
comp13797_c0_seq1	62	68	0.9	1.43	0.905421	1	0.169219	up	-0.169219	down	0.299016	no	OK	982	_	gi|262232649|gb|ACY38588.1|	chitin synthase 1 variant A [Locusta migratoria manilensis]	0.94	GO:0006031;GO:0004100	_	_	_	_	_	_	_	_
comp13798_c0_seq1	42	42	1.3	1.68	1	1	0.0368181	up	-0.0368181	down	-0.331712	no	OK	533	_	_	_	_	_	_	_	_	_	_	_	_	_
comp13805_c0_seq1	67	132	0.64	1.86	0.191295	1	0.988867	up	-0.988867	down	0.924826	no	OK	266	138-935(+)	gi|383856597|ref|XP_003703794.1|	PREDICTED: PCTP-like protein-like [Megachile rotundata]	0.72	_	7460.XP_395822	similar to T28D6.7	0.76	_	KOG2761	_	None	_
comp13808_c0_seq1	19	45	0.4	1.41	0.224728	1	1.15477	up	-1.15477	down	-0.719747	no	OK	666	_	_	_	_	_	_	_	_	_	_	_	_	_
comp13812_c0_seq1	33	15	1.26	0.75	0.335879	1	-0.941568	down	0.941568	up	-1.14249	no	OK	435	_	_	_	_	_	_	_	_	_	_	_	_	_
comp13814_c0_seq1	52	84	0.58	1.33	0.362123	1	0.723603	up	-0.723603	down	0.366841	no	OK	1280	_	_	_	_	_	_	_	_	_	_	_	_	_
comp13820_c0_seq1	91	32	1.91	0.9	0.0660818	1	-1.47214	down	1.47214	up	0.223362	no	OK	730	_	_	_	_	_	_	_	_	_	_	_	_	_
comp13823_c0_seq1	64	90	0.84	1.65	0.50907	1	0.525628	up	-0.525628	down	0.54528	no	OK	1111	_	gi|91080735|ref|XP_975438.1|	PREDICTED: similar to RING finger protein 121 [Tribolium castaneum]	0.84	GO:0008270	7070.XP_975438	similar to CG15814-PA, isoform A	0.8372	_	KOG1734	_	_	_
comp13825_c0_seq1	18	31	0.66	1.43	0.426125	1	0.849381	up	-0.849381	down	-1.07731	no	OK	460	_	_	_	_	_	_	_	_	_	_	_	_	_
comp13835_c0_seq1	37	70	0.52	1.43	0.247778	1	0.986596	up	-0.986596	down	0.00823762	no	OK	298	115-1011(+)	gi|291241817|ref|XP_002740808.1|	PREDICTED: hypothetical protein [Saccoglossus kowalevskii]	0.77	_	8364.ENSXETP00000007971	transmembrane protein 57	0.841	_	KOG1821	_	None	_
comp13836_c0_seq1	27.97	20	1.18	1.19	0.683327	1	-0.438863	down	0.438863	up	-1.14079	no	OK	370	_	_	_	_	_	_	_	_	_	_	_	_	_
comp13838_c0_seq1	125	216	0.55	1.36	0.239744	1	0.83536	up	-0.83536	down	1.68992	no	OK	658	125-2098(+)	gi|260829805|ref|XP_002609852.1|	hypothetical protein BRAFLDRAFT_126022 [Branchiostoma floridae]	0.81	GO:0003723;GO:0008270	7739.JGI126022	hypothetical protein	0.8925	_	KOG2113	_	K15686	MEX3, RKHD
comp138435_c0_seq1	36	57	1.29	2.71	0.467814	1	0.667191	up	-0.667191	down	-0.197642	no	OK	452	_	_	_	_	_	_	_	_	_	_	_	_	_
comp138452_c0_seq1	41	37	1.14	1.44	0.925108	1	-0.113254	down	0.113254	up	-0.47675	no	OK	540	_	_	_	_	_	_	_	_	_	_	_	_	_
comp13851_c0_seq1	80	97	1.2	2.02	0.682879	1	0.298584	up	-0.298584	down	0.736814	no	OK	287	124-984(-)	gi|345479609|ref|XP_001607574.2|	PREDICTED: hypothetical protein LOC100123829 [Nasonia vitripennis]	0.53	_	_	_	_	_	_	_	None	_
comp13855_c0_seq1	29	29	1.11	1.64	1	1	0.0366028	up	-0.0366028	down	-0.916697	no	OK	387	_	gi|347966608|ref|XP_551001.4|	AGAP001797-PA [Anopheles gambiae str. PEST]	0.71	GO:0051015;GO:0070865;GO:0006936;GO:0007507;GO:0048813;GO:0016529;GO:0010591;GO:0045451;GO:0005862;GO:0031941	_	_	_	_	_	_	_	_
comp13857_c0_seq1	22	24	0.91	1.25	1	1	0.159319	up	-0.159319	down	-1.20007	no	OK	418	_	_	_	_	_	_	_	_	_	_	_	_	_
comp13859_c0_seq1	57	75.97	0.81	1.63	0.596551	1	0.474179	up	-0.474179	down	0.322551	no	OK	96	2-289(+)	_	_	_	_	_	_	_	_	_	_	None	_
comp13862_c0_seq1	58	54	1.07	1.3	0.946047	1	-0.0652541	down	0.0652541	up	0.0828493	no	OK	847	_	_	_	_	_	_	_	_	_	_	_	_	_
comp13866_c0_seq1	23	23	0.81	1.06	1	1	0.0364961	up	-0.0364961	down	-1.1391	no	OK	461	_	_	_	_	_	_	_	_	_	_	_	_	_
comp13868_c0_seq1	31	42	0.94	1.69	0.700163	1	0.423774	up	-0.423774	down	-0.512949	no	OK	525	_	_	_	_	_	_	_	_	_	_	_	_	_
comp13870_c0_seq1	40	26	1.45	1.22	0.524474	1	-0.575255	down	0.575255	up	-0.68211	no	OK	458	_	_	_	_	_	_	_	_	_	_	_	_	_
comp13871_c0_seq1	66	89.99	0.87	1.73	0.547186	1	0.481577	up	-0.481577	down	0.563681	no	OK	243	105-833(+)	gi|512917522|ref|XP_004928907.1|	PREDICTED: calcium release-activated calcium channel protein 1-like [Bombyx mori]	0.67	_	_	_	_	_	_	_	None	_
comp13873_c0_seq1	95	127.01	0.79	1.34	0.53492	1	0.450255	up	-0.450255	down	1.08562	no	OK	1901	_	_	_	_	_	_	_	_	_	_	_	_	_
comp13882_c0_seq1	30	37	1.04	1.57	0.832809	1	0.295783	up	-0.295783	down	-0.678594	no	OK	497	_	_	_	_	_	_	_	_	_	_	_	_	_
comp13883_c0_seq1	74	58	1.21	1.21	0.680978	1	-0.311832	down	0.311832	up	0.318653	no	OK	969	_	_	_	_	_	_	_	_	_	_	_	_	_
comp138899_c0_seq1	55	54	2.27	2.91	1	1	-0.015074	down	0.015074	up	0.0570951	no	OK	80	3-242(+)	_	_	_	_	_	_	_	_	_	_	None	_
comp13892_c0_seq1	13	35	0.52	1.79	0.122481	1	1.58222	up	-1.58222	down	-1.13402	no	OK	420	_	_	_	_	_	_	_	_	_	_	_	_	_
comp13903_c0_seq1	35	30	1.2	1.34	0.832809	1	-0.222391	down	0.222391	up	-0.680703	no	OK	478	_	_	_	_	_	_	_	_	_	_	_	_	_
comp13912_c0_seq1	55	43	1.1	1.1	0.708588	1	-0.307563	down	0.307563	up	-0.0817617	no	OK	797	_	_	_	_	_	_	_	_	_	_	_	_	_
comp13914_c0_seq1	125	122	0.93	1.29	1	1	0.0137416	up	-0.0137416	down	1.2184	no	OK	1889	_	_	_	_	_	_	_	_	_	_	_	_	_
comp139158_c0_seq1	38.99	35	1.51	1.81	1	1	-0.0402027	down	0.0402027	up	-0.51491	no	OK	58	237-413(+)	_	_	_	_	_	_	_	_	_	_	None	_
comp139175_c0_seq1	50	38	1.21	1.42	0.676811	1	-0.354595	down	0.354595	up	-0.266342	no	OK	569	_	_	_	_	_	_	_	_	_	_	_	_	_
comp13919_c0_seq1	57	55	0.99	1.19	1	1	0.0369267	up	-0.0369267	down	0.0833395	no	OK	948	_	_	_	_	_	_	_	_	_	_	_	_	_
comp13923_c0_seq1	26	24	1.01	1.41	1	1	-0.0766858	down	0.0766858	up	-1.08062	no	OK	374	_	_	_	_	_	_	_	_	_	_	_	_	_
comp13931_c0_seq1	54	49	0.96	1.33	0.883327	1	-0.131378	down	0.131378	up	-0.0523817	no	OK	771	_	_	_	_	_	_	_	_	_	_	_	_	_
comp13935_c0_seq1	64	68	1.07	1.53	0.953267	1	0.123781	up	-0.123781	down	0.320819	no	OK	286	2-859(+)	gi|291223979|ref|XP_002731985.1|	PREDICTED: budding uninhibited by benzimidazoles 1-like [Saccoglossus kowalevskii]	0.63	GO:0016772	_	_	_	_	_	_	K02178	BUB1
comp13937_c0_seq1	26	42	0.65	1.35	0.467852	1	0.718156	up	-0.718156	down	-0.633819	no	OK	654	_	_	_	_	_	_	_	_	_	_	_	_	_
comp13942_c0_seq1	25	23	1.06	1.33	1	1	0.0364961	up	-0.0364961	down	-1.1391	no	OK	379	_	_	_	_	_	_	_	_	_	_	_	_	_
comp13943_c0_seq1	35	36	1.27	1.66	1	1	0.0367461	up	-0.0367461	down	-0.554113	no	OK	459	_	_	_	_	_	_	_	_	_	_	_	_	_
comp139457_c0_seq1	136	57	2.05	1.12	0.096179	1	-1.23555	down	1.23555	up	0.854536	no	OK	1034	_	_	_	_	_	_	_	_	_	_	_	_	_
comp13945_c0_seq1	46	19	1.39	0.71	0.195166	1	-1.14501	down	1.14501	up	-0.68422	no	OK	558	_	_	_	_	_	_	_	_	_	_	_	_	_
comp13952_c0_seq1	34	20	1.24	0.93	0.454082	1	-0.71444	down	0.71444	up	-0.971942	no	OK	448	_	_	_	_	_	_	_	_	_	_	_	_	_
comp13957_c0_seq1	21	21	1.02	1.27	1	1	0.0363477	up	-0.0363477	down	-1.40214	no	OK	358	_	_	_	_	_	_	_	_	_	_	_	_	_
comp13961_c0_seq1	78.32	68.82	1.13	1.27	0.830176	1	-0.159587	down	0.159587	up	0.464819	no	OK	131	343-735(-)	_	_	_	_	_	_	_	_	_	_	None	_
comp13963_c0_seq1	56	97	0.62	1.5	0.300098	1	0.809273	up	-0.809273	down	0.527803	no	OK	1300	_	_	_	_	_	_	_	_	_	_	_	_	_
comp13965_c0_seq1	61	65	0.94	1.44	0.950626	1	0.129322	up	-0.129322	down	0.23064	no	OK	933	_	_	_	_	_	_	_	_	_	_	_	_	_
comp139663_c0_seq1	180	138	1.68	1.76	0.636526	1	-0.344975	down	0.344975	up	1.58672	no	OK	77	1193-1423(-)	_	_	_	_	_	_	_	_	_	_	None	_
comp139667_c0_seq1	71	73	1.75	2.33	1	1	0.0369995	up	-0.0369995	down	0.445921	no	OK	180	1-540(+)	gi|321472770|gb|EFX83739.1|	hypothetical protein DAPPUDRAFT_35278 [Daphnia pulex]	0.81	GO:0007005;GO:0031305	7955.ENSDARP00000095170	Transmembrane protein 11	0.75	_	_	NOG73433	None	_
comp13966_c0_seq1	13	24	0.49	1.39	0.394643	1	1.00698	up	-1.00698	down	-1.55121	no	OK	379	_	_	_	_	_	_	_	_	_	_	_	_	_
comp13969_c0_seq1	19	38	0.57	1.5	0.343208	1	0.945795	up	-0.945795	down	-0.862648	no	OK	536	_	_	_	_	_	_	_	_	_	_	_	_	_
comp139733_c0_seq1	97	105	1.69	2.29	0.840181	1	0.151973	up	-0.151973	down	0.920485	no	OK	930	_	_	_	_	_	_	_	_	_	_	_	_	_
comp13975_c0_seq1	44	131	0.64	2.83	0.0369979	0.850241	1.61109	up	-1.61109	down	0.743012	no	OK	249	103-849(-)	gi|321457977|gb|EFX69053.1|	hypothetical protein DAPPUDRAFT_218095 [Daphnia pulex]	0.76	GO:0005783;GO:0009987	_	_	_	_	_	_	K09586	ERP29
comp13978_c0_seq1	49	81	0.59	1.48	0.336064	1	0.767953	up	-0.767953	down	0.279537	no	OK	373	3-1121(-)	gi|321475412|gb|EFX86375.1|	hypothetical protein DAPPUDRAFT_308478 [Daphnia pulex]	0.5	_	_	_	_	_	_	_	None	_
comp139802_c0_seq1	57	68	1.96	3.31	0.756575	1	0.314809	up	-0.314809	down	0.231548	no	OK	57	163-333(-)	_	_	_	_	_	_	_	_	_	_	None	_
comp13985_c0_seq1	30	6	1.36	0.34	0.0493358	0.969903	-2.19478	down	2.19478	up	-1.56004	no	OK	379	_	_	_	_	_	_	_	_	_	_	_	_	_
comp140104_c0_seq1	53	47	1.24	1.42	0.94052	1	-0.0774457	down	0.0774457	up	-0.0806969	no	OK	682	_	_	_	_	_	_	_	_	_	_	_	_	_
comp14023_c0_seq1	21	54	0.39	1.51	0.111592	1	1.44726	up	-1.44726	down	-0.50903	no	OK	740	_	_	_	_	_	_	_	_	_	_	_	_	_
comp140285_c0_seq1	70	67	1.67	2.46	1	1	-0.00453095	down	0.00453095	up	0.384309	no	OK	573	_	_	_	_	_	_	_	_	_	_	_	_	_
comp140454_c0_seq1	103	49	3.09	1.83	0.163047	1	-1.07047	down	1.07047	up	0.518486	no	OK	557	_	_	_	_	_	_	_	_	_	_	_	_	_
comp14053_c0_seq1	6.97	22.99	0.32	1.36	0.143889	1	1.82682	up	-1.82682	down	-1.91235	no	OK	366	_	_	_	_	_	_	_	_	_	_	_	_	_
comp14057_c0_seq1	207	191	1.04	1.26	0.916148	1	-0.0780256	down	0.0780256	up	1.9192	no	OK	858	98-2671(+)	gi|321469809|gb|EFX80788.1|	hypothetical protein DAPPUDRAFT_51102 [Daphnia pulex]	0.81	_	7460.XP_624144	similar to CG11399-PB	0.8222	_	_	NOG80928	None	_
comp140598_c0_seq1	58	57	1.09	1.33	1	1	-0.0132534	down	0.0132534	up	0.108633	no	OK	869	_	_	_	_	_	_	_	_	_	_	_	_	_
comp14062_c0_seq1	31	50	0.79	1.83	0.477216	1	0.672629	up	-0.672629	down	-0.363731	no	OK	569	_	_	_	_	_	_	_	_	_	_	_	_	_
comp140661_c0_seq1	47	34	1.38	1.25	0.595081	1	-0.454594	down	0.454594	up	-0.368617	no	OK	565	_	_	_	_	_	_	_	_	_	_	_	_	_
comp14077_c0_seq1	28	44	0.54	1.12	0.488687	1	0.679564	up	-0.679564	down	-0.551452	no	OK	811	_	_	_	_	_	_	_	_	_	_	_	_	_
comp140879_c0_seq1	58.89	91	1.34	2.67	0.374612	1	0.698013	up	-0.698013	down	0.508147	no	OK	700	_	_	_	_	_	_	_	_	_	_	_	_	_
comp14092_c0_seq1	31	47	0.67	1.22	0.526087	1	0.614323	up	-0.614323	down	-0.399621	no	OK	263	14-802(-)	gi|380021076|ref|XP_003694400.1|	PREDICTED: GPI ethanolamine phosphate transferase 2-like [Apis florea]	0.59	_	_	_	_	_	_	_	K05310	GPI7
comp14093_c0_seq1	15	42	0.37	1.53	0.14827	1	1.40147	up	-1.40147	down	-0.861129	no	OK	579	_	_	_	_	_	_	_	_	_	_	_	_	_
comp14102_c0_seq1	28	30	1.06	1.61	1	1	0.134472	up	-0.134472	down	-0.865689	no	OK	401	_	gi|195647590|gb|ACG43263.1|	hypothetical protein [Zea mays]	0.39	_	_	_	_	_	_	_	_	_
comp141064_c0_seq1	219	264	1.94	3.21	0.674313	1	0.299668	up	-0.299668	down	2.19646	no	OK	544	3-1634(+)	_	_	_	_	_	_	_	_	_	_	None	_
comp141203_c0_seq1	67	63	1.49	1.77	0.953267	1	-0.0498288	down	0.0498288	up	0.319953	no	OK	733	_	_	_	_	_	_	_	_	_	_	_	_	_
comp141294_c0_seq1	126	110	2.4	2.92	0.862574	1	-0.157993	down	0.157993	up	1.15758	no	OK	785	_	gi|391338632|ref|XP_003743661.1|	PREDICTED: uncharacterized protein LOC100905534 [Metaseiulus occidentalis]	0.6	_	_	_	_	_	_	_	_	_
comp14138_c0_seq1	47	94	0.62	1.82	0.202499	1	0.999295	up	-0.999295	down	0.430446	no	OK	239	84-800(+)	gi|321476960|gb|EFX87919.1|	hypothetical protein DAPPUDRAFT_311351 [Daphnia pulex]	0.83	GO:0008270;GO:0005886;GO:0045202;GO:0005737	10141.ENSCPOP00000019148	zinc finger, MYND-type containing 19	0.8106	_	_	NOG72014	None	_
comp14146_c0_seq1	49	26	1.23	0.82	0.330406	1	-0.83528	down	0.83528	up	-0.518179	no	OK	653	_	_	_	_	_	_	_	_	_	_	_	_	_
comp14152_c0_seq1	19	59	0.51	2.12	0.0740011	1	1.59796	up	-1.59796	down	-0.395899	no	OK	591	_	gi|341650474|gb|AEK86526.1|	LITAF [Litopenaeus vannamei]	0.94	_	7460.XP_624383	similar to CG32280-PA, isoform A	0.7966	_	_	NOG82337	_	_
comp14156_c0_seq1	52	16	1.42	0.6	0.0668461	1	-1.63334	down	1.63334	up	-0.642791	no	OK	569	_	_	_	_	_	_	_	_	_	_	_	_	_
comp14158_c0_seq1	42.99	65.99	0.61	1.25	0.438759	1	0.682789	up	-0.682789	down	0.0338898	no	OK	211	3-635(+)	gi|307167488|gb|EFN61061.1|	Neural proliferation differentiation and control protein 1 [Camponotus floridanus]	0.77	_	7425.XP_001601513	similar to npdc-1	0.8261	_	KOG3884	_	None	_
comp141618_c0_seq1	47	54.89	1.31	1.97	0.883327	1	0.205165	up	-0.205165	down	-0.0508075	no	OK	584	_	_	_	_	_	_	_	_	_	_	_	_	_
comp14187_c0_seq1	34	31	0.95	1.12	1	1	-0.0494568	down	0.0494568	up	-0.68	no	OK	581	_	_	_	_	_	_	_	_	_	_	_	_	_
comp142155_c0_seq1	29	35	1.23	1.92	0.745262	1	0.393609	up	-0.393609	down	-0.722612	no	OK	390	_	_	_	_	_	_	_	_	_	_	_	_	_
comp142165_c0_seq1	56	44	2.67	2.7	0.708588	1	-0.307563	down	0.307563	up	-0.0817617	no	OK	359	_	_	_	_	_	_	_	_	_	_	_	_	_
comp14217_c0_seq1	58	60	1.07	1.44	1	1	0.0854418	up	-0.0854418	down	0.158866	no	OK	126	457-834(+)	_	_	_	_	_	_	_	_	_	_	None	_
comp14248_c0_seq1	49	57	0.88	1.3	0.828551	1	0.257166	up	-0.257166	down	-0.0225445	no	OK	104	2-313(+)	_	_	_	_	_	_	_	_	_	_	None	_
comp142516_c0_seq1	59	34	2.44	1.73	0.339352	1	-0.773506	down	0.773506	up	-0.173051	no	OK	422	_	_	_	_	_	_	_	_	_	_	_	_	_
comp14272_c0_seq1	50	15	1.49	0.59	0.0781883	1	-1.57731	down	1.57731	up	-0.685627	no	OK	528	_	_	_	_	_	_	_	_	_	_	_	_	_
comp14274_c0_seq1	34	36	0.76	1.16	1	1	0.118031	up	-0.118031	down	-0.594418	no	OK	135	245-652(+)	_	_	_	_	_	_	_	_	_	_	None	_
comp14282_c0_seq1	22	34	0.72	1.43	0.545468	1	0.653244	up	-0.653244	down	-0.914369	no	OK	502	_	_	_	_	_	_	_	_	_	_	_	_	_
comp14293_c0_seq1	19	23	0.87	1.33	0.884696	1	0.29358	up	-0.29358	down	-1.26375	no	OK	375	_	_	_	_	_	_	_	_	_	_	_	_	_
comp14304_c0_seq1	40	35	1.04	1.27	0.925108	1	-0.113254	down	0.113254	up	-0.47675	no	OK	580	_	_	_	_	_	_	_	_	_	_	_	_	_
comp143095_c0_seq1	65	37	1.73	1.31	0.325858	1	-0.784546	down	0.784546	up	-0.0838924	no	OK	50	446-598(+)	_	_	_	_	_	_	_	_	_	_	None	_
comp14329_c0_seq1	37	83	0.54	1.66	0.119726	1	1.24795	up	-1.24795	down	0.188461	no	OK	1028	_	_	_	_	_	_	_	_	_	_	_	_	_
comp14333_c0_seq1	40	132	0.4	1.97	0.0247327	0.696209	1.74695	up	-1.74695	down	0.710337	no	OK	364	266-1357(-)	gi|321474422|gb|EFX85387.1|	hypothetical protein DAPPUDRAFT_300448 [Daphnia pulex]	0.89	GO:0006810;GO:0016021	7070.XP_972074	similar to tricarboxylate transport protein	0.8662	_	KOG0756	_	K15100	SLC25A1, CTP
comp14334_c0_seq1	80	96	0.68	1.19	0.682879	1	0.298584	up	-0.298584	down	0.736814	no	OK	317	147-1097(+)	gi|91091020|ref|XP_975125.1|	PREDICTED: similar to zinc transporter [Tribolium castaneum]	0.66	GO:0044765	7176.CPIJ001666-PA	catecholamine up	0.7516	COG0428	KOG2694	_	K14719	SLC39A13, ZIP13
comp14338_c0_seq1	96	103	0.81	1.2	0.840181	1	0.151973	up	-0.151973	down	0.920485	no	OK	277	899-1729(-)	gi|403066810|dbj|BAM38481.1|	C2H2-type transcription factor Mig1p [Candida boidinii]	0.47	GO:0005488	_	_	_	_	_	_	None	_
comp14353_c0_seq1	40	40	0.85	1.08	1	1	0.0367965	up	-0.0367965	down	-0.402104	no	OK	759	_	_	_	_	_	_	_	_	_	_	_	_	_
comp14364_c0_seq1	40	67	0.52	1.11	0.358608	1	0.795073	up	-0.795073	down	0.0343927	no	OK	1215	_	_	_	_	_	_	_	_	_	_	_	_	_
comp143680_c0_seq1	130	65	3.21	1.85	0.184481	1	-0.979638	down	0.979638	up	0.870659	no	OK	721	_	_	_	_	_	_	_	_	_	_	_	_	_
comp14370_c0_seq1	57.42	58	0.84	1.08	1	1	0.036938	up	-0.036938	down	0.133967	no	OK	1096	_	_	_	_	_	_	_	_	_	_	_	_	_
comp143793_c0_seq1	17	36	0.71	2.12	0.241983	1	1.18187	up	-1.18187	down	-1.01957	no	OK	373	_	_	_	_	_	_	_	_	_	_	_	_	_
comp14382_c0_seq1	67	82	0.85	1.47	0.717001	1	0.305298	up	-0.305298	down	0.506188	no	OK	378	1-1134(-)	gi|241997568|ref|XP_002433433.1|	zinc finger protein, putative [Ixodes scapularis]	0.57	GO:0005488	_	_	_	_	_	_	None	_
comp14384_c0_seq1	44	70	0.61	1.42	0.419933	1	0.700733	up	-0.700733	down	0.112019	no	OK	67	503-703(-)	_	_	_	_	_	_	_	_	_	_	None	_
comp14393_c0_seq1	63	32	1.36	0.88	0.237758	1	-0.952034	down	0.952034	up	-0.143446	no	OK	752	_	_	_	_	_	_	_	_	_	_	_	_	_
comp14401_c0_seq1	9	30	0.37	1.62	0.0910982	1	1.87913	up	-1.87913	down	-1.47089	no	OK	399	_	_	_	_	_	_	_	_	_	_	_	_	_
comp14403_c0_seq1	22	36	0.56	1.21	0.479616	1	0.734559	up	-0.734559	down	-0.863409	no	OK	623	_	_	_	_	_	_	_	_	_	_	_	_	_
comp14406_c0_seq1	41	48	0.89	1.52	0.802807	1	0.296897	up	-0.296897	down	-0.263432	no	OK	660	_	_	_	_	_	_	_	_	_	_	_	_	_
comp14412_c0_seq1	40	74	0.56	1.38	0.278896	1	0.91622	up	-0.91622	down	0.112985	no	OK	1082	_	_	_	_	_	_	_	_	_	_	_	_	_
comp14415_c0_seq1	22	30	0.81	1.33	0.701513	1	0.475421	up	-0.475421	down	-1.022	no	OK	475	_	_	_	_	_	_	_	_	_	_	_	_	_
comp14417_c0_seq1	18	35	0.58	1.65	0.315121	1	1.01687	up	-1.01687	down	-0.9656	no	OK	448	_	_	_	_	_	_	_	_	_	_	_	_	_
comp14427_c0_seq1	7	33	0.21	1.09	0.0721088	1	1.97078	up	-1.97078	down	-1.39656	no	OK	629	_	_	_	_	_	_	_	_	_	_	_	_	_
comp144394_c0_seq1	42	74	1.56	3.66	0.318503	1	0.84669	up	-0.84669	down	0.137786	no	OK	431	_	_	_	_	_	_	_	_	_	_	_	_	_
comp145155_c0_seq1	27	54	0.92	2.41	0.282111	1	0.972053	up	-0.972053	down	-0.362511	no	OK	472	_	_	_	_	_	_	_	_	_	_	_	_	_
comp14520_c0_seq1	23	42	0.45	1.1	0.393996	1	0.831338	up	-0.831338	down	-0.676486	no	OK	791	_	_	_	_	_	_	_	_	_	_	_	_	_
comp145226_c0_seq1	177.63	157	1.6	1.86	0.841457	1	-0.152617	down	0.152617	up	1.65863	no	OK	1701	_	_	_	_	_	_	_	_	_	_	_	_	_
comp145354_c0_seq1	15	25	0.59	1.32	0.63922	1	0.606628	up	-0.606628	down	-1.40028	no	OK	136	3-413(+)	_	_	_	_	_	_	_	_	_	_	None	_
comp145624_c0_seq1	48	89	0.71	1.77	0.251644	1	0.904652	up	-0.904652	down	0.367686	no	OK	1021	_	_	_	_	_	_	_	_	_	_	_	_	_
comp145729_c0_seq1	60	77	1.87	3.74	0.688885	1	0.375505	up	-0.375505	down	0.365149	no	OK	440	_	gi|506485069|gb|AGM16419.1|	chitinase [Pseudoalteromonas sp. PAMC21693]	0.57	GO:0003824	_	_	_	_	_	_	_	_
comp14629_c0_seq1	42	122	0.34	1.23	0.0441781	0.919278	1.56421	up	-1.56421	down	0.640847	no	OK	616	119-1966(+)	_	_	_	_	_	_	_	_	_	_	None	_
comp146410_c0_seq1	191	275	1.55	3.13	0.423485	1	0.559595	up	-0.559595	down	2.14947	no	OK	369	394-1500(-)	gi|91080223|ref|XP_972420.1|	PREDICTED: similar to 1-acylglycerol-3-phosphate acyltransferase [Tribolium castaneum]	0.68	GO:0016740	7165.AGAP002482-PA	AGAP002482-PA	0.7536	_	KOG1505	_	K13514	LPGAT1
comp146676_c0_seq1	66	59	1.64	1.96	0.902795	1	-0.0994568	down	0.0994568	up	0.252596	no	OK	625	_	_	_	_	_	_	_	_	_	_	_	_	_
comp146749_c0_seq1	66	78	1.75	2.81	0.747485	1	0.276336	up	-0.276336	down	0.447135	no	OK	579	_	_	_	_	_	_	_	_	_	_	_	_	_
comp14677_c0_seq1	31	65	0.33	1.02	0.237758	1	1.02568	up	-1.02568	down	-0.13468	no	OK	342	149-1174(+)	gi|241559315|ref|XP_002400502.1|	heparan sulfate sulfotransferase, putative [Ixodes scapularis]	0.74	GO:0006790;GO:0044260;GO:0008146;GO:0019538;GO:0050789	_	_	_	_	_	_	K08104	HS3ST5
comp146912_c0_seq1	37	31	1.7	1.77	0.917982	1	-0.130742	down	0.130742	up	-0.637268	no	OK	373	_	_	_	_	_	_	_	_	_	_	_	_	_
comp147330_c0_seq1	89	105.99	1.77	2.96	0.67782	1	0.304168	up	-0.304168	down	0.877352	no	OK	196	86-673(-)	gi|321462928|gb|EFX73948.1|	hypothetical protein DAPPUDRAFT_307551 [Daphnia pulex]	0.97	GO:0016020;GO:0007264;GO:0004767;GO:0005622;GO:0005525;GO:0006687	7070.XP_968112	Mig-2-like protein	0.9487	COG1100	KOG0393	_	K04392	RAC1
comp147870_c0_seq1	34	53	1.05	2.3	0.494848	1	0.64253	up	-0.64253	down	-0.295103	no	OK	487	_	_	_	_	_	_	_	_	_	_	_	_	_
comp148655_c0_seq1	75.59	59	1.8	1.77	0.688885	1	-0.301544	down	0.301544	up	0.361762	no	OK	695	_	_	_	_	_	_	_	_	_	_	_	_	_
comp148800_c0_seq1	61	32	2.65	1.77	0.290499	1	-0.85968	down	0.85968	up	-0.204417	no	OK	395	_	_	_	_	_	_	_	_	_	_	_	_	_
comp148893_c0_seq1	72	78	1.95	3	0.876722	1	0.151721	up	-0.151721	down	0.505404	no	OK	155	91-558(+)	_	_	_	_	_	_	_	_	_	_	None	_
comp149189_c0_seq1	59	36	1.85	1.54	0.390757	1	-0.692191	down	0.692191	up	-0.142349	no	OK	490	_	_	_	_	_	_	_	_	_	_	_	_	_
comp149260_c0_seq1	61	53	1.56	1.68	0.839045	1	-0.167693	down	0.167693	up	0.0823589	no	OK	655	_	_	_	_	_	_	_	_	_	_	_	_	_
comp149530_c0_seq1	39	57	1.1	2.12	0.587167	1	0.517191	up	-0.517191	down	-0.136869	no	OK	567	_	_	_	_	_	_	_	_	_	_	_	_	_
comp149927_c0_seq1	43	38	1.94	2.02	0.859853	1	-0.172142	down	0.172142	up	-0.367395	no	OK	404	_	_	_	_	_	_	_	_	_	_	_	_	_
comp14999_c0_seq1	47	85	0.49	1.27	0.290856	1	0.837921	up	-0.837921	down	0.324282	no	OK	259	510-1286(-)	gi|405959634|gb|EKC25647.1|	Tetratricopeptide repeat protein 33 [Crassostrea gigas]	0.68	_	_	_	_	_	_	_	None	_
comp150167_c0_seq1	80	67	1.73	1.84	0.830176	1	-0.19588	down	0.19588	up	0.484261	no	OK	744	_	_	_	_	_	_	_	_	_	_	_	_	_
comp150392_c0_seq1	72	106	0.85	1.77	0.447167	1	0.591841	up	-0.591841	down	0.754641	no	OK	1216	_	_	_	_	_	_	_	_	_	_	_	_	_
comp150910_c0_seq1	104	84	1.19	1.32	0.76498	1	-0.269423	down	0.269423	up	0.82896	no	OK	1279	_	_	_	_	_	_	_	_	_	_	_	_	_
comp151649_c0_seq1	41	28	1.42	1.19	0.605363	1	-0.47026	down	0.47026	up	-0.638649	no	OK	498	_	_	_	_	_	_	_	_	_	_	_	_	_
comp151683_c0_seq1	53	42	1.34	1.67	0.752733	1	-0.267995	down	0.267995	up	-0.170826	no	OK	535	_	_	_	_	_	_	_	_	_	_	_	_	_
comp151839_c0_seq1	131	155	1.17	2.04	0.708207	1	0.277297	up	-0.277297	down	1.44731	no	OK	50	233-382(+)	_	_	_	_	_	_	_	_	_	_	None	_
comp152079_c0_seq1	115	105	1.79	2.07	0.911773	1	-0.11974	down	0.11974	up	1.05651	no	OK	1023	_	_	_	_	_	_	_	_	_	_	_	_	_
comp152151_c0_seq1	39	31	1.24	1.22	0.767877	1	-0.280742	down	0.280742	up	-0.555444	no	OK	532	_	_	_	_	_	_	_	_	_	_	_	_	_
comp152192_c0_seq1	22	40	0.95	2.28	0.369464	1	0.884609	up	-0.884609	down	-0.766564	no	OK	84	46-297(+)	gi|312032386|ref|NP_001185817.1|	LYR motif-containing protein 4 [Gallus gallus]	0.76	GO:0005634;GO:0005739	_	_	_	_	_	_	None	_
comp15242_c0_seq1	11	25	0.35	1.15	0.394643	1	1.00698	up	-1.00698	down	-1.55121	no	OK	128	1-384(-)	gi|357611230|gb|EHJ67381.1|	hypothetical protein KGM_13834 [Danaus plexippus]	0.62	_	_	_	_	_	_	_	None	_
comp152518_c0_seq1	61	81	0.99	1.9	0.581299	1	0.44904	up	-0.44904	down	0.407346	no	OK	873	_	_	_	_	_	_	_	_	_	_	_	_	_
comp152830_c0_seq1	27	39	1.07	2.1	0.605363	1	0.54366	up	-0.54366	down	-0.634509	no	OK	398	_	_	_	_	_	_	_	_	_	_	_	_	_
comp153494_c0_seq1	54	68	1.2	2.2	0.705766	1	0.366797	up	-0.366797	down	0.208335	no	OK	644	_	_	_	_	_	_	_	_	_	_	_	_	_
comp153499_c0_seq1	40	34	1.65	1.74	0.84754	1	-0.194569	down	0.194569	up	-0.515564	no	OK	419	_	_	_	_	_	_	_	_	_	_	_	_	_
comp153859_c0_seq1	71	56	1.73	1.74	0.672668	1	-0.322767	down	0.322767	up	0.274216	no	OK	665	_	_	_	_	_	_	_	_	_	_	_	_	_
comp153860_c0_seq1	71	37	1.97	1.33	0.226132	1	-0.953212	down	0.953212	up	0.0263359	no	OK	584	_	_	_	_	_	_	_	_	_	_	_	_	_
comp154136_c0_seq1	99	71	1.23	1.08	0.573297	1	-0.434107	down	0.434107	up	0.699806	no	OK	1310	_	_	_	_	_	_	_	_	_	_	_	_	_
comp154575_c0_seq1	62	32	1.95	1.23	0.262816	1	-0.906596	down	0.906596	up	-0.173608	no	OK	549	_	_	_	_	_	_	_	_	_	_	_	_	_
comp155850_c0_seq1	37	59	0.52	1.18	0.390757	1	0.765886	up	-0.765886	down	-0.135775	no	OK	1023	_	_	_	_	_	_	_	_	_	_	_	_	_
comp155857_c0_seq1	82	67	1.37	1.48	0.791053	1	-0.231283	down	0.231283	up	0.503443	no	OK	935	_	_	_	_	_	_	_	_	_	_	_	_	_
comp156426_c0_seq1	85	78	1.19	1.34	1	1	-0.0692312	down	0.0692312	up	0.615297	no	OK	1171	_	_	_	_	_	_	_	_	_	_	_	_	_
comp15653_c0_seq1	8	32	0.27	1.23	0.0721088	1	1.97078	up	-1.97078	down	-1.39656	no	OK	183	3-551(-)	gi|4098568|gb|AAD00320.1|	plasminogen activator sPA [Scolopendra subspinipes]	0.68	GO:0008233	_	_	_	_	_	_	K01312	PRSS
comp156703_c0_seq1	64	83	0.76	1.4	0.599598	1	0.426654	up	-0.426654	down	0.487431	no	OK	1198	_	_	_	_	_	_	_	_	_	_	_	_	_
comp156711_c0_seq1	119	186	1.05	2.39	0.350643	1	0.667272	up	-0.667272	down	1.53696	no	OK	1556	_	_	_	_	_	_	_	_	_	_	_	_	_
comp157395_c0_seq1	56	65	1.35	2.34	0.848324	1	0.227995	up	-0.227995	down	0.18381	no	OK	589	_	_	_	_	_	_	_	_	_	_	_	_	_
comp157687_c0_seq1	107	43	1.81	0.92	0.104399	1	-1.24886	down	1.24886	up	0.517708	no	OK	948	_	_	_	_	_	_	_	_	_	_	_	_	_
comp15768_c0_seq1	8	22	0.32	1.06	0.23879	1	1.44014	up	-1.44014	down	-1.81347	no	OK	447	_	_	_	_	_	_	_	_	_	_	_	_	_
comp15788_c0_seq1	13	23	0.51	1.17	0.394643	1	1.00698	up	-1.00698	down	-1.55121	no	OK	424	_	_	_	_	_	_	_	_	_	_	_	_	_
comp157896_c0_seq1	149	97.57	1.38	1.16	0.460677	1	-0.555168	down	0.555168	up	1.21527	no	OK	57	1015-1185(+)	_	_	_	_	_	_	_	_	_	_	None	_
comp157916_c0_seq1	106	113	1.47	2.34	0.881549	1	0.116158	up	-0.116158	down	1.04463	no	OK	222	111-776(+)	gi|260812259|ref|XP_002600838.1|	hypothetical protein BRAFLDRAFT_215087 [Branchiostoma floridae]	0.86	GO:0006911;GO:0030054;GO:0017156;GO:0045335;GO:0048280;GO:0008333;GO:0043312;GO:0016021;GO:0045202;GO:0043308;GO:1900483;GO:0005765;GO:0034197;GO:0031902;GO:0048471;GO:0043005;GO:0043001;GO:0005794;GO:0031201;GO:0019905;GO:0045177;GO:0005789;GO:0006888	7739.JGI215087	hypothetical protein	0.9034	COG5143	KOG0859	_	K08515	VAMP7
comp15811_c0_seq1	35	59	0.53	1.2	0.390757	1	0.765886	up	-0.765886	down	-0.135775	no	OK	304	44-955(-)	gi|170041678|ref|XP_001848581.1|	conserved hypothetical protein [Culex quinquefasciatus]	0.77	GO:0042254	7176.CPIJ007052-PA	conserved hypothetical protein	0.7979	COG2042	KOG3154	NOG277411	K09140	TSR3
comp15829_c0_seq1	28	65.91	0.44	1.44	0.145296	1	1.25918	up	-1.25918	down	-0.164156	no	OK	946	_	_	_	_	_	_	_	_	_	_	_	_	_
comp158305_c0_seq1	48	32	1.83	1.47	0.526087	1	-0.540767	down	0.540767	up	-0.404589	no	OK	459	_	_	_	_	_	_	_	_	_	_	_	_	_
comp158652_c0_seq1	33	44	0.91	1.73	0.63737	1	0.490126	up	-0.490126	down	-0.474181	no	OK	537	_	_	_	_	_	_	_	_	_	_	_	_	_
comp159032_c0_seq1	73	59	1.16	1.2	0.76926	1	-0.224072	down	0.224072	up	0.319086	no	OK	1008	_	_	_	_	_	_	_	_	_	_	_	_	_
comp159034_c0_seq1	33	26	1.39	1.42	0.814851	1	-0.257829	down	0.257829	up	-0.86721	no	OK	389	_	_	_	_	_	_	_	_	_	_	_	_	_
comp15917_c0_seq1	7	26	0.25	1.34	0.146765	1	1.67627	up	-1.67627	down	-1.63209	no	OK	415	_	_	_	_	_	_	_	_	_	_	_	_	_
comp159740_c0_seq1	43.47	23	1.41	1.11	0.348276	1	-0.824357	down	0.824357	up	-0.640029	no	OK	146	3-440(-)	_	_	_	_	_	_	_	_	_	_	None	_
comp15977_c0_seq1	9	29	0.36	1.73	0.11546	1	1.78126	up	-1.78126	down	-1.54925	no	OK	368	_	_	_	_	_	_	_	_	_	_	_	_	_
comp159814_c0_seq1	43	55	1.04	1.9	0.708588	1	0.381328	up	-0.381328	down	-0.0785683	no	OK	606	_	_	_	_	_	_	_	_	_	_	_	_	_
comp16022_c0_seq1	25	36	0.61	1.23	0.567307	1	0.611736	up	-0.611736	down	-0.814923	no	OK	608	_	_	_	_	_	_	_	_	_	_	_	_	_
comp16078_c0_seq1	83	120	0.6	1.23	0.448598	1	0.549079	up	-0.549079	down	0.95118	no	OK	612	2-1837(+)	gi|241628397|ref|XP_002409973.1|	shc transforming protein, putative [Ixodes scapularis]	0.78	GO:0035556	_	_	_	_	_	_	K06279	SHC
comp160854_c0_seq1	39	24	1.62	1.27	0.445397	1	-0.688494	down	0.688494	up	-0.726911	no	OK	402	_	_	_	_	_	_	_	_	_	_	_	_	_
comp16108_c0_seq1	31	63	0.41	1.17	0.237758	1	1.02568	up	-1.02568	down	-0.13468	no	OK	331	104-1099(+)	gi|321475567|gb|EFX86529.1|	hypothetical protein DAPPUDRAFT_307840 [Daphnia pulex]	0.67	GO:0016787	_	_	_	_	_	_	K11835	USP4_11_15, UBP12
comp161198_c0_seq1	145	157	0.88	1.24	0.846424	1	0.152226	up	-0.152226	down	1.5055	no	OK	831	32-2524(-)	gi|501295023|dbj|BAN20814.1|	mannosidase alpha class 2a [Riptortus pedestris]	0.77	GO:0006013;GO:0030246;GO:0008270;GO:0004572	7460.XP_396290	alpha mannosidase Iib	0.803	COG0383	_	_	K01191	E3.2.1.24
comp161283_c0_seq1	24	42	0.82	1.96	0.393996	1	0.831338	up	-0.831338	down	-0.676486	no	OK	456	_	_	_	_	_	_	_	_	_	_	_	_	_
comp161491_c0_seq1	39	41	1.1	1.61	1	1	0.0367965	up	-0.0367965	down	-0.402104	no	OK	531	_	_	_	_	_	_	_	_	_	_	_	_	_
comp161767_c0_seq1	71	60	1.39	1.53	0.76926	1	-0.224072	down	0.224072	up	0.319086	no	OK	806	_	_	_	_	_	_	_	_	_	_	_	_	_
comp16186_c0_seq1	21	23	0.78	1.17	0.884696	1	0.29358	up	-0.29358	down	-1.26375	no	OK	426	_	_	_	_	_	_	_	_	_	_	_	_	_
comp16223_c0_seq1	19	32	0.44	1.12	0.521385	1	0.701331	up	-0.701331	down	-1.02119	no	OK	599	_	_	_	_	_	_	_	_	_	_	_	_	_
comp162265_c0_seq1	32	23	1.55	1.39	0.717697	1	-0.371068	down	0.371068	up	-0.91825	no	OK	356	_	_	_	_	_	_	_	_	_	_	_	_	_
comp162341_c0_seq1	37	46	0.83	1.55	0.723661	1	0.386135	up	-0.386135	down	-0.364952	no	OK	142	197-622(-)	gi|504168830|ref|XP_004594044.1|	PREDICTED: ras-related protein Rab-9A [Ochotona princeps]	0.73	GO:0016787;GO:0000166	59729.ENSTGUP00000006692	Ras-related protein Rab-9B (Rab-9L)(RAB9-like protein) [Taeniopygia guttata]	0.8	COG1100	_	_	K07900	RAB9B
comp162741_c0_seq1	61	74	0.95	1.71	0.728199	1	0.337283	up	-0.337283	down	0.34358	no	OK	892	_	_	_	_	_	_	_	_	_	_	_	_	_
comp162947_c0_seq1	60	42	1.64	1.42	0.55548	1	-0.472589	down	0.472589	up	-0.0539567	no	OK	612	_	_	_	_	_	_	_	_	_	_	_	_	_
comp163067_c0_seq1	44	41	1.48	1.92	0.931075	1	-0.0990663	down	0.0990663	up	-0.332313	no	OK	114	2-343(+)	_	_	_	_	_	_	_	_	_	_	None	_
comp163250_c0_seq1	55	74	0.97	1.75	0.633648	1	0.435956	up	-0.435956	down	0.300331	no	OK	865	_	_	_	_	_	_	_	_	_	_	_	_	_
comp163659_c0_seq1	20	30	0.52	1.14	0.597593	1	0.609682	up	-0.609682	down	-1.07813	no	OK	560	_	_	_	_	_	_	_	_	_	_	_	_	_
comp164662_c0_seq1	70	46	1.71	1.5	0.467198	1	-0.563469	down	0.563469	up	0.1311	no	OK	639	_	_	_	_	_	_	_	_	_	_	_	_	_
comp164798_c0_seq1	144	110	1.29	1.27	0.650046	1	-0.349915	down	0.349915	up	1.26254	no	OK	68	1310-1513(+)	_	_	_	_	_	_	_	_	_	_	None	_
comp16496_c0_seq1	4	26	0.12	1.21	0.0396963	0.870405	2.59283	up	-2.59283	down	-1.81134	no	OK	463	_	_	_	_	_	_	_	_	_	_	_	_	_
comp165559_c0_seq1	46	56	0.93	1.76	0.768941	1	0.317911	up	-0.317911	down	-0.0502829	no	OK	663	_	gi|32453797|ref|NP_861579.1|	cytochrome c oxidase subunit II [Andrias davidianus]	0.98	GO:0045277;GO:0006123;GO:0004129;GO:0005507;GO:0016021;GO:0005743;GO:0015992	31033.ENSTRUP00000047832	cytochrome c oxidase subunit II ; Cytochrome c oxidase is the component of the respiratory c [...]	0.893	COG1622	KOG4767	_	_	_
comp165725_c0_seq1	23	36	0.86	1.81	0.567307	1	0.611736	up	-0.611736	down	-0.814923	no	OK	429	_	_	_	_	_	_	_	_	_	_	_	_	_
comp166123_c0_seq1	141	45	1.8	0.74	0.0320729	0.792562	-1.62171	down	1.62171	up	0.791569	no	OK	1237	_	_	_	_	_	_	_	_	_	_	_	_	_
comp16657_c0_seq1	9	19	0.4	1.18	0.305221	1	1.3058	up	-1.3058	down	-1.91345	no	OK	353	_	_	_	_	_	_	_	_	_	_	_	_	_
comp16667_c0_seq1	3	59	0.07	1.67	0.000608346	0.0624394	3.78397	up	-3.78397	down	-0.714022	no	OK	728	_	_	_	_	_	_	_	_	_	_	_	_	_
comp166712_c0_seq1	28	20	1.31	1.15	0.683327	1	-0.438863	down	0.438863	up	-1.14079	no	OK	378	_	_	_	_	_	_	_	_	_	_	_	_	_
comp167125_c0_seq1	32	36	1.44	2.19	0.917982	1	0.204171	up	-0.204171	down	-0.635888	no	OK	361	_	_	_	_	_	_	_	_	_	_	_	_	_
comp16717_c0_seq1	64	119	0.57	1.41	0.218709	1	0.938697	up	-0.938697	down	0.804219	no	OK	493	233-1711(-)	gi|332029646|gb|EGI69535.1|	Histone-arginine methyltransferase CARMER [Acromyrmex echinatior]	0.81	GO:0008168;GO:0006479;GO:0009405	7460.XP_394933	similar to Arginine methyltransferase 4 CG5358-PA	0.8632	COG0500	KOG1500	_	K05931	CARM1, PRMT4
comp167211_c0_seq1	23	25	0.99	1.42	1	1	0.0364961	up	-0.0364961	down	-1.1391	no	OK	386	_	_	_	_	_	_	_	_	_	_	_	_	_
comp167630_c0_seq1	27	29.91	1.21	1.71	1	1	0.134472	up	-0.134472	down	-0.865689	no	OK	387	_	_	_	_	_	_	_	_	_	_	_	_	_
comp167991_c0_seq1	32	29	1.15	1.27	0.909315	1	-0.152835	down	0.152835	up	-0.817903	no	OK	486	_	_	_	_	_	_	_	_	_	_	_	_	_
comp168570_c0_seq1	198	377	0.93	2.53	0.166721	1	0.960696	up	-0.960696	down	2.44633	no	OK	829	187-2673(+)	gi|405965634|gb|EKC30996.1|	TBC1 domain family member 16 [Crassostrea gigas]	0.73	_	7739.JGI193870	hypothetical protein	0.7578	COG5210	_	_	None	_
comp168719_c0_seq1	34	51	0.7	1.46	0.494848	1	0.64253	up	-0.64253	down	-0.295103	no	OK	725	_	_	_	_	_	_	_	_	_	_	_	_	_
comp16931_c0_seq1	288	199.19	3.3	2.9	0.481891	1	-0.487791	down	0.487791	up	2.20366	no	OK	1385	_	_	_	_	_	_	_	_	_	_	_	_	_
comp16936_c0_seq1	182	365	3.63	9.5	0.136572	1	1.0352	up	-1.0352	down	2.37456	no	OK	125	417-791(-)	gi|46276986|gb|AAS86689.1|	unknown, partial [Lymnaea stagnalis]	0.7	_	_	_	_	_	_	_	None	_
comp169380_c0_seq1	57	78	1.09	2.02	0.561338	1	0.511415	up	-0.511415	down	0.344436	no	OK	801	_	_	_	_	_	_	_	_	_	_	_	_	_
comp16939_c0_seq1	519	557	4.53	6.24	0.846803	1	0.133705	up	-0.133705	down	3.3481	no	OK	532	52-1647(+)	gi|383850552|ref|XP_003700859.1|	PREDICTED: uncharacterized protein C12orf4 homolog [Megachile rotundata]	0.76	_	7460.XP_394347	similar to Protein C12orf4	0.7609	_	KOG4506	_	None	_
comp169410_c0_seq1	46	48	1.27	1.91	1	1	0.0976181	up	-0.0976181	down	-0.169157	no	OK	535	_	_	_	_	_	_	_	_	_	_	_	_	_
comp16941_c0_seq1	298	196	5.79	4.81	0.413085	1	-0.566024	down	0.566024	up	2.22084	no	OK	67	504-704(-)	_	_	_	_	_	_	_	_	_	_	None	_
comp16942_c0_seq1	341	334	4.52	5.41	1	1	0.0115526	up	-0.0115526	down	2.67248	no	OK	1250	_	_	_	_	_	_	_	_	_	_	_	_	_
comp16948_c0_seq1	131	68	3.83	2.5	0.213042	1	-0.914766	down	0.914766	up	0.914891	no	OK	563	_	_	_	_	_	_	_	_	_	_	_	_	_
comp16960_c0_seq1	333	241.87	5.46	5.15	0.549908	1	-0.41818	down	0.41818	up	2.43821	no	OK	956	_	_	_	_	_	_	_	_	_	_	_	_	_
comp16970_c0_seq1	93	372	1.38	7.06	0.00423863	0.245371	2.04685	up	-2.04685	down	2.14433	no	OK	1040	_	_	_	_	_	_	_	_	_	_	_	_	_
comp16975_c0_seq1	78	100	2.73	4.78	0.589173	1	0.393476	up	-0.393476	down	0.753616	no	OK	443	_	_	_	_	_	_	_	_	_	_	_	_	_
comp16980_c0_seq1	264.95	296	4.54	6.95	0.771937	1	0.201954	up	-0.201954	down	2.40631	no	OK	239	112-828(+)	gi|348538838|ref|XP_003456897.1|	PREDICTED: protein CWC15 homolog A-like [Oreochromis niloticus]	0.72	GO:0003723;GO:0000398;GO:0005681	7176.CPIJ014049-PA	pre-mRNA-splicing factor cwc15	0.75	_	KOG3228	_	K12863	CWC15
comp16985_c0_seq1	93	76	3.21	3.42	0.774231	1	-0.23696	down	0.23696	up	0.666886	no	OK	477	_	_	_	_	_	_	_	_	_	_	_	_	_
comp16989_c0_seq1	260	133	2.82	1.89	0.185661	1	-0.938141	down	0.938141	up	1.88521	no	OK	1423	_	_	_	_	_	_	_	_	_	_	_	_	_
comp169909_c0_seq1	35	57	0.81	1.64	0.467814	1	0.667191	up	-0.667191	down	-0.197642	no	OK	727	_	_	_	_	_	_	_	_	_	_	_	_	_
comp16990_c0_seq1	227	240	2.35	3.54	0.885208	1	0.11102	up	-0.11102	down	2.14683	no	OK	1383	_	_	_	_	_	_	_	_	_	_	_	_	_
comp16997_c0_seq1	164	60	3.96	1.75	0.0549315	1	-1.40603	down	1.40603	up	1.07602	no	OK	709	_	_	_	_	_	_	_	_	_	_	_	_	_
comp17000_c0_seq1	302	237	3.38	3.42	0.656574	1	-0.317909	down	0.317909	up	2.34537	no	OK	1398	_	_	_	_	_	_	_	_	_	_	_	_	_
comp17001_c0_seq1	72	62	2.79	3.48	0.816944	1	-0.177146	down	0.177146	up	0.341011	no	OK	387	_	_	_	_	_	_	_	_	_	_	_	_	_
comp17010_c0_seq1	122	97	1.95	1.91	0.709088	1	-0.307097	down	0.307097	up	1.04232	no	OK	1028	_	_	_	_	_	_	_	_	_	_	_	_	_
comp17017_c0_seq1	773	363.07	4.99	3.21	0.120502	1	-1.0464	down	1.0464	up	3.41931	no	OK	2279	_	_	_	_	_	_	_	_	_	_	_	_	_
comp17019_c0_seq1	754	413	4.47	3.12	0.216961	1	-0.833905	down	0.833905	up	3.4581	no	OK	2633	_	_	_	_	_	_	_	_	_	_	_	_	_
comp17022_c0_seq1	452	346	4.99	4.77	0.609608	1	-0.347854	down	0.347854	up	2.91392	no	OK	1460	_	_	_	_	_	_	_	_	_	_	_	_	_
comp17024_c0_seq1	437	323	4.36	4.1	0.56851	1	-0.390557	down	0.390557	up	2.84328	no	OK	1582	_	_	_	_	_	_	_	_	_	_	_	_	_
comp17033_c0_seq1	813	548.02	4.97	4.15	0.430471	1	-0.529648	down	0.529648	up	3.68192	no	OK	2621	_	_	_	_	_	_	_	_	_	_	_	_	_
comp17036_c0_seq1	194	80	6.83	3.34	0.0917383	1	-1.23562	down	1.23562	up	1.36727	no	OK	502	_	_	_	_	_	_	_	_	_	_	_	_	_
comp17037_c0_seq1	215	160	2.73	2.54	0.575068	1	-0.394638	down	0.394638	up	1.8281	no	OK	1268	_	_	_	_	_	_	_	_	_	_	_	_	_
comp17052_c0_seq1	181	225	2.17	3.62	0.630441	1	0.35188	up	-0.35188	down	1.93608	no	OK	1270	_	_	_	_	_	_	_	_	_	_	_	_	_
comp170561_c0_seq1	60	40	1.71	1.57	0.499294	1	-0.542141	down	0.542141	up	-0.0828269	no	OK	548	_	_	_	_	_	_	_	_	_	_	_	_	_
comp17056_c0_seq1	92.45	49.22	3.89	2.8	0.283299	1	-0.836199	down	0.836199	up	0.42144	no	OK	379	_	_	_	_	_	_	_	_	_	_	_	_	_
comp17058_c0_seq1	180	133	4.54	4.65	0.574122	1	-0.408872	down	0.408872	up	1.55888	no	OK	598	_	_	_	_	_	_	_	_	_	_	_	_	_
comp17059_c0_seq1	452	432	5.9	7.39	0.976609	1	-0.0280034	down	0.0280034	up	3.06354	no	OK	310	188-1117(+)	gi|383851297|ref|XP_003701170.1|	PREDICTED: U3 small nucleolar ribonucleoprotein protein IMP4-like [Megachile rotundata]	0.78	_	7425.XP_001603335	similar to U3 small nucleolar ribonucleoprotein protein imp4	0.7763	COG2136	KOG2781	_	K14561	IMP4
comp17070_c0_seq1	334	360.99	5.73	8.95	0.842953	1	0.145196	up	-0.145196	down	2.71549	no	OK	220	113-772(-)	gi|321465433|gb|EFX76434.1|	hypothetical protein DAPPUDRAFT_322333 [Daphnia pulex]	0.61	_	_	_	_	_	_	_	K01304	E3.4.19.3, pcp
comp17073_c0_seq1	440	310.22	5.86	5.21	0.494673	1	-0.467344	down	0.467344	up	2.82371	no	OK	1204	_	_	_	_	_	_	_	_	_	_	_	_	_
comp17074_c0_seq1	68	118	2.88	6.92	0.278913	1	0.827753	up	-0.827753	down	0.819282	no	OK	124	3-377(+)	gi|498980204|ref|XP_004529292.1|	PREDICTED: phosphatidylinositol transfer protein alpha isoform-like isoform X2 [Ceratitis capitata]	0.82	GO:0006810;GO:0005622	_	_	_	_	_	_	None	_
comp17075_c0_seq1	472.1	358.41	4.99	4.96	0.593803	1	-0.361131	down	0.361131	up	2.97056	no	OK	1453	_	_	_	_	_	_	_	_	_	_	_	_	_
comp17077_c0_seq1	374	194	8.53	6.06	0.184641	1	-0.908012	down	0.908012	up	2.42026	no	OK	666	_	_	_	_	_	_	_	_	_	_	_	_	_
comp17078_c0_seq1	292	394	4.85	9.16	0.489765	1	0.46879	up	-0.46879	down	2.70071	no	OK	884	_	gi|501297260|dbj|BAN21120.1|	hypothetical protein [Riptortus pedestris]	0.72	GO:0005783;GO:0030154;GO:0048477;GO:0007275;GO:0044425;GO:0048856;GO:0044767	_	_	_	_	_	_	_	_
comp17084_c0_seq1	397	283	3.25	2.84	0.524577	1	-0.441692	down	0.441692	up	2.68253	no	OK	1982	_	_	_	_	_	_	_	_	_	_	_	_	_
comp17085_c0_seq1	192	232	2.06	3.6	0.661954	1	0.30954	up	-0.30954	down	2.00555	no	OK	1302	_	_	_	_	_	_	_	_	_	_	_	_	_
comp17091_c0_seq1	70	161	2.38	7.49	0.101515	1	1.22394	up	-1.22394	down	1.1277	no	OK	456	_	_	_	_	_	_	_	_	_	_	_	_	_
comp17098_c0_seq1	46.21	108	0.78	2.76	0.10529	1	1.25936	up	-1.25936	down	0.548731	no	OK	62	3-188(+)	_	_	_	_	_	_	_	_	_	_	None	_
comp171018_c0_seq1	34	31	1.08	1.39	1	1	-0.0494568	down	0.0494568	up	-0.68	no	OK	473	_	_	_	_	_	_	_	_	_	_	_	_	_
comp17101_c0_seq1	93	77	1.81	2.21	0.774231	1	-0.23696	down	0.23696	up	0.666886	no	OK	730	_	_	_	_	_	_	_	_	_	_	_	_	_
comp17107_c0_seq1	118	44	4.12	1.83	0.0715691	1	-1.37604	down	1.37604	up	0.609016	no	OK	508	_	_	_	_	_	_	_	_	_	_	_	_	_
comp17113_c0_seq1	48	56	1.93	3.15	0.828551	1	0.257166	up	-0.257166	down	-0.0225445	no	OK	389	_	_	_	_	_	_	_	_	_	_	_	_	_
comp17118_c0_seq1	151	109	2.96	2.75	0.546037	1	-0.454005	down	0.454005	up	1.29565	no	OK	811	_	_	_	_	_	_	_	_	_	_	_	_	_
comp17120_c0_seq1	291	247	2.46	2.83	0.788265	1	-0.198004	down	0.198004	up	2.35143	no	OK	1742	_	_	_	_	_	_	_	_	_	_	_	_	_
comp17123_c0_seq1	89	103	2.04	3.04	0.705947	1	0.276816	up	-0.276816	down	0.862253	no	OK	692	_	_	_	_	_	_	_	_	_	_	_	_	_
comp17125_c0_seq1	235.99	153	2.25	1.83	0.403614	1	-0.595875	down	0.595875	up	1.87228	no	OK	1659	_	_	_	_	_	_	_	_	_	_	_	_	_
comp17130_c0_seq1	44	21	1.25	0.78	0.224728	1	-1.08159	down	1.08159	up	-0.728345	no	OK	559	_	_	_	_	_	_	_	_	_	_	_	_	_
comp17137_c0_seq1	250	338	2.79	5.04	0.491862	1	0.471537	up	-0.471537	down	2.47831	no	OK	398	2-1195(+)	gi|405962547|gb|EKC28213.1|	DCN1-like protein 3 [Crassostrea gigas]	0.81	_	7070.XP_974920	similar to CG13322-PA, isoform A	0.7867	_	KOG3077	_	None	_
comp17138_c0_seq1	69.78	82	1.65	2.4	0.758903	1	0.263782	up	-0.263782	down	0.525089	no	OK	706	_	_	_	_	_	_	_	_	_	_	_	_	_
comp17148_c0_seq1	116	206	2.02	4.72	0.225225	1	0.862943	up	-0.862943	down	1.61156	no	OK	169	170-676(+)	gi|332021860|gb|EGI62196.1|	Chromatin modification-related protein MEAF6 [Acromyrmex echinatior]	0.76	_	7425.XP_001603596	similar to conserved hypothetical protein	0.8611	_	KOG3856	_	K11344	EAF6
comp17150_c0_seq1	83	91	2.67	4.03	0.820717	1	0.167548	up	-0.167548	down	0.736125	no	OK	479	_	_	_	_	_	_	_	_	_	_	_	_	_
comp17151_c0_seq1	94	87	2.97	3.58	1	1	-0.0575843	down	0.0575843	up	0.783296	no	OK	106	178-495(+)	gi|318241756|ref|NP_001187981.1|	PCNA-associated factor [Ictalurus punctatus]	0.59	_	_	_	_	_	_	_	None	_
comp17154_c0_seq1	100.98	94.03	1.19	1.54	1	1	-0.0517441	down	0.0517441	up	0.875442	no	OK	1222	_	_	_	_	_	_	_	_	_	_	_	_	_
comp17158_c0_seq1	154	110	2.1	1.94	0.551786	1	-0.446449	down	0.446449	up	1.31771	no	OK	1148	_	_	_	_	_	_	_	_	_	_	_	_	_
comp17169_c0_seq1	324	312	2.13	2.88	0.989252	1	-0.0171644	down	0.0171644	up	2.58859	no	OK	2176	_	_	_	_	_	_	_	_	_	_	_	_	_
comp17177_c0_seq1	87	86.05	2.56	3.46	1	1	0.00406615	up	-0.00406615	down	0.718772	no	OK	529	_	_	_	_	_	_	_	_	_	_	_	_	_
comp17178_c0_seq1	333	346	2.95	4.34	0.899236	1	0.0967025	up	-0.0967025	down	2.68154	no	OK	390	171-1340(+)	gi|307178479|gb|EFN67168.1|	N-acetyltransferase MAK3-like protein [Camponotus floridanus]	0.81	GO:0004596;GO:0042967	7425.XP_001601208	similar to mCG2335	0.9078	COG0456	KOG3139	_	K00670	E2.3.1.88
comp17182_c0_seq1	135	195.83	2.67	5.48	0.432247	1	0.562769	up	-0.562769	down	1.65406	no	OK	200	77-676(+)	gi|115498201|gb|ABI98680.1|	ubiquitin-conjugating enzyme H1 [Litopenaeus vannamei]	0.97	GO:0016881	7070.XP_971328	similar to ubiquitin conjugating enzyme-like protein	0.8643	COG5078	KOG0418	_	K04649	HIP2, UBC1
comp17191_c0_seq1	67	88	1.92	3.49	0.616425	1	0.406589	up	-0.406589	down	0.563301	no	OK	534	_	_	_	_	_	_	_	_	_	_	_	_	_
comp17195_c0_seq1	119	103	2.21	2.45	0.85584	1	-0.16844	down	0.16844	up	1.08224	no	OK	857	_	_	_	_	_	_	_	_	_	_	_	_	_
comp17196_c0_seq1	117	86	1.9	1.79	0.63067	1	-0.392489	down	0.392489	up	0.931909	no	OK	973	_	_	_	_	_	_	_	_	_	_	_	_	_
comp17202_c0_seq1	50	24	1.9	1.21	0.240055	1	-1.00681	down	1.00681	up	-0.518834	no	OK	429	_	_	_	_	_	_	_	_	_	_	_	_	_
comp17204_c0_seq1	338	103	4.87	2.06	0.0200713	0.620689	-1.65851	down	1.65851	up	2.05486	no	OK	70	3-212(-)	_	_	_	_	_	_	_	_	_	_	None	_
comp17205_c0_seq1	132.18	108.05	1.17	1.29	0.758834	1	-0.251197	down	0.251197	up	1.18131	no	OK	379	543-1679(-)	gi|91081223|ref|XP_975626.1|	PREDICTED: similar to AGAP003014-PA [Tribolium castaneum]	0.74	_	7070.XP_975626	similar to CG3981-PB, isoform B	0.7538	_	KOG3919	_	None	_
comp17206_c0_seq1	343	266	5.22	5.08	0.6324	1	-0.333174	down	0.333174	up	2.52646	no	OK	277	122-952(+)	gi|260792780|ref|XP_002591392.1|	hypothetical protein BRAFLDRAFT_86899 [Branchiostoma floridae]	0.51	_	_	_	_	_	_	_	K13702	ABHD10
comp17207_c0_seq1	86	78	3.73	4.16	0.961491	1	-0.102977	down	0.102977	up	0.632822	no	OK	403	_	_	_	_	_	_	_	_	_	_	_	_	_
comp17209_c0_seq1	233	74	4.04	1.82	0.0283352	0.744189	-1.60483	down	1.60483	up	1.52488	no	OK	832	_	_	_	_	_	_	_	_	_	_	_	_	_
comp17221_c0_seq1	141	187.01	2.82	4.49	0.522865	1	0.461135	up	-0.461135	down	1.636	no	OK	846	_	_	_	_	_	_	_	_	_	_	_	_	_
comp17222_c0_seq1	69	62	2.84	3.12	0.905421	1	-0.0952764	down	0.0952764	up	0.297702	no	OK	426	_	_	_	_	_	_	_	_	_	_	_	_	_
comp17224_c0_seq1	86	74	4.56	4.49	0.841624	1	-0.178436	down	0.178436	up	0.59681	no	OK	358	_	_	_	_	_	_	_	_	_	_	_	_	_
comp17226_c0_seq1	282	149	5.04	3.3	0.204334	1	-0.890627	down	0.890627	up	2.0189	no	OK	918	_	_	_	_	_	_	_	_	_	_	_	_	_
comp17227_c0_seq1	103	64.11	3.88	3.3	0.385344	1	-0.659109	down	0.659109	up	0.664734	no	OK	417	_	_	_	_	_	_	_	_	_	_	_	_	_
comp17229_c0_seq1	112	188	2.52	5.94	0.27336	1	0.781764	up	-0.781764	down	1.509	no	OK	658	_	_	_	_	_	_	_	_	_	_	_	_	_
comp17230_c0_seq1	313	214	3.54	2.94	0.461561	1	-0.505695	down	0.505695	up	2.31172	no	OK	68	751-954(-)	_	_	_	_	_	_	_	_	_	_	None	_
comp17231_c0_seq1	135	124	4.57	5.42	0.924406	1	-0.0956419	down	0.0956419	up	1.29764	no	OK	484	_	_	_	_	_	_	_	_	_	_	_	_	_
comp17233_c0_seq1	71	54	2.13	2.06	0.624149	1	-0.374768	down	0.374768	up	0.251249	no	OK	550	_	_	_	_	_	_	_	_	_	_	_	_	_
comp17243_c0_seq1	103	75	4.34	3.84	0.624344	1	-0.412926	down	0.412926	up	0.765485	no	OK	416	_	_	_	_	_	_	_	_	_	_	_	_	_
comp17245_c0_seq1	60	86	1.72	3.09	0.48859	1	0.55276	up	-0.55276	down	0.468423	no	OK	580	_	_	_	_	_	_	_	_	_	_	_	_	_
comp17250_c0_seq1	85	62	3	2.91	0.624286	1	-0.398098	down	0.398098	up	0.463616	no	OK	457	_	_	_	_	_	_	_	_	_	_	_	_	_
comp17262_c0_seq1	132	118.88	4.58	5.97	0.895587	1	-0.123998	down	0.123998	up	1.2409	no	OK	429	_	gi|405965135|gb|EKC30546.1|	hypothetical protein CGI_10012662 [Crassostrea gigas]	0.64	_	_	_	_	_	_	_	_	_
comp17263_c0_seq1	186	128	2.67	2.31	0.488256	1	-0.500273	down	0.500273	up	1.56759	no	OK	1127	_	_	_	_	_	_	_	_	_	_	_	_	_
comp17264_c0_seq1	126	97	1.73	1.67	0.65953	1	-0.35345	down	0.35345	up	1.06829	no	OK	1179	_	_	_	_	_	_	_	_	_	_	_	_	_
comp17265_c0_seq1	43	48	1	1.38	0.93615	1	0.161034	up	-0.161034	down	-0.199899	no	OK	723	_	_	_	_	_	_	_	_	_	_	_	_	_
comp17270_c0_seq1	136	93	1.83	1.83	0.494622	1	-0.524288	down	0.524288	up	1.10584	no	OK	1029	_	_	_	_	_	_	_	_	_	_	_	_	_
comp17275_c0_seq1	223	195	3.37	3.87	0.824945	1	-0.155019	down	0.155019	up	1.98914	no	OK	1025	_	_	_	_	_	_	_	_	_	_	_	_	_
comp17299_c0_seq1	149	142	2.74	3.34	1	1	-0.0223727	down	0.0223727	up	1.45559	no	OK	872	_	_	_	_	_	_	_	_	_	_	_	_	_
comp17302_c0_seq1	712	669	17.16	21.63	0.939551	1	-0.0547331	down	0.0547331	up	3.70592	no	OK	646	_	gi|345493663|ref|XP_003427122.1|	PREDICTED: hypothetical protein LOC100678920 [Nasonia vitripennis]	0.85	_	7159.AAEL000958-PA	conserved hypothetical protein	0.8718	_	_	NOG114494	_	_
comp17303_c0_seq1	2808	1839.02	14.39	13.18	0.385494	1	-0.572454	down	0.572454	up	5.45459	no	OK	283	1207-2055(-)	gi|328717959|ref|XP_003246347.1|	PREDICTED: SPRY domain-containing SOCS box protein 1-like [Acyrthosiphon pisum]	0.87	GO:0035556	7425.XP_001606358	similar to conserved hypothetical protein	0.8683	_	KOG3953	_	K10343	SPSB1_4, SSB1, SSB4
comp17306_c0_seq1	2180.76	1285.01	36.38	28.79	0.273614	1	-0.723963	down	0.723963	up	5.03034	no	OK	248	128-871(+)	gi|196008133|ref|XP_002113932.1|	hypothetical protein TRIADDRAFT_57864 [Trichoplax adhaerens]	0.53	_	_	_	_	_	_	_	None	_
comp17307_c0_seq1	4128.62	4342.48	18.37	23.76	0.867233	1	0.11016	up	-0.11016	down	6.32466	no	OK	776	238-2565(+)	gi|91086225|ref|XP_972341.1|	PREDICTED: similar to oligosaccharyl transferase [Tribolium castaneum]	0.91	GO:0018279;GO:0008250;GO:0004579	7070.XP_972341	similar to CG7748-PA	0.9078	COG1287	KOG2292	_	K07151	STT3
comp17309_c0_seq1	1508	1273	29.25	31.07	0.754154	1	-0.208206	down	0.208206	up	4.71535	no	OK	255	1-765(+)	gi|91079210|ref|XP_966588.1|	PREDICTED: similar to AGAP006456-PA [Tribolium castaneum]	0.89	GO:0030308;GO:0006744;GO:0072593;GO:0005747;GO:0006120;GO:0006917;GO:0015992;GO:0008137;GO:0006814	7070.XP_966588	similar to CG12079-PA	0.8976	COG0852	KOG1713	_	K03936	NDUFS3
comp17313_c0_seq1	999	877	12.57	14.59	0.819296	1	-0.153659	down	0.153659	up	4.14828	no	OK	1213	_	_	_	_	_	_	_	_	_	_	_	_	_
comp17314_c0_seq1	864.97	685	25.16	24.68	0.654612	1	-0.299583	down	0.299583	up	3.87012	no	OK	164	1-492(+)	gi|170055888|ref|XP_001863783.1|	hypothetical protein CpipJ_CPIJ013804 [Culex quinquefasciatus]	0.69	GO:0055114;GO:0016491	7165.AGAP003900-PA	AGAP003900-PA	0.7727	_	KOG4630	_	K03951	NDUFA7
comp173155_c0_seq1	76	105	0.8	1.51	0.536462	1	0.487017	up	-0.487017	down	0.770227	no	OK	1399	_	_	_	_	_	_	_	_	_	_	_	_	_
comp17318_c0_seq1	1103	1598.97	12.37	24.31	0.38994	1	0.570567	up	-0.570567	down	4.67921	no	OK	181	678-1220(-)	gi|284518961|gb|ADB92615.1|	ADP ribosylation factor 4 [Marsupenaeus japonicus]	0.99	GO:0002009;GO:0005737;GO:0009792;GO:0040039;GO:0007264;GO:0018996;GO:0040035;GO:0004871;GO:0005634;GO:0032940;GO:0006886;GO:0040010;GO:0007281;GO:0010171;GO:0005525;GO:0002119	7176.CPIJ003341-PA	conserved hypothetical protein	0.9444	COG1100	KOG0070	_	K07977	ARF
comp17319_c0_seq1	1796	1690.35	29.01	36.89	0.941717	1	-0.0504932	down	0.0504932	up	5.04284	no	OK	235	241-945(-)	gi|443683130|gb|ELT87498.1|	hypothetical protein CAPTEDRAFT_21334 [Capitella teleta]	0.87	GO:0001654;GO:0019003;GO:0005622;GO:0007420;GO:0007264;GO:0009790;GO:0005525;GO:0015031;GO:0005886	28377.ENSACAP00000005343	RAB18, member RAS oncogene family	0.9176	COG1100	KOG0080	_	K07910	RAB18
comp17324_c0_seq1	1848	1625.9	37.64	42.68	0.825706	1	-0.147339	down	0.147339	up	5.03725	no	OK	180	82-621(+)	gi|158285911|ref|XP_308524.4|	AGAP007297-PA [Anopheles gambiae str. PEST]	0.7	_	7237.FBpp0274631	GA22016	0.75	_	KOG4632	_	K03961	NDUFB5
comp17327_c0_seq1	998	750	12.93	11.78	0.573761	1	-0.374676	down	0.374676	up	4.04495	no	OK	1273	_	_	_	_	_	_	_	_	_	_	_	_	_
comp17328_c0_seq1	3740.07	2851.53	30.91	33.94	0.590672	1	-0.353754	down	0.353754	up	5.96005	no	OK	424	245-1516(+)	gi|347965895|ref|XP_321695.5|	AGAP001435-PA [Anopheles gambiae str. PEST]	0.75	GO:0006769;GO:0006979;GO:0008340;GO:0008936;GO:0043524;GO:0046497	7245.FBpp0270631	GE25621	0.7512	COG1335	KOG4003	_	None	_
comp17329_c0_seq1	2623.02	1872.01	22.72	19.84	0.49511	1	-0.449829	down	0.449829	up	5.40738	no	OK	1884	_	_	_	_	_	_	_	_	_	_	_	_	_
comp17331_c0_seq1	1983	2294.01	26.41	39.39	0.708736	1	0.246652	up	-0.246652	down	5.3401	no	OK	247	61-801(+)	gi|383861914|ref|XP_003706429.1|	PREDICTED: proteasome subunit alpha type-6-like [Megachile rotundata]	0.86	GO:0005634;GO:0019773;GO:0004298;GO:0006511;GO:0005737	7176.CPIJ001707-PA	proteasome subunit alpha type 6; The proteasome is a multicatalytic proteinase complex which [...]	0.8697	COG0638	KOG0182	_	K02730	PSMA6
comp17335_c0_seq1	279	405	8.46	15.63	0.404568	1	0.565339	up	-0.565339	down	2.69707	no	OK	537	_	_	_	_	_	_	_	_	_	_	_	_	_
comp17348_c0_seq1	1430	2020.03	9.84	19.77	0.418316	1	0.535438	up	-0.535438	down	5.03157	no	OK	292	72-947(+)	gi|242024716|ref|XP_002432772.1|	Soluble NSF attachment protein, putative [Pediculus humanus corporis]	0.92	GO:0006886	7176.CPIJ013203-PA	soluble NSF attachment protein	0.8815	_	KOG1586	_	K15296	NAPA, SNAPA, SEC17
comp17356_c0_seq1	1414.05	1487.84	22.8	31.48	0.867988	1	0.110811	up	-0.110811	down	4.77934	no	OK	302	59-964(-)	gi|242017997|ref|XP_002429470.1|	protein BCP1, putative [Pediculus humanus corporis]	0.65	_	_	_	_	_	_	_	K15262	BCP1, BCCIP
comp17357_c0_seq1	1866.92	1435.39	23.73	23.33	0.605933	1	-0.340533	down	0.340533	up	4.96277	no	OK	1239	_	_	_	_	_	_	_	_	_	_	_	_	_
comp173614_c0_seq1	17	35	0.6	1.72	0.241983	1	1.18187	up	-1.18187	down	-1.01957	no	OK	434	_	_	_	_	_	_	_	_	_	_	_	_	_
comp17363_c0_seq1	346.39	383.46	10.79	16.38	0.795311	1	0.187334	up	-0.187334	down	2.78871	no	OK	496	_	_	_	_	_	_	_	_	_	_	_	_	_
comp17366_c0_seq1	562.02	384.47	22.37	19.12	0.454633	1	-0.511654	down	0.511654	up	3.15837	no	OK	430	_	_	_	_	_	_	_	_	_	_	_	_	_
comp17367_c0_seq1	757	791	18.19	24.05	0.879061	1	0.104303	up	-0.104303	down	3.87265	no	OK	679	_	_	_	_	_	_	_	_	_	_	_	_	_
comp17371_c0_seq1	598	973.33	10.04	20.62	0.268007	1	0.740542	up	-0.740542	down	3.89877	no	OK	183	103-651(-)	gi|307187668|gb|EFN72640.1|	Malignant T cell amplified sequence 1 [Camponotus floridanus]	0.9	GO:0003723	7460.XP_001120413	similar to CG5941-PA	0.8933	COG2016	KOG2523	_	K07575	K07575
comp17375_c0_seq1	1930.98	1939	18.9	24.27	0.947526	1	0.0447006	up	-0.0447006	down	5.19421	no	OK	453	162-1520(-)	gi|321461476|gb|EFX72508.1|	hypothetical protein DAPPUDRAFT_110732 [Daphnia pulex]	0.67	_	_	_	_	_	_	_	None	_
comp17381_c0_seq1	2589	3010.79	34.48	50.59	0.698493	1	0.255136	up	-0.255136	down	5.72814	no	OK	1196	_	_	_	_	_	_	_	_	_	_	_	_	_
comp17382_c0_seq1	3254.23	4674	92.95	203.2	0.394901	1	0.559628	up	-0.559628	down	6.2321	no	OK	142	1-426(-)	gi|198436627|ref|XP_002124291.1|	PREDICTED: uncharacterized protein LOC100186072 [Ciona intestinalis]	0.51	_	_	_	_	_	_	_	None	_
comp17386_c0_seq1	12640.2	19118.3	93.11	182.39	0.334034	1	0.634171	up	-0.634171	down	8.23467	no	OK	435	743-2047(-)	gi|3885968|gb|AAC78141.1|	phosphopyruvate hydratase [Penaeus monodon]	0.96	GO:0000287;GO:0009094;GO:0006571;GO:0004634;GO:0006094;GO:0006096;GO:0000015;GO:0000162	7070.XP_967559	similar to T21B10.2b	0.8814	COG0148	KOG2670	_	K01689	ENO, eno
comp17392_c0_seq1	7450.95	9115.38	54.7	88.81	0.616363	1	0.328397	up	-0.328397	down	7.29385	no	OK	183	1362-1910(-)	gi|292807619|gb|ADE42873.1|	ADP-ribosylation factor 1 [Marsupenaeus japonicus]	1	GO:0007264;GO:0005622;GO:0005525	7237.FBpp0274997	GA21036	1	COG1100	KOG0070	_	K07977	ARF
comp17393_c0_seq1	2864.84	3149.99	84.91	118.25	0.791185	1	0.174548	up	-0.174548	down	5.83104	no	OK	555	_	_	_	_	_	_	_	_	_	_	_	_	_
comp17395_c0_seq1	3978.49	3264.13	96.38	104.3	0.70595	1	-0.248111	down	0.248111	up	6.09639	no	OK	656	_	_	_	_	_	_	_	_	_	_	_	_	_
comp17397_c0_seq1	4427.42	1535.96	94.53	43.41	0.0261634	0.709421	-1.48992	down	1.48992	up	5.80911	no	OK	714	_	gi|507946144|ref|XP_004682089.1|	PREDICTED: interferon alpha-inducible protein 27-like protein 2B-like [Condylura cristata]	0.82	GO:0016021	9606.ENSP00000238609	interferon, alpha-inducible protein 27-like 2	0.7532	_	_	NOG79786	_	_
comp17398_c0_seq1	7665.19	8129.99	45.05	64.68	0.852465	1	0.12203	up	-0.12203	down	7.22386	no	OK	231	1714-2406(-)	gi|241573888|ref|XP_002403043.1|	B-cell receptor-associated protein, putative [Ixodes scapularis]	0.68	_	_	_	_	_	_	_	K14009	BCAP31, BAP31
comp17399_c0_seq1	1616.05	1157.85	46.42	43.42	0.503679	1	-0.443373	down	0.443373	up	4.71076	no	OK	559	_	_	_	_	_	_	_	_	_	_	_	_	_
comp17401_c0_seq1	12708	7407.96	79.45	62.8	0.259726	1	-0.741286	down	0.741286	up	7.5672	no	OK	475	698-2122(-)	gi|321468146|gb|EFX79132.1|	hypothetical protein DAPPUDRAFT_225197 [Daphnia pulex]	0.75	GO:0070011	_	_	_	_	_	_	K01285	PRCP
comp17405_c0_seq1	2046	1697	85.99	96.4	0.723978	1	-0.233351	down	0.233351	up	5.14391	no	OK	378	_	_	_	_	_	_	_	_	_	_	_	_	_
comp17408_c0_seq1	7556.61	3961.08	70.84	42.2	0.175482	1	-0.894054	down	0.894054	up	6.76185	no	OK	1869	_	_	_	_	_	_	_	_	_	_	_	_	_
comp17410_c0_seq1	3129.55	2338.21	32.38	29.17	0.560206	1	-0.38356	down	0.38356	up	5.69016	no	OK	1605	_	gi|321466838|gb|EFX77831.1|	hypothetical protein DAPPUDRAFT_305305 [Daphnia pulex]	0.75	_	7159.AAEL009964-PA	conserved hypothetical protein	0.78	_	KOG4326	_	_	_
comp17413_c0_seq1	21089.4	16359	699.8	682.65	0.615147	1	-0.329121	down	0.329121	up	8.46637	no	OK	508	_	gi|405955817|gb|EKC22774.1|	40S ribosomal protein S24 [Crassostrea gigas]	0.87	GO:0005840;GO:0042254;GO:0000166;GO:0006412;GO:0003735	69293.ENSGACP00000011540	ribosomal protein S24	0.8793	COG2004	KOG3424	NOG232429	_	_
comp17415_c0_seq1	26371.6	18321.3	441.47	383.12	0.456306	1	-0.488162	down	0.488162	up	8.72049	no	OK	177	385-915(-)	gi|470620201|ref|XP_004318392.1|	PREDICTED: 60S ribosomal protein L23 [Tursiops truncatus]	0.93	GO:0006415;GO:0022625;GO:0000184;GO:0006414;GO:0006614;GO:0006413;GO:0042254;GO:0022008;GO:0005730;GO:0005515;GO:0000022;GO:0006610;GO:0019083;GO:0003735	9258.ENSOANP00000001961	ribosomal protein L23 pseudogene 8	0.9764	COG0093	KOG0901	_	K02894	RP-L23e, RPL23
comp17417_c0_seq1	20187.5	16181	482.43	482.67	0.666761	1	-0.281844	down	0.281844	up	8.42446	no	OK	696	_	gi|308512650|gb|ADO32980.1|	ubiquitin b [Eriocheir sinensis]	1	GO:0000080;GO:0035666;GO:0048011;GO:0034134;GO:0005515;GO:0008543;GO:0003735;GO:0000209;GO:0042059;GO:0005654;GO:0070423;GO:0034130;GO:0000184;GO:0000084;GO:0006614;GO:0006413;GO:0045944;GO:0002479;GO:0007220;GO:0007219;GO:0019221;GO:0006367;GO:0010008;GO:0030666;GO:0022625;GO:0016044;GO:0006414;GO:0000122;GO:0042254;GO:0051437;GO:0030512;GO:0008063;GO:0061418;GO:0005886;GO:0034138;GO:0000216;GO:…	7070.D2A1G0	polyubiquitin	1	COG1552;COG5272	KOG0003	_	_	_
comp174192_c0_seq1	31	40	1.02	1.83	0.767877	1	0.354222	up	-0.354222	down	-0.552783	no	OK	462	_	_	_	_	_	_	_	_	_	_	_	_	_
comp17419_c0_seq1	57256.8	48878.2	424.71	457.9	0.770217	1	-0.190983	down	0.190983	up	9.9701	no	OK	292	260-1135(+)	gi|385724704|gb|AFI74356.1|	cold shock Y-box protein [Cherax quadricarinatus]	0.81	GO:0003677;GO:0006355	7070.XP_966594	similar to CG5654-PA	0.9293	COG1278	KOG3070	_	K09276	YBX1, NSEP1
comp17419_c0_seq2	33058.9	34253.1	243.56	314.61	0.892459	1	0.0884408	up	-0.0884408	down	9.315	no	OK	307	260-1180(+)	gi|385724704|gb|AFI74356.1|	cold shock Y-box protein [Cherax quadricarinatus]	0.77	GO:0003677;GO:0006355	7070.XP_966594	similar to CG5654-PA	0.9293	COG1278	KOG3070	_	K09276	YBX1, NSEP1
comp17420_c1_seq1	15071.2	10121	599.9	562.56	0.412899	1	-0.537098	down	0.537098	up	7.89318	no	OK	93	2-280(-)	_	_	_	_	_	_	_	_	_	_	None	_
comp17421_c0_seq1	18983.7	12950.5	763.91	641.75	0.432563	1	-0.514559	down	0.514559	up	8.23533	no	OK	94	128-409(+)	gi|110755033|ref|XP_001121282.1|	PREDICTED: 60S ribosomal protein L37a [Apis mellifera]	0.87	GO:0042254;GO:0000022;GO:0006412;GO:0022625;GO:0003735	7460.XP_001121282	ribosomal protein L37A	0.8681	COG1997	KOG0402	_	K02921	RP-L37Ae, RPL37A
comp17422_c0_seq1	33979.7	23252.2	583.08	496.51	0.436375	1	-0.510066	down	0.510066	up	9.07709	no	OK	293	77-955(-)	gi|288869508|ref|NP_001165861.1|	ribosomal protein S6 [Tribolium hypothetical protein TcasGA2_TC010830 [Tribolium castaneum]	0.89	GO:0006412;GO:0042274;GO:0022627;GO:0003735;GO:0006364	7070.NP_001165861	ribosomal protein S6	0.9019	COG2125	KOG1646	_	K02991	RP-S6e, RPS6
comp17423_c0_seq1	17101.9	13021.3	288.32	273.03	0.58678	1	-0.355946	down	0.355946	up	8.15215	no	OK	155	427-891(-)	gi|328899962|gb|AEB54653.1|	ubiquitin [Procambarus clarkii]	0.99	GO:0005840;GO:0042254;GO:0006412;GO:0003735	45351.JGI159364	hypothetical protein	1	COG5272;COG1998	KOG0004	_	K02977	RP-S27Ae, RPS27A
comp17425_c0_seq1	143376	151180	3492.71	4746.7	0.861862	1	0.11372	up	-0.11372	down	11.4447	no	OK	131	96-488(+)	gi|380005623|gb|AFD29289.1|	fatty acid binding protein 10 [Macrobrachium nipponense]	0.98	GO:0008289;GO:0006810;GO:0019082;GO:0005215	_	_	_	_	_	_	None	_
comp17426_c0_seq1	1.43241e+06	887062	24455.5	19415	0.31877	1	-0.654079	down	0.654079	up	14.417	no	OK	171	137-649(+)	gi|359372820|gb|AEV42254.1|	ferritin [Exopalaemon carinicauda]	0.89	GO:0006879;GO:0006826;GO:0004322;GO:0015994;GO:0008199;GO:0055114	31033.ENSTRUP00000036550	annotation not avaliable	0.7665	COG1528	KOG2332	_	K00522	FTH1
comp17427_c0_seq1	3.61768e+06	2.69143e+06	45957.4	42258.5	0.55171	1	-0.38943	down	0.38943	up	15.8623	no	OK	1292	_	gi|133916482|emb|CAM36311.1|	hypothetical protein [Thermobia domestica]	0.79	_	_	_	_	_	_	_	_	_
comp17428_c0_seq1	398687	218459	6857.97	5617.4	0.206637	1	-0.830633	down	0.830633	up	12.5059	no	OK	810	_	gi|292397858|gb|ADE27969.1|	hypothetical protein [Nylanderia nr. pubens LZ-2010]	0.59	_	_	_	_	_	_	_	_	_
comp17429_c0_seq1	12022.4	10220.4	134.75	164.2	0.763575	1	-0.197016	down	0.197016	up	7.71554	no	OK	190	242-811(+)	gi|328899290|gb|AEB54634.1|	receptor accessory protein 5 [Procambarus clarkii]	0.94	_	9913.ENSBTAP00000017009	Receptor expression-enhancing protein 5 ; May enhance the cell surface expression of odorant [...]	0.7517	COG5052	KOG1725	_	None	_
comp17429_c0_seq2	63968.1	71830.7	769.79	1163.62	0.754455	1	0.204491	up	-0.204491	down	10.3282	no	OK	185	262-816(+)	gi|328899290|gb|AEB54634.1|	receptor accessory protein 5 [Procambarus clarkii]	0.93	_	9823.ENSSSCP00000015113	receptor accessory protein 5	0.7755	COG5052	KOG1725	_	None	_
comp17433_c0_seq1	43473.8	39189.4	224.44	270.91	0.863521	1	-0.11241	down	0.11241	up	9.61005	no	OK	248	126-869(+)	gi|380003230|gb|AFD28290.1|	14-3-3-like protein [Eriocheir 14-3-3 [Portunus trituberculatus]	0.99	GO:0019904	7460.XP_623183	14-3-3 protein zeta	0.9652	COG5040	KOG0841	_	K06630	YWHA
comp17434_c0_seq1	11987.8	5422.24	315.39	187.65	0.094389	1	-1.10737	down	1.10737	up	7.35665	no	OK	600	_	_	_	_	_	_	_	_	_	_	_	_	_
comp17437_c0_seq1	20476.8	13986.5	510.34	437.12	0.434206	1	-0.512679	down	0.512679	up	8.34526	no	OK	664	_	gi|242011044|ref|XP_002426267.1|	60S ribosomal protein L17, putative [Pediculus humanus corporis]	0.81	GO:0042254;GO:0015934;GO:0006412;GO:0003735	7260.FBpp0245443	GK16300	0.8212	COG0091	KOG3353	_	_	_
comp17438_c0_seq1	21204.1	13190.7	550.39	428.36	0.323937	1	-0.647616	down	0.647616	up	8.34158	no	OK	199	44-640(-)	gi|380014771|ref|XP_003691391.1|	PREDICTED: 60S ribosomal protein L18-like [Apis florea]	0.87	GO:0005840;GO:0042254;GO:0006412;GO:0003735	7460.XP_392565	ribosomal protein L18	0.8723	COG1727	KOG1714	_	K02883	RP-L18e, RPL18
comp17440_c0_seq1	36514.2	28402.1	529.99	515.45	0.619214	1	-0.325196	down	0.325196	up	9.26001	no	OK	318	48-1001(-)	gi|268306372|gb|ACY95307.1|	ribosomal protein P0 [Manduca sexta]	0.85	GO:0005840;GO:0042254;GO:0006414;GO:0003735	7244.FBpp0227999	GJ13582	0.8265	COG0244	KOG0815	_	K02941	RP-LP0, RPLP0
comp174410_c0_seq1	34	38	0.94	1.4	0.92171	1	0.195007	up	-0.195007	down	-0.553448	no	OK	567	_	_	_	_	_	_	_	_	_	_	_	_	_
comp17441_c0_seq1	31482.5	22572.1	635.1	566.09	0.499068	1	-0.442728	down	0.442728	up	8.99509	no	OK	258	2-775(+)	gi|328683380|emb|CBL52984.1|	ribosomal protein S3 [Plecoglossus altivelis]	0.89	GO:0006284;GO:0006414;GO:0032587;GO:0019901;GO:0042254;GO:0005667;GO:0006917;GO:0003735;GO:0032088;GO:0003729;GO:0003906;GO:0045738;GO:0006415;GO:0000184;GO:0051536;GO:0006614;GO:0006413;GO:0003684;GO:0051059;GO:0019083;GO:0009790;GO:0022627;GO:0006919;GO:0004519	31033.ENSTRUP00000014737	ribosomal protein S3	0.8889	COG0092	KOG3181	_	K02985	RP-S3e, RPS3
comp17443_c0_seq1	23394.5	14614.2	625.56	482.53	0.328442	1	-0.641514	down	0.641514	up	8.48576	no	OK	203	22-630(-)	gi|91093863|ref|XP_967375.1|	PREDICTED: similar to ribosomal protein L19e [Tribolium castaneum]	0.85	GO:0005840;GO:0042254;GO:0006412;GO:0003735	7070.XP_967375	similar to CG2746-PA, isoform A	0.8938	COG2147	KOG1696	_	K02885	RP-L19e, RPL19
comp17444_c0_seq1	53675.8	42308.5	263.95	290.89	0.639856	1	-0.306087	down	0.306087	up	9.82435	no	OK	646	349-2286(+)	gi|307165845|gb|EFN60208.1|	Polyadenylate-binding protein 1 [Camponotus floridanus]	0.81	GO:0003723;GO:0000166	7425.XP_001604025	similar to poly A binding protein	0.7971	COG0724	KOG0123	_	K13126	PABPC
comp17447_c0_seq1	34358.2	20525	1614.73	1186.97	0.282396	1	-0.706064	down	0.706064	up	9.01539	no	OK	372	_	_	_	_	_	_	_	_	_	_	_	_	_
comp17448_c0_seq1	21960.5	15734	350.71	312.75	0.49822	1	-0.443724	down	0.443724	up	8.47502	no	OK	316	70-1017(-)	gi|71067609|gb|AAZ22828.1|	lymphoid organ expressed yellow head virus receptor protein [Penaeus monodon]	0.51	GO:0005840;GO:0007052	7237.FBpp0280656	GA20348	0.7561	_	KOG3434	_	K02891	RP-L22e, RPL22
comp17451_c0_seq1	4713.8	4165.58	51.58	62.27	0.830283	1	-0.141017	down	0.141017	up	6.39125	no	OK	315	324-1268(-)	gi|321459348|gb|EFX70402.1|	hypothetical protein DAPPUDRAFT_231613 [Daphnia pulex]	0.69	_	_	_	_	_	_	_	K15734	SDR16C5
comp17452_c0_seq1	334	1326	11.92	73	0.00332312	0.209796	2.02477	up	-2.02477	down	3.98384	no	OK	396	_	gi|379054800|gb|AFC88795.1|	phosphoenolpyruvate carboxykinase, partial [Macrobrachium rosenbergii]	1	GO:0016310;GO:0016301;GO:0006094;GO:0005525;GO:0004611	_	_	_	_	_	_	_	_
comp17455_c0_seq1	13347	12622.2	152.41	191.67	0.947316	1	-0.043425	down	0.043425	up	7.94009	no	OK	283	128-976(+)	gi|307352167|gb|ADJ94951.2|	voltage-dependent anion-selective channel [Eriocheir sinensis]	0.99	GO:0055085;GO:0008308;GO:0005741;GO:0044070	7070.XP_967480	similar to voltage-dependent anion-selective channel	0.8262	_	KOG3126	_	K15040	VDAC2
comp17457_c0_seq1	15776.3	11151.5	421.43	370.36	0.479816	1	-0.463155	down	0.463155	up	7.98967	no	OK	199	30-626(-)	gi|241093831|ref|XP_002409414.1|	ribosomal protein L11, putative [Ixodes scapularis]	0.9	GO:0005840;GO:0042254;GO:0006412;GO:0003735	6945.ISCW000476-PA	ribosomal protein L11, putative	0.9053	COG0094	KOG0397	_	K02868	RP-L11e, RPL11
comp17460_c0_seq1	103.04	112	1.52	2.12	0.850972	1	0.143507	up	-0.143507	down	1.03148	no	OK	194	138-719(+)	gi|156542185|ref|XP_001599827.1|	PREDICTED: splicing factor 45 [Nasonia vitripennis]	0.82	GO:1901363;GO:0097159	_	_	_	_	_	_	K12840	RBM17, SPF45
comp17463_c0_seq1	2890.65	1827.93	62.2	48.74	0.344784	1	-0.62341	down	0.62341	up	5.47584	no	OK	770	_	gi|210062961|gb|ACJ06431.1|	C-type lectin 3 [Fenneropenaeus chinensis]	0.56	_	_	_	_	_	_	_	_	_
comp17465_c0_seq1	3180.89	2902	44.28	50.87	0.88626	1	-0.0947073	down	0.0947073	up	5.84553	no	OK	1155	_	_	_	_	_	_	_	_	_	_	_	_	_
comp17467_c0_seq1	33274.2	25524	490.87	476.4	0.597803	1	-0.345279	down	0.345279	up	9.11707	no	OK	336	3-1010(+)	gi|321479310|gb|EFX90266.1|	hypothetical protein DAPPUDRAFT_299917 [Daphnia pulex]	0.84	GO:0005840;GO:0042254;GO:0006412;GO:0003735;GO:0008097	6945.ISCW017610-PA	60S ribosomal protein L5, putative	0.8451	COG0256	KOG0875	_	K02932	RP-L5e, RPL5
comp17468_c0_seq1	2607	2296	38.25	42.05	0.824656	1	-0.146535	down	0.146535	up	5.53461	no	OK	1098	_	_	_	_	_	_	_	_	_	_	_	_	_
comp17469_c0_seq1	4844.98	5157.98	89.6	120.32	0.845851	1	0.127857	up	-0.127857	down	6.56463	no	OK	148	94-537(+)	gi|371929005|gb|AEX59149.1|	ecdysteroid regulated-like protein [Litopenaeus vannamei]	0.68	_	_	_	_	_	_	_	None	_
comp17472_c0_seq1	7283.02	7406	73.19	96.1	0.925923	1	0.0612158	up	-0.0612158	down	7.11875	no	OK	353	402-1460(-)	gi|443694482|gb|ELT95603.1|	hypothetical protein CAPTEDRAFT_180307 [Capitella teleta]	0.84	GO:0055085;GO:0016021;GO:0005743	6945.ISCW014488-PA	Der_and-312 phosphate carrier protein, putative	0.8244	_	KOG0767	_	K15102	SLC25A3, PHC, PIC
comp17473_c0_seq1	23270.4	18107.3	276.81	273.89	0.619993	1	-0.32458	down	0.32458	up	8.6103	no	OK	312	173-1108(-)	gi|405978445|gb|EKC42834.1|	Epidermal retinal dehydrogenase 2 [Crassostrea gigas]	0.69	_	_	_	_	_	_	_	K15734	SDR16C5
comp17475_c0_seq1	18695.5	13844.6	462.54	427.12	0.54526	1	-0.3962	down	0.3962	up	8.2632	no	OK	131	61-453(+)	gi|238625711|gb|ACR48137.1|	ribosomal protein S24 [Rimicaris exoculata]	0.99	GO:0005840;GO:0042254;GO:0006412;GO:0003735	121224.XP_002422912	40S ribosomal protein S15A, putative	0.9462	COG0096	KOG1754	_	K02957	RP-S15Ae, RPS15A
comp17477_c0_seq1	5219.61	2500.42	131.72	85.63	0.121742	1	-1.02472	down	1.02472	up	6.18389	no	OK	607	_	_	_	_	_	_	_	_	_	_	_	_	_
comp17482_c0_seq1	4173.36	2711.28	82.27	69.44	0.37444	1	-0.58473	down	0.58473	up	6.02156	no	OK	803	_	_	_	_	_	_	_	_	_	_	_	_	_
comp17483_c0_seq1	14508.6	15542.9	291.26	412.02	0.834772	1	0.136575	up	-0.136575	down	8.15176	no	OK	118	68-421(+)	gi|501292366|dbj|BAN20468.1|	vacuolar ATP synthase subunit g [Riptortus pedestris]	0.88	GO:0016820;GO:0016471;GO:0015992	7460.XP_624346	vacuolar H[+] ATPase G-subunit	0.8421	_	KOG1772	_	K02152	ATPeVG, ATP6G1
comp17487_c0_seq1	21626.6	17455.7	189.33	185.42	0.677945	1	-0.27178	down	0.27178	up	8.52828	no	OK	550	3-1652(+)	gi|329565548|gb|AEB92164.1|	ATP synthase beta subunit [Penaeus monodon]	0.97	GO:0015986;GO:0045261;GO:0015991;GO:0005524;GO:0046933	8364.ENSXETP00000053137	Hypothetical protein MGC76033; Produces ATP from ADP in the presence of a proton gradient ac [...]	0.9272	COG0055	KOG1350	NOG125984	K02133	ATPeF1B, ATP5B
comp17488_c0_seq1	16162.8	12537.8	317.35	300.19	0.615352	1	-0.329031	down	0.329031	up	8.08246	no	OK	163	362-850(-)	gi|18700491|dbj|BAB85212.1|	ATP lipid-binding protein like protein [Marsupenaeus japonicus]	0.96	GO:0008289;GO:0015986;GO:0015991;GO:0045263;GO:0016021;GO:0015078	7165.AGAP000523-PA	AGAP000523-PA	0.9342	_	KOG3025	_	K02128	ATPeF0C, ATP5G
comp17490_c0_seq1	1221	1867	20	43.48	0.324866	1	0.651652	up	-0.651652	down	4.87236	no	OK	886	_	_	_	_	_	_	_	_	_	_	_	_	_
comp17491_c0_seq1	3355.89	2048	43.28	32.37	0.306112	1	-0.675141	down	0.675141	up	5.67138	no	OK	218	107-760(+)	gi|321461072|gb|EFX72107.1|	hypothetical protein DAPPUDRAFT_308541 [Daphnia pulex]	0.74	_	_	_	_	_	_	_	None	_
comp17492_c0_seq1	15289	12634.7	534.81	557.69	0.716199	1	-0.238012	down	0.238012	up	8.0435	no	OK	127	79-459(+)	gi|383861948|ref|XP_003706446.1|	PREDICTED: 60S ribosomal protein L31-like [Megachile rotundata]	0.83	GO:0005840;GO:0042254;GO:0006412;GO:0003735	6238.CBG19772	C. briggsae CBR-RPL-31 protein	0.844	COG2097	KOG0893	_	K02910	RP-L31e, RPL31
comp17493_c0_seq1	25260.3	16427	632.36	513	0.373774	1	-0.583427	down	0.583427	up	8.61944	no	OK	123	203-571(-)	gi|239505103|gb|ACR78697.1|	40S ribosomal protein S20 [Rimicaris exoculata]	0.97	GO:0042254;GO:0003723;GO:0006412;GO:0003735;GO:0015935	8364.ENSXETP00000012475	MGC89921 protein	0.9167	COG0051	KOG0900	_	K02969	RP-S20e, RPS20
comp17495_c0_seq1	6102.12	6676	59.78	78.41	0.799194	1	0.166945	up	-0.166945	down	6.91826	no	OK	324	740-1711(-)	gi|332183191|gb|AEE25938.1|	sodium potassium-transporting ATPase subunit beta [Litopenaeus vannamei]	0.87	GO:0005890;GO:0006813;GO:0006814	_	_	_	_	_	_	K01540	ATP1B
comp174976_c0_seq1	21	50	0.75	2.75	0.147385	1	1.33728	up	-1.33728	down	-0.589678	no	OK	397	_	gi|332023282|gb|EGI63536.1|	F-box only protein 33 [Acromyrmex echinatior]	0.53	_	_	_	_	_	_	_	_	_
comp17498_c0_seq1	24107.2	16732.7	228.4	199.16	0.454987	1	-0.489633	down	0.489633	up	8.59038	no	OK	191	1116-1688(-)	gi|506965393|gb|AGM32087.1|	40S ribosomal protein S10 [Coptotermes formosanus]	0.7	_	6945.ISCW023883-PA	40S ribosomal protein S10, putative	0.7647	COG5045	KOG3344	_	K02947	RP-S10e, RPS10
comp17500_c0_seq1	33373.7	24796.9	1080.3	1017.53	0.549987	1	-0.391354	down	0.391354	up	9.10129	no	OK	115	161-505(+)	gi|238683667|gb|ACR54112.1|	ribosomal protein P1 [Palaemonetes varians]	0.96	GO:0005840;GO:0042254;GO:0006414;GO:0003735;GO:0009792	7165.AGAP007740-PA	AGAP007740-PA	0.7925	COG2058	KOG1762	_	K02942	RP-LP1, RPLP1
comp17508_c0_seq1	1017.33	1731	45.06	102.17	0.225595	1	0.803651	up	-0.803651	down	4.70602	no	OK	122	2-370(+)	gi|109727161|gb|ABG45886.1|	heat shock cognate 70 [Macrobrachium nipponense]	1	GO:0005524;GO:0006950	_	_	_	_	_	_	K03283	HSPA1_8
comp17510_c0_seq1	3283	3352.87	47.46	66.08	0.919834	1	0.0668143	up	-0.0668143	down	5.97233	no	OK	1024	_	_	_	_	_	_	_	_	_	_	_	_	_
comp17512_c0_seq1	4015.57	3548.91	47.07	54.81	0.829933	1	-0.141478	down	0.141478	up	6.15983	no	OK	1311	_	_	_	_	_	_	_	_	_	_	_	_	_
comp17514_c0_seq1	143633	111582	1620.1	1711.53	0.617107	1	-0.327015	down	0.327015	up	11.2351	no	OK	341	1-1023(+)	gi|28971815|dbj|BAC65419.1|	cathepsin B [Pandalus borealis]	0.82	GO:0006508;GO:0004197;GO:0050790	_	_	_	_	_	_	K01363	CTSB
comp17515_c0_seq1	21995.4	14914	722.38	614.07	0.424762	1	-0.523303	down	0.523303	up	8.4442	no	OK	157	40-510(-)	gi|262401367|gb|ACY66586.1|	putative ribosomal protein S23e [Scylla paramamosain]	1	GO:0042254;GO:0006412;GO:0003735;GO:0015935	7460.XP_624651	similar to Ribosomal protein S23 CG8415-PA	0.993	COG0048	KOG1749	_	K02973	RP-S23e, RPS23
comp17516_c0_seq1	13237.6	10118.4	205.01	194.11	0.592646	1	-0.350489	down	0.350489	up	7.78507	no	OK	149	62-508(+)	gi|350538863|ref|NP_001232350.1|	putative ribosomal protein S16 [Taeniopygia guttata]	0.93	GO:0003723;GO:0006415;GO:0000184;GO:0042274;GO:0006414;GO:0006364;GO:0006614;GO:0006413;GO:0019083;GO:0003735;GO:0022627	9031.ENSGALP00000016800	ribosomal protein S16	0.9429	COG0103	KOG1753	_	K02960	RP-S16e, RPS16
comp17517_c0_seq1	22287.9	16560.5	642.45	593.51	0.550162	1	-0.391298	down	0.391298	up	8.51885	no	OK	163	46-534(+)	gi|328899546|gb|AEB54640.1|	ribosomal protein L24 [Procambarus clarkii]	0.86	GO:0005840	7217.FBpp0124854	GF21662	0.8121	COG2075	KOG1722	_	K02896	RP-L24e, RPL24
comp17521_c0_seq1	544	478	23.68	26.87	0.825417	1	-0.149193	down	0.149193	up	3.27206	no	OK	385	_	_	_	_	_	_	_	_	_	_	_	_	_
comp17521_c1_seq1	2528.94	1904.96	57.53	55.67	0.573057	1	-0.371622	down	0.371622	up	5.38719	no	OK	711	_	_	_	_	_	_	_	_	_	_	_	_	_
comp17528_c0_seq1	3995.19	3867.32	37.72	50.98	0.989065	1	-0.00971117	down	0.00971117	up	6.21679	no	OK	204	784-1395(-)	gi|189239223|ref|XP_973572.2|	PREDICTED: similar to DAZAP2-like protein [Tribolium castaneum]	0.65	_	_	_	_	_	_	_	None	_
comp17528_c0_seq2	4953.66	4291.99	46.7	57.26	0.796307	1	-0.169669	down	0.169669	up	6.44933	no	OK	200	784-1383(-)	gi|189239223|ref|XP_973572.2|	PREDICTED: similar to DAZAP2-like protein [Tribolium castaneum]	0.65	_	_	_	_	_	_	_	None	_
comp175329_c0_seq1	44	36	1.26	1.52	0.786774	1	-0.249117	down	0.249117	up	-0.403346	no	OK	504	_	_	_	_	_	_	_	_	_	_	_	_	_
comp17532_c0_seq1	4640	4717.98	112.47	149.18	0.926147	1	0.0613004	up	-0.0613004	down	6.46819	no	OK	127	128-508(-)	gi|156938905|gb|ABU97474.1|	profilin [Penaeus monodon]	0.67	_	_	_	_	_	_	_	K05759	PFN
comp17542_c0_seq1	529.65	356	9.86	8.3	0.424777	1	-0.536238	down	0.536238	up	3.0637	no	OK	873	_	_	_	_	_	_	_	_	_	_	_	_	_
comp17546_c0_seq1	430.03	297	11.34	11.3	0.465725	1	-0.500778	down	0.500778	up	2.7766	no	OK	547	_	_	_	_	_	_	_	_	_	_	_	_	_
comp17548_c0_seq1	1259.81	1537.19	16.62	25.71	0.624261	1	0.324771	up	-0.324771	down	4.72805	no	OK	242	368-1093(-)	gi|321457997|gb|EFX69073.1|	hypothetical protein DAPPUDRAFT_231717 [Daphnia pulex]	0.9	GO:0005634;GO:0019773;GO:0004298;GO:0006511;GO:0005737	7070.XP_973117	similar to proteasome zeta subunit	0.8833	COG0638	KOG0176	_	K02729	PSMA5
comp17549_c0_seq1	413	271	10.7	8.19	0.416515	1	-0.560938	down	0.560938	up	2.69028	no	OK	682	_	_	_	_	_	_	_	_	_	_	_	_	_
comp17558_c0_seq1	793	377	6.83	4.01	0.123381	1	-1.03654	down	1.03654	up	3.45944	no	OK	1881	_	_	_	_	_	_	_	_	_	_	_	_	_
comp17560_c0_seq1	1276	809	9.84	7.86	0.348867	1	-0.621636	down	0.621636	up	4.29707	no	OK	2050	_	_	_	_	_	_	_	_	_	_	_	_	_
comp17564_c0_seq1	7913.57	6753.07	114.58	127.87	0.77039	1	-0.191395	down	0.191395	up	7.11496	no	OK	216	428-1075(-)	gi|478415060|gb|AGI97279.1|	activating transcription factor 4 [Litopenaeus vannamei]	0.72	_	_	_	_	_	_	_	K04374	ATF4, CREB2
comp17573_c0_seq1	478.6	296	7.47	6.3	0.337272	1	-0.653281	down	0.653281	up	2.86806	no	OK	955	_	_	_	_	_	_	_	_	_	_	_	_	_
comp17576_c0_seq1	1795	2512.94	38.82	69.3	0.429154	1	0.521182	up	-0.521182	down	5.35191	no	OK	127	363-743(-)	gi|42794532|gb|AAS45710.1|	heat shock protein 70 [Macrobrachium rosenbergii]	1	GO:0005524;GO:0006950	_	_	_	_	_	_	K03283	HSPA1_8
comp17584_c0_seq1	1057	845	8.01	8.58	0.667345	1	-0.285887	down	0.285887	up	4.16579	no	OK	69	1299-1505(-)	_	_	_	_	_	_	_	_	_	_	None	_
comp17591_c0_seq1	369.05	441	5.9	9	0.678075	1	0.286879	up	-0.286879	down	2.93935	no	OK	983	_	_	_	_	_	_	_	_	_	_	_	_	_
comp17593_c0_seq1	682.93	563	7.07	7.36	0.726749	1	-0.236629	down	0.236629	up	3.55742	no	OK	470	2-1411(+)	gi|260791726|ref|XP_002590879.1|	hypothetical protein BRAFLDRAFT_285261 [Branchiostoma floridae]	0.82	GO:0005654;GO:0000398;GO:0005730;GO:0019048;GO:0005689;GO:0071013;GO:0003676	7739.JGI269858	hypothetical protein	0.8305	COG5182	KOG2330	_	K12829	SF3B2, SAP145, CUS1
comp175968_c0_seq1	75	70	1.5	1.95	0.914639	1	-0.080834	down	0.080834	up	0.46522	no	OK	740	_	_	_	_	_	_	_	_	_	_	_	_	_
comp17596_c0_seq1	1012	944	31.4	37.82	0.925196	1	-0.0630619	down	0.0630619	up	4.2091	no	OK	120	166-525(-)	gi|114052775|ref|NP_001040275.1|	ring box protein [Bombyx mori]	0.93	GO:0008270;GO:0016874	7070.D2A2S1	similar to ring finger	0.9794	COG5194	KOG2930	_	K03868	RBX1, ROC1
comp175997_c0_seq1	16	56	0.51	2.34	0.0490758	0.965927	1.81231	up	-1.81231	down	-0.547464	no	OK	501	_	_	_	_	_	_	_	_	_	_	_	_	_
comp17599_c0_seq1	414.01	435	6.89	9.14	0.870876	1	0.111822	up	-0.111822	down	3.00782	no	OK	225	138-812(-)	gi|383864747|ref|XP_003707839.1|	PREDICTED: uncharacterized protein LOC100880283 [Megachile rotundata]	0.56	_	_	_	_	_	_	_	None	_
comp17604_c0_seq1	178	108	6.23	4.92	0.349193	1	-0.681111	down	0.681111	up	1.43189	no	OK	462	_	_	_	_	_	_	_	_	_	_	_	_	_
comp176138_c0_seq1	32	31.01	1.34	1.55	1	1	0.0366832	up	-0.0366832	down	-0.724045	no	OK	89	3-269(+)	_	_	_	_	_	_	_	_	_	_	None	_
comp17621_c0_seq1	387	375	2.75	3.52	0.991008	1	-0.00805706	down	0.00805706	up	2.85319	no	OK	2100	_	_	_	_	_	_	_	_	_	_	_	_	_
comp17623_c0_seq1	829	743.05	32.19	33.8	0.863373	1	-0.116997	down	0.116997	up	3.89346	no	OK	465	_	gi|126344552|ref|XP_001378524.1|	PREDICTED: hypothetical protein LOC100028506 [Monodelphis domestica]	0.92	GO:0016021	6945.ISCW003402-PA	protein NEF1, putative	0.8689	_	KOG4452	_	_	_
comp17624_c0_seq1	4917.54	5196.07	39.33	55.45	0.85935	1	0.116575	up	-0.116575	down	6.58062	no	OK	396	690-1877(-)	gi|405971724|gb|EKC36544.1|	A disintegrin and metalloproteinase with thrombospondin motifs 16 [Crassostrea gigas]	0.4	_	_	_	_	_	_	_	None	_
comp176271_c0_seq1	21	41	0.73	1.88	0.298081	1	1.01887	up	-1.01887	down	-0.813433	no	OK	471	_	_	_	_	_	_	_	_	_	_	_	_	_
comp17633_c0_seq1	822	917	6.25	9.75	0.774575	1	0.193354	up	-0.193354	down	4.04024	no	OK	267	1021-1821(-)	gi|195349555|ref|XP_002041308.1|	GM10209 [Drosophila sechellia]	0.62	_	_	_	_	_	_	_	K06508	CD81, TAPA1
comp17634_c0_seq1	2955	2487.95	23.98	26.39	0.748509	1	-0.211364	down	0.211364	up	5.68491	no	OK	556	2-1669(+)	gi|251825189|gb|ACT20728.1|	hypothetical protein [Daphnia pulex]	0.86	GO:0008762;GO:0006040;GO:0050660;GO:0055114	51511.ENSCSAVP00000017455	annotation not avaliable	0.8039	COG0277	KOG1262	_	None	_
comp17644_c0_seq1	663	462	12.77	10.99	0.469662	1	-0.485594	down	0.485594	up	3.4098	no	OK	152	151-606(+)	gi|291241353|ref|XP_002740577.1|	PREDICTED: hypothetical protein [Saccoglossus kowalevskii]	0.74	_	9823.ENSSSCP00000011504	Protein fucU homolog	0.7724	COG4154	_	_	None	_
comp17648_c0_seq1	1482	1296.81	35.98	39.38	0.814891	1	-0.156167	down	0.156167	up	4.71465	no	OK	180	145-684(-)	gi|3915093|sp|Q94571.1|TBB2_HOMAM	RecName: Full=Tubulin beta-2 chain; AltName: Full=Beta-II tubulin beta-II tubulin [Homarus americanus]	1	GO:0005874;GO:0006184;GO:0005200;GO:0005737;GO:0003924;GO:0051258;GO:0007017;GO:0005525	_	_	_	_	_	_	K07375	TUBB
comp17654_c0_seq1	1498	731	10.06	5.95	0.136551	1	-0.995381	down	0.995381	up	4.39257	no	OK	2432	_	_	_	_	_	_	_	_	_	_	_	_	_
comp17659_c0_seq1	32	44	1.19	2.18	0.63737	1	0.490126	up	-0.490126	down	-0.474181	no	OK	437	_	_	_	_	_	_	_	_	_	_	_	_	_
comp17661_c0_seq1	787	605	17.65	18.27	0.606195	1	-0.346139	down	0.346139	up	3.71659	no	OK	685	_	_	_	_	_	_	_	_	_	_	_	_	_
comp17670_c0_seq1	9112.09	9008.04	132.88	172.19	0.975145	1	0.0206943	up	-0.0206943	down	7.42124	no	OK	222	132-797(+)	gi|349502991|gb|AEP84098.1|	O-methyltransferase [Penaeus monodon]	0.89	GO:0016206;GO:0006570;GO:0032259	_	_	_	_	_	_	K00588	E2.1.1.104
comp17671_c0_seq1	579.03	393.8	6.93	5.84	0.44564	1	-0.520054	down	0.520054	up	3.2004	no	OK	1354	_	_	_	_	_	_	_	_	_	_	_	_	_
comp17673_c0_seq1	1722.03	1576.46	38.2	45.34	0.891909	1	-0.0905337	down	0.0905337	up	4.96261	no	OK	713	_	gi|340720923|ref|XP_003398878.1|	PREDICTED: zinc finger protein 268-like [Bombus terrestris]	0.91	GO:0005840;GO:0042254;GO:0003723;GO:0005730;GO:0008270	7425.XP_001601361	similar to hoip-prov protein	0.9194	COG1358	KOG3387	_	_	_
comp17674_c0_seq1	384	328	10.82	11.79	0.781072	1	-0.189886	down	0.189886	up	2.75038	no	OK	580	_	_	_	_	_	_	_	_	_	_	_	_	_
comp17677_c0_seq1	145.02	25	5.83	1.37	0.00157806	0.130698	-2.54323	down	2.54323	up	0.674546	no	OK	390	_	_	_	_	_	_	_	_	_	_	_	_	_
comp17678_c0_seq1	7425	7189.07	66.56	83.11	0.989569	1	-0.00894794	down	0.00894794	up	7.11081	no	OK	1724	_	_	_	_	_	_	_	_	_	_	_	_	_
comp17682_c0_seq1	305.83	375.02	5.21	8.1	0.6314	1	0.333964	up	-0.333964	down	2.69147	no	OK	943	_	_	_	_	_	_	_	_	_	_	_	_	_
comp176944_c0_seq1	56	44	1.15	1.13	0.708588	1	-0.307563	down	0.307563	up	-0.0817617	no	OK	786	_	_	_	_	_	_	_	_	_	_	_	_	_
comp17694_c0_seq1	281	156	7.61	4.98	0.250632	1	-0.804674	down	0.804674	up	2.03935	no	OK	649	_	_	_	_	_	_	_	_	_	_	_	_	_
comp176955_c0_seq1	24	26	0.95	1.42	1	1	0.149735	up	-0.149735	down	-1.07979	no	OK	398	_	_	_	_	_	_	_	_	_	_	_	_	_
comp17696_c0_seq1	392	536	3.21	5.9	0.470019	1	0.488101	up	-0.488101	down	3.13679	no	OK	1821	_	_	_	_	_	_	_	_	_	_	_	_	_
comp17706_c0_seq1	237	221	10.3	12.29	0.940524	1	-0.0638868	down	0.0638868	up	2.10832	no	OK	389	_	_	_	_	_	_	_	_	_	_	_	_	_
comp17707_c0_seq1	113	72	4.3	4.25	0.42521	1	-0.596827	down	0.596827	up	0.796238	no	OK	373	_	_	_	_	_	_	_	_	_	_	_	_	_
comp17708_c0_seq1	543.07	347.01	9.41	7.32	0.366726	1	-0.606561	down	0.606561	up	3.07302	no	OK	961	_	_	_	_	_	_	_	_	_	_	_	_	_
comp17709_c0_seq1	255	118	8.81	5.04	0.131065	1	-1.07693	down	1.07693	up	1.8167	no	OK	493	_	_	_	_	_	_	_	_	_	_	_	_	_
comp177113_c0_seq1	37	15	1.59	0.84	0.241983	1	-1.10899	down	1.10899	up	-1.02767	no	OK	388	_	_	_	_	_	_	_	_	_	_	_	_	_
comp17711_c0_seq1	1320	1022.83	52.72	51.31	0.617483	1	-0.331743	down	0.331743	up	4.46724	no	OK	429	_	gi|321460124|gb|EFX71170.1|	hypothetical protein DAPPUDRAFT_327432 [Daphnia pulex]	0.8	GO:0000502	6945.ISCW014665-PA	26S proteasome complex subunit DSS1, putative	0.9167	_	KOG4764	NOG264034;NOG228902;NOG274762	_	_
comp17726_c0_seq1	220.48	131.3	5.42	3.87	0.323541	1	-0.697642	down	0.697642	up	1.73127	no	OK	702	_	_	_	_	_	_	_	_	_	_	_	_	_
comp17727_c0_seq1	716	816	10.83	17.58	0.736634	1	0.225718	up	-0.225718	down	3.85843	no	OK	278	120-956(+)	gi|46561746|gb|AAT01078.1|	putative fructose 1,6-bisphosphate aldolase [Homalodisca vitripennis]	0.92	GO:0006094;GO:0006000;GO:0004332;GO:0006096;GO:0006020;GO:0006013;GO:0006098;GO:0015976	7260.FBpp0242459	GK13316	0.9098	COG3588	KOG1557	_	K01623	ALDO, fbaB
comp17729_c0_seq1	367	360	8.16	10.36	1	1	0.00553992	up	-0.00553992	down	2.78364	no	OK	128	255-638(-)	gi|471235126|ref|XP_004039502.1|	hypothetical protein IMG5_020530 [Ichthyophthirius multifiliis]	0.71	_	67593.JGI122304	annotation not available	0.8	_	KOG3581	_	None	_
comp17730_c0_seq1	731	455	14.57	11.1	0.338193	1	-0.644991	down	0.644991	up	3.48617	no	OK	118	354-707(-)	gi|118777903|ref|XP_564724.2|	AGAP007534-PD [Anopheles gambiae str. PEST]	0.67	_	_	_	_	_	_	_	None	_
comp17732_c0_seq1	7266.26	4084.99	157.46	114.45	0.228288	1	-0.793848	down	0.793848	up	6.74124	no	OK	743	_	gi|121511992|gb|ABM55447.1|	ribosome-associated membrane protein [Xenopsylla cheopis]	0.92	_	7165.AGAP001548-PA	AGAP001548-PA	0.9531	_	KOG3491	_	_	_
comp17733_c0_seq1	889	1010	5.1	7.56	0.736605	1	0.222862	up	-0.222862	down	4.16748	no	OK	155	93-557(+)	gi|115498197|gb|ABI98678.1|	ubiquitin-conjugating enzyme [Litopenaeus vannamei]	1	GO:0016567;GO:0004842	7070.XP_971805	PREDICTED: similar to ubiquitin-conjugating enzyme E2I [Tribolium castaneum].	0.9545	COG5078	KOG0422	_	K04552	UBE2L3, UBCH7
comp17740_c0_seq1	1894	1863	66.46	84.62	0.984587	1	0.0142181	up	-0.0142181	down	5.15165	no	OK	469	_	gi|342326346|gb|AEL23088.1|	small nuclear ribonucleoprotein polypeptide G [Cherax quadricarinatus]	0.95	GO:0004148;GO:0006094;GO:0006096;GO:0006118;GO:0006566;GO:0006563;GO:0003676;GO:0006099;GO:0030529;GO:0006544	7165.AGAP002706-PA	AGAP002706-PA	0.8143	COG1958	KOG1780	_	_	_
comp17741_c0_seq1	339	362	6.64	8.88	0.863902	1	0.12753	up	-0.12753	down	2.73191	no	OK	836	_	_	_	_	_	_	_	_	_	_	_	_	_
comp17743_c0_seq1	731.65	654.19	8.71	10.66	0.855152	1	-0.125206	down	0.125206	up	3.71173	no	OK	413	3-1244(+)	gi|242020088|ref|XP_002430488.1|	Hrp65 protein, putative [Pediculus humanus corporis]	0.72	GO:1901363;GO:0097159	7460.XP_001121935	similar to no on or off transient A CG4211-PB, isoform B	0.7669	_	KOG0115	_	K13219	SFPQ, PSF
comp17745_c0_seq1	160	164.95	6.15	9.03	0.938492	1	0.072656	up	-0.072656	down	1.61608	no	OK	391	_	_	_	_	_	_	_	_	_	_	_	_	_
comp17746_c0_seq1	6934.01	4086.01	217.03	145.01	0.270343	1	-0.725673	down	0.725673	up	6.69908	no	OK	88	125-388(+)	gi|349502993|gb|AEP84099.1|	acyl-CoA-binding protein [Penaeus monodon]	0.92	GO:0000062	7425.XP_001605849	similar to ENSANGP00000031876	0.8353	COG4281	KOG0817	_	None	_
comp17747_c0_seq1	5332.02	4791	68.47	81.6	0.859106	1	-0.116781	down	0.116781	up	6.58055	no	OK	111	159-491(+)	gi|91092962|ref|XP_972771.1|	PREDICTED: similar to Protein translation factor SUI1 homolog [Tribolium castaneum]	0.95	GO:0005840;GO:0006446;GO:0003743	7070.XP_972771	similar to Protein translation factor SUI1 homolog	0.9545	COG0023	KOG1770	_	K03113	EIF1, SUI1
comp17748_c0_seq1	222.82	124	8.36	5.97	0.2584	1	-0.80052	down	0.80052	up	1.70592	no	OK	442	_	_	_	_	_	_	_	_	_	_	_	_	_
comp177492_c0_seq1	17	26	0.73	1.44	0.545915	1	0.719867	up	-0.719867	down	-1.32948	no	OK	392	_	_	_	_	_	_	_	_	_	_	_	_	_
comp17761_c0_seq1	63	137	0.84	2.55	0.139094	1	1.11857	up	-1.11857	down	0.925445	no	OK	1081	_	_	_	_	_	_	_	_	_	_	_	_	_
comp17766_c0_seq1	167	176	1.12	1.68	0.903268	1	0.104068	up	-0.104068	down	1.70268	no	OK	2098	_	_	_	_	_	_	_	_	_	_	_	_	_
comp17767_c0_seq1	1076	871	14.83	14.17	0.691956	1	-0.265884	down	0.265884	up	4.20191	no	OK	1231	_	_	_	_	_	_	_	_	_	_	_	_	_
comp17768_c0_seq1	45	48	0.87	1.19	0.93615	1	0.161034	up	-0.161034	down	-0.199899	no	OK	824	_	_	_	_	_	_	_	_	_	_	_	_	_
comp17772_c0_seq1	40	24	1.36	1.04	0.445397	1	-0.688494	down	0.688494	up	-0.726911	no	OK	486	_	_	_	_	_	_	_	_	_	_	_	_	_
comp17773_c0_seq1	118	123	1.76	2.35	0.892399	1	0.108362	up	-0.108362	down	1.19527	no	OK	354	1-1065(+)	_	_	_	_	_	_	_	_	_	_	None	_
comp17774_c0_seq1	121	111	1.23	1.47	0.971953	1	-0.0620118	down	0.0620118	up	1.13345	no	OK	1507	_	_	_	_	_	_	_	_	_	_	_	_	_
comp17777_c0_seq1	55	60	0.76	1.14	0.947666	1	0.135622	up	-0.135622	down	0.134445	no	OK	1067	_	_	_	_	_	_	_	_	_	_	_	_	_
comp17781_c0_seq1	23	40	0.62	1.48	0.445397	1	0.761786	up	-0.761786	down	-0.721179	no	OK	568	_	_	_	_	_	_	_	_	_	_	_	_	_
comp17786_c0_seq1	191	172	1.56	2.06	0.871868	1	-0.121108	down	0.121108	up	1.7829	no	OK	426	107-1384(-)	gi|262401017|gb|ACY66411.1|	map kinase-interacting serine/threonine [Scylla paramamosain]	0.98	GO:0004674;GO:0005524;GO:0009069;GO:0006468	7460.XP_395927	LK6 protein kinase	0.872	COG0515	KOG0607	_	K04372	MKNK, MNK
comp17788_c0_seq1	12	24	0.44	1.17	0.394643	1	1.00698	up	-1.00698	down	-1.55121	no	OK	440	_	_	_	_	_	_	_	_	_	_	_	_	_
comp17792_c0_seq1	77	33	1.75	1	0.130701	1	-1.19817	down	1.19817	up	0.0253273	no	OK	687	_	_	_	_	_	_	_	_	_	_	_	_	_
comp177952_c0_seq1	49	72	0.74	1.62	0.480463	1	0.616932	up	-0.616932	down	0.185671	no	OK	915	_	_	_	_	_	_	_	_	_	_	_	_	_
comp17804_c0_seq1	45	48	1.57	2.29	0.93615	1	0.161034	up	-0.161034	down	-0.199899	no	OK	447	_	_	_	_	_	_	_	_	_	_	_	_	_
comp17807_c0_seq1	583.03	344.09	9.04	7.46	0.283127	1	-0.725486	down	0.725486	up	3.12939	no	OK	217	211-861(-)	gi|91076370|ref|XP_967715.1|	PREDICTED: similar to Ras-related protein Rab-27A (Rab-27) (GTP-binding protein Ram) (Ram p25) [Tribolium castaneum]	0.83	GO:0042995;GO:0005770;GO:0001909;GO:0002285;GO:0006950;GO:0016023;GO:0032400;GO:0043299;GO:0051904;GO:0007264;GO:0002449;GO:0005525;GO:0015031	7070.XP_967715	similar to Ras-related protein Rab-27A (Rab-27) (GTP-binding protein Ram) (Ram p25)	0.8889	COG1100	KOG0081	_	K07885	RAB27A
comp17841_c0_seq1	1769	1851.35	12.54	17.92	0.876605	1	0.104193	up	-0.104193	down	5.09825	no	OK	515	486-2030(-)	gi|380011928|ref|XP_003690044.1|	PREDICTED: LOW QUALITY PROTEIN: protein LTV1 homolog [Apis florea]	0.62	_	_	_	_	_	_	_	K14798	LTV1
comp17845_c0_seq1	34	24	1.52	1.45	0.638759	1	-0.457208	down	0.457208	up	-0.86797	no	OK	359	_	_	_	_	_	_	_	_	_	_	_	_	_
comp17849_c0_seq1	134	216	1.14	2.6	0.308886	1	0.723905	up	-0.723905	down	1.73115	no	OK	345	533-1567(-)	gi|66507739|ref|XP_395533.2|	PREDICTED: cysteine and histidine-rich domain-containing protein [Apis mellifera]	0.63	_	_	_	_	_	_	_	None	_
comp178633_c0_seq1	26	42	0.84	1.92	0.467852	1	0.718156	up	-0.718156	down	-0.633819	no	OK	465	_	_	_	_	_	_	_	_	_	_	_	_	_
comp17865_c0_seq1	27	37	1.01	1.94	0.745262	1	0.393609	up	-0.393609	down	-0.722612	no	OK	414	_	_	_	_	_	_	_	_	_	_	_	_	_
comp17874_c0_seq1	54	75	0.9	1.66	0.550667	1	0.526167	up	-0.526167	down	0.300769	no	OK	920	_	_	_	_	_	_	_	_	_	_	_	_	_
comp17877_c0_seq1	48	27	1.96	1.3	0.392904	1	-0.730285	down	0.730285	up	-0.47932	no	OK	439	_	_	_	_	_	_	_	_	_	_	_	_	_
comp17893_c0_seq1	42.06	34	1.52	1.61	0.77773	1	-0.264099	down	0.264099	up	-0.477392	no	OK	449	_	_	_	_	_	_	_	_	_	_	_	_	_
comp17894_c0_seq1	72	57	1.32	1.38	0.672668	1	-0.322767	down	0.322767	up	0.274216	no	OK	846	_	_	_	_	_	_	_	_	_	_	_	_	_
comp179029_c0_seq1	30	13	1.11	0.64	0.219277	1	-1.25068	down	1.25068	up	-1.33584	no	OK	443	_	_	_	_	_	_	_	_	_	_	_	_	_
comp17919_c0_seq1	23	40	0.86	2.13	0.445397	1	0.761786	up	-0.761786	down	-0.721179	no	OK	405	_	_	_	_	_	_	_	_	_	_	_	_	_
comp17927_c0_seq1	34	27	1.21	1.15	0.824298	1	-0.238975	down	0.238975	up	-0.770946	no	OK	496	_	_	_	_	_	_	_	_	_	_	_	_	_
comp17928_c0_seq1	62	38	1.59	1.24	0.407523	1	-0.662132	down	0.662132	up	-0.0833596	no	OK	634	_	_	_	_	_	_	_	_	_	_	_	_	_
comp17931_c0_seq1	22	34.99	0.74	1.56	0.545468	1	0.653244	up	-0.653244	down	-0.914369	no	OK	474	_	_	_	_	_	_	_	_	_	_	_	_	_
comp17936_c0_seq1	48	37	1.1	1.08	0.66464	1	-0.373279	down	0.373279	up	-0.333515	no	OK	702	_	_	_	_	_	_	_	_	_	_	_	_	_
comp17938_c0_seq1	53	70	0.9	1.42	0.614163	1	0.462253	up	-0.462253	down	0.208795	no	OK	1008	_	_	_	_	_	_	_	_	_	_	_	_	_
comp17946_c0_seq1	305.87	307.92	7.9	10.3	0.955534	1	0.0465792	up	-0.0465792	down	2.53818	no	OK	143	1-429(+)	gi|194892940|ref|XP_001977771.1|	GG18057 [Drosophila erecta]	0.78	GO:0042254;GO:0006412;GO:0005763;GO:0003735	7245.FBpp0262399	GE17389	0.8276	COG0199	KOG1741	_	None	_
comp179485_c0_seq1	57	56	1.24	1.78	1	1	0.0369267	up	-0.0369267	down	0.0833395	no	OK	652	_	_	_	_	_	_	_	_	_	_	_	_	_
comp17963_c0_seq1	44	30	1.54	1.29	0.562502	1	-0.508254	down	0.508254	up	-0.516871	no	OK	489	_	_	_	_	_	_	_	_	_	_	_	_	_
comp17976_c0_seq1	96	153.01	1.27	2.95	0.318877	1	0.716106	up	-0.716106	down	1.24552	no	OK	264	277-1068(-)	gi|307181191|gb|EFN68891.1|	2-aminoethanethiol dioxygenase [Camponotus floridanus]	0.56	_	_	_	_	_	_	_	K10712	ADO
comp17978_c0_seq1	64	59	1.56	1.79	0.950626	1	-0.055406	down	0.055406	up	0.229731	no	OK	680	_	_	_	_	_	_	_	_	_	_	_	_	_
comp17987_c0_seq1	87	127	0.79	1.66	0.426486	1	0.575098	up	-0.575098	down	1.03381	no	OK	1540	_	_	_	_	_	_	_	_	_	_	_	_	_
comp17990_c0_seq1	2307	1598	12.07	11.71	0.454781	1	-0.49299	down	0.49299	up	5.20417	no	OK	2689	_	gi|242013209|ref|XP_002427307.1|	hypothetical protein Phum_PHUM308880 [Pediculus humanus corporis]	0.91	_	_	_	_	_	_	_	_	_
comp179912_c0_seq1	29	20	1.19	1.07	0.683327	1	-0.438863	down	0.438863	up	-1.14079	no	OK	400	_	_	_	_	_	_	_	_	_	_	_	_	_
comp179920_c0_seq1	91	88	1.31	1.55	1	1	-0.0267254	down	0.0267254	up	0.767519	no	OK	101	95-397(-)	_	_	_	_	_	_	_	_	_	_	None	_
comp17992_c0_seq1	116	89	1.73	1.73	0.662457	1	-0.359509	down	0.359509	up	0.946295	no	OK	1038	_	_	_	_	_	_	_	_	_	_	_	_	_
comp179943_c0_seq1	56	47	1.14	1.41	0.828551	1	-0.183367	down	0.183367	up	-0.0246143	no	OK	691	_	_	_	_	_	_	_	_	_	_	_	_	_
comp17997_c0_seq1	40	31	1.42	1.51	0.767877	1	-0.280742	down	0.280742	up	-0.555444	no	OK	440	_	_	_	_	_	_	_	_	_	_	_	_	_
comp180001_c0_seq1	33	38	1.06	1.64	0.84052	1	0.281147	up	-0.281147	down	-0.593741	no	OK	487	_	_	_	_	_	_	_	_	_	_	_	_	_
comp18010_c0_seq1	172	183	2.04	2.91	0.869157	1	0.134176	up	-0.134176	down	1.75232	no	OK	425	2-1279(+)	gi|157116322|ref|XP_001658420.1|	hypothetical protein AaeL_AAEL007538 [Aedes aegypti]	0.6	_	_	_	_	_	_	_	K08883	TRIM33
comp18022_c0_seq1	526.71	288	16.39	10.86	0.221241	1	-0.830656	down	0.830656	up	2.93972	no	OK	555	_	_	_	_	_	_	_	_	_	_	_	_	_
comp18026_c0_seq1	278	237	5.78	7.06	0.790945	1	-0.198654	down	0.198654	up	2.28024	no	OK	694	_	_	_	_	_	_	_	_	_	_	_	_	_
comp18029_c0_seq1	89	116	1.25	1.98	0.550817	1	0.433652	up	-0.433652	down	0.95057	no	OK	57	341-511(-)	_	_	_	_	_	_	_	_	_	_	None	_
comp18033_c0_seq1	111	67	2.32	1.83	0.364792	1	-0.678711	down	0.678711	up	0.764129	no	OK	756	_	_	_	_	_	_	_	_	_	_	_	_	_
comp18035_c0_seq1	58	112	0.99	2.58	0.202197	1	0.980431	up	-0.980431	down	0.690178	no	OK	895	_	_	_	_	_	_	_	_	_	_	_	_	_
comp18037_c0_seq1	114	166	5.14	9.63	0.421769	1	0.577294	up	-0.577294	down	1.40833	no	OK	368	_	_	_	_	_	_	_	_	_	_	_	_	_
comp18039_c0_seq1	50	29	1.88	1.48	0.351957	1	-0.788576	down	0.788576	up	-0.442106	no	OK	416	_	_	_	_	_	_	_	_	_	_	_	_	_
comp18041_c0_seq1	35	21	1.37	1.06	0.394949	1	-0.795726	down	0.795726	up	-0.919803	no	OK	417	_	_	_	_	_	_	_	_	_	_	_	_	_
comp18042_c0_seq1	58	41	1.5	1.45	0.54165	1	-0.493648	down	0.493648	up	-0.111743	no	OK	602	_	_	_	_	_	_	_	_	_	_	_	_	_
comp18046_c0_seq1	88	51	1.42	1.06	0.362123	1	-0.716386	down	0.716386	up	0.401549	no	OK	973	_	_	_	_	_	_	_	_	_	_	_	_	_
comp18050_c0_seq1	86	136	3.81	7.48	0.335217	1	0.695209	up	-0.695209	down	1.07398	no	OK	391	_	_	_	_	_	_	_	_	_	_	_	_	_
comp18051_c0_seq1	57	37	1.27	1.19	0.467814	1	-0.593518	down	0.593518	up	-0.203287	no	OK	644	_	_	_	_	_	_	_	_	_	_	_	_	_
comp18059_c0_seq1	219	276	1.27	2.35	0.607472	1	0.363681	up	-0.363681	down	2.23217	no	OK	2333	_	_	_	_	_	_	_	_	_	_	_	_	_
comp18065_c0_seq1	47	33	1.88	1.73	0.526087	1	-0.540767	down	0.540767	up	-0.404589	no	OK	412	_	_	_	_	_	_	_	_	_	_	_	_	_
comp18067_c0_seq1	49	20	1.5	0.78	0.169557	1	-1.20575	down	1.20575	up	-0.64141	no	OK	536	_	_	_	_	_	_	_	_	_	_	_	_	_
comp18078_c0_seq1	45	15	1.85	0.83	0.12613	1	-1.39486	down	1.39486	up	-0.822376	no	OK	385	_	_	_	_	_	_	_	_	_	_	_	_	_
comp180880_c0_seq1	22	23	0.9	1.3	1	1	0.159319	up	-0.159319	down	-1.20007	no	OK	382	_	_	_	_	_	_	_	_	_	_	_	_	_
comp18088_c0_seq1	39	29	1.3	1.34	0.605363	1	-0.47026	down	0.47026	up	-0.638649	no	OK	457	_	_	_	_	_	_	_	_	_	_	_	_	_
comp18097_c0_seq1	162	115	2.97	2.68	0.5506	1	-0.442991	down	0.442991	up	1.39226	no	OK	873	_	_	_	_	_	_	_	_	_	_	_	_	_
comp18103_c0_seq1	148	164	0.96	1.31	0.81029	1	0.184762	up	-0.184762	down	1.56227	no	OK	2481	_	_	_	_	_	_	_	_	_	_	_	_	_
comp181155_c0_seq1	25	53	0.82	2.26	0.21203	1	1.13623	up	-1.13623	down	-0.471613	no	OK	495	_	_	_	_	_	_	_	_	_	_	_	_	_
comp18115_c0_seq1	54	54	1.29	1.8	1	1	0.0369146	up	-0.0369146	down	0.0308704	no	OK	629	_	_	_	_	_	_	_	_	_	_	_	_	_
comp18130_c0_seq1	2678.15	3051	18.88	27.31	0.73177	1	0.225816	up	-0.225816	down	5.76157	no	OK	168	1693-2196(-)	gi|332374154|gb|AEE62218.1|	unknown [Dendroctonus ponderosae]	0.79	GO:0019464;GO:0005960	7425.XP_001599216	similar to glycine cleavage system h protein	0.8174	COG0509	KOG3373	_	K02437	gcvH
comp18133_c0_seq1	22	24	0.93	1.17	1	1	0.159319	up	-0.159319	down	-1.20007	no	OK	437	_	_	_	_	_	_	_	_	_	_	_	_	_
comp18134_c0_seq1	48	46	1.18	1.44	1	1	-0.02389	down	0.02389	up	-0.169713	no	OK	671	_	_	_	_	_	_	_	_	_	_	_	_	_
comp18136_c0_seq1	82	114	0.85	1.69	0.48232	1	0.509944	up	-0.509944	down	0.893241	no	OK	380	68-1207(+)	gi|91078814|ref|XP_970649.1|	PREDICTED: similar to ran gtpase-activating protein [Tribolium castaneum]	0.74	GO:0050794	_	_	_	_	_	_	K14319	RANGAP1
comp18139_c0_seq1	53	64.01	1.06	1.79	0.742425	1	0.333916	up	-0.333916	down	0.1354	no	OK	740	_	_	_	_	_	_	_	_	_	_	_	_	_
comp18155_c0_seq1	77	30	2.92	1.29	0.106088	1	-1.28982	down	1.28982	up	-0.00197216	no	OK	492	_	_	_	_	_	_	_	_	_	_	_	_	_
comp18161_c0_seq1	306	338	1.8	2.79	0.800209	1	0.180467	up	-0.180467	down	2.60782	no	OK	622	2-1867(+)	gi|242008571|ref|XP_002425076.1|	conserved hypothetical protein [Pediculus humanus corporis]	0.47	_	_	_	_	_	_	_	None	_
comp18164_c0_seq1	59	39	1.89	1.54	0.499294	1	-0.542141	down	0.542141	up	-0.0828269	no	OK	532	_	_	_	_	_	_	_	_	_	_	_	_	_
comp18167_c0_seq1	24	37	0.85	1.76	0.567307	1	0.611736	up	-0.611736	down	-0.814923	no	OK	455	_	_	_	_	_	_	_	_	_	_	_	_	_
comp18172_c0_seq1	58	76.59	1.19	2.21	0.642691	1	0.423999	up	-0.423999	down	0.344008	no	OK	723	_	_	_	_	_	_	_	_	_	_	_	_	_
comp18173_c0_seq1	72	150	0.82	2.3	0.145502	1	1.09078	up	-1.09078	down	1.07597	no	OK	433	31-1332(+)	_	_	_	_	_	_	_	_	_	_	None	_
comp18174_c0_seq1	19	28	0.78	1.66	0.683327	1	0.511813	up	-0.511813	down	-1.13741	no	OK	366	_	_	_	_	_	_	_	_	_	_	_	_	_
comp18178_c0_seq1	16	36	0.67	2.13	0.241983	1	1.18187	up	-1.18187	down	-1.01957	no	OK	370	_	_	_	_	_	_	_	_	_	_	_	_	_
comp181943_c0_seq1	23	28	0.98	1.54	0.898528	1	0.25473	up	-0.25473	down	-1.02281	no	OK	392	_	_	_	_	_	_	_	_	_	_	_	_	_
comp18203_c0_seq1	87	69	1.31	1.44	0.682082	1	-0.332558	down	0.332558	up	0.559499	no	OK	971	_	_	_	_	_	_	_	_	_	_	_	_	_
comp18214_c0_seq1	33	29	1.17	1.31	0.909315	1	-0.152835	down	0.152835	up	-0.817903	no	OK	474	_	_	_	_	_	_	_	_	_	_	_	_	_
comp18232_c0_seq1	41	27	1.39	1.14	0.605363	1	-0.47026	down	0.47026	up	-0.638649	no	OK	505	_	_	_	_	_	_	_	_	_	_	_	_	_
comp18243_c0_seq1	64	70	1.13	1.67	0.907908	1	0.165304	up	-0.165304	down	0.342724	no	OK	866	_	_	_	_	_	_	_	_	_	_	_	_	_
comp18249_c0_seq1	183	118	1.14	0.94	0.405471	1	-0.601606	down	0.601606	up	1.51083	no	OK	2512	_	_	_	_	_	_	_	_	_	_	_	_	_
comp18261_c0_seq1	425	468	9.14	12.09	0.793475	1	0.179499	up	-0.179499	down	3.07782	no	OK	788	_	_	_	_	_	_	_	_	_	_	_	_	_
comp18263_c0_seq1	56	45	1.08	1.23	0.708588	1	-0.307563	down	0.307563	up	-0.0817617	no	OK	749	_	_	_	_	_	_	_	_	_	_	_	_	_
comp18280_c0_seq1	41	44	0.86	1.27	0.931075	1	0.172701	up	-0.172701	down	-0.331111	no	OK	722	_	_	_	_	_	_	_	_	_	_	_	_	_
comp18281_c0_seq1	19	29	0.58	1.14	0.683327	1	0.511813	up	-0.511813	down	-1.13741	no	OK	537	_	_	_	_	_	_	_	_	_	_	_	_	_
comp18283_c0_seq1	33	29.01	1.59	1.75	1	1	-0.054966	down	0.054966	up	-0.770215	no	OK	356	_	_	_	_	_	_	_	_	_	_	_	_	_
comp18289_c0_seq1	154	51.28	4.15	1.88	0.0407163	0.877813	-1.5202	down	1.5202	up	0.954772	no	OK	576	_	_	_	_	_	_	_	_	_	_	_	_	_
comp18291_c0_seq1	42	55	1.01	1.67	0.647858	1	0.44766	up	-0.44766	down	-0.107423	no	OK	681	_	_	_	_	_	_	_	_	_	_	_	_	_
comp18297_c0_seq1	48	12	1.93	0.62	0.0400936	0.871124	-1.91974	down	1.91974	up	-0.823867	no	OK	413	_	_	_	_	_	_	_	_	_	_	_	_	_
comp18299_c0_seq1	34	40.46	0.9	1.49	0.84754	1	0.268082	up	-0.268082	down	-0.513603	no	OK	573	_	_	_	_	_	_	_	_	_	_	_	_	_
comp18304_c0_seq1	321	332	9.02	11.86	0.905772	1	0.0902293	up	-0.0902293	down	2.62509	no	OK	146	146-586(+)	gi|291234383|ref|XP_002737128.1|	PREDICTED: nucleolar protein-like [Saccoglossus kowalevskii]	0.48	_	_	_	_	_	_	_	K11278	NPM3
comp18305_c0_seq1	33	20	1.42	1.08	0.521385	1	-0.6283	down	0.6283	up	-1.02605	no	OK	392	_	_	_	_	_	_	_	_	_	_	_	_	_
comp18307_c0_seq1	18	25	0.62	1.29	0.763627	1	0.441629	up	-0.441629	down	-1.33039	no	OK	419	_	_	_	_	_	_	_	_	_	_	_	_	_
comp18311_c0_seq1	25	35.8	0.67	1.4	0.567307	1	0.611736	up	-0.611736	down	-0.814923	no	OK	535	_	_	_	_	_	_	_	_	_	_	_	_	_
comp183155_c0_seq1	71	67	1.5	2.22	0.955638	1	-0.044885	down	0.044885	up	0.404863	no	OK	163	2-490(+)	gi|50428549|dbj|BAD30050.1|	beta globin chain [Ambystoma mexicanum]	0.75	GO:0006810;GO:0046872	_	_	_	_	_	_	K13823	HBB
comp18318_c0_seq1	35	39	1.08	1.73	0.925108	1	0.186797	up	-0.186797	down	-0.475465	no	OK	480	_	_	_	_	_	_	_	_	_	_	_	_	_
comp18328_c0_seq1	44	47	0.78	1.22	0.93615	1	0.161034	up	-0.161034	down	-0.199899	no	OK	801	_	_	_	_	_	_	_	_	_	_	_	_	_
comp183496_c0_seq1	52	22	1.61	0.85	0.167446	1	-1.18573	down	1.18573	up	-0.519488	no	OK	531	_	_	_	_	_	_	_	_	_	_	_	_	_
comp18356_c0_seq1	720.27	776.98	13.28	20.71	0.829196	1	0.145219	up	-0.145219	down	3.82362	no	OK	220	30-689(-)	gi|321464460|gb|EFX75468.1|	hypothetical protein DAPPUDRAFT_306762 [Daphnia pulex]	0.54	GO:0044267;GO:0043231;GO:0044444	_	_	_	_	_	_	None	_
comp18365_c0_seq1	48	27	1.76	1.29	0.392904	1	-0.730285	down	0.730285	up	-0.47932	no	OK	107	68-388(-)	_	_	_	_	_	_	_	_	_	_	None	_
comp18393_c0_seq1	81.77	56.06	1.29	1.17	0.527962	1	-0.509165	down	0.509165	up	0.381796	no	OK	967	_	_	_	_	_	_	_	_	_	_	_	_	_
comp18396_c0_seq1	29	29	1.2	1.56	1	1	0.0366028	up	-0.0366028	down	-0.916697	no	OK	398	_	_	_	_	_	_	_	_	_	_	_	_	_
comp18398_c0_seq1	1258.1	1253.73	7.6	10.33	0.963825	1	0.0326488	up	-0.0326488	down	4.57064	no	OK	490	950-2419(-)	gi|161081331|ref|NP_001097498.1|	ensconsin, isoform F [Drosophila melanogaster]	0.5	GO:0044763;GO:0050789;GO:0051179	_	_	_	_	_	_	None	_
comp18399_c0_seq1	14	42	0.49	2.25	0.104627	1	1.5878	up	-1.5878	down	-0.911266	no	OK	407	_	_	_	_	_	_	_	_	_	_	_	_	_
comp18404_c0_seq1	192	213	1.15	1.79	0.81843	1	0.179769	up	-0.179769	down	1.93508	no	OK	600	257-2056(-)	gi|395526325|ref|XP_003765316.1|	PREDICTED: zinc finger protein 84-like [Sarcophilus harrisii]	0.67	_	_	_	_	_	_	_	K09228	KRAB
comp18407_c0_seq1	47	33	1.14	1.06	0.526087	1	-0.540767	down	0.540767	up	-0.404589	no	OK	655	_	_	_	_	_	_	_	_	_	_	_	_	_
comp18412_c0_seq1	15	28	0.74	1.75	0.465039	1	0.824861	up	-0.824861	down	-1.26197	no	OK	356	_	_	_	_	_	_	_	_	_	_	_	_	_
comp18416_c0_seq1	765.77	583.98	24.41	24.72	0.599632	1	-0.353854	down	0.353854	up	3.67234	no	OK	499	_	gi|268638225|ref|XP_645473.2|	UBP-type zinc finger-containing protein [Dictyostelium discoideum AX4]	0.59	_	_	_	_	_	_	_	_	_
comp18417_c0_seq1	29	55	0.51	1.41	0.252505	1	1.02405	up	-1.02405	down	-0.327508	no	OK	806	_	_	_	_	_	_	_	_	_	_	_	_	_
comp18422_c0_seq1	55	65	1.28	2.12	0.848324	1	0.227995	up	-0.227995	down	0.18381	no	OK	214	1-645(+)	gi|91083973|ref|XP_975149.1|	PREDICTED: similar to splicing factor 45 [Tribolium castaneum]	0.6	_	_	_	_	_	_	_	K12840	RBM17, SPF45
comp18424_c0_seq1	74	103	1.19	2.28	0.503119	1	0.525233	up	-0.525233	down	0.754299	no	OK	286	79-939(+)	gi|358442122|gb|AEU11366.1|	Broad-complex protein isoform 4 [Penaeus monodon]	0.67	GO:0046872;GO:0005622	_	_	_	_	_	_	K02174	BR-C
comp184343_c0_seq1	48	81	0.49	1.23	0.336064	1	0.767953	up	-0.767953	down	0.279537	no	OK	1327	_	_	_	_	_	_	_	_	_	_	_	_	_
comp18439_c0_seq1	60	40	1.26	1.06	0.499294	1	-0.542141	down	0.542141	up	-0.0828269	no	OK	772	_	_	_	_	_	_	_	_	_	_	_	_	_
comp18440_c0_seq1	78	50	1.35	1.17	0.429983	1	-0.599456	down	0.599456	up	0.272884	no	OK	876	_	_	_	_	_	_	_	_	_	_	_	_	_
comp18441_c0_seq1	25	49	0.94	2.58	0.2718	1	1.02189	up	-1.02189	down	-0.550123	no	OK	415	_	_	_	_	_	_	_	_	_	_	_	_	_
comp18448_c0_seq1	50	47	1.56	1.76	1	1	-0.0214187	down	0.0214187	up	-0.109582	no	OK	558	_	_	_	_	_	_	_	_	_	_	_	_	_
comp18463_c0_seq1	68	151	0.73	2.26	0.112103	1	1.19169	up	-1.19169	down	1.06338	no	OK	1359	_	_	_	_	_	_	_	_	_	_	_	_	_
comp18474_c0_seq1	34	19	1.56	1.17	0.454082	1	-0.71444	down	0.71444	up	-0.971942	no	OK	355	_	_	_	_	_	_	_	_	_	_	_	_	_
comp18479_c0_seq1	25	34	0.73	1.43	0.638759	1	0.530421	up	-0.530421	down	-0.864169	no	OK	503	_	_	_	_	_	_	_	_	_	_	_	_	_
comp18487_c0_seq1	2307.41	2172.99	16.93	21.09	0.940399	1	-0.0503515	down	0.0503515	up	5.40477	no	OK	296	3-890(+)	gi|91085203|ref|XP_972024.1|	PREDICTED: similar to eukaryotic translation initiation factor 4H [Tribolium castaneum]	0.55	_	7425.XP_001599359	similar to eukaryotic translation initiation factor 4H	0.757	COG0724	KOG0118	_	None	_
comp18493_c0_seq1	36	41	0.72	1.16	0.925108	1	0.186797	up	-0.186797	down	-0.475465	no	OK	734	_	_	_	_	_	_	_	_	_	_	_	_	_
comp18498_c0_seq1	35	25	1.56	1.56	0.567307	1	-0.538494	down	0.538494	up	-0.819394	no	OK	356	_	_	_	_	_	_	_	_	_	_	_	_	_
comp18503_c0_seq1	38	23	1.46	1.15	0.503	1	-0.615442	down	0.615442	up	-0.772407	no	OK	426	_	_	_	_	_	_	_	_	_	_	_	_	_
comp18510_c0_seq1	1957.99	1635.94	9.72	9.98	0.738942	1	-0.22189	down	0.22189	up	5.08577	no	OK	3237	_	_	_	_	_	_	_	_	_	_	_	_	_
comp18527_c0_seq1	46	78	0.62	1.43	0.347413	1	0.792399	up	-0.792399	down	0.233818	no	OK	1107	_	_	_	_	_	_	_	_	_	_	_	_	_
comp18543_c0_seq1	41	26	1.5	1.23	0.524474	1	-0.575255	down	0.575255	up	-0.68211	no	OK	452	_	_	_	_	_	_	_	_	_	_	_	_	_
comp18548_c0_seq1	52	39	1.4	1.44	0.688138	1	-0.337547	down	0.337547	up	-0.202157	no	OK	568	_	_	_	_	_	_	_	_	_	_	_	_	_
comp18555_c0_seq1	84	81	0.96	1.33	1	1	-0.0329321	down	0.0329321	up	0.633187	no	OK	1231	_	_	_	_	_	_	_	_	_	_	_	_	_
comp18562_c0_seq1	28	36	0.84	1.38	0.745262	1	0.393609	up	-0.393609	down	-0.722612	no	OK	552	_	_	_	_	_	_	_	_	_	_	_	_	_
comp185765_c0_seq1	45	47	0.89	1.3	0.93615	1	0.161034	up	-0.161034	down	-0.199899	no	OK	751	_	_	_	_	_	_	_	_	_	_	_	_	_
comp18586_c0_seq1	23	56	0.69	2.53	0.165529	1	1.24218	up	-1.24218	down	-0.397139	no	OK	468	_	_	_	_	_	_	_	_	_	_	_	_	_
comp18592_c0_seq1	24	30	1.08	1.68	0.804303	1	0.352598	up	-0.352598	down	-0.967978	no	OK	385	_	_	_	_	_	_	_	_	_	_	_	_	_
comp18593_c0_seq1	72	111	0.9	1.83	0.384293	1	0.670917	up	-0.670917	down	0.802891	no	OK	339	157-1173(-)	gi|321456747|gb|EFX67847.1|	hypothetical protein DAPPUDRAFT_260977 [Daphnia pulex]	0.79	GO:0008152;GO:0016192	7176.CPIJ011025-PA	elongation of very long chain fatty acids protein 4	0.753	_	KOG3071	_	K10249	ELOVL4
comp18601_c0_seq2	243.77	285.02	1.44	2.29	0.699173	1	0.265886	up	-0.265886	down	2.32725	no	OK	354	172-1233(+)	_	_	_	_	_	_	_	_	_	_	None	_
comp18603_c0_seq1	63	76	1.17	1.92	0.780694	1	0.283151	up	-0.283151	down	0.406519	no	OK	811	_	_	_	_	_	_	_	_	_	_	_	_	_
comp186116_c0_seq1	25	34	0.86	1.73	0.638759	1	0.530421	up	-0.530421	down	-0.864169	no	OK	424	_	_	_	_	_	_	_	_	_	_	_	_	_
comp18620_c0_seq1	19	26	0.89	1.56	0.779001	1	0.406819	up	-0.406819	down	-1.1992	no	OK	365	_	_	_	_	_	_	_	_	_	_	_	_	_
comp18626_c0_seq1	44	47	1.97	2.89	0.93615	1	0.161034	up	-0.161034	down	-0.199899	no	OK	355	_	_	_	_	_	_	_	_	_	_	_	_	_
comp18627_c0_seq1	1603.87	1699.01	7.68	10.71	0.856624	1	0.12108	up	-0.12108	down	4.96658	no	OK	551	1346-2998(-)	gi|322786074|gb|EFZ12685.1|	hypothetical protein SINV_09553 [Solenopsis invicta]	0.81	_	9600.ENSPPYP00000003602	stress-induced-phosphoprotein 1	0.75	COG0457	_	_	K09553	STIP1
comp186309_c0_seq1	46	55	0.92	1.46	0.768941	1	0.317911	up	-0.317911	down	-0.0502829	no	OK	767	_	_	_	_	_	_	_	_	_	_	_	_	_
comp18630_c0_seq1	50	41	1.16	1.17	0.743746	1	-0.281519	down	0.281519	up	-0.233606	no	OK	724	_	_	_	_	_	_	_	_	_	_	_	_	_
comp18632_c0_seq1	70	54	1.59	1.59	0.663922	1	-0.334414	down	0.334414	up	0.228368	no	OK	701	_	_	_	_	_	_	_	_	_	_	_	_	_
comp18642_c0_seq1	414.66	113.92	6.62	2.68	0.010553	0.430615	-1.81887	down	1.81887	up	2.31056	no	OK	118	130-483(-)	_	_	_	_	_	_	_	_	_	_	None	_
comp18647_c0_seq1	133	200	1.65	3.48	0.374185	1	0.63475	up	-0.63475	down	1.65446	no	OK	193	162-740(+)	gi|241270291|ref|XP_002406533.1|	tryptophan-rich protein, putative [Ixodes scapularis]	0.57	_	_	_	_	_	_	_	None	_
comp18648_c0_seq1	66	104	1.5	3.12	0.374665	1	0.689104	up	-0.689104	down	0.688761	no	OK	694	_	_	_	_	_	_	_	_	_	_	_	_	_
comp18653_c0_seq1	33	39	1.19	1.95	0.767877	1	0.354222	up	-0.354222	down	-0.552783	no	OK	433	_	_	_	_	_	_	_	_	_	_	_	_	_
comp18656_c0_seq1	87	150.23	1.25	3.02	0.26417	1	0.803103	up	-0.803103	down	1.17498	no	OK	71	699-911(+)	_	_	_	_	_	_	_	_	_	_	None	_
comp18658_c0_seq1	77	103.99	1.49	2.83	0.536462	1	0.487017	up	-0.487017	down	0.770227	no	OK	762	_	_	_	_	_	_	_	_	_	_	_	_	_
comp186609_c0_seq1	22	44	0.59	1.71	0.283853	1	1.02051	up	-1.02051	down	-0.675784	no	OK	539	_	_	_	_	_	_	_	_	_	_	_	_	_
comp18677_c0_seq1	45	30	1.97	1.69	0.562502	1	-0.508254	down	0.508254	up	-0.516871	no	OK	386	_	_	_	_	_	_	_	_	_	_	_	_	_
comp18679_c0_seq1	366.33	159.44	8.64	4.47	0.0956161	1	-1.15407	down	1.15407	up	2.30816	no	OK	730	_	_	_	_	_	_	_	_	_	_	_	_	_
comp18681_c0_seq2	64.52	48	2.12	2.08	0.634719	1	-0.374394	down	0.374394	up	0.081378	no	OK	470	_	_	_	_	_	_	_	_	_	_	_	_	_
comp18684_c0_seq1	116	75	2.5	1.99	0.473914	1	-0.569744	down	0.569744	up	0.857755	no	OK	772	_	_	_	_	_	_	_	_	_	_	_	_	_
comp186864_c0_seq1	37	34	1.41	1.63	1	1	-0.0445688	down	0.0445688	up	-0.595095	no	OK	449	_	_	_	_	_	_	_	_	_	_	_	_	_
comp18694_c0_seq1	106	70	2.65	2.02	0.460841	1	-0.558121	down	0.558121	up	0.732328	no	OK	711	_	_	_	_	_	_	_	_	_	_	_	_	_
comp18702_c0_seq1	40	38	1.72	2.28	1	1	-0.036279	down	0.036279	up	-0.438947	no	OK	361	_	_	_	_	_	_	_	_	_	_	_	_	_
comp18704_c0_seq1	60	39	1.19	0.98	0.499294	1	-0.542141	down	0.542141	up	-0.0828269	no	OK	827	_	_	_	_	_	_	_	_	_	_	_	_	_
comp18705_c0_seq1	61	36	2.75	2.08	0.390757	1	-0.692191	down	0.692191	up	-0.142349	no	OK	375	_	_	_	_	_	_	_	_	_	_	_	_	_
comp18715_c0_seq1	80	54	2.05	1.85	0.516859	1	-0.525763	down	0.525763	up	0.339297	no	OK	603	_	_	_	_	_	_	_	_	_	_	_	_	_
comp18719_c0_seq1	62	21	2.48	1.18	0.064661	1	-1.57158	down	1.57158	up	-0.372897	no	OK	386	_	_	_	_	_	_	_	_	_	_	_	_	_
comp18723_c0_seq1	37	31	1.75	1.79	0.917982	1	-0.130742	down	0.130742	up	-0.637268	no	OK	370	_	_	_	_	_	_	_	_	_	_	_	_	_
comp18725_c0_seq1	275.02	180	3.41	2.87	0.40771	1	-0.57811	down	0.57811	up	2.10531	no	OK	1279	_	_	_	_	_	_	_	_	_	_	_	_	_
comp18727_c0_seq1	1304.74	761	20.33	14.63	0.265135	1	-0.74124	down	0.74124	up	4.28245	no	OK	1059	_	_	_	_	_	_	_	_	_	_	_	_	_
comp18730_c0_seq1	72	42	2.49	1.84	0.345195	1	-0.733609	down	0.733609	up	0.105244	no	OK	488	_	_	_	_	_	_	_	_	_	_	_	_	_
comp18731_c0_seq1	56	64	1.4	2.38	0.848324	1	0.227995	up	-0.227995	down	0.18381	no	OK	565	_	_	_	_	_	_	_	_	_	_	_	_	_
comp18743_c0_seq1	59.11	61	1.67	2.58	1	1	0.0369485	up	-0.0369485	down	0.182878	no	OK	503	_	_	_	_	_	_	_	_	_	_	_	_	_
comp18749_c0_seq1	70	61	1.42	1.62	0.812063	1	-0.183718	down	0.183718	up	0.297263	no	OK	778	_	_	_	_	_	_	_	_	_	_	_	_	_
comp18750_c0_seq1	54	53	1.41	1.76	1	1	-0.0170307	down	0.0170307	up	0.00364725	no	OK	622	_	_	_	_	_	_	_	_	_	_	_	_	_
comp18751_c0_seq1	184	284	1.68	3.75	0.342583	1	0.661981	up	-0.661981	down	2.15006	no	OK	305	3-917(+)	gi|345488079|ref|XP_001603727.2|	PREDICTED: serine/threonine-protein phosphatase 6 catalytic subunit-like [Nasonia vitripennis]	0.9	GO:0004721;GO:0006470	7425.XP_001603727	similar to Protein phosphatase 6, catalytic subunit	0.897	COG0639	KOG0373	_	K15498	PPP6C
comp18764_c0_seq1	229	705	3.92	16.81	0.0161818	0.557039	1.66161	up	-1.66161	down	3.14932	no	OK	150	1-450(-)	_	_	_	_	_	_	_	_	_	_	None	_
comp18786_c0_seq1	78	50	2.9	2.21	0.429983	1	-0.599456	down	0.599456	up	0.272884	no	OK	476	_	_	_	_	_	_	_	_	_	_	_	_	_
comp18791_c0_seq1	57	28	2.38	1.46	0.252505	1	-0.950524	down	0.950524	up	-0.335921	no	OK	414	_	_	_	_	_	_	_	_	_	_	_	_	_
comp18794_c0_seq1	186	174	1.81	2.26	0.944326	1	-0.0587955	down	0.0587955	up	1.76732	no	OK	1553	_	_	_	_	_	_	_	_	_	_	_	_	_
comp18797_c0_seq1	132	74	2.56	2.02	0.277818	1	-0.793619	down	0.793619	up	0.958113	no	OK	760	_	_	_	_	_	_	_	_	_	_	_	_	_
comp18803_c0_seq1	2236.98	2962.88	18.47	32.88	0.501404	1	0.442821	up	-0.442821	down	5.62237	no	OK	282	858-1703(-)	gi|345498356|ref|XP_001607231.2|	PREDICTED: F-actin-capping protein subunit beta-like [Nasonia vitripennis]	0.94	GO:0003779;GO:0030036;GO:0071203;GO:0008290	7425.XP_001607231	similar to ENSANGP00000019124	0.9633	_	KOG3174	_	K10365	CAPZB
comp18810_c0_seq1	93	132	1.35	2.79	0.442156	1	0.555552	up	-0.555552	down	1.08619	no	OK	204	366-977(-)	gi|340724352|ref|XP_003400546.1|	PREDICTED: protein LSM12 homolog [Bombus terrestris]	0.69	_	_	_	_	_	_	_	None	_
comp18811_c0_seq1	304	295	6.05	7.95	1	1	-0.00121573	down	0.00121573	up	2.50462	no	OK	761	_	_	_	_	_	_	_	_	_	_	_	_	_
comp18814_c0_seq1	292	298	2.79	3.86	0.930721	1	0.0664877	up	-0.0664877	down	2.48078	no	OK	518	1-1557(+)	gi|119627579|gb|EAX07174.1|	hCG1793893 [Homo sapiens]	0.43	_	_	_	_	_	_	_	None	_
comp18819_c0_seq1	59	22	1.77	0.83	0.0994744	1	-1.39032	down	1.39032	up	-0.372285	no	OK	551	_	_	_	_	_	_	_	_	_	_	_	_	_
comp18820_c0_seq1	67	59	2.11	2.6	0.856588	1	-0.142202	down	0.142202	up	0.275103	no	OK	480	_	_	_	_	_	_	_	_	_	_	_	_	_
comp188240_c0_seq1	9	29	0.33	1.39	0.11546	1	1.78126	up	-1.78126	down	-1.54925	no	OK	450	_	_	_	_	_	_	_	_	_	_	_	_	_
comp188259_c0_seq1	33	36	1.03	1.52	0.917982	1	0.204171	up	-0.204171	down	-0.635888	no	OK	504	_	_	_	_	_	_	_	_	_	_	_	_	_
comp18825_c0_seq1	56	65	1.98	3.13	0.848324	1	0.227995	up	-0.227995	down	0.18381	no	OK	148	3-449(+)	gi|242012882|ref|XP_002427154.1|	conserved hypothetical protein [Pediculus humanus corporis]	0.72	_	7739.JGI278625	hypothetical protein	0.7653	_	KOG3878	_	None	_
comp188278_c0_seq1	26	45	0.9	1.96	0.416921	1	0.784509	up	-0.784509	down	-0.591709	no	OK	483	_	_	_	_	_	_	_	_	_	_	_	_	_
comp18829_c0_seq1	61	85	1.5	2.71	0.517909	1	0.519008	up	-0.519008	down	0.448349	no	OK	656	_	_	_	_	_	_	_	_	_	_	_	_	_
comp18836_c0_seq1	72	72	1.92	2.41	1	1	0.0369995	up	-0.0369995	down	0.445921	no	OK	620	_	_	_	_	_	_	_	_	_	_	_	_	_
comp18844_c0_seq1	70	43	3.27	2.53	0.419933	1	-0.626903	down	0.626903	up	0.105729	no	OK	365	_	_	_	_	_	_	_	_	_	_	_	_	_
comp18847_c0_seq1	39	62	1.45	3.25	0.459963	1	0.662812	up	-0.662812	down	-0.0487097	no	OK	417	_	_	_	_	_	_	_	_	_	_	_	_	_
comp18848_c0_seq1	127	75	2.31	1.8	0.357297	1	-0.711175	down	0.711175	up	0.94446	no	OK	859	_	_	_	_	_	_	_	_	_	_	_	_	_
comp188499_c0_seq1	39	30	1.39	1.42	0.686852	1	-0.372392	down	0.372392	up	-0.59645	no	OK	453	_	_	_	_	_	_	_	_	_	_	_	_	_
comp18862_c0_seq1	273	280	10.24	14.1	0.913854	1	0.0789335	up	-0.0789335	down	2.38481	no	OK	142	1-429(+)	_	_	_	_	_	_	_	_	_	_	None	_
comp18868_c0_seq1	975	563	13.98	10.71	0.260518	1	-0.753416	down	0.753416	up	3.85989	no	OK	65	598-792(+)	_	_	_	_	_	_	_	_	_	_	None	_
comp18872_c0_seq1	1557	2459	18.35	38.59	0.291036	1	0.697893	up	-0.697893	down	5.25173	no	OK	300	188-1087(-)	gi|242018519|ref|XP_002429722.1|	conserved hypothetical protein [Pediculus humanus corporis]	0.82	_	7460.XP_624877	similar to ubiquitin-binding protein homolog	0.8125	_	KOG1872	_	None	_
comp18874_c0_seq1	164	88	3.07	2.33	0.246248	1	-0.857244	down	0.857244	up	1.24844	no	OK	782	_	_	_	_	_	_	_	_	_	_	_	_	_
comp18878_c0_seq1	70	48	2.07	2.17	0.515523	1	-0.502706	down	0.502706	up	0.156035	no	OK	469	_	_	_	_	_	_	_	_	_	_	_	_	_
comp18879_c0_seq1	273	281.99	2.91	4.21	0.901943	1	0.0891839	up	-0.0891839	down	2.39009	no	OK	405	154-1368(-)	gi|471404483|ref|XP_004384317.1|	PREDICTED: zinc finger protein 420-like [Trichechus manatus latirostris]	0.62	_	_	_	_	_	_	_	None	_
comp18887_c0_seq1	87	99	2.74	4.04	0.76498	1	0.220505	up	-0.220505	down	0.831575	no	OK	521	_	_	_	_	_	_	_	_	_	_	_	_	_
comp18888_c0_seq1	5467.23	6921.17	34.22	58	0.565123	1	0.377401	up	-0.377401	down	6.87511	no	OK	215	1480-2124(-)	gi|347972127|ref|XP_001238828.3|	AGAP004559-PA [Anopheles gambiae str. PEST]	0.88	GO:0007264;GO:0005525;GO:0015031	7159.AAEL009317-PA	rab11	0.8768	COG1100	KOG0087	_	K07904	RAB11A
comp18889_c0_seq1	60	71	1.7	2.95	0.76926	1	0.29802	up	-0.29802	down	0.321685	no	OK	58	220-393(-)	_	_	_	_	_	_	_	_	_	_	None	_
comp188916_c0_seq1	76	70	1.24	1.64	0.914639	1	-0.080834	down	0.080834	up	0.46522	no	OK	867	_	_	_	_	_	_	_	_	_	_	_	_	_
comp18892_c0_seq1	185	246	2.23	4.25	0.516325	1	0.455135	up	-0.455135	down	2.02668	no	OK	346	28-1065(+)	gi|242016713|ref|XP_002428892.1|	Hypoxia-inducible factor 1 alpha inhibitor, putative [Pediculus humanus corporis]	0.74	GO:0005634;GO:0036139;GO:0006351;GO:0005737;GO:0055114;GO:0036138;GO:0042265;GO:0036140;GO:0042264	8090.ENSORLP00000008626	hypoxia inducible factor 1, alpha subunit inhibitor	0.7722	_	KOG2132	_	K00476	E1.14.11.16
comp18893_c0_seq1	133	75.31	3.04	2.08	0.324905	1	-0.755396	down	0.755396	up	0.972238	no	OK	741	_	_	_	_	_	_	_	_	_	_	_	_	_
comp18896_c0_seq1	2199.01	982	19.95	11.4	0.0909167	1	-1.12606	down	1.12606	up	4.9047	no	OK	337	246-1256(+)	_	_	_	_	_	_	_	_	_	_	None	_
comp188994_c0_seq1	31	23	1.21	1.26	0.717697	1	-0.371068	down	0.371068	up	-0.91825	no	OK	398	_	_	_	_	_	_	_	_	_	_	_	_	_
comp189066_c0_seq1	33	47	0.96	1.81	0.526087	1	0.614323	up	-0.614323	down	-0.399621	no	OK	84	207-458(-)	_	_	_	_	_	_	_	_	_	_	None	_
comp18921_c0_seq1	1122.97	599.76	27.15	21.42	0.195499	1	-0.865247	down	0.865247	up	4.02038	no	OK	584	_	_	_	_	_	_	_	_	_	_	_	_	_
comp18930_c0_seq1	19	40	0.66	2.01	0.298081	1	1.01887	up	-1.01887	down	-0.813433	no	OK	68	2-205(-)	_	_	_	_	_	_	_	_	_	_	None	_
comp18936_c0_seq1	181	130	2.46	2.58	0.553447	1	-0.430816	down	0.430816	up	1.54948	no	OK	1023	_	_	_	_	_	_	_	_	_	_	_	_	_
comp18938_c0_seq1	133	58	3	1.59	0.123716	1	-1.14246	down	1.14246	up	0.83986	no	OK	744	_	_	_	_	_	_	_	_	_	_	_	_	_
comp18940_c0_seq1	106	133.64	1.57	2.96	0.608087	1	0.373852	up	-0.373852	down	1.18477	no	OK	931	_	_	_	_	_	_	_	_	_	_	_	_	_
comp18949_c0_seq1	753	384	21.54	14.87	0.169183	1	-0.931488	down	0.931488	up	3.41995	no	OK	547	_	_	_	_	_	_	_	_	_	_	_	_	_
comp18951_c0_seq1	135	109	1.73	1.77	0.711589	1	-0.294104	down	0.294104	up	1.20491	no	OK	1232	_	_	_	_	_	_	_	_	_	_	_	_	_
comp18955_c0_seq1	114	91	2.83	3.02	0.75332	1	-0.270748	down	0.270748	up	0.960843	no	OK	623	_	_	_	_	_	_	_	_	_	_	_	_	_
comp18957_c0_seq1	6201.03	6939.29	53.78	82.08	0.761096	1	0.199443	up	-0.199443	down	6.95899	no	OK	148	528-971(+)	gi|383856822|ref|XP_003703906.1|	PREDICTED: ubiquitin-conjugating enzyme E2-17 kDa-like [Megachile rotundata]	0.99	GO:0016477;GO:0031625;GO:0048132;GO:0042787;GO:0007067;GO:0009792;GO:0008406;GO:0005875;GO:0040035;GO:0030718;GO:0045676;GO:0051276;GO:0007286;GO:0006915;GO:0004842;GO:0008340;GO:0007140;GO:0031647;GO:0008054;GO:0040007;GO:0002119;GO:0016322	7460.XP_001120139	similar to Ubiquitin-conjugating enzyme E2-17 kDa (Ubiquitin-protein ligase) (Ubiquitin carr [...]	0.9864	COG5078	KOG0417	_	K06689	UBE2D_E, UBC4, UBC5
comp18960_c0_seq1	120	139.19	2.96	4.95	0.727525	1	0.25865	up	-0.25865	down	1.29963	no	OK	586	_	_	_	_	_	_	_	_	_	_	_	_	_
comp18965_c0_seq1	106	77	2.43	2.5	0.596696	1	-0.440275	down	0.440275	up	0.78128	no	OK	640	_	_	_	_	_	_	_	_	_	_	_	_	_
comp18976_c0_seq1	75	106.02	1.85	3.31	0.511706	1	0.514369	up	-0.514369	down	0.786315	no	OK	658	_	_	_	_	_	_	_	_	_	_	_	_	_
comp18977_c0_seq1	73	99.02	1.06	1.88	0.519446	1	0.508178	up	-0.508178	down	0.704726	no	OK	75	635-859(-)	_	_	_	_	_	_	_	_	_	_	None	_
comp189781_c0_seq1	133	130	0.89	1.24	1	1	0.0151722	up	-0.0151722	down	1.30932	no	OK	2092	_	_	_	_	_	_	_	_	_	_	_	_	_
comp18984_c0_seq1	200	496	1.67	5.94	0.0518788	0.988128	1.34538	up	-1.34538	down	2.72645	no	OK	452	122-1477(+)	gi|328698278|ref|XP_001950238.2|	PREDICTED: adenylosuccinate synthetase-like [Acyrthosiphon pisum]	0.81	GO:0006522;GO:0000287;GO:0006531;GO:0044208;GO:0006144;GO:0005525;GO:0005737;GO:0004019	7460.XP_392818	adenylosuccinate synthetase	0.8084	COG0104	KOG1355	_	K01939	E6.3.4.4, purA
comp18995_c0_seq1	917	1019.1	28.05	40.31	0.772542	1	0.192306	up	-0.192306	down	4.19589	no	OK	92	72-347(+)	gi|321478414|gb|EFX89371.1|	hypothetical protein DAPPUDRAFT_220519 [Daphnia pulex]	0.9	GO:0006396;GO:0005634;GO:0030529;GO:0003676	7176.CPIJ002691-PA	small nuclear ribonucleoprotein F	0.9412	COG1958	KOG3482	_	K11098	SNRPF, SMF
comp18997_c0_seq1	52	60	1.23	1.81	0.839045	1	0.241543	up	-0.241543	down	0.0843198	no	OK	688	_	_	_	_	_	_	_	_	_	_	_	_	_
comp189989_c0_seq1	16	29	0.56	1.5	0.465039	1	0.824861	up	-0.824861	down	-1.26197	no	OK	419	_	_	_	_	_	_	_	_	_	_	_	_	_
comp19009_c0_seq1	39	101	1.11	4.29	0.086932	1	1.34814	up	-1.34814	down	0.411479	no	OK	496	_	_	_	_	_	_	_	_	_	_	_	_	_
comp19017_c0_seq1	83	73	1.89	2.16	0.837983	1	-0.183953	down	0.183953	up	0.56026	no	OK	699	_	_	_	_	_	_	_	_	_	_	_	_	_
comp19020_c0_seq1	290	343	2.21	3.6	0.684568	1	0.283163	up	-0.283163	down	2.58586	no	OK	615	86-1930(-)	gi|260803104|ref|XP_002596431.1|	hypothetical protein BRAFLDRAFT_194325 [Branchiostoma floridae]	0.6	_	_	_	_	_	_	_	K03131	TAF6
comp19022_c0_seq1	127	80	1.98	1.58	0.410039	1	-0.637639	down	0.637639	up	0.97284	no	OK	1017	_	_	_	_	_	_	_	_	_	_	_	_	_
comp19023_c0_seq1	93	98	1.22	1.69	0.865756	1	0.127732	up	-0.127732	down	0.846348	no	OK	69	428-634(+)	_	_	_	_	_	_	_	_	_	_	None	_
comp19026_c0_seq1	24	28	1.21	1.73	0.898528	1	0.25473	up	-0.25473	down	-1.02281	no	OK	352	_	_	_	_	_	_	_	_	_	_	_	_	_
comp19027_c0_seq1	35	25	1.79	1.56	0.567307	1	-0.538494	down	0.538494	up	-0.819394	no	OK	356	_	_	_	_	_	_	_	_	_	_	_	_	_
comp190325_c0_seq1	41	33	1.08	1.12	0.767877	1	-0.280742	down	0.280742	up	-0.555444	no	OK	609	_	_	_	_	_	_	_	_	_	_	_	_	_
comp19038_c0_seq1	107	94	1.38	1.56	0.873012	1	-0.162237	down	0.162237	up	0.933142	no	OK	1213	_	_	_	_	_	_	_	_	_	_	_	_	_
comp19044_c0_seq1	40	48	1.35	2.03	0.802807	1	0.296897	up	-0.296897	down	-0.263432	no	OK	493	_	_	_	_	_	_	_	_	_	_	_	_	_
comp19047_c0_seq1	33	30	1.64	1.87	1	1	-0.054966	down	0.054966	up	-0.770215	no	OK	356	_	_	_	_	_	_	_	_	_	_	_	_	_
comp19049_c0_seq1	34	43	1.19	1.92	0.71239	1	0.403986	up	-0.403986	down	-0.437053	no	OK	474	_	_	_	_	_	_	_	_	_	_	_	_	_
comp19066_c0_seq1	1153.04	1088	26.6	32.85	0.943957	1	-0.047687	down	0.047687	up	4.40608	no	OK	683	_	_	_	_	_	_	_	_	_	_	_	_	_
comp19070_c0_seq1	2363.08	1690.08	8.96	7.89	0.498119	1	-0.446838	down	0.446838	up	5.25811	no	OK	192	378-953(+)	gi|28574621|ref|NP_788543.1|	neurocalcin, isoform A [Drosophila neurocalcin, isoform B [Drosophila melanogaster]	0.99	GO:0016174;GO:0005509;GO:0055114;GO:0042326	7227.FBpp0074671	Neurocalcin; Inhibits the phosphorylation of rhodopsin in a calcium- dependent manner. Proba [...]	0.9947	COG5126	KOG0044	_	None	_
comp19070_c0_seq2	746.84	1004.46	2.42	4.64	0.482953	1	0.465498	up	-0.465498	down	4.05186	no	OK	192	368-943(+)	gi|28574621|ref|NP_788543.1|	neurocalcin, isoform A [Drosophila neurocalcin, isoform B [Drosophila melanogaster]	0.99	GO:0016174;GO:0005509;GO:0055114;GO:0042326	7227.FBpp0074671	Neurocalcin; Inhibits the phosphorylation of rhodopsin in a calcium- dependent manner. Proba [...]	0.9947	COG5126	KOG0044	_	None	_
comp19071_c0_seq1	32	32	1.35	1.8	1	1	0.0366832	up	-0.0366832	down	-0.724045	no	OK	381	_	gi|326678616|ref|XP_689703.4|	PREDICTED: enzymatic polyprotein-like [Danio rerio]	0.64	_	_	_	_	_	_	_	_	_
comp190776_c0_seq1	63	58.02	1.05	1.3	0.900018	1	-0.10391	down	0.10391	up	0.206036	no	OK	912	_	_	_	_	_	_	_	_	_	_	_	_	_
comp190851_c0_seq1	27	46	0.53	1.19	0.438358	1	0.742998	up	-0.742998	down	-0.511643	no	OK	801	_	_	_	_	_	_	_	_	_	_	_	_	_
comp190917_c0_seq1	36	40	1.06	1.58	0.925108	1	0.186797	up	-0.186797	down	-0.475465	no	OK	540	_	_	_	_	_	_	_	_	_	_	_	_	_
comp19096_c0_seq1	82	73.92	1.81	2.16	0.918602	1	-0.110135	down	0.110135	up	0.560641	no	OK	189	84-650(+)	gi|241672683|ref|XP_002400310.1|	methylated-DNA--protein-cysteine methyltransferase, putative [Ixodes scapularis]	0.57	GO:0003824	_	_	_	_	_	_	K00567	E2.1.1.63, MGMT, ogt
comp19100_c0_seq1	124	62	1.82	1.2	0.197409	1	-0.957185	down	0.957185	up	0.810048	no	OK	1056	_	_	_	_	_	_	_	_	_	_	_	_	_
comp19105_c0_seq1	33	25	1.36	1.23	0.717697	1	-0.371068	down	0.371068	up	-0.91825	no	OK	435	_	_	_	_	_	_	_	_	_	_	_	_	_
comp191156_c0_seq1	120	168	0.82	1.69	0.469491	1	0.520839	up	-0.520839	down	1.44867	no	OK	532	2-1597(+)	gi|241745115|ref|XP_002405494.1|	macoilin short form, putative [Ixodes scapularis]	0.78	GO:0016020;GO:0044464	6945.ISCW020967-PA	macoilin short form, putative	0.7786	_	KOG1821	_	None	_
comp19118_c0_seq1	141	83.98	2.31	1.76	0.358656	1	-0.696467	down	0.696467	up	1.07941	no	OK	979	_	_	_	_	_	_	_	_	_	_	_	_	_
comp19120_c0_seq1	76	72	1.38	1.86	0.957778	1	-0.0404726	down	0.0404726	up	0.485054	no	OK	797	_	_	_	_	_	_	_	_	_	_	_	_	_
comp191230_c0_seq1	41	20	1.55	1	0.298081	1	-0.945726	down	0.945726	up	-0.820884	no	OK	431	_	_	_	_	_	_	_	_	_	_	_	_	_
comp19125_c0_seq1	54	105	1.3	3.48	0.207703	1	0.976171	up	-0.976171	down	0.58448	no	OK	628	_	_	_	_	_	_	_	_	_	_	_	_	_
comp19136_c0_seq1	149	156	1.76	2.71	0.891349	1	0.112834	up	-0.112834	down	1.52438	no	OK	238	462-1175(-)	_	_	_	_	_	_	_	_	_	_	None	_
comp19137_c0_seq1	2085.67	2058.63	12.75	15.46	0.980107	1	0.0177559	up	-0.0177559	down	5.29273	no	OK	569	653-2359(-)	gi|189237853|ref|XP_974947.2|	PREDICTED: similar to abrupt CG4807-PA [Tribolium castaneum]	0.75	GO:0005622;GO:0008270	7070.XP_974947	similar to CG4807-PA, isoform A	0.84	_	KOG1721;KOG4441	_	None	_
comp19140_c0_seq1	61	51	1.27	1.4	0.839045	1	-0.167693	down	0.167693	up	0.0823589	no	OK	755	_	_	_	_	_	_	_	_	_	_	_	_	_
comp19143_c0_seq1	34	34	1.31	1.96	1	1	0.0367165	up	-0.0367165	down	-0.636578	no	OK	78	1-234(-)	_	_	_	_	_	_	_	_	_	_	None	_
comp19145_c0_seq1	48	52	1.52	2.13	0.94052	1	0.15122	up	-0.15122	down	-0.0796324	no	OK	75	172-396(-)	_	_	_	_	_	_	_	_	_	_	None	_
comp19152_c0_seq1	60	47	1.91	2.04	0.726541	1	-0.28204	down	0.28204	up	0.0293596	no	OK	496	_	_	_	_	_	_	_	_	_	_	_	_	_
comp19155_c0_seq1	41	33	1.86	1.94	0.767877	1	-0.280742	down	0.280742	up	-0.555444	no	OK	372	_	_	_	_	_	_	_	_	_	_	_	_	_
comp19159_c0_seq1	456.84	242.94	5.62	3.51	0.203164	1	-0.875433	down	0.875433	up	2.71771	no	OK	163	92-580(+)	gi|294718623|gb|ADF32024.1|	S-phase kinase-associated protein 1 [Eriocheir sinensis]	1	GO:0016310;GO:0006511;GO:0016301;GO:0016874	7070.D2A297	S-phase kinase-associated protein 1	0.9691	COG5201	KOG1724	_	K03094	SKP1, CBF3D
comp19159_c0_seq2	1516.21	1859.8	16.01	27.02	0.614924	1	0.33219	up	-0.33219	down	4.99902	no	OK	163	92-580(+)	gi|294718623|gb|ADF32024.1|	S-phase kinase-associated protein 1 [Eriocheir sinensis]	1	GO:0016310;GO:0006511;GO:0016301;GO:0016874	7070.D2A297	S-phase kinase-associated protein 1	0.9691	COG5201	KOG1724	_	K03094	SKP1, CBF3D
comp19172_c0_seq1	31	16	1.44	0.94	0.335879	1	-0.941568	down	0.941568	up	-1.14249	no	OK	373	_	_	_	_	_	_	_	_	_	_	_	_	_
comp19177_c0_seq1	618.06	504	22.99	23.84	0.703621	1	-0.256696	down	0.256696	up	3.40607	no	OK	86	96-353(+)	gi|67083873|gb|AAY66871.1|	pre-mRNA splicing factor SF3b 10 kDa subunit [Ixodes scapularis]	0.92	_	6945.ISCW014561-PA	pre-mRNA splicing factor SF3B 10 kDa subunit, putative	0.9059	_	KOG3485	_	K12832	SF3B5, SF3B10
comp19181_c0_seq1	76.01	48	1.49	1.42	0.416821	1	-0.620532	down	0.620532	up	0.227003	no	OK	701	_	_	_	_	_	_	_	_	_	_	_	_	_
comp19185_c0_seq1	40	42	1.17	1.72	1	1	0.106348	up	-0.106348	down	-0.366174	no	OK	520	_	_	_	_	_	_	_	_	_	_	_	_	_
comp19187_c0_seq1	31	41	1.16	2.2	0.767877	1	0.354222	up	-0.354222	down	-0.552783	no	OK	402	_	_	_	_	_	_	_	_	_	_	_	_	_
comp19191_c0_seq1	53	45	1.77	1.96	0.816583	1	-0.201642	down	0.201642	up	-0.140156	no	OK	493	_	_	_	_	_	_	_	_	_	_	_	_	_
comp19193_c0_seq1	97.32	80	2.37	2.46	0.787739	1	-0.254089	down	0.254089	up	0.750199	no	OK	684	_	_	_	_	_	_	_	_	_	_	_	_	_
comp19196_c0_seq1	73	74	1.33	1.73	1	1	0.0762623	up	-0.0762623	down	0.466021	no	OK	871	_	_	_	_	_	_	_	_	_	_	_	_	_
comp19198_c0_seq1	43	44	1.86	2.67	1	1	0.0368378	up	-0.0368378	down	-0.264596	no	OK	366	_	_	_	_	_	_	_	_	_	_	_	_	_
comp19204_c0_seq1	70	66	1.36	1.65	0.954483	1	-0.0472847	down	0.0472847	up	0.363033	no	OK	816	_	_	_	_	_	_	_	_	_	_	_	_	_
comp19206_c0_seq1	122	109	1.32	1.57	0.887234	1	-0.137992	down	0.137992	up	1.12054	no	OK	1399	_	_	_	_	_	_	_	_	_	_	_	_	_
comp19209_c0_seq1	76	37	1.94	1.18	0.188387	1	-1.03068	down	1.03068	up	0.0784334	no	OK	650	_	gi|357617609|gb|EHJ70885.1|	putative pol-like protein [Danaus plexippus]	0.56	_	_	_	_	_	_	_	_	_
comp192118_c0_seq1	31	26	1.31	1.46	0.814851	1	-0.257829	down	0.257829	up	-0.86721	no	OK	386	_	_	_	_	_	_	_	_	_	_	_	_	_
comp19217_c0_seq1	30	21	1.35	1.2	0.597593	1	-0.536689	down	0.536689	up	-1.08227	no	OK	381	_	_	_	_	_	_	_	_	_	_	_	_	_
comp19244_c0_seq1	60	54	1.53	1.73	0.893954	1	-0.113747	down	0.113747	up	0.10815	no	OK	648	_	_	_	_	_	_	_	_	_	_	_	_	_
comp19247_c0_seq1	22	37	0.81	1.92	0.479616	1	0.734559	up	-0.734559	down	-0.863409	no	OK	421	_	_	_	_	_	_	_	_	_	_	_	_	_
comp19250_c0_seq1	87	66	1.73	1.75	0.640815	1	-0.375312	down	0.375312	up	0.540671	no	OK	780	_	_	_	_	_	_	_	_	_	_	_	_	_
comp19261_c0_seq1	68	82	1.08	1.7	0.717001	1	0.305298	up	-0.305298	down	0.506188	no	OK	982	_	_	_	_	_	_	_	_	_	_	_	_	_
comp19267_c0_seq1	62	103	1.81	4.03	0.314789	1	0.778593	up	-0.778593	down	0.654836	no	OK	118	140-493(+)	_	_	_	_	_	_	_	_	_	_	None	_
comp19268_c0_seq1	45	83	1.27	2.95	0.225898	1	0.962083	up	-0.962083	down	0.280422	no	OK	581	_	_	_	_	_	_	_	_	_	_	_	_	_
comp19299_c0_seq1	57	84	1.17	2.1	0.438288	1	0.617682	up	-0.617682	down	0.408174	no	OK	814	_	_	_	_	_	_	_	_	_	_	_	_	_
comp19309_c0_seq1	60	39	1.5	1.4	0.499294	1	-0.542141	down	0.542141	up	-0.0828269	no	OK	585	_	_	_	_	_	_	_	_	_	_	_	_	_
comp193116_c0_seq1	77	92	0.83	1.44	0.707955	1	0.311028	up	-0.311028	down	0.669752	no	OK	1301	_	_	_	_	_	_	_	_	_	_	_	_	_
comp19313_c0_seq1	292.34	322	1.89	2.78	0.80173	1	0.178058	up	-0.178058	down	2.53898	no	OK	357	152-1222(+)	gi|405976867|gb|EKC41346.1|	Cytoplasmic tRNA 2-thiolation protein 2 [Crassostrea gigas]	0.78	_	6945.ISCW024747-PA	neuralized, putative	0.7981	_	KOG4625	_	None	_
comp19318_c0_seq1	48	56	1.32	2.11	0.828551	1	0.257166	up	-0.257166	down	-0.0225445	no	OK	83	272-520(-)	gi|332374160|gb|AEE62221.1|	unknown [Dendroctonus ponderosae]	0.76	_	7460.XP_001121048	similar to CG13018-PA	0.7692	_	KOG4114	_	None	_
comp193211_c0_seq1	21	54	0.54	2.05	0.111592	1	1.44726	up	-1.44726	down	-0.50903	no	OK	555	_	_	_	_	_	_	_	_	_	_	_	_	_
comp19331_c0_seq1	60	28	1.9	1.1	0.202302	1	-1.0492	down	1.0492	up	-0.269256	no	OK	527	_	_	_	_	_	_	_	_	_	_	_	_	_
comp19333_c0_seq1	41	24	1.55	1.18	0.445397	1	-0.688494	down	0.688494	up	-0.726911	no	OK	76	205-432(-)	_	_	_	_	_	_	_	_	_	_	None	_
comp19344_c0_seq1	295	240	9.81	11.66	0.714169	1	-0.264809	down	0.264809	up	2.34031	no	OK	128	55-441(+)	gi|238816861|gb|ACR56805.1|	C-type lectin [Fenneropenaeus merguiensis]	0.55	_	_	_	_	_	_	_	None	_
comp19346_c0_seq1	72	65	1.97	2.59	0.863995	1	-0.131698	down	0.131698	up	0.362609	no	OK	529	_	_	_	_	_	_	_	_	_	_	_	_	_
comp19349_c0_seq1	49	61	1.03	1.67	0.726541	1	0.355861	up	-0.355861	down	0.0323804	no	OK	753	_	_	_	_	_	_	_	_	_	_	_	_	_
comp19354_c0_seq1	111	56	2.62	1.71	0.204851	1	-0.956593	down	0.956593	up	0.663298	no	OK	681	_	_	_	_	_	_	_	_	_	_	_	_	_
comp19365_c0_seq1	54	78	0.96	1.99	0.516859	1	0.563403	up	-0.563403	down	0.322984	no	OK	803	_	_	_	_	_	_	_	_	_	_	_	_	_
comp19367_c0_seq1	38	33	1.28	1.62	0.84052	1	-0.207691	down	0.207691	up	-0.595773	no	OK	431	_	_	_	_	_	_	_	_	_	_	_	_	_
comp19370_c0_seq1	35	48	0.98	1.71	0.66464	1	0.446897	up	-0.446897	down	-0.32991	no	OK	581	_	_	_	_	_	_	_	_	_	_	_	_	_
comp193831_c0_seq1	24	21	1.07	1.18	0.884696	1	-0.220736	down	0.220736	up	-1.26552	no	OK	381	_	_	_	_	_	_	_	_	_	_	_	_	_
comp19383_c0_seq1	57	40	1.54	1.49	0.587167	1	-0.443467	down	0.443467	up	-0.141253	no	OK	562	_	_	_	_	_	_	_	_	_	_	_	_	_
comp19385_c0_seq1	62	41	1.58	1.4	0.459963	1	-0.589057	down	0.589057	up	-0.0544819	no	OK	613	_	_	_	_	_	_	_	_	_	_	_	_	_
comp193902_c0_seq1	23	33	0.64	1.32	0.717697	1	0.444248	up	-0.444248	down	-0.915145	no	OK	529	_	_	_	_	_	_	_	_	_	_	_	_	_
comp19394_c0_seq1	68	44	2.67	2.17	0.453309	1	-0.585388	down	0.585388	up	0.0803968	no	OK	433	_	_	_	_	_	_	_	_	_	_	_	_	_
comp193991_c0_seq1	33	46	0.79	1.46	0.579401	1	0.553561	up	-0.553561	down	-0.436422	no	OK	652	_	_	_	_	_	_	_	_	_	_	_	_	_
comp19407_c0_seq1	49	34	2.2	1.87	0.595081	1	-0.454594	down	0.454594	up	-0.368617	no	OK	394	_	_	_	_	_	_	_	_	_	_	_	_	_
comp19408_c0_seq1	148	122	1.1	1.18	0.759863	1	-0.240564	down	0.240564	up	1.35127	no	OK	2061	_	_	_	_	_	_	_	_	_	_	_	_	_
comp19413_c0_seq1	120	93	2.22	2.08	0.673545	1	-0.344429	down	0.344429	up	1.00186	no	OK	915	_	_	_	_	_	_	_	_	_	_	_	_	_
comp19417_c0_seq1	360.92	424.32	5.27	8.43	0.692513	1	0.272974	up	-0.272974	down	2.89219	no	OK	1033	_	gi|345479232|ref|XP_003423909.1|	PREDICTED: UPF0539 protein CG14977-like [Nasonia vitripennis]	0.73	_	_	_	_	_	_	_	_	_
comp194196_c0_seq1	37	8	1.47	0.4	0.0456519	0.93483	-2.06646	down	2.06646	up	-1.27085	no	OK	413	_	_	_	_	_	_	_	_	_	_	_	_	_
comp194199_c0_seq1	61.01	108	0.72	1.54	0.280167	1	0.832788	up	-0.832788	down	0.68947	no	OK	1410	_	gi|157118645|ref|XP_001659194.1|	cdk4/6 [Aedes aegypti]	0.75	GO:0016310;GO:0004674;GO:0000166;GO:0009069	7159.AAEL001407-PA	cdk4/6	0.7705	COG0515	KOG0594	_	_	_
comp19420_c0_seq1	1292	1171.04	15.58	17.52	0.878429	1	-0.103335	down	0.103335	up	4.54194	no	OK	1338	_	_	_	_	_	_	_	_	_	_	_	_	_
comp194234_c0_seq1	178	165	0.86	1.08	0.922123	1	-0.0806889	down	0.0806889	up	1.69319	no	OK	1016	2-3052(+)	gi|225542784|gb|ACN91275.1|	dentin sialophosphoprotein precursor [Bos taurus]	0.35	_	_	_	_	_	_	_	None	_
comp194320_c0_seq1	155	207	0.86	1.62	0.531947	1	0.451037	up	-0.451037	down	1.78621	no	OK	2548	_	gi|242022055|ref|XP_002431457.1|	conserved hypothetical protein [Pediculus humanus corporis]	0.94	_	7159.AAEL001875-PA	conserved hypothetical protein	0.9485	COG0432	KOG3267	_	_	_
comp19432_c0_seq1	223	103	2.69	1.58	0.135971	1	-1.06609	down	1.06609	up	1.62749	no	OK	1306	_	_	_	_	_	_	_	_	_	_	_	_	_
comp19434_c0_seq1	72	46	1.75	1.31	0.43406	1	-0.603823	down	0.603823	up	0.155563	no	OK	725	_	_	_	_	_	_	_	_	_	_	_	_	_
comp19437_c0_seq1	48	43	1.64	1.85	0.93615	1	-0.0873244	down	0.0873244	up	-0.201028	no	OK	486	_	_	_	_	_	_	_	_	_	_	_	_	_
comp19448_c0_seq1	74	86	1.49	2.64	0.769341	1	0.252483	up	-0.252483	down	0.599045	no	OK	670	_	_	_	_	_	_	_	_	_	_	_	_	_
comp19487_c0_seq1	819	405	10.91	6.69	0.145209	1	-0.983142	down	0.983142	up	3.52729	no	OK	1217	_	_	_	_	_	_	_	_	_	_	_	_	_
comp194916_c0_seq1	24	30	0.82	1.44	0.804303	1	0.352598	up	-0.352598	down	-0.967978	no	OK	445	_	_	_	_	_	_	_	_	_	_	_	_	_
comp195242_c0_seq1	76	127	0.82	2.04	0.277818	1	0.785299	up	-0.785299	down	0.9524	no	OK	244	109-840(+)	gi|321461058|gb|EFX72093.1|	hypothetical protein DAPPUDRAFT_59365 [Daphnia pulex]	0.77	GO:0046486;GO:0046982;GO:0042967;GO:0047179;GO:0042803;GO:0007283;GO:0007420;GO:0006928;GO:0016239;GO:0016787;GO:0005730;GO:0005829;GO:0005886	59729.ENSTGUP00000000165	Platelet-activating factor acetylhydrolase IB subunit beta (EC 3.1.1.47)(PAF acetylhydrolase [...]	0.7523	_	KOG1388	_	K01062	E3.1.1.47, PAFAH
comp195966_c0_seq1	56	59	0.77	1.19	0.947666	1	0.135622	up	-0.135622	down	0.134445	no	OK	1009	_	_	_	_	_	_	_	_	_	_	_	_	_
comp19625_c0_seq1	99	83	3.65	3.96	0.827709	1	-0.213119	down	0.213119	up	0.798236	no	OK	451	_	_	_	_	_	_	_	_	_	_	_	_	_
comp19630_c0_seq1	839	550	5.98	4.96	0.392551	1	-0.573277	down	0.573277	up	3.71313	no	OK	2200	_	_	_	_	_	_	_	_	_	_	_	_	_
comp196944_c0_seq1	69	39	1.38	0.99	0.358608	1	-0.721292	down	0.721292	up	0.0273441	no	OK	810	_	_	_	_	_	_	_	_	_	_	_	_	_
comp197106_c0_seq1	14	30	0.58	1.69	0.302645	1	1.10907	up	-1.10907	down	-1.26109	no	OK	387	_	_	_	_	_	_	_	_	_	_	_	_	_
comp197319_c0_seq1	90	92	0.86	1.18	0.929971	1	0.0685884	up	-0.0685884	down	0.783967	no	OK	1585	_	_	_	_	_	_	_	_	_	_	_	_	_
comp19760_c0_seq1	946	1283.27	3.43	6.62	0.472754	1	0.477772	up	-0.477772	down	4.40164	no	OK	532	2148-3743(-)	gi|260790515|ref|XP_002590287.1|	hypothetical protein BRAFLDRAFT_279360 [Branchiostoma floridae]	0.88	GO:0005634;GO:0008565;GO:0006606;GO:0055114;GO:0005737;GO:0016491	7739.JGI133120	annotation not available	0.8841	COG5064	KOG0166	_	K15043	KPNA2
comp197635_c0_seq1	72	119	0.76	1.82	0.313448	1	0.770031	up	-0.770031	down	0.86482	no	OK	401	121-1326(+)	gi|465973067|gb|EMP33233.1|	Kinesin-like protein KIF3B [Chelonia mydas]	0.89	GO:0017048;GO:0016939;GO:0007018;GO:0005524;GO:0090307;GO:0005874;GO:0003777	9031.ENSGALP00000010647	kinesin family member 3B	0.9386	COG5059	KOG4280	_	K10394	KIF3_17
comp19918_c0_seq1	285.48	233	2.04	2.4	0.717307	1	-0.264121	down	0.264121	up	2.29104	no	OK	367	852-1955(+)	gi|321475380|gb|EFX86343.1|	hypothetical protein DAPPUDRAFT_695 [Daphnia pulex]	0.81	_	7260.FBpp0252678	GK23535	0.8095	COG0457	KOG1124	_	K11447	UTX, UTY
comp199502_c0_seq1	105	76	1.53	1.58	0.624344	1	-0.412926	down	0.412926	up	0.765485	no	OK	324	2-976(+)	gi|297499581|gb|ADI43984.1|	TGF-alpha [Gryllus bimaculatus]	0.89	_	7070.XP_001813616	similar to Keren CG32179-PA	0.8793	_	_	NOG122522	None	_
comp199559_c0_seq1	32	41	0.78	1.33	0.767877	1	0.354222	up	-0.354222	down	-0.552783	no	OK	640	_	_	_	_	_	_	_	_	_	_	_	_	_
comp199560_c0_seq1	12	43	0.3	1.51	0.0576834	1	1.86818	up	-1.86818	down	-0.91049	no	OK	598	_	_	_	_	_	_	_	_	_	_	_	_	_
comp199982_c0_seq1	65	41	1.32	1.07	0.42351	1	-0.634495	down	0.634495	up	-0.0266854	no	OK	785	_	_	_	_	_	_	_	_	_	_	_	_	_
comp199983_c0_seq1	66	14	2.33	0.64	0.0147608	0.530836	-2.16083	down	2.16083	up	-0.410184	no	OK	475	_	_	_	_	_	_	_	_	_	_	_	_	_
comp200040_c0_seq1	50	137	0.55	2.15	0.0544207	1	1.47155	up	-1.47155	down	0.822241	no	OK	393	117-1295(-)	gi|383853023|ref|XP_003702024.1|	PREDICTED: cyclin-dependent kinase 9-like [Megachile rotundata]	0.89	GO:0004674;GO:0005524;GO:0051301;GO:0009069;GO:0006468	7460.XP_396015	cyclin-dependent kinase 9	0.8864	COG0515	KOG0669	_	K02211	CDK9
comp200593_c0_seq1	70	70.33	1.08	1.46	1	1	0.0369922	up	-0.0369922	down	0.405277	no	OK	168	470-973(-)	gi|25145528|ref|NP_493611.2|	Protein ZK337.2 [Caenorhabditis Protein ZK337.2 [Caenorhabditis elegans]	0.47	_	_	_	_	_	_	_	None	_
comp200630_c0_seq1	24	23	0.96	1.4	1	1	0.0364961	up	-0.0364961	down	-1.1391	no	OK	358	_	_	_	_	_	_	_	_	_	_	_	_	_
comp20101_c0_seq1	287.94	287.11	3.45	5	0.964516	1	0.0371918	up	-0.0371918	down	2.44596	no	OK	87	718-978(+)	_	_	_	_	_	_	_	_	_	_	None	_
comp201950_c0_seq1	27	29	0.97	1.29	1	1	0.0366028	up	-0.0366028	down	-0.916697	no	OK	476	_	_	_	_	_	_	_	_	_	_	_	_	_
comp20292_c0_seq1	24	47	0.51	1.46	0.2718	1	1.02189	up	-1.02189	down	-0.550123	no	OK	669	_	_	_	_	_	_	_	_	_	_	_	_	_
comp202977_c0_seq1	57	37	1.26	1.08	0.467814	1	-0.593518	down	0.593518	up	-0.203287	no	OK	709	_	_	_	_	_	_	_	_	_	_	_	_	_
comp20304_c0_seq1	47.86	157.98	1.15	5.63	0.0222657	0.662821	1.74543	up	-1.74543	down	0.970823	no	OK	593	_	_	_	_	_	_	_	_	_	_	_	_	_
comp20314_c0_seq1	311	722	2.79	9.37	0.0664451	1	1.24636	up	-1.24636	down	3.29715	no	OK	391	91-1263(+)	gi|241696028|ref|XP_002413076.1|	transmembrane protein C2orf18, putative [Ixodes scapularis]	0.73	GO:0016020	7955.ENSDARP00000005033	hypothetical protein LOC436832	0.7515	COG0697	KOG3912	_	None	_
comp203163_c0_seq1	19	45	0.42	1.34	0.224728	1	1.15477	up	-1.15477	down	-0.719747	no	OK	701	_	_	_	_	_	_	_	_	_	_	_	_	_
comp203544_c0_seq1	134	131	1.08	1.65	1	1	0.015503	up	-0.015503	down	1.33118	no	OK	1601	_	gi|32453796|ref|NP_861578.1|	cytochrome c oxidase subunit I [Andrias davidianus]	0.97	GO:0009055;GO:0020037;GO:0045277;GO:0006123;GO:0004129;GO:0005506;GO:0006118;GO:0009060;GO:0005743;GO:0016021;GO:0015992	69293.ENSGACP00000027662	cytochrome c oxidase subunit I; Cytochrome c oxidase is the component of the respiratory cha [...]	0.9449	COG0843	KOG4769	_	_	_
comp203738_c0_seq1	66	45	1.18	1.05	0.489124	1	-0.542642	down	0.542642	up	0.0546101	no	OK	873	_	_	_	_	_	_	_	_	_	_	_	_	_
comp204046_c0_seq1	54	32	1.17	0.86	0.391806	1	-0.709018	down	0.709018	up	-0.301018	no	OK	761	_	_	_	_	_	_	_	_	_	_	_	_	_
comp20544_c0_seq1	165	188	2.29	3.56	0.756942	1	0.233627	up	-0.233627	down	1.7366	no	OK	1086	_	_	_	_	_	_	_	_	_	_	_	_	_
comp205458_c0_seq1	26	27	0.82	1.21	1	1	0.141548	up	-0.141548	down	-0.968771	no	OK	475	_	_	_	_	_	_	_	_	_	_	_	_	_
comp206466_c0_seq1	22	23	0.86	1.23	1	1	0.159319	up	-0.159319	down	-1.20007	no	OK	55	229-393(-)	_	_	_	_	_	_	_	_	_	_	None	_
comp206717_c0_seq1	27	28	1.08	1.36	1	1	0.0366028	up	-0.0366028	down	-0.916697	no	OK	440	_	_	_	_	_	_	_	_	_	_	_	_	_
comp206805_c0_seq1	18	39	0.58	1.79	0.232646	1	1.16692	up	-1.16692	down	-0.861888	no	OK	471	_	_	_	_	_	_	_	_	_	_	_	_	_
comp207018_c0_seq1	17	25	0.67	1.39	0.63922	1	0.606628	up	-0.606628	down	-1.40028	no	OK	386	_	_	_	_	_	_	_	_	_	_	_	_	_
comp207895_c0_seq1	42	19	1.21	0.68	0.25882	1	-1.01526	down	1.01526	up	-0.773869	no	OK	578	_	_	_	_	_	_	_	_	_	_	_	_	_
comp20801_c0_seq1	822.93	1211.84	5.46	11.2	0.369796	1	0.597135	up	-0.597135	down	4.26965	no	OK	254	1410-2171(-)	gi|156538335|ref|XP_001604430.1|	PREDICTED: transmembrane protein 55B-like [Nasonia vitripennis]	0.79	_	7425.XP_001604430	similar to conserved hypothetical protein	0.7879	_	KOG4684	_	K13084	TMEM55
comp208281_c0_seq1	27	51	0.67	1.75	0.315146	1	0.918108	up	-0.918108	down	-0.39838	no	OK	616	_	_	_	_	_	_	_	_	_	_	_	_	_
comp20867_c0_seq1	53	59	2.5	3.6	0.839045	1	0.241543	up	-0.241543	down	0.0843198	no	OK	362	_	_	_	_	_	_	_	_	_	_	_	_	_
comp208922_c0_seq1	46	20	1.58	0.87	0.195166	1	-1.14501	down	1.14501	up	-0.68422	no	OK	488	_	_	_	_	_	_	_	_	_	_	_	_	_
comp20937_c0_seq1	87.03	61	2.21	1.98	0.517909	1	-0.511745	down	0.511745	up	0.482674	no	OK	633	_	_	_	_	_	_	_	_	_	_	_	_	_
comp20950_c0_seq1	107	68	4.09	3.24	0.405843	1	-0.626485	down	0.626485	up	0.731983	no	OK	445	_	_	_	_	_	_	_	_	_	_	_	_	_
comp20953_c0_seq1	16	21	0.74	1.2	0.866239	1	0.349396	up	-0.349396	down	-1.55317	no	OK	380	_	_	_	_	_	_	_	_	_	_	_	_	_
comp209631_c0_seq1	20	20	0.95	1.23	1	1	0.0363477	up	-0.0363477	down	-1.40214	no	OK	358	_	_	_	_	_	_	_	_	_	_	_	_	_
comp21074_c0_seq1	692.97	548	5.17	5.28	0.657889	1	-0.299096	down	0.299096	up	3.55007	no	OK	2079	_	_	_	_	_	_	_	_	_	_	_	_	_
comp210920_c0_seq1	42	52	0.91	1.63	0.752733	1	0.341714	up	-0.341714	down	-0.168045	no	OK	662	_	_	_	_	_	_	_	_	_	_	_	_	_
comp211056_c0_seq1	37	68	0.53	1.31	0.271493	1	0.945073	up	-0.945073	down	-0.0194422	no	OK	1061	_	_	_	_	_	_	_	_	_	_	_	_	_
comp211161_c0_seq1	26	20	1.07	1.06	0.779001	1	-0.333918	down	0.333918	up	-1.2018	no	OK	407	_	_	_	_	_	_	_	_	_	_	_	_	_
comp21279_c0_seq1	892	918.03	6.61	9.18	0.907754	1	0.0786634	up	-0.0786634	down	4.09808	no	OK	424	679-1950(-)	gi|348583311|ref|XP_003477416.1|	PREDICTED: phosphorylated adapter RNA export protein-like [Cavia porcellus]	0.53	_	_	_	_	_	_	_	K14291	PHAX
comp212820_c0_seq1	12	29	0.39	1.18	0.26675	1	1.22522	up	-1.22522	down	-1.39842	no	OK	518	_	_	_	_	_	_	_	_	_	_	_	_	_
comp213126_c0_seq1	51	85	0.68	1.58	0.362123	1	0.723603	up	-0.723603	down	0.366841	no	OK	1088	_	_	_	_	_	_	_	_	_	_	_	_	_
comp213960_c0_seq1	17	46	0.54	1.98	0.107412	1	1.53126	up	-1.53126	down	-0.764373	no	OK	488	_	_	_	_	_	_	_	_	_	_	_	_	_
comp21407_c0_seq1	81	134	1.48	3.48	0.281607	1	0.777617	up	-0.777617	down	1.02143	no	OK	804	_	_	_	_	_	_	_	_	_	_	_	_	_
comp214503_c0_seq1	38	47	0.82	1.39	0.734082	1	0.369949	up	-0.369949	down	-0.296286	no	OK	700	_	_	_	_	_	_	_	_	_	_	_	_	_
comp214610_c0_seq1	9	26	0.4	1.35	0.146765	1	1.67627	up	-1.67627	down	-1.63209	no	OK	412	_	_	_	_	_	_	_	_	_	_	_	_	_
comp21462_c0_seq1	170.44	108	4.31	3.34	0.401264	1	-0.614961	down	0.614961	up	1.39132	no	OK	674	_	_	_	_	_	_	_	_	_	_	_	_	_
comp215734_c0_seq1	74	80	0.86	1.17	0.879539	1	0.148764	up	-0.148764	down	0.543361	no	OK	415	3-1247(+)	_	_	_	_	_	_	_	_	_	_	None	_
comp216348_c0_seq1	78	135	0.62	1.62	0.247574	1	0.835206	up	-0.835206	down	1.02173	no	OK	493	200-1681(+)	gi|350427848|ref|XP_003494901.1|	PREDICTED: hypothetical protein LOC100746676 [Bombus impatiens]	0.5	_	_	_	_	_	_	_	None	_
comp216588_c0_seq1	56	67	0.65	1.08	0.756575	1	0.314809	up	-0.314809	down	0.231548	no	OK	1261	_	_	_	_	_	_	_	_	_	_	_	_	_
comp217035_c0_seq1	38	43	1	1.67	0.859853	1	0.245752	up	-0.245752	down	-0.365563	no	OK	549	_	_	_	_	_	_	_	_	_	_	_	_	_
comp217103_c0_seq1	26	24	1.05	1.29	1	1	-0.0766858	down	0.0766858	up	-1.08062	no	OK	404	_	_	_	_	_	_	_	_	_	_	_	_	_
comp217627_c0_seq1	29	38	0.7	1.27	0.672306	1	0.470584	up	-0.470584	down	-0.677892	no	OK	628	_	_	_	_	_	_	_	_	_	_	_	_	_
comp217870_c0_seq1	44	50	0.98	1.48	0.87496	1	0.219341	up	-0.219341	down	-0.168601	no	OK	693	_	gi|312104281|ref|XP_003150363.1|	hypothetical protein LOAG_14822 [Loa loa]	0.62	_	_	_	_	_	_	_	_	_
comp218038_c0_seq1	37	19	1.18	0.78	0.394949	1	-0.795726	down	0.795726	up	-0.919803	no	OK	514	_	_	_	_	_	_	_	_	_	_	_	_	_
comp218336_c0_seq1	80	92	1.04	1.58	0.745803	1	0.237505	up	-0.237505	down	0.703321	no	OK	241	72-794(+)	gi|350405250|ref|XP_003487374.1|	PREDICTED: max dimerization protein 1-like [Bombus impatiens]	0.64	_	7070.XP_001813428	similar to MAX dimerization protein	0.8118	_	KOG2483	_	K09114	MXD, MAD
comp21878_c0_seq1	165	211	2.13	3.97	0.575068	1	0.406531	up	-0.406531	down	1.83276	no	OK	1082	_	_	_	_	_	_	_	_	_	_	_	_	_
comp221800_c0_seq1	37	38	0.96	1.19	1	1	0.113721	up	-0.113721	down	-0.514256	no	OK	667	_	_	_	_	_	_	_	_	_	_	_	_	_
comp22214_c0_seq1	36	30	1.24	1.54	0.832809	1	-0.222391	down	0.222391	up	-0.680703	no	OK	424	_	_	_	_	_	_	_	_	_	_	_	_	_
comp222248_c0_seq1	30	42	0.61	1.16	0.622031	1	0.515385	up	-0.515385	down	-0.552117	no	OK	753	_	_	_	_	_	_	_	_	_	_	_	_	_
comp222431_c0_seq1	18	39	0.53	1.51	0.232646	1	1.16692	up	-1.16692	down	-0.861888	no	OK	544	_	_	_	_	_	_	_	_	_	_	_	_	_
comp222892_c0_seq1	23	69	0.32	1.4	0.0797222	1	1.52006	up	-1.52006	down	-0.194259	no	OK	260	76-855(+)	gi|307181040|gb|EFN68814.1|	GILT-like protein C02D5.2 [Camponotus floridanus]	0.7	_	_	_	_	_	_	_	K08059	IFI30, GILT
comp222984_c0_seq1	91	124	0.54	1.06	0.520927	1	0.465701	up	-0.465701	down	1.03323	no	OK	699	1-2097(-)	gi|242010692|ref|XP_002426094.1|	rfx4, putative [Pediculus humanus corporis]	0.54	_	_	_	_	_	_	_	K09174	RFX4
comp22299_c0_seq1	31	27	1.16	1.25	0.909315	1	-0.152835	down	0.152835	up	-0.817903	no	OK	462	_	_	_	_	_	_	_	_	_	_	_	_	_
comp22358_c0_seq1	36	37	1.93	2.1	1	1	0.0367461	up	-0.0367461	down	-0.554113	no	OK	384	_	_	_	_	_	_	_	_	_	_	_	_	_
comp22412_c0_seq1	323	211.82	8.18	6.5	0.402516	1	-0.573572	down	0.573572	up	2.33849	no	OK	55	249-413(+)	_	_	_	_	_	_	_	_	_	_	None	_
comp225240_c0_seq1	38	13	1.08	0.47	0.101169	1	-1.58666	down	1.58666	up	-1.08559	no	OK	582	_	_	_	_	_	_	_	_	_	_	_	_	_
comp225367_c0_seq1	15	21	0.54	1.18	0.866239	1	0.349396	up	-0.349396	down	-1.55317	no	OK	128	1-384(-)	gi|195377802|ref|XP_002047676.1|	GJ13563 [Drosophila virilis]	0.62	_	_	_	_	_	_	_	K09255	K09255
comp225433_c0_seq1	26	27	0.87	1.19	1	1	0.141548	up	-0.141548	down	-0.968771	no	OK	53	2-160(+)	_	_	_	_	_	_	_	_	_	_	None	_
comp22572_c0_seq1	129	97.64	2.84	2.78	0.664785	1	-0.346483	down	0.346483	up	1.09409	no	OK	723	_	_	_	_	_	_	_	_	_	_	_	_	_
comp225971_c0_seq1	26	30	0.93	1.36	0.904233	1	0.239416	up	-0.239416	down	-0.915921	no	OK	470	_	_	_	_	_	_	_	_	_	_	_	_	_
comp225983_c0_seq1	20	47	0.47	1.43	0.169557	1	1.27897	up	-1.27897	down	-0.631751	no	OK	687	_	_	_	_	_	_	_	_	_	_	_	_	_
comp22612_c0_seq1	458	322	7.05	5.8	0.489742	1	-0.470415	down	0.470415	up	2.88027	no	OK	1130	_	_	_	_	_	_	_	_	_	_	_	_	_
comp22623_c0_seq1	541.41	455	5.84	6.48	0.754414	1	-0.211789	down	0.211789	up	3.23739	no	OK	208	3-626(+)	_	_	_	_	_	_	_	_	_	_	None	_
comp226510_c0_seq1	27	37	0.78	1.41	0.745262	1	0.393609	up	-0.393609	down	-0.722612	no	OK	62	123-308(-)	_	_	_	_	_	_	_	_	_	_	None	_
comp22688_c0_seq1	251	182	3.47	3.21	0.542329	1	-0.431218	down	0.431218	up	2.03483	no	OK	1135	_	_	_	_	_	_	_	_	_	_	_	_	_
comp227029_c0_seq1	13	25	0.43	1.12	0.394643	1	1.00698	up	-1.00698	down	-1.55121	no	OK	68	2-205(+)	_	_	_	_	_	_	_	_	_	_	None	_
comp22743_c0_seq1	71	42.99	1.3	1.02	0.345195	1	-0.733609	down	0.733609	up	0.105244	no	OK	868	_	_	_	_	_	_	_	_	_	_	_	_	_
comp22769_c0_seq1	54	20	2.37	1.13	0.111592	1	-1.374	down	1.374	up	-0.520142	no	OK	383	_	_	_	_	_	_	_	_	_	_	_	_	_
comp227804_c0_seq1	27	64	0.53	1.73	0.162194	1	1.21512	up	-1.21512	down	-0.195386	no	OK	765	_	_	_	_	_	_	_	_	_	_	_	_	_
comp228685_c0_seq1	14	30	0.42	1.36	0.302645	1	1.10907	up	-1.10907	down	-1.26109	no	OK	472	_	_	_	_	_	_	_	_	_	_	_	_	_
comp228759_c0_seq1	76	95	0.69	1.26	0.646292	1	0.372107	up	-0.372107	down	0.704024	no	OK	445	194-1531(+)	gi|291239971|ref|XP_002739895.1|	PREDICTED: huntingtin [Saccoglossus kowalevskii]	0.71	GO:0044424	_	_	_	_	_	_	K04533	HD
comp229677_c0_seq1	19	41	0.47	1.47	0.298081	1	1.01887	up	-1.01887	down	-0.813433	no	OK	582	_	_	_	_	_	_	_	_	_	_	_	_	_
comp230773_c0_seq1	29	12	1.38	0.72	0.26675	1	-1.15285	down	1.15285	up	-1.40587	no	OK	366	_	_	_	_	_	_	_	_	_	_	_	_	_
comp23122_c0_seq1	113	77	1.51	1.27	0.520023	1	-0.519341	down	0.519341	up	0.827651	no	OK	1230	_	_	_	_	_	_	_	_	_	_	_	_	_
comp231447_c0_seq1	10	23	0.4	1.36	0.283653	1	1.25838	up	-1.25838	down	-1.63309	no	OK	368	_	_	_	_	_	_	_	_	_	_	_	_	_
comp23145_c0_seq1	92	52	1.67	1.17	0.316443	1	-0.780158	down	0.780158	up	0.441868	no	OK	908	_	_	_	_	_	_	_	_	_	_	_	_	_
comp23183_c0_seq1	88	82	1.72	2.04	1	1	-0.0642451	down	0.0642451	up	0.684861	no	OK	57	206-376(+)	_	_	_	_	_	_	_	_	_	_	None	_
comp23231_c0_seq1	349.21	290	7.39	7.71	0.737456	1	-0.233679	down	0.233679	up	2.59632	no	OK	777	_	_	_	_	_	_	_	_	_	_	_	_	_
comp23254_c0_seq1	30	13	1.27	0.72	0.219277	1	-1.25068	down	1.25068	up	-1.33584	no	OK	393	_	_	_	_	_	_	_	_	_	_	_	_	_
comp232769_c0_seq1	8	27	0.34	1.5	0.11546	1	1.78126	up	-1.78126	down	-1.54925	no	OK	393	_	_	_	_	_	_	_	_	_	_	_	_	_
comp23316_c0_seq1	219	82	5.15	2.53	0.0575385	1	-1.38121	down	1.38121	up	1.50689	no	OK	674	_	_	_	_	_	_	_	_	_	_	_	_	_
comp233345_c0_seq1	19	35	0.58	1.54	0.394949	1	0.86882	up	-0.86882	down	-0.913593	no	OK	486	_	_	_	_	_	_	_	_	_	_	_	_	_
comp23399_c0_seq1	38	43	0.67	1.17	0.859853	1	0.245752	up	-0.245752	down	-0.365563	no	OK	144	278-709(-)	gi|224090240|ref|XP_002192162.1|	PREDICTED: avidin-like [Taeniopygia guttata]	0.71	_	_	_	_	_	_	_	None	_
comp234391_c0_seq1	26	37	0.52	1.08	0.656347	1	0.498554	up	-0.498554	down	-0.768024	no	OK	709	_	_	_	_	_	_	_	_	_	_	_	_	_
comp23440_c0_seq1	47.99	49	0.99	1.4	1	1	0.0368723	up	-0.0368723	down	-0.13906	no	OK	727	_	_	_	_	_	_	_	_	_	_	_	_	_
comp234492_c0_seq1	24	12	1.06	0.7	0.394643	1	-0.934723	down	0.934723	up	-1.55709	no	OK	377	_	_	_	_	_	_	_	_	_	_	_	_	_
comp23458_c0_seq1	232	192	3.98	4.42	0.734579	1	-0.235204	down	0.235204	up	2.00234	no	OK	887	_	_	_	_	_	_	_	_	_	_	_	_	_
comp234728_c0_seq1	33	53	0.54	1.21	0.432544	1	0.72867	up	-0.72867	down	-0.328709	no	OK	905	_	_	_	_	_	_	_	_	_	_	_	_	_
comp235277_c0_seq1	13	30	0.45	1.42	0.219277	1	1.32309	up	-1.32309	down	-1.32766	no	OK	451	_	_	_	_	_	_	_	_	_	_	_	_	_
comp236149_c0_seq1	72	45	1.32	1.02	0.388873	1	-0.667257	down	0.667257	up	0.130622	no	OK	902	_	_	_	_	_	_	_	_	_	_	_	_	_
comp237389_c0_seq1	7	19	0.42	1.17	0.305221	1	1.3058	up	-1.3058	down	-1.91345	no	OK	357	_	_	_	_	_	_	_	_	_	_	_	_	_
comp237903_c0_seq1	17	24	0.69	1.24	0.63922	1	0.606628	up	-0.606628	down	-1.40028	no	OK	416	_	_	_	_	_	_	_	_	_	_	_	_	_
comp238092_c0_seq1	47	12	1.46	0.51	0.0400936	0.871124	-1.91974	down	1.91974	up	-0.823867	no	OK	503	_	_	_	_	_	_	_	_	_	_	_	_	_
comp239644_c0_seq1	21	35	0.73	1.42	0.394949	1	0.86882	up	-0.86882	down	-0.913593	no	OK	520	_	_	_	_	_	_	_	_	_	_	_	_	_
comp23993_c0_seq1	155	179	2.4	3.72	0.746326	1	0.242981	up	-0.242981	down	1.66953	no	OK	982	_	_	_	_	_	_	_	_	_	_	_	_	_
comp240136_c0_seq1	34	48	0.52	1.11	0.595081	1	0.528183	up	-0.528183	down	-0.364342	no	OK	888	_	_	_	_	_	_	_	_	_	_	_	_	_
comp240678_c0_seq1	67	83.03	0.63	1.14	0.682082	1	0.339858	up	-0.339858	down	0.525477	no	OK	216	2-649(+)	_	_	_	_	_	_	_	_	_	_	None	_
comp240752_c0_seq1	63	84	0.71	1.43	0.599598	1	0.426654	up	-0.426654	down	0.487431	no	OK	348	152-1198(+)	gi|5306097|gb|AAD41899.1|	fushi tarazu-factor 1 [Metapenaeus ensis]	0.92	GO:0003707;GO:0006355;GO:0005667;GO:0008270;GO:0043565;GO:0043401;GO:0003700;GO:0045449	7425.XP_001600363	nuclear hormone receptor FTZ-F1	0.9821	_	KOG4218	_	K08705	NR5A3, ftz-f1
comp240920_c0_seq1	16	38	0.49	1.46	0.205414	1	1.25884	up	-1.25884	down	-0.964808	no	OK	552	_	_	_	_	_	_	_	_	_	_	_	_	_
comp24115_c0_seq1	536.94	395.99	5.61	5.15	0.55702	1	-0.399042	down	0.399042	up	3.13754	no	OK	1538	_	_	_	_	_	_	_	_	_	_	_	_	_
comp24126_c0_seq1	55	44	2.16	1.99	0.708588	1	-0.307563	down	0.307563	up	-0.0817617	no	OK	467	_	_	_	_	_	_	_	_	_	_	_	_	_
comp24168_c0_seq1	34	52	0.53	1.12	0.494848	1	0.64253	up	-0.64253	down	-0.295103	no	OK	60	260-439(-)	_	_	_	_	_	_	_	_	_	_	None	_
comp241815_c0_seq1	23	9	1.1	0.55	0.187026	1	-1.49147	down	1.49147	up	-1.72822	no	OK	357	_	_	_	_	_	_	_	_	_	_	_	_	_
comp243746_c0_seq1	25	56	0.51	1.49	0.165529	1	1.24218	up	-1.24218	down	-0.397139	no	OK	776	_	_	_	_	_	_	_	_	_	_	_	_	_
comp24387_c0_seq1	110	97	4.15	4.67	0.87526	1	-0.15837	down	0.15837	up	0.961449	no	OK	440	_	_	_	_	_	_	_	_	_	_	_	_	_
comp24515_c0_seq1	28	8	1.19	0.44	0.11546	1	-1.70959	down	1.70959	up	-1.55906	no	OK	389	_	_	_	_	_	_	_	_	_	_	_	_	_
comp24726_c0_seq1	52	79	1.65	3.29	0.414088	1	0.653635	up	-0.653635	down	0.323417	no	OK	513	_	_	_	_	_	_	_	_	_	_	_	_	_
comp24775_c0_seq1	40	88	1.34	3.62	0.142605	1	1.16468	up	-1.16468	down	0.281308	no	OK	509	_	_	_	_	_	_	_	_	_	_	_	_	_
comp247990_c0_seq1	112	134	0.78	1.4	0.688856	1	0.294786	up	-0.294786	down	1.21996	no	OK	485	94-1548(+)	gi|507692685|ref|XP_004642321.1|	PREDICTED: beta-1-syntrophin [Octodon degus]	0.63	GO:0016020;GO:0005515;GO:0043234;GO:0005737	_	_	_	_	_	_	None	_
comp24859_c0_seq1	28	14	1.23	0.78	0.361697	1	-0.938622	down	0.938622	up	-1.33493	no	OK	382	_	_	_	_	_	_	_	_	_	_	_	_	_
comp25012_c0_seq1	830.55	512.95	7.27	5.82	0.323115	1	-0.659201	down	0.659201	up	3.66192	no	OK	1763	_	_	_	_	_	_	_	_	_	_	_	_	_
comp252642_c0_seq1	24	27	0.62	1.1	0.898528	1	0.25473	up	-0.25473	down	-1.02281	no	OK	141	101-523(-)	gi|124012087|sp|P81400.2|FABP2_AMBME	RecName: Full=Fatty acid-binding protein 2, liver; AltName: Full=Liver basic FABP; Short=LB-FABP; AltName: Full=Liver-type fatty acid-binding protein; Short=L-FAB	0.92	GO:0008289;GO:0006869;GO:0005737;GO:0005215	8090.ENSORLP00000018544	.	0.873	_	KOG4015	_	None	_
comp253796_c0_seq1	116	13	1.16	0.17	0.000327712	0.0397291	-3.1839	down	3.1839	up	0.264435	yes	OK	1593	_	_	_	_	_	_	_	_	_	_	_	_	_
comp25381_c0_seq1	23	23	1.05	1.43	1	1	0.0364961	up	-0.0364961	down	-1.1391	no	OK	357	_	_	_	_	_	_	_	_	_	_	_	_	_
comp253898_c0_seq1	21	24	0.68	1.08	0.884696	1	0.29358	up	-0.29358	down	-1.26375	no	OK	473	_	_	_	_	_	_	_	_	_	_	_	_	_
comp25440_c0_seq1	161	114	2.78	2.42	0.545115	1	-0.450109	down	0.450109	up	1.37132	no	OK	51	359-511(-)	_	_	_	_	_	_	_	_	_	_	None	_
comp254654_c0_seq1	55	76	0.61	1.3	0.596551	1	0.474179	up	-0.474179	down	0.322551	no	OK	304	2-913(+)	gi|226704449|sp|B6D985.1|HPT_CEREL	RecName: Full=Haptoglobin; AltName: Full=Zonulin; Contains: RecName: Full=Haptoglobin alpha chain; Contains: RecName: Full=Haptoglobin beta chain; Flags: Precursor	0.72	GO:0008152;GO:0006952;GO:0005576;GO:0003824	_	_	_	_	_	_	None	_
comp25499_c0_seq1	16	51.01	0.69	3.12	0.0668461	1	1.70637	up	-1.70637	down	-0.630372	no	OK	360	_	_	_	_	_	_	_	_	_	_	_	_	_
comp255290_c0_seq1	45	26	1.09	0.8	0.416921	1	-0.711117	down	0.711117	up	-0.597806	no	OK	662	_	gi|358442122|gb|AEU11366.1|	Broad-complex protein isoform 4 [Penaeus monodon]	0.68	GO:0009987;GO:0003676	_	_	_	_	_	_	_	_
comp25541_c0_seq1	62	27	1.36	0.76	0.181118	1	-1.09611	down	1.09611	up	-0.237048	no	OK	727	_	_	_	_	_	_	_	_	_	_	_	_	_
comp25759_c0_seq1	219	208	1.17	1.52	0.952785	1	-0.0435618	down	0.0435618	up	2.01702	no	OK	504	1100-2611(-)	gi|332028670|gb|EGI68704.1|	Protein FAM117B [Acromyrmex echinatior]	0.57	_	_	_	_	_	_	_	None	_
comp258174_c0_seq1	40	38	0.83	1.06	1	1	-0.036279	down	0.036279	up	-0.438947	no	OK	739	_	_	_	_	_	_	_	_	_	_	_	_	_
comp258237_c0_seq1	4	20	0.16	1.24	0.0999758	1	2.22236	up	-2.22236	down	-2.13448	no	OK	351	_	_	_	_	_	_	_	_	_	_	_	_	_
comp25847_c0_seq1	449.95	342	4.54	4.46	0.599259	1	-0.358215	down	0.358215	up	2.90297	no	OK	1530	_	_	_	_	_	_	_	_	_	_	_	_	_
comp258526_c0_seq1	29	37	0.73	1.32	0.745262	1	0.393609	up	-0.393609	down	-0.722612	no	OK	197	1-591(-)	_	_	_	_	_	_	_	_	_	_	None	_
comp25854_c0_seq1	78	111	0.74	1.37	0.443513	1	0.556215	up	-0.556215	down	0.848614	no	OK	1626	_	_	_	_	_	_	_	_	_	_	_	_	_
comp259118_c0_seq1	14	26	0.38	1.08	0.431875	1	0.906202	up	-0.906202	down	-1.39935	no	OK	508	_	_	_	_	_	_	_	_	_	_	_	_	_
comp25972_c0_seq1	146.02	227.84	4.55	10.67	0.340145	1	0.678446	up	-0.678446	down	1.8266	no	OK	457	_	_	_	_	_	_	_	_	_	_	_	_	_
comp259839_c0_seq1	12	20	0.45	1.09	0.580436	1	0.749753	up	-0.749753	down	-1.72202	no	OK	399	_	_	_	_	_	_	_	_	_	_	_	_	_
comp25984_c0_seq1	145	166	3.19	4.86	0.747295	1	0.241589	up	-0.241589	down	1.55332	no	OK	707	_	_	_	_	_	_	_	_	_	_	_	_	_
comp26205_c0_seq1	45	52	0.77	1.21	0.816583	1	0.275382	up	-0.275382	down	-0.137965	no	OK	86	512-769(+)	_	_	_	_	_	_	_	_	_	_	None	_
comp262522_c0_seq1	23	35	0.55	1.19	0.567307	1	0.611736	up	-0.611736	down	-0.814923	no	OK	614	_	_	_	_	_	_	_	_	_	_	_	_	_
comp26276_c0_seq1	269	163	6.26	4.86	0.339979	1	-0.669669	down	0.669669	up	2.02681	no	OK	690	_	_	_	_	_	_	_	_	_	_	_	_	_
comp26316_c0_seq1	92	94	1.4	1.92	0.931341	1	0.0679181	up	-0.0679181	down	0.815329	no	OK	306	65-982(+)	gi|321455306|gb|EFX66443.1|	hypothetical protein DAPPUDRAFT_332203 [Daphnia pulex]	0.71	GO:0009451	_	_	_	_	_	_	None	_
comp26396_c0_seq1	16	48	0.42	1.82	0.0915827	1	1.59202	up	-1.59202	down	-0.718315	no	OK	553	_	_	_	_	_	_	_	_	_	_	_	_	_
comp26436_c0_seq1	99	73	1.21	1.26	0.573297	1	-0.434107	down	0.434107	up	0.699806	no	OK	1170	_	_	_	_	_	_	_	_	_	_	_	_	_
comp26467_c0_seq1	34	41	0.75	1.29	0.84754	1	0.268082	up	-0.268082	down	-0.513603	no	OK	662	_	_	_	_	_	_	_	_	_	_	_	_	_
comp26480_c0_seq1	354	267	4.85	4.67	0.599625	1	-0.363668	down	0.363668	up	2.55438	no	OK	1158	_	_	_	_	_	_	_	_	_	_	_	_	_
comp26513_c0_seq1	108	43.91	3.38	1.76	0.104399	1	-1.24886	down	1.24886	up	0.517708	no	OK	57	352-525(+)	_	_	_	_	_	_	_	_	_	_	None	_
comp265310_c0_seq1	23	52	0.44	1.33	0.21203	1	1.13623	up	-1.13623	down	-0.471613	no	OK	265	1-795(-)	gi|66828323|ref|XP_647516.1|	hypothetical protein DDB_G0268052 [Dictyostelium discoideum AX4]	0.42	_	_	_	_	_	_	_	K12412	MCM1
comp265365_c0_seq1	27	82	0.29	1.25	0.0552156	1	1.57025	up	-1.57025	down	0.0640424	no	OK	413	2-1240(+)	gi|242021591|ref|XP_002431228.1|	ubiquitin ligase protein MIB2, putative [Pediculus humanus corporis]	0.73	GO:0046872;GO:0016874	7165.AGAP008851-PA	AGAP008851-PA	0.75	COG0666	_	_	K10645	MIB
comp265558_c0_seq1	22	29	0.73	1.25	0.792443	1	0.377553	up	-0.377553	down	-1.07896	no	OK	90	1-270(+)	_	_	_	_	_	_	_	_	_	_	None	_
comp26629_c0_seq1	28	35	0.86	1.54	0.745262	1	0.393609	up	-0.393609	down	-0.722612	no	OK	478	_	_	_	_	_	_	_	_	_	_	_	_	_
comp26653_c0_seq1	98	84	1.97	2.33	0.86044	1	-0.184121	down	0.184121	up	0.782624	no	OK	749	_	_	_	_	_	_	_	_	_	_	_	_	_
comp26714_c0_seq1	31	43	1.11	2.13	0.63737	1	0.490126	up	-0.490126	down	-0.474181	no	OK	432	_	_	_	_	_	_	_	_	_	_	_	_	_
comp26716_c0_seq1	87	75	1.43	1.85	0.845104	1	-0.173188	down	0.173188	up	0.632457	no	OK	245	93-830(+)	_	_	_	_	_	_	_	_	_	_	None	_
comp26812_c0_seq1	92	97	2.29	3.64	0.89815	1	0.0981348	up	-0.0981348	down	0.830921	no	OK	566	_	_	_	_	_	_	_	_	_	_	_	_	_
comp268186_c0_seq1	88	32	1.17	0.56	0.0801106	1	-1.40837	down	1.40837	up	0.176351	no	OK	1173	_	_	_	_	_	_	_	_	_	_	_	_	_
comp268380_c0_seq1	19	25	0.59	1.02	0.884696	1	0.29358	up	-0.29358	down	-1.26375	no	OK	520	_	_	_	_	_	_	_	_	_	_	_	_	_
comp268762_c0_seq1	14	25	0.4	1.02	0.514813	1	0.792963	up	-0.792963	down	-1.47376	no	OK	519	_	_	_	_	_	_	_	_	_	_	_	_	_
comp27003_c0_seq2	68.28	98.71	0.76	1.58	0.475626	1	0.561046	up	-0.561046	down	0.653752	no	OK	1274	_	_	_	_	_	_	_	_	_	_	_	_	_
comp270623_c0_seq1	20	32.99	0.53	1.16	0.521385	1	0.701331	up	-0.701331	down	-1.02119	no	OK	599	_	_	_	_	_	_	_	_	_	_	_	_	_
comp27127_c0_seq1	54	34	1.71	1.61	0.450687	1	-0.622844	down	0.622844	up	-0.267507	no	OK	456	_	_	_	_	_	_	_	_	_	_	_	_	_
comp271594_c0_seq1	4	19	0.15	1.16	0.0999758	1	2.22236	up	-2.22236	down	-2.13448	no	OK	362	_	_	_	_	_	_	_	_	_	_	_	_	_
comp27195_c0_seq1	287	185	3.61	3.1	0.381822	1	-0.607777	down	0.607777	up	2.15488	no	OK	58	307-480(+)	_	_	_	_	_	_	_	_	_	_	None	_
comp27391_c0_seq1	162	110	2.82	2.46	0.482809	1	-0.519279	down	0.519279	up	1.36037	no	OK	920	_	_	_	_	_	_	_	_	_	_	_	_	_
comp27445_c0_seq1	74.85	87	2.27	3.43	0.735006	1	0.285463	up	-0.285463	down	0.617141	no	OK	537	_	_	_	_	_	_	_	_	_	_	_	_	_
comp275200_c0_seq1	14	37	0.32	1.3	0.177284	1	1.3682	up	-1.3682	down	-1.07565	no	OK	592	_	_	_	_	_	_	_	_	_	_	_	_	_
comp27556_c0_seq1	89	293.51	3.03	14.66	0.0129962	0.488601	1.77164	up	-1.77164	down	1.86252	no	OK	148	3-449(+)	_	_	_	_	_	_	_	_	_	_	None	_
comp27581_c0_seq1	134	170	4.25	7.36	0.602528	1	0.379298	up	-0.379298	down	1.5259	no	OK	62	1-186(+)	_	_	_	_	_	_	_	_	_	_	None	_
comp277173_c0_seq1	8	31	0.3	1.51	0.0721088	1	1.97078	up	-1.97078	down	-1.39656	no	OK	444	_	_	_	_	_	_	_	_	_	_	_	_	_
comp27833_c0_seq1	55	37	1.66	1.52	0.467814	1	-0.593518	down	0.593518	up	-0.203287	no	OK	509	_	_	_	_	_	_	_	_	_	_	_	_	_
comp27873_c0_seq1	35	40	1.62	2.31	0.925108	1	0.186797	up	-0.186797	down	-0.475465	no	OK	375	_	_	_	_	_	_	_	_	_	_	_	_	_
comp27891_c0_seq1	317	373	4.96	8.5	0.698266	1	0.272237	up	-0.272237	down	2.70373	no	OK	240	134-853(+)	gi|478259977|gb|ENN79779.1|	hypothetical protein YQE_03835, partial [Dendroctonus ponderosae]	0.77	GO:0048812	7159.AAEL008569-PA	conserved hypothetical protein	0.7515	_	KOG4070	_	None	_
comp279479_c0_seq1	7	22	0.33	1.37	0.23879	1	1.44014	up	-1.44014	down	-1.81347	no	OK	352	_	_	_	_	_	_	_	_	_	_	_	_	_
comp28012_c0_seq1	33	44	1.06	2.04	0.63737	1	0.490126	up	-0.490126	down	-0.474181	no	OK	461	_	_	_	_	_	_	_	_	_	_	_	_	_
comp28110_c0_seq1	43	56	1.02	2.04	0.708588	1	0.381328	up	-0.381328	down	-0.0785683	no	OK	569	_	gi|122496|sp|P02014.1|HBA_TARGR	RecName: Full=Hemoglobin subunit alpha; AltName: Full=Alpha-globin; AltName: Full=Hemoglobin alpha 0402193A hemoglobin alpha	0.8	GO:0015671;GO:0020037;GO:0005506;GO:0005344;GO:0019825;GO:0005833	_	_	_	_	_	_	_	_
comp281179_c0_seq1	12	25	0.47	1.52	0.394643	1	1.00698	up	-1.00698	down	-1.55121	no	OK	119	3-362(+)	_	_	_	_	_	_	_	_	_	_	None	_
comp28140_c0_seq1	25	34	1.09	1.88	0.638759	1	0.530421	up	-0.530421	down	-0.864169	no	OK	391	_	_	_	_	_	_	_	_	_	_	_	_	_
comp28171_c0_seq1	404	354	6.02	6.51	0.828616	1	-0.153147	down	0.153147	up	2.84092	no	OK	1087	_	_	_	_	_	_	_	_	_	_	_	_	_
comp28306_c0_seq1	51	62	1.26	1.88	0.789628	1	0.288469	up	-0.288469	down	0.110085	no	OK	686	_	_	_	_	_	_	_	_	_	_	_	_	_
comp28384_c0_seq1	1474.98	770	12.49	8.98	0.176807	1	-0.899121	down	0.899121	up	4.40215	no	OK	155	76-540(+)	gi|238683675|gb|ACR54116.1|	myosin 1 light chain [Palaemonetes varians]	0.96	GO:0005509	7070.XP_976209	similar to myosin 1 light chain	0.8516	COG5126	KOG0030	_	None	_
comp28470_c0_seq1	656	580.9	6.59	7.94	0.838287	1	-0.140273	down	0.140273	up	3.54639	no	OK	391	116-1288(+)	gi|157117910|ref|XP_001653096.1|	phosphatidylserine receptor [Aedes aegypti]	0.86	_	7159.AAEL008084-PB	phosphatidylserine receptor	0.8757	_	KOG2130	_	K11323	JMJD6
comp28525_c0_seq1	818.76	615	5.15	5.11	0.578313	1	-0.371652	down	0.371652	up	3.75932	no	OK	2385	_	_	_	_	_	_	_	_	_	_	_	_	_
comp286017_c0_seq1	9	22.99	0.38	1.33	0.23879	1	1.44014	up	-1.44014	down	-1.81347	no	OK	375	_	_	_	_	_	_	_	_	_	_	_	_	_
comp28852_c0_seq1	296	181	1.69	1.35	0.327932	1	-0.67886	down	0.67886	up	2.16665	no	OK	2640	_	_	_	_	_	_	_	_	_	_	_	_	_
comp29006_c0_seq1	309	278	4.73	5.92	0.884017	1	-0.1104	down	0.1104	up	2.4699	no	OK	322	1-966(-)	gi|115681537|ref|XP_001201559.1|	PREDICTED: uncharacterized protein LOC764925 isoform 1 [Strongylocentrotus purpuratus]	0.64	_	_	_	_	_	_	_	None	_
comp29059_c0_seq1	228	152	3.88	3.22	0.435437	1	-0.54623	down	0.54623	up	1.84251	no	OK	954	_	_	_	_	_	_	_	_	_	_	_	_	_
comp29131_c0_seq1	46.02	29	1.12	0.92	0.438358	1	-0.66954	down	0.66954	up	-0.517525	no	OK	656	_	_	_	_	_	_	_	_	_	_	_	_	_
comp29142_c0_seq1	321.96	172.79	8.83	6.04	0.211072	1	-0.865529	down	0.865529	up	2.21916	no	OK	596	_	_	_	_	_	_	_	_	_	_	_	_	_
comp29222_c0_seq1	1219	1061	9.21	10.5	0.805521	1	-0.165488	down	0.165488	up	4.42958	no	OK	480	176-1615(+)	gi|170063443|ref|XP_001867106.1|	conserved hypothetical protein [Culex quinquefasciatus]	0.63	GO:0005667;GO:0006355;GO:0043565;GO:0045449;GO:0003700	7176.CPIJ016941-PA	conserved hypothetical protein	0.9107	_	KOG3119	_	K12114	VRI
comp29291_c0_seq1	75	44	1.91	1.43	0.333198	1	-0.744729	down	0.744729	up	0.17915	no	OK	642	_	_	_	_	_	_	_	_	_	_	_	_	_
comp29334_c0_seq1	115.16	195	3.04	6.85	0.266904	1	0.791328	up	-0.791328	down	1.56565	no	OK	594	_	_	_	_	_	_	_	_	_	_	_	_	_
comp29389_c0_seq1	30	40	1.08	1.73	0.686852	1	0.445834	up	-0.445834	down	-0.593063	no	OK	487	_	_	_	_	_	_	_	_	_	_	_	_	_
comp29431_c0_seq1	294	427	4.04	8.27	0.394698	1	0.578231	up	-0.578231	down	2.77516	no	OK	247	3-743(+)	gi|405951633|gb|EKC19530.1|	Calcipressin-1 [Crassostrea gigas]	0.71	_	_	_	_	_	_	_	None	_
comp29448_c0_seq1	240	154	7.2	6.36	0.398208	1	-0.601273	down	0.601273	up	1.89438	no	OK	517	_	_	_	_	_	_	_	_	_	_	_	_	_
comp29580_c0_seq1	238.97	177.46	4.87	5	0.594967	1	-0.3809	down	0.3809	up	1.97401	no	OK	735	_	_	_	_	_	_	_	_	_	_	_	_	_
comp29627_c0_seq1	47	54.09	2.03	2.96	0.883327	1	0.205165	up	-0.205165	down	-0.0508075	no	OK	396	_	_	_	_	_	_	_	_	_	_	_	_	_
comp29634_c0_seq1	26.01	54	0.6	1.82	0.232558	1	1.077	up	-1.077	down	-0.39776	no	OK	612	_	_	_	_	_	_	_	_	_	_	_	_	_
comp29647_c0_seq1	68	85	0.92	1.56	0.682082	1	0.339858	up	-0.339858	down	0.525477	no	OK	1098	_	_	_	_	_	_	_	_	_	_	_	_	_
comp29832_c0_seq1	54	42	1.45	1.54	0.698707	1	-0.321927	down	0.321927	up	-0.140704	no	OK	568	_	_	_	_	_	_	_	_	_	_	_	_	_
comp29929_c0_seq1	235	138	9.02	7.91	0.303382	1	-0.734804	down	0.734804	up	1.8185	no	OK	383	_	_	_	_	_	_	_	_	_	_	_	_	_
comp29960_c0_seq1	558	588	8.5	12.12	0.867569	1	0.112709	up	-0.112709	down	3.4389	no	OK	247	142-882(-)	gi|405951509|gb|EKC19415.1|	RWD domain-containing protein 1 [Crassostrea gigas]	0.73	_	_	_	_	_	_	_	None	_
comp300634_c0_seq1	17	22	0.68	1.38	0.745855	1	0.483737	up	-0.483737	down	-1.47471	no	OK	352	_	gi|399138534|gb|AFP23361.1|	ATPase subunit 6, partial (mitochondrion) [Andrias davidianus]	0.96	GO:0015986;GO:0045263;GO:0005743;GO:0015078	_	_	_	_	_	_	_	_
comp30073_c0_seq1	23	30	0.87	1.62	0.804303	1	0.352598	up	-0.352598	down	-0.967978	no	OK	394	_	_	_	_	_	_	_	_	_	_	_	_	_
comp30249_c0_seq1	34	28	1.52	1.49	0.824298	1	-0.238975	down	0.238975	up	-0.770946	no	OK	403	_	_	_	_	_	_	_	_	_	_	_	_	_
comp302593_c0_seq1	6	35	0.15	1.19	0.023239	0.67541	2.52495	up	-2.52495	down	-1.32494	no	OK	204	3-617(+)	_	_	_	_	_	_	_	_	_	_	None	_
comp30272_c0_seq1	58	36	2.28	2.21	0.427663	1	-0.643698	down	0.643698	up	-0.172495	no	OK	356	_	_	_	_	_	_	_	_	_	_	_	_	_
comp30533_c0_seq1	59.07	62.98	1.38	2.09	1	1	0.0838745	up	-0.0838745	down	0.206956	no	OK	630	_	_	_	_	_	_	_	_	_	_	_	_	_
comp30547_c0_seq1	146.97	124	3.02	3.2	0.806904	1	-0.197637	down	0.197637	up	1.35151	no	OK	798	_	_	_	_	_	_	_	_	_	_	_	_	_
comp30556_c0_seq1	34	22	1.46	1.25	0.545468	1	-0.580099	down	0.580099	up	-0.919026	no	OK	387	_	_	_	_	_	_	_	_	_	_	_	_	_
comp30562_c0_seq1	81	77.98	2.22	2.93	1	1	0.000725917	up	-0.000725917	down	0.579592	no	OK	558	_	_	_	_	_	_	_	_	_	_	_	_	_
comp30565_c0_seq1	135	213.01	0.94	2.06	0.333103	1	0.689221	up	-0.689221	down	1.73096	no	OK	2060	_	_	_	_	_	_	_	_	_	_	_	_	_
comp30569_c0_seq1	42	44	1.08	1.51	1	1	0.10317	up	-0.10317	down	-0.297468	no	OK	614	_	_	_	_	_	_	_	_	_	_	_	_	_
comp30606_c0_seq1	107	83	2.42	2.37	0.705947	1	-0.323611	down	0.323611	up	0.859041	no	OK	726	_	_	_	_	_	_	_	_	_	_	_	_	_
comp30607_c0_seq2	149.18	208	1.96	3.28	0.479862	1	0.507434	up	-0.507434	down	1.76255	no	OK	331	277-1269(-)	gi|321475487|gb|EFX86450.1|	hypothetical protein DAPPUDRAFT_230482 [Daphnia pulex]	0.71	_	_	_	_	_	_	_	K13248	PHOSPHO2
comp30615_c0_seq1	50	59	0.83	1.42	0.783156	1	0.29757	up	-0.29757	down	0.0585851	no	OK	852	_	_	_	_	_	_	_	_	_	_	_	_	_
comp30616_c0_seq1	141	128.01	2.16	2.63	0.92651	1	-0.0916842	down	0.0916842	up	1.34138	no	OK	992	_	_	_	_	_	_	_	_	_	_	_	_	_
comp30621_c0_seq1	25	92	0.21	1.17	0.0180807	0.594989	1.95345	up	-1.95345	down	0.142076	no	OK	441	124-1446(-)	gi|321460218|gb|EFX71263.1|	hypothetical protein DAPPUDRAFT_216854 [Daphnia pulex]	0.58	_	_	_	_	_	_	_	K04396	CASP6
comp30630_c0_seq1	71	100	1.18	2.21	0.519446	1	0.508178	up	-0.508178	down	0.704726	no	OK	924	_	_	_	_	_	_	_	_	_	_	_	_	_
comp30645_c0_seq1	192.34	206.8	2.49	3.62	0.865556	1	0.138446	up	-0.138446	down	1.91325	no	OK	318	95-1048(+)	gi|91083727|ref|XP_970598.1|	PREDICTED: similar to GA18194-PA [Tribolium castaneum]	0.72	_	7460.XP_391846	similar to family with sequence similarity 76, member A	0.8281	_	KOG3990	_	None	_
comp30672_c0_seq1	202	260	2.64	4.61	0.569634	1	0.400536	up	-0.400536	down	2.12993	no	OK	283	184-1032(-)	gi|291221705|ref|XP_002730862.1|	PREDICTED: LysM, putative peptidoglycan-binding, domain containing 3-like [Saccoglossus kowalevskii]	0.6	_	7425.XP_001599442	similar to CG17985-PA	0.7627	_	KOG2850	_	None	_
comp30702_c0_seq1	226	187	3.53	3.86	0.7441	1	-0.227781	down	0.227781	up	1.96795	no	OK	328	3-989(+)	gi|321466624|gb|EFX77618.1|	hypothetical protein DAPPUDRAFT_225597 [Daphnia pulex]	0.67	_	_	_	_	_	_	_	K13114	PNN
comp30708_c0_seq1	48.05	30	1.77	1.72	0.45842	1	-0.632417	down	0.632417	up	-0.441474	no	OK	377	_	_	_	_	_	_	_	_	_	_	_	_	_
comp30717_c0_seq1	61.99	61	1.17	1.61	1	1	-0.00996762	down	0.00996762	up	0.206496	no	OK	775	_	_	_	_	_	_	_	_	_	_	_	_	_
comp30719_c0_seq1	137	105	1.57	1.58	0.657004	1	-0.348299	down	0.348299	up	1.18077	no	OK	1338	_	_	_	_	_	_	_	_	_	_	_	_	_
comp30731_c0_seq1	28	73.08	0.62	1.97	0.0939796	1	1.42308	up	-1.42308	down	-0.0455655	no	OK	772	_	_	_	_	_	_	_	_	_	_	_	_	_
comp30743_c0_seq1	112	76	1.68	1.41	0.520023	1	-0.519341	down	0.519341	up	0.827651	no	OK	100	620-919(+)	_	_	_	_	_	_	_	_	_	_	_	_
comp30792_c0_seq1	100	87	2.95	3.31	0.89815	1	-0.146388	down	0.146388	up	0.829614	no	OK	551	_	_	_	_	_	_	_	_	_	_	_	_	_
comp30794_c0_seq1	37	116	1	4.37	0.0299008	0.760245	1.71128	up	-1.71128	down	0.531675	no	OK	555	_	_	_	_	_	_	_	_	_	_	_	_	_
comp30803_c0_seq1	146.45	90	1.62	1.28	0.382259	1	-0.657821	down	0.657821	up	1.15487	no	OK	1432	_	_	_	_	_	_	_	_	_	_	_	_	_
comp30816_c0_seq1	448.02	479.94	1.84	2.92	0.844758	1	0.136645	up	-0.136645	down	3.13463	no	OK	123	2654-3022(-)	gi|91080961|ref|XP_974748.1|	PREDICTED: similar to UBL3 CG9038-PA [Tribolium castaneum]	0.89	_	7070.XP_974748	similar to UBL3 CG9038-PA	0.8934	_	_	NOG71018	None	_
comp30818_c0_seq1	40	29	1.69	1.77	0.605363	1	-0.47026	down	0.47026	up	-0.638649	no	OK	358	_	_	_	_	_	_	_	_	_	_	_	_	_
comp30828_c0_seq1	73	43	2.58	2.01	0.388873	1	-0.667257	down	0.667257	up	0.130622	no	OK	447	_	_	_	_	_	_	_	_	_	_	_	_	_
comp30846_c0_seq1	53	54	2.29	3.12	1	1	0.0908469	up	-0.0908469	down	0.00415762	no	OK	372	_	_	_	_	_	_	_	_	_	_	_	_	_
comp30854_c0_seq1	112	116	2.42	3.36	0.914627	1	0.0874986	up	-0.0874986	down	1.10918	no	OK	731	_	_	_	_	_	_	_	_	_	_	_	_	_
comp30872_c0_seq1	68	45.95	3.09	2.54	0.502646	1	-0.521953	down	0.521953	up	0.106213	no	OK	392	_	_	_	_	_	_	_	_	_	_	_	_	_
comp30873_c0_seq1	41	29	1.81	1.62	0.605363	1	-0.47026	down	0.47026	up	-0.638649	no	OK	386	_	_	_	_	_	_	_	_	_	_	_	_	_
comp30877_c0_seq1	184	123	2.62	2.37	0.463253	1	-0.530344	down	0.530344	up	1.53959	no	OK	1056	_	_	_	_	_	_	_	_	_	_	_	_	_
comp30896_c0_seq1	59	62	1.79	2.44	1	1	0.0838745	up	-0.0838745	down	0.206956	no	OK	537	_	_	_	_	_	_	_	_	_	_	_	_	_
comp30915_c0_seq1	57	66	0.91	1.28	0.801477	1	0.272055	up	-0.272055	down	0.207876	no	OK	1050	_	_	_	_	_	_	_	_	_	_	_	_	_
comp30928_c0_seq1	159	113	3.53	3.08	0.522119	1	-0.475533	down	0.475533	up	1.36061	no	OK	744	_	_	_	_	_	_	_	_	_	_	_	_	_
comp30956_c0_seq1	95	39	3.29	1.67	0.120781	1	-1.21568	down	1.21568	up	0.357522	no	OK	494	_	_	_	_	_	_	_	_	_	_	_	_	_
comp30962_c0_seq1	111	150	2.41	4.3	0.527889	1	0.45695	up	-0.45695	down	1.31178	no	OK	199	50-646(+)	gi|91088079|ref|XP_968378.1|	PREDICTED: similar to mediator complex, subunit, putative [Tribolium castaneum]	0.6	_	_	_	_	_	_	_	K15143	MED30
comp30973_c0_seq1	96	62	1.49	1.36	0.445268	1	-0.589662	down	0.589662	up	0.576579	no	OK	934	_	_	_	_	_	_	_	_	_	_	_	_	_
comp30982_c0_seq1	115	142	1.12	1.98	0.654801	1	0.327743	up	-0.327743	down	1.28887	no	OK	1456	_	_	_	_	_	_	_	_	_	_	_	_	_
comp30988_c0_seq1	192	293	1.88	4.05	0.35844	1	0.640754	up	-0.640754	down	2.19844	no	OK	308	3-926(+)	gi|317419960|emb|CBN81996.1|	Serine/threonine-protein kinase OSR1 [Dicentrarchus labrax]	0.61	GO:0000287;GO:0005524;GO:0009069;GO:0006468;GO:0006979;GO:0007243;GO:0005515;GO:0004674	9823.ENSSSCP00000011998	annotation not avaliable	0.8526	_	KOG0582	_	K08835	OXSR1, OSR1
comp30989_c0_seq1	65.03	79	1.17	1.88	0.710452	1	0.312635	up	-0.312635	down	0.467222	no	OK	67	670-870(-)	_	_	_	_	_	_	_	_	_	_	None	_
comp30997_c0_seq1	105	126	1.46	2.2	0.669885	1	0.312728	up	-0.312728	down	1.12302	no	OK	1169	_	_	_	_	_	_	_	_	_	_	_	_	_
comp31018_c0_seq1	81	90	1.85	2.85	0.778919	1	0.205967	up	-0.205967	down	0.68628	no	OK	654	_	_	_	_	_	_	_	_	_	_	_	_	_
comp31058_c0_seq1	32	60	0.64	1.67	0.290499	1	0.933311	up	-0.933311	down	-0.196514	no	OK	739	_	_	_	_	_	_	_	_	_	_	_	_	_
comp31059_c0_seq1	51	67	0.89	1.55	0.654708	1	0.42073	up	-0.42073	down	0.184741	no	OK	896	_	_	_	_	_	_	_	_	_	_	_	_	_
comp31064_c0_seq1	88	55	3.09	2.25	0.438288	1	-0.61044	down	0.61044	up	0.442679	no	OK	512	_	_	_	_	_	_	_	_	_	_	_	_	_
comp31095_c0_seq1	190	138	2.69	2.51	0.556974	1	-0.422765	down	0.422765	up	1.63094	no	OK	1117	_	_	_	_	_	_	_	_	_	_	_	_	_
comp31107_c0_seq1	87	103	1.36	2.12	0.705947	1	0.276816	up	-0.276816	down	0.862253	no	OK	88	420-683(-)	_	_	_	_	_	_	_	_	_	_	None	_
comp31130_c0_seq1	61	44	2.4	2.29	0.61235	1	-0.406237	down	0.406237	up	-0.0256497	no	OK	408	_	_	_	_	_	_	_	_	_	_	_	_	_
comp31131_c0_seq1	166	226.01	2.5	4.24	0.503343	1	0.481148	up	-0.481148	down	1.89332	no	OK	329	97-1086(+)	gi|392337661|ref|XP_001078719.3|	PREDICTED: LOW QUALITY PROTEIN: WD repeat-containing protein 87-like [Rattus norvegicus]	0.5	_	_	_	_	_	_	_	K03243	EIF5B
comp31137_c0_seq1	71	55.04	2.29	2.35	0.672668	1	-0.322767	down	0.322767	up	0.274216	no	OK	490	_	_	_	_	_	_	_	_	_	_	_	_	_
comp31157_c0_seq1	105	44	2.27	1.22	0.121645	1	-1.19467	down	1.19467	up	0.479498	no	OK	739	_	_	_	_	_	_	_	_	_	_	_	_	_
comp31176_c0_seq1	276	216	2.1	2.17	0.651384	1	-0.315733	down	0.315733	up	2.21644	no	OK	2002	_	_	_	_	_	_	_	_	_	_	_	_	_
comp31187_c0_seq1	125	66	2.35	1.51	0.241021	1	-0.867678	down	0.867678	up	0.841159	no	OK	889	_	_	_	_	_	_	_	_	_	_	_	_	_
comp31198_c0_seq1	68	66	1.44	1.79	1	1	-0.00576928	down	0.00576928	up	0.341868	no	OK	762	_	_	_	_	_	_	_	_	_	_	_	_	_
comp31231_c0_seq1	109	171.08	0.62	1.46	0.324125	1	0.706018	up	-0.706018	down	1.40902	no	OK	779	3-2342(+)	gi|260821029|ref|XP_002605836.1|	hypothetical protein BRAFLDRAFT_123801 [Branchiostoma floridae]	0.45	_	_	_	_	_	_	_	None	_
comp31242_c0_seq1	57.24	56	1.35	1.79	1	1	-0.0132534	down	0.0132534	up	0.108633	no	OK	650	_	_	_	_	_	_	_	_	_	_	_	_	_
comp31259_c0_seq1	41	24	1.65	1.47	0.445397	1	-0.688494	down	0.688494	up	-0.726911	no	OK	362	_	_	_	_	_	_	_	_	_	_	_	_	_
comp31274_c0_seq1	52	63	1.81	3.04	0.742425	1	0.333916	up	-0.333916	down	0.1354	no	OK	443	_	_	_	_	_	_	_	_	_	_	_	_	_
comp31302_c0_seq1	57.26	46	1.42	1.46	0.717848	1	-0.294309	down	0.294309	up	-0.0251319	no	OK	659	_	_	_	_	_	_	_	_	_	_	_	_	_
comp31323_c0_seq1	238	226.93	1.56	2.13	0.970738	1	-0.037302	down	0.037302	up	2.13357	no	OK	2119	_	_	_	_	_	_	_	_	_	_	_	_	_
comp31324_c0_seq1	51	54	1.27	1.96	1	1	0.0908469	up	-0.0908469	down	0.00415762	no	OK	577	_	_	_	_	_	_	_	_	_	_	_	_	_
comp31327_c0_seq1	63	27	3.17	1.64	0.162194	1	-1.14155	down	1.14155	up	-0.205547	no	OK	361	_	_	_	_	_	_	_	_	_	_	_	_	_
comp31337_c0_seq1	125.77	84	2.09	1.73	0.48504	1	-0.545042	down	0.545042	up	0.987123	no	OK	981	_	_	_	_	_	_	_	_	_	_	_	_	_
comp31345_c0_seq1	165	237.12	1.48	2.97	0.411968	1	0.573062	up	-0.573062	down	1.93019	no	OK	197	1032-1622(-)	gi|321472349|gb|EFX83319.1|	hypothetical protein DAPPUDRAFT_301861 [Daphnia pulex]	0.85	GO:0016567;GO:0004842	7159.AAEL012011-PA	nedd8-conjugating enzyme nce2	0.7865	COG5078	KOG0420	_	K10687	UBE2F
comp31357_c0_seq1	81.46	44.46	2.52	1.71	0.285285	1	-0.853655	down	0.853655	up	0.249002	no	OK	551	_	_	_	_	_	_	_	_	_	_	_	_	_
comp31362_c0_seq1	230	325	1.47	3.02	0.448787	1	0.530639	up	-0.530639	down	2.39272	no	OK	694	12-2093(-)	gi|242014292|ref|XP_002427825.1|	Nuclear distribution protein nudF, putative [Pediculus humanus corporis]	0.68	_	_	_	_	_	_	_	K11804	WDR42A
comp31366_c0_seq1	181	285	1.58	3.39	0.319817	1	0.693602	up	-0.693602	down	2.13785	no	OK	551	1-1653(+)	gi|307174006|gb|EFN64716.1|	Peptidyl-prolyl cis-trans isomerase-like 2 [Camponotus floridanus]	0.74	GO:0044267;GO:0016853	7425.XP_001602955	similar to cyclophilin	0.7593	COG0652	KOG0883	_	K10598	PPIL2, CYC4, CHP60
comp31368_c0_seq1	175	86	2.22	1.54	0.177002	1	-0.9918	down	0.9918	up	1.30388	no	OK	1126	_	_	_	_	_	_	_	_	_	_	_	_	_
comp31375_c0_seq1	78.01	68.15	1.21	1.4	0.830176	1	-0.159587	down	0.159587	up	0.464819	no	OK	991	_	_	_	_	_	_	_	_	_	_	_	_	_
comp31410_c0_seq1	41	54	1.09	1.87	0.635966	1	0.46519	up	-0.46519	down	-0.167489	no	OK	600	_	_	_	_	_	_	_	_	_	_	_	_	_
comp31421_c0_seq1	85	87	2.3	3.46	0.889625	1	0.103767	up	-0.103767	down	0.702619	no	OK	114	190-531(-)	_	_	_	_	_	_	_	_	_	_	None	_
comp31430_c0_seq1	538.99	679.11	2.46	4.05	0.581822	1	0.374874	up	-0.374874	down	3.52844	no	OK	679	220-2256(+)	gi|242013853|ref|XP_002427615.1|	GMP synthase, putative [Pediculus humanus corporis]	0.83	GO:0006769;GO:0003922;GO:0008795;GO:0005524;GO:0016462;GO:0046497;GO:0006536;GO:0006177;GO:0006144	6945.ISCW018543-PA	GMP synthase, putative	0.8219	COG0518;COG0519	KOG1622	_	K01951	E6.3.5.2, guaA
comp31430_c0_seq2	836.05	720.64	3.91	4.34	0.792024	1	-0.178135	down	0.178135	up	3.87831	no	OK	675	220-2244(+)	gi|242013853|ref|XP_002427615.1|	GMP synthase, putative [Pediculus humanus corporis]	0.84	GO:0006769;GO:0003922;GO:0008795;GO:0005524;GO:0016462;GO:0046497;GO:0006536;GO:0006177;GO:0006144	6945.ISCW018543-PA	GMP synthase, putative	0.8234	COG0518;COG0519	KOG1622	_	K01951	E6.3.5.2, guaA
comp31442_c0_seq1	141	215	1.68	3.44	0.353575	1	0.660944	up	-0.660944	down	1.75533	no	OK	426	1-1278(-)	gi|64276486|ref|NP_005860.2|	peptidyl-prolyl cis-trans isomerase CWC27 homolog [Homo sapiens]	0.63	GO:0000398;GO:0071013	9606.ENSP00000370460	serologically defined colon cancer antigen 10; PPIases accelerate the folding of proteins (B [...]	0.8439	COG0652	KOG0885	_	K12737	SDCCAG10
comp31448_c0_seq1	109.01	70.96	2.08	1.71	0.415664	1	-0.611311	down	0.611311	up	0.764468	no	OK	861	_	_	_	_	_	_	_	_	_	_	_	_	_
comp31471_c0_seq1	32	43	1.32	2.21	0.63737	1	0.490126	up	-0.490126	down	-0.474181	no	OK	419	_	_	_	_	_	_	_	_	_	_	_	_	_
comp31479_c0_seq1	74	51.12	1.97	2.02	0.539497	1	-0.467969	down	0.467969	up	0.2508	no	OK	538	_	_	_	_	_	_	_	_	_	_	_	_	_
comp31485_c0_seq1	52.88	56	1.57	2.3	0.944323	1	0.142848	up	-0.142848	down	0.0313738	no	OK	100	168-467(-)	_	_	_	_	_	_	_	_	_	_	None	_
comp31487_c0_seq1	59.95	77	1.01	1.98	0.688885	1	0.375505	up	-0.375505	down	0.365149	no	OK	804	_	_	_	_	_	_	_	_	_	_	_	_	_
comp31499_c0_seq1	21	28	0.55	1.06	0.683327	1	0.511813	up	-0.511813	down	-1.13741	no	OK	556	_	_	_	_	_	_	_	_	_	_	_	_	_
comp31508_c0_seq1	54	41	1.73	1.69	0.635966	1	-0.391479	down	0.391479	up	-0.171382	no	OK	520	_	_	_	_	_	_	_	_	_	_	_	_	_
comp31510_c0_seq1	21	32	0.51	1.08	0.521385	1	0.701331	up	-0.701331	down	-1.02119	no	OK	617	_	_	_	_	_	_	_	_	_	_	_	_	_
comp31528_c0_seq1	120.8	32	3.99	1.35	0.0182891	0.594989	-1.85363	down	1.85363	up	0.515373	no	OK	505	_	_	_	_	_	_	_	_	_	_	_	_	_
comp31551_c0_seq1	41	48	0.94	1.67	0.802807	1	0.296897	up	-0.296897	down	-0.263432	no	OK	604	_	_	_	_	_	_	_	_	_	_	_	_	_
comp31560_c0_seq1	30	74	0.74	2.73	0.117629	1	1.32526	up	-1.32526	down	-0.0178922	no	OK	565	_	_	_	_	_	_	_	_	_	_	_	_	_
comp31596_c0_seq1	168	151	2.19	2.67	0.896452	1	-0.106799	down	0.106799	up	1.59712	no	OK	224	485-1159(+)	gi|402469117|gb|EJW04174.1|	hypothetical protein EDEG_01549 [Edhazardia aedis USNM 41457]	0.54	_	_	_	_	_	_	_	None	_
comp31632_c0_seq1	48	28	1.22	0.9	0.392904	1	-0.730285	down	0.730285	up	-0.47932	no	OK	650	_	_	_	_	_	_	_	_	_	_	_	_	_
comp31641_c0_seq1	50.21	52	1.68	2.17	1	1	0.0929286	up	-0.0929286	down	-0.0513322	no	OK	506	_	_	_	_	_	_	_	_	_	_	_	_	_
comp31642_c0_seq1	135	99	1.9	1.79	0.602421	1	-0.40461	down	0.40461	up	1.15622	no	OK	1115	_	_	_	_	_	_	_	_	_	_	_	_	_
comp31647_c0_seq1	56	90	1.09	2.37	0.362944	1	0.716656	up	-0.716656	down	0.469224	no	OK	778	_	_	_	_	_	_	_	_	_	_	_	_	_
comp31648_c0_seq1	64	51	2.2	2.27	0.742425	1	-0.260047	down	0.260047	up	0.132534	no	OK	477	_	_	_	_	_	_	_	_	_	_	_	_	_
comp31658_c0_seq1	77	60	1.76	1.75	0.688885	1	-0.301544	down	0.301544	up	0.361762	no	OK	709	_	_	_	_	_	_	_	_	_	_	_	_	_
comp31668_c0_seq1	37	33	1.41	1.77	0.917982	1	-0.130742	down	0.130742	up	-0.637268	no	OK	406	_	_	_	_	_	_	_	_	_	_	_	_	_
comp31697_c0_seq1	401	299	1.83	1.74	0.586734	1	-0.377235	down	0.377235	up	2.72473	no	OK	778	1065-3398(-)	gi|307175596|gb|EFN65506.1|	BCL-6 corepressor [Camponotus floridanus]	0.63	_	7070.XP_967399	similar to CG14073 CG14073-PA	0.75	_	KOG4177	_	None	_
comp31703_c0_seq1	54	88	0.52	1.19	0.350922	1	0.736401	up	-0.736401	down	0.42922	no	OK	441	103-1425(-)	gi|270001565|gb|EEZ98012.1|	hypothetical protein TcasGA2_TC000412 [Tribolium castaneum]	0.69	_	_	_	_	_	_	_	None	_
comp31716_c0_seq1	138.75	84	2.55	1.9	0.374582	1	-0.675784	down	0.675784	up	1.06658	no	OK	907	_	_	_	_	_	_	_	_	_	_	_	_	_
comp31734_c0_seq1	175	156.7	1.91	2.19	0.860291	1	-0.136361	down	0.136361	up	1.65006	no	OK	1431	_	_	_	_	_	_	_	_	_	_	_	_	_
comp31752_c0_seq1	64	69	1.55	2.25	0.953267	1	0.123781	up	-0.123781	down	0.320819	no	OK	632	_	_	_	_	_	_	_	_	_	_	_	_	_
comp31753_c0_seq1	24	21	0.89	1.15	0.884696	1	-0.220736	down	0.220736	up	-1.26552	no	OK	399	_	_	_	_	_	_	_	_	_	_	_	_	_
comp31757_c0_seq1	81	95.04	1.35	2.23	0.682879	1	0.298584	up	-0.298584	down	0.736814	no	OK	871	_	_	_	_	_	_	_	_	_	_	_	_	_
comp31762_c0_seq1	66	57	1.76	2.1	0.801477	1	-0.198152	down	0.198152	up	0.205576	no	OK	564	_	_	_	_	_	_	_	_	_	_	_	_	_
comp31764_c0_seq1	31	65	1.38	3.73	0.237758	1	1.02568	up	-1.02568	down	-0.13468	no	OK	378	_	_	_	_	_	_	_	_	_	_	_	_	_
comp31772_c0_seq1	434	328	1.75	1.97	0.593075	1	-0.366256	down	0.366256	up	2.84722	no	OK	86	1898-2155(-)	_	_	_	_	_	_	_	_	_	_	None	_
comp31774_c0_seq1	65	33	2.76	1.79	0.237758	1	-0.952034	down	0.952034	up	-0.143446	no	OK	396	_	_	_	_	_	_	_	_	_	_	_	_	_
comp31780_c0_seq1	54	125	0.9	2.75	0.108304	1	1.22883	up	-1.22883	down	0.757711	no	OK	929	_	_	_	_	_	_	_	_	_	_	_	_	_
comp31786_c0_seq1	160	206	1.47	2.72	0.580886	1	0.400722	up	-0.400722	down	1.79383	no	OK	259	119-895(+)	gi|321476919|gb|EFX87878.1|	hypothetical protein DAPPUDRAFT_305429 [Daphnia pulex]	0.61	_	_	_	_	_	_	_	None	_
comp31802_c0_seq1	241	142	8.57	6.88	0.313448	1	-0.717923	down	0.717923	up	1.84912	no	OK	76	66-293(+)	_	_	_	_	_	_	_	_	_	_	None	_
comp31809_c0_seq1	94	130	1.67	3.48	0.48744	1	0.50275	up	-0.50275	down	1.0859	no	OK	228	85-771(+)	gi|344276077|ref|XP_003409836.1|	PREDICTED: microphthalmia-associated transcription factor-like isoform 1 [Loxodonta africana]	0.59	GO:0030154;GO:0005515;GO:0045944;GO:0043234;GO:0001077;GO:0006461	_	_	_	_	_	_	K09455	MITF
comp31812_c0_seq2	325.3	427.92	1.95	3.65	0.529045	1	0.429418	up	-0.429418	down	2.83685	no	OK	705	119-2233(-)	gi|91084167|ref|XP_971030.1|	PREDICTED: similar to YTH domain family, member 3 [Tribolium castaneum]	0.67	_	7070.XP_971030	similar to YTH domain family, member 3	0.8564	_	KOG1901	_	None	_
comp31817_c0_seq1	107	195	1.13	2.8	0.209776	1	0.893957	up	-0.893957	down	1.52871	no	OK	1393	_	_	_	_	_	_	_	_	_	_	_	_	_
comp31847_c0_seq1	112	70.61	1.84	1.51	0.394662	1	-0.637188	down	0.637188	up	0.780272	no	OK	933	_	_	_	_	_	_	_	_	_	_	_	_	_
comp31853_c0_seq1	76.03	59	2.23	2.17	0.688885	1	-0.301544	down	0.301544	up	0.361762	no	OK	572	_	_	_	_	_	_	_	_	_	_	_	_	_
comp31856_c0_seq1	54	36	2.15	1.99	0.511408	1	-0.541529	down	0.541529	up	-0.234753	no	OK	395	_	_	_	_	_	_	_	_	_	_	_	_	_
comp31874_c0_seq1	165	111	2.25	1.89	0.488846	1	-0.511046	down	0.511046	up	1.38147	no	OK	1188	_	_	_	_	_	_	_	_	_	_	_	_	_
comp31881_c0_seq1	114	82	1.7	1.67	0.592079	1	-0.435819	down	0.435819	up	0.88819	no	OK	1011	_	_	_	_	_	_	_	_	_	_	_	_	_
comp31886_c0_seq1	27.37	43	1.2	2.67	0.488687	1	0.679564	up	-0.679564	down	-0.551452	no	OK	357	_	_	_	_	_	_	_	_	_	_	_	_	_
comp31887_c0_seq1	154.39	127.98	1.19	1.27	0.76919	1	-0.228715	down	0.228715	up	1.41406	no	OK	2020	_	_	_	_	_	_	_	_	_	_	_	_	_
comp31897_c0_seq1	70	83	2.29	3.76	0.723265	1	0.298342	up	-0.298342	down	0.544129	no	OK	469	_	_	_	_	_	_	_	_	_	_	_	_	_
comp31916_c0_seq1	124.41	71	1.63	1.18	0.313448	1	-0.74304	down	0.74304	up	0.886609	no	OK	1208	_	_	_	_	_	_	_	_	_	_	_	_	_
comp31931_c0_seq1	73	45	2.25	1.62	0.388873	1	-0.667257	down	0.667257	up	0.130622	no	OK	575	_	_	_	_	_	_	_	_	_	_	_	_	_
comp31937_c0_seq1	61	36.75	3.07	2.25	0.390757	1	-0.692191	down	0.692191	up	-0.142349	no	OK	357	_	_	_	_	_	_	_	_	_	_	_	_	_
comp31940_c0_seq1	76	93	0.93	1.45	0.707955	1	0.311028	up	-0.311028	down	0.669752	no	OK	1298	_	_	_	_	_	_	_	_	_	_	_	_	_
comp31993_c0_seq1	37.41	81.73	0.45	1.44	0.155983	1	1.13644	up	-1.13644	down	0.187997	no	OK	282	1-846(+)	gi|242013819|ref|XP_002427598.1|	Adapter molecule Crk, putative [Pediculus humanus corporis]	0.85	GO:0046330;GO:0005070;GO:0046529;GO:0007520;GO:0007298	7070.XP_970221	similar to Adapter molecule Crk	0.8307	_	KOG4792	_	K04438	CRK, CRKII
comp31993_c0_seq2	131.59	202.27	1.02	2.33	0.36319	1	0.64907	up	-0.64907	down	1.66321	no	OK	272	614-1429(+)	gi|242013819|ref|XP_002427598.1|	Adapter molecule Crk, putative [Pediculus humanus corporis]	0.86	GO:0046330;GO:0005070;GO:0046529;GO:0007520;GO:0007298	7070.XP_970221	similar to Adapter molecule Crk	0.8276	_	KOG4792	_	K04438	CRK, CRKII
comp32013_c0_seq1	48	192	0.49	2.88	0.00778205	0.36048	2.02582	up	-2.02582	down	1.19246	no	OK	1338	_	_	_	_	_	_	_	_	_	_	_	_	_
comp32015_c0_seq1	113	150	1.45	2.58	0.527889	1	0.45695	up	-0.45695	down	1.31178	no	OK	1178	_	_	_	_	_	_	_	_	_	_	_	_	_
comp32016_c0_seq1	29.51	25.81	1.44	1.57	0.904233	1	-0.166217	down	0.166217	up	-0.917474	no	OK	353	_	_	_	_	_	_	_	_	_	_	_	_	_
comp32036_c0_seq1	109	148	2.2	3.93	0.497893	1	0.489876	up	-0.489876	down	1.27853	no	OK	192	61-636(-)	gi|71895795|ref|NP_001026694.1|	nucleoside-triphosphatase C1orf57 homolog [Gallus gallus]	0.75	GO:0016787;GO:0000166	9031.ENSGALP00000017923	hypothetical protein LOC428588	0.7514	COG1618	_	_	K06928	K06928
comp32045_c0_seq2	114.33	116.75	1.59	2.21	0.943487	1	0.0620775	up	-0.0620775	down	1.12164	no	OK	262	2-787(+)	gi|91084659|ref|XP_967590.1|	PREDICTED: similar to CG13760 CG13760-PB [Tribolium castaneum]	0.67	_	_	_	_	_	_	_	None	_
comp32052_c0_seq1	80	62	2.07	1.98	0.696416	1	-0.328141	down	0.328141	up	0.423899	no	OK	651	_	_	_	_	_	_	_	_	_	_	_	_	_
comp32055_c0_seq1	67	24	3.12	1.4	0.0797222	1	-1.44658	down	1.44658	up	-0.206678	no	OK	374	_	_	_	_	_	_	_	_	_	_	_	_	_
comp32056_c0_seq1	32	35.02	0.82	1.22	0.917982	1	0.204171	up	-0.204171	down	-0.635888	no	OK	597	_	_	_	_	_	_	_	_	_	_	_	_	_
comp32076_c0_seq1	281.47	184.24	1.45	1.39	0.406966	1	-0.577457	down	0.577457	up	2.1366	no	OK	2637	_	gi|270012557|gb|EFA09005.1|	hypothetical protein TcasGA2_TC006713 [Tribolium castaneum]	0.99	GO:0005634	121224.XP_002424177	FAD NAD binding oxidoreductase, putative	0.9911	_	KOG3399	_	_	_
comp32076_c0_seq2	298.26	330.75	1.07	1.8	0.795372	1	0.184116	up	-0.184116	down	2.57155	no	OK	214	1047-1688(+)	gi|270012557|gb|EFA09005.1|	hypothetical protein TcasGA2_TC006713 [Tribolium castaneum]	0.99	GO:0005634	121224.XP_002424177	FAD NAD binding oxidoreductase, putative	0.9911	_	KOG3399	_	None	_
comp32115_c0_seq1	290.31	362	1.5	2.51	0.606825	1	0.356641	up	-0.356641	down	2.6267	no	OK	422	1256-2521(-)	gi|291486753|dbj|BAI87826.1|	c-jun N-terminal kinase [Marsupenaeus japonicus]	0.97	GO:0000165;GO:0005524;GO:0009069;GO:0006468;GO:0007178;GO:0004707	7460.XP_392806	JNK MAP kinase basket	0.9694	COG0515	KOG0665	_	K04440	JNK
comp32121_c0_seq1	241.99	162	2.66	2.33	0.447261	1	-0.540384	down	0.540384	up	1.93088	no	OK	1412	_	_	_	_	_	_	_	_	_	_	_	_	_
comp32144_c0_seq1	81	69	2.04	2.2	0.830176	1	-0.19588	down	0.19588	up	0.484261	no	OK	62	87-272(-)	_	_	_	_	_	_	_	_	_	_	None	_
comp32153_c0_seq1	91.96	104	2.09	2.96	0.773533	1	0.213044	up	-0.213044	down	0.891664	no	OK	69	159-365(+)	_	_	_	_	_	_	_	_	_	_	None	_
comp32190_c0_seq1	100	73	1.31	1.21	0.573297	1	-0.434107	down	0.434107	up	0.699806	no	OK	1215	_	_	_	_	_	_	_	_	_	_	_	_	_
comp32202_c0_seq1	76	107.99	1.14	2.25	0.48798	1	0.541212	up	-0.541212	down	0.802226	no	OK	980	_	_	_	_	_	_	_	_	_	_	_	_	_
comp32223_c0_seq1	40	45	1.68	2.37	0.931075	1	0.172701	up	-0.172701	down	-0.331111	no	OK	410	_	_	_	_	_	_	_	_	_	_	_	_	_
comp32228_c0_seq1	17.37	43.63	0.6	2.04	0.171886	1	1.30282	up	-1.30282	down	-0.765103	no	OK	457	_	gi|307191446|gb|EFN74987.1|	Acylphosphatase-1 [Camponotus floridanus]	0.74	_	_	_	_	_	_	_	_	_
comp32232_c0_seq1	220	180	2.31	2.58	0.719955	1	-0.251617	down	0.251617	up	1.91819	no	OK	1423	_	_	_	_	_	_	_	_	_	_	_	_	_
comp32237_c0_seq1	103	49	2.54	1.62	0.163047	1	-1.07047	down	1.07047	up	0.518486	no	OK	634	_	_	_	_	_	_	_	_	_	_	_	_	_
comp32254_c0_seq1	68	35	2.58	1.83	0.271493	1	-0.871342	down	0.871342	up	-0.0277215	no	OK	408	_	_	_	_	_	_	_	_	_	_	_	_	_
comp32301_c0_seq1	117	91	1.24	1.28	0.725938	1	-0.295729	down	0.295729	up	0.974645	no	OK	1437	_	_	_	_	_	_	_	_	_	_	_	_	_
comp32308_c0_seq1	43	35	1.94	2.02	0.786774	1	-0.249117	down	0.249117	up	-0.403346	no	OK	378	_	_	_	_	_	_	_	_	_	_	_	_	_
comp32317_c0_seq1	47	56	1.64	2.42	0.828551	1	0.257166	up	-0.257166	down	-0.0225445	no	OK	481	_	_	_	_	_	_	_	_	_	_	_	_	_
comp32334_c0_seq1	226	135.98	2.29	1.74	0.324783	1	-0.693463	down	0.693463	up	1.77169	no	OK	1568	_	_	_	_	_	_	_	_	_	_	_	_	_
comp32345_c0_seq1	83	86	1.01	1.42	0.925514	1	0.0707873	up	-0.0707873	down	0.68557	no	OK	1217	_	_	_	_	_	_	_	_	_	_	_	_	_
comp32359_c0_seq1	124	81	2.38	1.81	0.448598	1	-0.592019	down	0.592019	up	0.945072	no	OK	58	674-847(-)	_	_	_	_	_	_	_	_	_	_	None	_
comp32367_c0_seq1	41.03	44.62	1.28	1.85	1	1	0.10317	up	-0.10317	down	-0.297468	no	OK	508	_	gi|157114151|ref|XP_001652184.1|	hypothetical protein AaeL_AAEL006757 [Aedes aegypti]	0.63	_	_	_	_	_	_	_	_	_
comp32368_c0_seq1	67	106	1.42	3.39	0.384798	1	0.673711	up	-0.673711	down	0.722252	no	OK	655	_	_	_	_	_	_	_	_	_	_	_	_	_
comp32373_c0_seq1	154	100.98	1.81	1.52	0.434301	1	-0.583308	down	0.583308	up	1.26128	no	OK	1356	_	_	_	_	_	_	_	_	_	_	_	_	_
comp32390_c0_seq1	128	127	1.74	2.38	0.974404	1	0.0371114	up	-0.0371114	down	1.27602	no	OK	171	271-783(-)	gi|391343532|ref|XP_003746063.1|	PREDICTED: uncharacterized protein LOC100904961 [Metaseiulus occidentalis]	0.62	_	_	_	_	_	_	_	None	_
comp32394_c0_seq1	36	50	0.73	1.52	0.609666	1	0.505204	up	-0.505204	down	-0.295694	no	OK	681	_	_	_	_	_	_	_	_	_	_	_	_	_
comp32432_c0_seq1	142.01	99	1.74	1.56	0.540855	1	-0.466668	down	0.466668	up	1.1921	no	OK	1279	_	_	_	_	_	_	_	_	_	_	_	_	_
comp32466_c0_seq1	74	112	1.45	3.03	0.413612	1	0.631661	up	-0.631661	down	0.818294	no	OK	122	89-454(+)	gi|506968503|gb|AGM32595.1|	uncharacterized protein family (UPF0041) [Coptotermes formosanus]	0.9	GO:0006850;GO:0006090;GO:0016021;GO:0005743;GO:0050833	31033.ENSTRUP00000003238	brain protein 44-like	0.8824	_	KOG1590	_	None	_
comp32481_c0_seq1	79	63	2.36	2.39	0.741364	1	-0.282693	down	0.282693	up	0.4443	no	OK	557	_	_	_	_	_	_	_	_	_	_	_	_	_
comp32484_c0_seq1	239	200.87	2.01	2.29	0.757133	1	-0.225263	down	0.225263	up	2.05583	no	OK	1758	_	_	_	_	_	_	_	_	_	_	_	_	_
comp32502_c0_seq1	86	109	1.8	3.22	0.617763	1	0.363986	up	-0.363986	down	0.87767	no	OK	704	_	_	_	_	_	_	_	_	_	_	_	_	_
comp32503_c0_seq1	78	40	2.78	2.04	0.235741	1	-0.917863	down	0.917863	up	0.154146	no	OK	74	34-255(-)	_	_	_	_	_	_	_	_	_	_	None	_
comp32524_c0_seq1	51	47	1.54	1.84	0.94052	1	-0.0774457	down	0.0774457	up	-0.0806969	no	OK	543	_	_	_	_	_	_	_	_	_	_	_	_	_
comp32543_c0_seq1	77.99	33.66	1.8	1.09	0.143857	1	-1.14923	down	1.14923	up	0.0779423	no	OK	644	_	_	_	_	_	_	_	_	_	_	_	_	_
comp32544_c0_seq1	96	65	2.02	2.02	0.481726	1	-0.544214	down	0.544214	up	0.594946	no	OK	666	_	_	_	_	_	_	_	_	_	_	_	_	_
comp32555_c0_seq1	60	86	0.94	1.85	0.48859	1	0.55276	up	-0.55276	down	0.468423	no	OK	951	_	_	_	_	_	_	_	_	_	_	_	_	_
comp32574_c0_seq1	162	237	1.46	2.85	0.407441	1	0.57856	up	-0.57856	down	1.91579	no	OK	473	2-1420(+)	gi|321479400|gb|EFX90356.1|	hypothetical protein DAPPUDRAFT_300066 [Daphnia pulex]	0.71	_	_	_	_	_	_	_	K02222	SFRP5
comp32575_c0_seq1	28	37	1.26	2.26	0.745262	1	0.393609	up	-0.393609	down	-0.722612	no	OK	359	_	_	_	_	_	_	_	_	_	_	_	_	_
comp32608_c0_seq1	1327.13	1285	10.32	13.18	0.989281	1	-0.0113492	down	0.0113492	up	4.62667	no	OK	589	60-1826(+)	gi|498965066|ref|XP_004546128.1|	PREDICTED: eukaryotic translation initiation factor 2D-like [Maylandia zebra]	0.58	_	_	_	_	_	_	_	K15027	EIF2D
comp32609_c0_seq1	1487.96	1541	7.95	11.13	0.896216	1	0.0867835	up	-0.0867835	down	4.84051	no	OK	283	2-850(+)	gi|321455856|gb|EFX66978.1|	hypothetical protein DAPPUDRAFT_331518 [Daphnia pulex]	0.88	GO:0006222;GO:0016310;GO:0005524;GO:0004849;GO:0016773;GO:0006206	7425.XP_001605136	similar to uridine cytidine kinase i	0.8514	COG0572	KOG4203	_	K00876	E2.7.1.48, udk
comp32630_c0_seq1	1309	1979.17	6.54	12.89	0.337557	1	0.635195	up	-0.635195	down	4.9628	no	OK	377	1855-2985(-)	gi|340725922|ref|XP_003401313.1|	PREDICTED: actin-like protein 87C-like [Bombus terrestris]	0.95	GO:0005856;GO:0005524;GO:0005737	7460.XP_623834	actin-related protein 87C ortholog	0.9452	COG5277	KOG0676	_	None	_
comp32642_c0_seq1	22	87	0.22	1.1	0.0160393	0.556544	2.01249	up	-2.01249	down	0.0655291	no	OK	530	1-1593(+)	gi|242021591|ref|XP_002431228.1|	ubiquitin ligase protein MIB2, putative [Pediculus humanus corporis]	0.75	GO:0046872;GO:0016874	_	_	_	_	_	_	K10645	MIB
comp32646_c0_seq1	564.95	673.47	3.65	6.42	0.662501	1	0.294071	up	-0.294071	down	3.55144	no	OK	243	709-1437(+)	gi|167888833|gb|ACA09717.1|	ubiquitin-conjugating enyzme E2r [Marsupenaeus japonicus]	0.98	GO:0016881	7425.XP_001600179	similar to ubiquitin-conjugating enzyme E2r	0.9538	COG5078	KOG0425	_	K02207	UBE2R, UBC3, CDC34
comp32646_c0_seq2	371.05	180.53	3.3	2.23	0.142575	1	-1.00806	down	1.00806	up	2.3785	no	OK	243	216-944(+)	gi|167888833|gb|ACA09717.1|	ubiquitin-conjugating enyzme E2r [Marsupenaeus japonicus]	0.98	GO:0016881	7425.XP_001600179	similar to ubiquitin-conjugating enzyme E2r	0.9538	COG5078	KOG0425	_	K02207	UBE2R, UBC3, CDC34
comp32652_c0_seq1	426	238	5.58	4.22	0.246021	1	-0.801361	down	0.801361	up	2.64609	no	OK	1132	_	_	_	_	_	_	_	_	_	_	_	_	_
comp32656_c0_seq1	860.03	1027.2	7.29	11.95	0.656226	1	0.294531	up	-0.294531	down	4.16031	no	OK	170	1089-1598(-)	gi|156555197|ref|XP_001603846.1|	PREDICTED: ragulator complex protein LAMTOR1-like [Nasonia vitripennis]	0.67	GO:0050794;GO:0051716;GO:0023051	_	_	_	_	_	_	None	_
comp32663_c0_seq1	914.52	1067.17	6.88	10.86	0.694251	1	0.261769	up	-0.261769	down	4.2302	no	OK	217	185-835(+)	gi|66530023|ref|XP_393046.2|	PREDICTED: mob as tumor suppressor [Apis mellifera]	0.96	GO:0016310;GO:0016301	7460.XP_393046	mob as tumor suppressor	0.9581	_	KOG0440	_	K06685	MOB1
comp32676_c0_seq1	818.09	1327	5.63	12.2	0.26866	1	0.735982	up	-0.735982	down	4.34782	no	OK	284	153-1004(+)	gi|225714568|gb|ACO13130.1|	SET [Lepeophtheirus salmonis]	0.77	GO:0005634;GO:0006334	6945.ISCW021350-PA	DNA replication factor/protein phosphatase inhibitor SET/SPR-2, putative	0.8894	_	KOG1508	NOG241464	K11290	SET, TAF1, I2PP2A
comp32683_c0_seq1	683	698	7.59	10.16	0.924798	1	0.066439	up	-0.066439	down	3.70877	no	OK	176	154-681(+)	gi|405950217|gb|EKC18217.1|	Vacuolar protein-sorting-associated protein 25 [Crassostrea gigas]	0.74	_	_	_	_	_	_	_	K12189	VPS25, EAP20
comp32689_c0_seq1	824	517	9.21	6.95	0.339181	1	-0.637524	down	0.637524	up	3.6599	no	OK	1482	_	_	_	_	_	_	_	_	_	_	_	_	_
comp32702_c0_seq1	770	928	5.75	9.43	0.646713	1	0.306341	up	-0.306341	down	4.00736	no	OK	208	97-720(+)	gi|332020339|gb|EGI60761.1|	Vacuolar protein sorting-associated protein 37B [Acromyrmex echinatior]	0.66	_	_	_	_	_	_	_	K12185	VPS37
comp32704_c0_seq1	862.17	535.84	8.08	6.56	0.332634	1	-0.647718	down	0.647718	up	3.72096	no	OK	1630	_	_	_	_	_	_	_	_	_	_	_	_	_
comp32709_c0_seq1	1139	1413	8.52	13.62	0.603342	1	0.345826	up	-0.345826	down	4.59541	no	OK	181	53-595(+)	gi|321474150|gb|EFX85116.1|	hypothetical protein DAPPUDRAFT_230571 [Daphnia pulex]	0.96	GO:0007264;GO:0005622;GO:0005525	6945.ISCW000919-PA	ADP ribosylation factor 79F, putative	0.9556	COG1100	KOG0072	_	K07942	ARL1
comp32713_c0_seq1	267	217	10.95	12.82	0.697897	1	-0.273376	down	0.273376	up	2.19304	no	OK	374	_	_	_	_	_	_	_	_	_	_	_	_	_
comp32746_c0_seq2	434.83	584.45	5.68	10.9	0.488721	1	0.465066	up	-0.465066	down	3.2702	no	OK	160	135-614(+)	_	_	_	_	_	_	_	_	_	_	None	_
comp32747_c0_seq1	25.62	67.52	0.93	3.84	0.103178	1	1.40688	up	-1.40688	down	-0.163601	no	OK	382	_	_	_	_	_	_	_	_	_	_	_	_	_
comp32749_c0_seq1	304.35	237.82	6.42	5.93	0.658878	1	-0.315266	down	0.315266	up	2.35607	no	OK	818	_	_	_	_	_	_	_	_	_	_	_	_	_
comp32749_c0_seq2	123.65	98.18	2.5	2.49	0.71373	1	-0.300863	down	0.300863	up	1.06858	no	OK	804	_	_	_	_	_	_	_	_	_	_	_	_	_
comp32765_c0_seq1	648	742	5.33	7.77	0.730373	1	0.232514	up	-0.232514	down	3.71813	no	OK	1946	_	_	_	_	_	_	_	_	_	_	_	_	_
comp32778_c0_seq1	257	127	6.98	4.24	0.176632	1	-0.960043	down	0.960043	up	1.85536	no	OK	626	_	_	_	_	_	_	_	_	_	_	_	_	_
comp32784_c0_seq1	86.92	53	3.15	2.6	0.387279	1	-0.683411	down	0.683411	up	0.380958	no	OK	436	_	_	_	_	_	_	_	_	_	_	_	_	_
comp32794_c0_seq1	308	167	6.07	4.35	0.2289	1	-0.835351	down	0.835351	up	2.16579	no	OK	786	_	_	_	_	_	_	_	_	_	_	_	_	_
comp32809_c0_seq1	433.18	360.05	9.97	9.96	0.735497	1	-0.232148	down	0.232148	up	2.90738	no	OK	740	_	_	_	_	_	_	_	_	_	_	_	_	_
comp32814_c1_seq1	316	332.07	4.86	6.89	0.884269	1	0.108348	up	-0.108348	down	2.61632	no	OK	99	1-297(+)	_	_	_	_	_	_	_	_	_	_	None	_
comp32834_c0_seq1	412	317.02	6.88	6.68	0.6271	1	-0.335896	down	0.335896	up	2.78551	no	OK	959	_	_	_	_	_	_	_	_	_	_	_	_	_
comp32839_c0_seq1	585.1	555	9.04	11.05	0.963615	1	-0.0385256	down	0.0385256	up	3.43291	no	OK	237	1-711(+)	gi|443727635|gb|ELU14314.1|	hypothetical protein CAPTEDRAFT_164855 [Capitella teleta]	0.66	_	7460.XP_001121894	similar to Coiled-coil domain-containing protein 53	0.7671	_	KOG4496	_	None	_
comp32842_c0_seq1	801.99	870	8.16	11.52	0.818399	1	0.154577	up	-0.154577	down	3.98414	no	OK	430	1-1290(+)	gi|357608365|gb|EHJ65956.1|	hypothetical protein KGM_08054 [Danaus plexippus]	0.52	_	7260.FBpp0242970	GK13827	0.807	COG5213	_	_	K14405	FIP1L1, FIP1
comp32845_c0_seq1	160.16	131.62	7.67	8.22	0.754708	1	-0.239453	down	0.239453	up	1.46427	no	OK	354	_	_	_	_	_	_	_	_	_	_	_	_	_
comp32867_c0_seq1	597	533.17	8.82	10.09	0.859454	1	-0.121109	down	0.121109	up	3.41716	no	OK	1073	_	_	_	_	_	_	_	_	_	_	_	_	_
comp32868_c0_seq1	884.36	635.01	10.98	9.61	0.513455	1	-0.43747	down	0.43747	up	3.84293	no	OK	84	251-502(+)	_	_	_	_	_	_	_	_	_	_	None	_
comp32878_c0_seq1	1785.09	1770.01	7.63	10.8	0.972428	1	0.0242668	up	-0.0242668	down	5.072	no	OK	522	1320-2885(-)	gi|91082841|ref|XP_969908.1|	PREDICTED: similar to DnaJ-like protein [Tribolium castaneum]	0.75	_	7070.XP_969908	similar to DnaJ-like protein	0.7593	COG0484	KOG0550	_	K09527	DNAJC7
comp32880_c0_seq1	1486.83	1324.35	11.68	13.34	0.848818	1	-0.129229	down	0.129229	up	4.73134	no	OK	530	290-1879(-)	gi|260807359|ref|XP_002598476.1|	hypothetical protein BRAFLDRAFT_118294 [Branchiostoma floridae]	0.93	_	7739.JGI118294	hypothetical protein	0.9316	COG5233	KOG3834	_	None	_
comp32884_c0_seq1	600	745	9.71	14.62	0.603644	1	0.347336	up	-0.347336	down	3.6703	no	OK	1031	_	_	_	_	_	_	_	_	_	_	_	_	_
comp32916_c0_seq1	460	546.67	8.79	14.32	0.672966	1	0.284239	up	-0.284239	down	3.25198	no	OK	776	_	_	_	_	_	_	_	_	_	_	_	_	_
comp32921_c0_seq1	579.05	660.15	6.01	8.82	0.741404	1	0.223489	up	-0.223489	down	3.55333	no	OK	364	2-1093(+)	gi|312373747|gb|EFR21438.1|	hypothetical protein AND_17063 [Anopheles darlingi]	0.63	_	_	_	_	_	_	_	K14012	SHP1, UBX1, NSFL1C
comp32921_c0_seq2	1065.95	1051.85	9.55	12.59	0.980222	1	0.0181751	up	-0.0181751	down	4.32441	no	OK	385	127-1281(+)	gi|312373747|gb|EFR21438.1|	hypothetical protein AND_17063 [Anopheles darlingi]	0.63	_	_	_	_	_	_	_	K14012	SHP1, UBX1, NSFL1C
comp32925_c0_seq1	1446	1850	12.25	21.52	0.553193	1	0.392594	up	-0.392594	down	4.9648	no	OK	283	883-1731(-)	gi|156550873|ref|XP_001604188.1|	PREDICTED: proteasome activator complex subunit 3-like [Nasonia vitripennis]	0.8	GO:0008537	7425.XP_001604188	similar to proteasome activator subunit	0.8083	_	KOG4470	_	K06698	PSME3
comp32927_c0_seq1	68.6	123	1.68	4.21	0.237285	1	0.899015	up	-0.899015	down	0.865461	no	OK	619	_	gi|350536967|ref|NP_001233119.1|	uncharacterized protein LOC100162809 [Acyrthosiphon pisum]	0.97	GO:0006810;GO:0005622	_	_	_	_	_	_	_	_
comp32950_c0_seq1	285	296.74	10.18	13.69	0.894511	1	0.0967957	up	-0.0967957	down	2.4563	no	OK	55	219-383(-)	_	_	_	_	_	_	_	_	_	_	None	_
comp32971_c0_seq1	636.01	434.05	10.47	9.03	0.446775	1	-0.513584	down	0.513584	up	3.33604	no	OK	980	_	_	_	_	_	_	_	_	_	_	_	_	_
comp32974_c0_seq1	123.25	103.08	3.57	3.91	0.802348	1	-0.21555	down	0.21555	up	1.10751	no	OK	55	393-557(-)	_	_	_	_	_	_	_	_	_	_	None	_
comp32981_c0_seq1	485	1701	6.03	29.37	0.00678232	0.339954	1.84862	up	-1.84862	down	4.37895	no	OK	287	128-988(+)	_	_	_	_	_	_	_	_	_	_	None	_
comp32998_c0_seq1	950.32	486.11	12.3	7.57	0.165715	1	-0.929019	down	0.929019	up	3.75801	no	OK	1301	_	_	_	_	_	_	_	_	_	_	_	_	_
comp33003_c0_seq1	2164	2785.29	9.15	15.91	0.542087	1	0.401669	up	-0.401669	down	5.55158	no	OK	581	1317-3059(-)	gi|443702261|gb|ELU00390.1|	hypothetical protein CAPTEDRAFT_170344 [Capitella teleta]	0.88	GO:0016021	6945.ISCW012909-PA	endosomal membrane protein EMP70, putative	0.8913	_	KOG1277	_	None	_
comp33005_c0_seq1	1494.94	2159.82	6.54	12.54	0.38855	1	0.568948	up	-0.568948	down	5.11466	no	OK	593	1544-3322(-)	gi|291244948|ref|XP_002742355.1|	PREDICTED: hypothetical protein [Saccoglossus kowalevskii]	0.6	GO:0005488	6085.XP_002165610	similar to LOC553339 protein	0.802	COG0457	KOG0548	_	None	_
comp33008_c0_seq1	69.56	91.03	0.96	1.73	0.593987	1	0.428854	up	-0.428854	down	0.617878	no	OK	342	1-1026(-)	gi|321461934|gb|EFX72961.1|	hypothetical protein DAPPUDRAFT_325769 [Daphnia pulex]	0.52	_	_	_	_	_	_	_	K03258	EIF4B
comp33008_c0_seq2	820.44	976.97	11.01	18.55	0.66821	1	0.288352	up	-0.288352	down	4.0882	no	OK	346	1-1038(-)	gi|321461934|gb|EFX72961.1|	hypothetical protein DAPPUDRAFT_325769 [Daphnia pulex]	0.5	_	_	_	_	_	_	_	K03258	EIF4B
comp33009_c0_seq1	482.52	369.84	10.29	9.74	0.610414	1	-0.343843	down	0.343843	up	3.00841	no	OK	777	_	_	_	_	_	_	_	_	_	_	_	_	_
comp33017_c0_seq1	714.02	1088	9.94	20.44	0.332303	1	0.64457	up	-0.64457	down	4.0952	no	OK	207	159-779(+)	gi|237761908|emb|CAR94540.1|	baiser CG11785-PA protein [Blattella germanica]	0.87	GO:0006810;GO:0016021	7739.JGI116815	annotation not available	0.8235	_	KOG1691	_	None	_
comp33041_c0_seq1	504.05	301	15.02	11.79	0.295331	1	-0.710282	down	0.710282	up	2.92258	no	OK	532	_	_	_	_	_	_	_	_	_	_	_	_	_
comp33044_c0_seq1	59	67	2.5	4	0.856588	1	0.216135	up	-0.216135	down	0.276878	no	OK	362	_	_	_	_	_	_	_	_	_	_	_	_	_
comp33045_c0_seq1	846.89	454.14	10.27	7.04	0.199855	1	-0.860005	down	0.860005	up	3.61488	no	OK	1299	_	_	_	_	_	_	_	_	_	_	_	_	_
comp33052_c0_seq2	546.56	537.35	9.31	12.32	0.987207	1	0.0159469	up	-0.0159469	down	3.35806	no	OK	185	166-720(+)	gi|344281317|ref|XP_003412426.1|	PREDICTED: phosphatidylethanolamine-binding protein 4-like [Loxodonta africana]	0.56	_	_	_	_	_	_	_	None	_
comp33077_c0_seq1	476	415	5.36	6.12	0.823565	1	-0.156945	down	0.156945	up	3.07574	no	OK	1371	_	_	_	_	_	_	_	_	_	_	_	_	_
comp33079_c0_seq1	558	593	4.47	6.76	0.856135	1	0.122482	up	-0.122482	down	3.44399	no	OK	1759	_	_	_	_	_	_	_	_	_	_	_	_	_
comp33083_c0_seq1	205	174	7.49	7.77	0.789549	1	-0.191716	down	0.191716	up	1.83693	no	OK	474	_	_	_	_	_	_	_	_	_	_	_	_	_
comp33094_c0_seq1	837.27	410.01	12.91	7.71	0.140758	1	-0.993206	down	0.993206	up	3.55524	no	OK	1070	_	_	_	_	_	_	_	_	_	_	_	_	_
comp33111_c0_seq1	739	274	9.3	5.04	0.041554	0.88425	-1.39448	down	1.39448	up	3.25362	no	OK	301	204-1106(-)	_	_	_	_	_	_	_	_	_	_	None	_
comp33112_c0_seq1	371.96	401.07	6.67	9.71	0.832866	1	0.148957	up	-0.148957	down	2.87291	no	OK	187	77-637(+)	gi|348528887|ref|XP_003451947.1|	PREDICTED: COP9 signalosome complex subunit 8-like [Oreochromis niloticus]	0.69	GO:0044424	_	_	_	_	_	_	K12181	COPS8, CSN8
comp33121_c0_seq1	581	620	6.61	9.31	0.844915	1	0.13336	up	-0.13336	down	3.50546	no	OK	398	157-1350(-)	gi|18859327|ref|NP_571525.1|	ribonucleoside-diphosphate reductase subunit M2 [Danio rerio]	0.83	GO:0004748;GO:0006260;GO:0006144;GO:0009186;GO:0046914;GO:0006206;GO:0055114;GO:0005971	7955.ENSDARP00000008907	Ribonucleoside-diphosphate reductase subunit M2 (EC 1.17.4.1)(Ribonucleotide reductase small [...]	0.8365	COG0208	KOG1567	_	K10808	RRM2
comp33131_c0_seq1	296	175	5.45	4.05	0.305829	1	-0.711192	down	0.711192	up	2.1543	no	OK	883	_	_	_	_	_	_	_	_	_	_	_	_	_
comp33134_c0_seq1	502	523.12	5.72	8.06	0.892476	1	0.0990393	up	-0.0990393	down	3.27924	no	OK	198	625-1218(-)	gi|321461713|gb|EFX72742.1|	hypothetical protein DAPPUDRAFT_308065 [Daphnia pulex]	0.66	GO:0044699;GO:0005737	_	_	_	_	_	_	K05019	CLNS1A
comp33144_c0_seq1	748	628	7.67	7.93	0.751037	1	-0.21486	down	0.21486	up	3.70073	no	OK	69	1038-1244(+)	_	_	_	_	_	_	_	_	_	_	None	_
comp33152_c0_seq1	519.27	323.98	6.68	5.27	0.340045	1	-0.64447	down	0.64447	up	2.993	no	OK	67	973-1173(+)	_	_	_	_	_	_	_	_	_	_	None	_
comp33159_c0_seq1	151	146	4.36	5.47	1	1	-0.0207768	down	0.0207768	up	1.49486	no	OK	559	_	_	_	_	_	_	_	_	_	_	_	_	_
comp33160_c0_seq1	711	882	7.51	12.44	0.602273	1	0.345939	up	-0.345939	down	3.91641	no	OK	334	332-1333(-)	gi|350399674|ref|XP_003485605.1|	PREDICTED: UBX domain-containing protein 1-like [Bombus impatiens]	0.67	_	_	_	_	_	_	_	None	_
comp33164_c0_seq1	574	831	7.29	14.05	0.392262	1	0.572372	up	-0.572372	down	3.73674	no	OK	344	187-1218(-)	gi|241802023|ref|XP_002414516.1|	nuclear distribution protein NUDC, putative [Ixodes scapularis]	0.73	_	6945.ISCW023813-PA	nuclear distribution protein NUDC, putative	0.8555	_	KOG2265	_	None	_
comp33180_c0_seq1	591	816	5.84	11.61	0.455278	1	0.499867	up	-0.499867	down	3.73835	no	OK	264	530-1321(-)	_	_	_	_	_	_	_	_	_	_	None	_
comp33181_c0_seq1	475.81	609.35	5.29	8.88	0.558799	1	0.394737	up	-0.394737	down	3.36306	no	OK	302	439-1344(-)	gi|189240166|ref|XP_975044.2|	PREDICTED: similar to ribonucleic acid binding protein S1 [Tribolium castaneum]	0.59	_	7070.XP_975044	similar to ribonucleic acid binding protein S1 (predicted)	0.7949	_	KOG4209	_	K14325	RNPS1
comp33181_c0_seq2	134.19	158.65	1.54	2.16	0.711807	1	0.274005	up	-0.274005	down	1.46719	no	OK	332	439-1434(-)	gi|189240166|ref|XP_975044.2|	PREDICTED: similar to ribonucleic acid binding protein S1 [Tribolium castaneum]	0.56	_	7070.XP_975044	similar to ribonucleic acid binding protein S1 (predicted)	0.7949	_	KOG4209	_	K14325	RNPS1
comp33196_c0_seq1	323.02	430	4.68	8.75	0.514013	1	0.445001	up	-0.445001	down	2.83694	no	OK	224	148-819(+)	gi|239790368|dbj|BAH71749.1|	ACYPI007678 [Acyrthosiphon pisum]	0.68	_	_	_	_	_	_	_	None	_
comp33200_c0_seq1	317	364	3.35	4.92	0.732836	1	0.240915	up	-0.240915	down	2.68667	no	OK	1485	_	_	_	_	_	_	_	_	_	_	_	_	_
comp33202_c1_seq1	701.28	248	6.26	3.26	0.0331037	0.804242	-1.46205	down	1.46205	up	3.15926	no	OK	224	849-1520(-)	gi|184198734|gb|ACC76803.1|	Lit v 3 allergen myosin light chain [Litopenaeus vannamei]	0.96	GO:0005509	7070.XP_974688	similar to Myosin regulatory light chain 2 (MLC-2)	0.7517	_	KOG0031	_	None	_
comp33204_c0_seq1	341.99	232.21	4.97	4.2	0.453657	1	-0.521684	down	0.521684	up	2.4376	no	OK	1129	_	_	_	_	_	_	_	_	_	_	_	_	_
comp33205_c0_seq1	691	509	6.28	5.79	0.5404	1	-0.408342	down	0.408342	up	3.50209	no	OK	62	1-186(-)	_	_	_	_	_	_	_	_	_	_	None	_
comp33234_c0_seq1	354.39	325.56	1.6	2.03	0.909529	1	-0.081501	down	0.081501	up	2.6847	no	OK	601	138-1940(+)	gi|156544736|ref|XP_001605883.1|	PREDICTED: lamin Dm0-like isoform 1 [Nasonia vitripennis]	0.69	_	_	_	_	_	_	_	K07611	LMNB
comp33234_c0_seq2	1025.55	1287.91	4.79	7.75	0.582008	1	0.365199	up	-0.365199	down	4.45429	no	OK	600	138-1937(+)	gi|156544736|ref|XP_001605883.1|	PREDICTED: lamin Dm0-like isoform 1 [Nasonia vitripennis]	0.68	_	_	_	_	_	_	_	K07611	LMNB
comp33235_c0_seq1	333	488	4.4	8.06	0.384927	1	0.592214	up	-0.592214	down	2.95889	no	OK	230	155-844(+)	gi|321469282|gb|EFX80263.1|	hypothetical protein DAPPUDRAFT_304200 [Daphnia pulex]	0.75	_	7245.FBpp0262962	GE17952	0.759	_	KOG4014	_	None	_
comp33264_c0_seq1	71	41	3.84	2.53	0.303322	1	-0.803161	down	0.803161	up	0.0794152	no	OK	354	_	_	_	_	_	_	_	_	_	_	_	_	_
comp33271_c0_seq1	791	763	6.21	8.12	0.986584	1	-0.014662	down	0.014662	up	3.87934	no	OK	524	198-1769(-)	gi|321478252|gb|EFX89209.1|	hypothetical protein DAPPUDRAFT_220335 [Daphnia pulex]	0.86	GO:0006574;GO:0006552;GO:0005739;GO:0006550;GO:0008260;GO:0046952	7739.JGI270434	hypothetical protein	0.833	COG1788;COG2057	KOG3822	_	K01027	OXCT
comp33272_c0_seq1	857	790	5.39	7.02	0.907119	1	-0.0784541	down	0.0784541	up	3.96006	no	OK	277	84-914(+)	gi|506968491|gb|AGM32589.1|	hypothetical protein [Coptotermes formosanus]	0.68	_	_	_	_	_	_	_	None	_
comp33276_c0_seq1	406	407.65	6.78	8.69	0.949313	1	0.0442914	up	-0.0442914	down	2.94497	no	OK	185	342-896(-)	gi|512903627|ref|XP_004925666.1|	PREDICTED: U1 small nuclear ribonucleoprotein C-like [Bombyx mori]	0.64	GO:0005488	7460.XP_001120253	U1 small nuclear ribonucleoprotein C	0.9385	COG5136	KOG3454	_	K11095	SNRPC
comp33284_c0_seq1	416.82	316.82	3.95	4.01	0.602924	1	-0.358906	down	0.358906	up	2.78932	no	OK	430	189-1478(+)	gi|380023617|ref|XP_003695613.1|	PREDICTED: uncharacterized protein LOC100873015 [Apis florea]	0.77	GO:0008270	7460.XP_623395	similar to ring finger protein 146	0.8113	_	KOG0824	_	K15700	RNF146
comp33284_c0_seq2	435.18	397.18	3.48	4.21	0.901175	1	-0.0941903	down	0.0941903	up	2.97913	no	OK	270	962-1771(+)	gi|123530|sp|P04929.1|HRPX_PLALO	RecName: Full=Histidine-rich glycoprotein; Flags: Precursor histidine-rich protein [Plasmodium lophurae]	0.44	GO:0008270	_	_	_	_	_	_	K15700	RNF146
comp33286_c0_seq1	753	734	4.77	6.13	1	1	0.00230224	up	-0.00230224	down	3.81304	no	OK	2384	_	_	_	_	_	_	_	_	_	_	_	_	_
comp33304_c0_seq1	245	178	9.53	8.71	0.558315	1	-0.416744	down	0.416744	up	1.99446	no	OK	104	67-378(-)	gi|312374460|gb|EFR22011.1|	hypothetical protein AND_15877 [Anopheles darlingi]	0.88	GO:0005622	7165.AGAP008422-PA	AGAP008422-PA	0.9016	_	KOG3245	_	None	_
comp33306_c0_seq1	237	357	5.27	11.18	0.357728	1	0.629253	up	-0.629253	down	2.48902	no	OK	125	121-495(+)	gi|66864635|gb|AAY57406.1|	program cell death 5-like [Penaeus monodon]	0.97	GO:0003677	_	_	_	_	_	_	K06875	PDCD5, TFAR19
comp33332_c0_seq1	352	218	8.16	6.29	0.337977	1	-0.652803	down	0.652803	up	2.42675	no	OK	718	_	_	_	_	_	_	_	_	_	_	_	_	_
comp33337_c0_seq1	217	133	6.07	4.5	0.342939	1	-0.671232	down	0.671232	up	1.71493	no	OK	68	3-206(-)	_	_	_	_	_	_	_	_	_	_	None	_
comp33339_c0_seq1	410	549	4.79	8.27	0.496391	1	0.455326	up	-0.455326	down	3.18249	no	OK	226	577-1254(-)	gi|291224568|ref|XP_002732275.1|	PREDICTED: partner of NOB1-like [Saccoglossus kowalevskii]	0.83	GO:0003723;GO:0005730	8364.ENSXETP00000037784	MGC89796 protein	0.8776	COG1094	KOG3273	_	K11884	PNO1, DIM2
comp33342_c0_seq1	506	848	5.54	11.95	0.245649	1	0.781579	up	-0.781579	down	3.68362	no	OK	279	2-838(+)	gi|156551153|ref|XP_001604251.1|	PREDICTED: UPF0568 protein C14orf166 homolog [Nasonia vitripennis]	0.75	GO:0005634;GO:0005515	_	_	_	_	_	_	K15433	CLE7, RLLM1
comp33344_c0_seq1	472.01	439.09	4.03	4.9	0.932002	1	-0.0639568	down	0.0639568	up	3.1083	no	OK	1795	_	_	_	_	_	_	_	_	_	_	_	_	_
comp33349_c0_seq1	561.16	494	7.09	7.75	0.830546	1	-0.148662	down	0.148662	up	3.31928	no	OK	1290	_	_	_	_	_	_	_	_	_	_	_	_	_
comp33357_c0_seq1	311.24	316	6.7	9.34	0.945632	1	0.0555465	up	-0.0555465	down	2.57077	no	OK	111	232-564(+)	gi|295293375|gb|ADF87937.1|	RING finger protein [Eriocheir sinensis]	0.95	GO:0045116;GO:0008270;GO:0019788	6945.ISCW016510-PA	SCF ubiquitin ligase, Rbx1 component, putative	0.9655	COG5194	KOG2930	_	K10611	RBX2, ROC2, RNF7
comp33360_c0_seq1	351	242	7.08	6.17	0.468723	1	-0.502447	down	0.502447	up	2.48712	no	OK	798	_	_	_	_	_	_	_	_	_	_	_	_	_
comp33362_c0_seq1	554	634	3.05	4.72	0.730661	1	0.231658	up	-0.231658	down	3.49157	no	OK	474	1-1422(+)	gi|91083097|ref|XP_969333.1|	PREDICTED: similar to CG6664 CG6664-PA [Tribolium castaneum]	0.85	_	7070.XP_969333	similar to CG6664 CG6664-PA	0.858	_	KOG2129	_	K09288	CCDC6, PTC
comp33364_c0_seq1	404	225	5.76	3.88	0.234959	1	-0.812232	down	0.812232	up	2.56563	no	OK	1167	_	_	_	_	_	_	_	_	_	_	_	_	_
comp33371_c0_seq1	205.01	133.01	6.47	5.82	0.413395	1	-0.581394	down	0.581394	up	1.68188	no	OK	490	_	_	_	_	_	_	_	_	_	_	_	_	_
comp33394_c0_seq1	598.01	816	6.08	11.26	0.468676	1	0.485331	up	-0.485331	down	3.7444	no	OK	201	781-1383(-)	gi|241835601|ref|XP_002415044.1|	anti-silencing protein, putative [Ixodes scapularis]	0.92	GO:0005634;GO:0006333	7739.JGI129202	annotation not available	0.8848	COG5137	KOG3265	_	K10753	ASF1
comp33407_c0_seq1	265.97	298	8.42	11.85	0.773461	1	0.200786	up	-0.200786	down	2.41657	no	OK	116	61-408(-)	gi|195114210|ref|XP_002001660.1|	GI16950 [Drosophila mojavensis]	0.6	_	_	_	_	_	_	_	None	_
comp33410_c0_seq1	875	500	28.76	23.86	0.249894	1	-0.771157	down	0.771157	up	3.69735	no	OK	64	252-443(-)	_	_	_	_	_	_	_	_	_	_	None	_
comp33416_c0_seq1	613.59	999.04	6.86	15.55	0.26846	1	0.740468	up	-0.740468	down	3.93681	no	OK	267	300-1100(-)	gi|260798969|ref|XP_002594472.1|	hypothetical protein BRAFLDRAFT_87661 [Branchiostoma floridae]	0.57	_	_	_	_	_	_	_	None	_
comp33421_c0_seq1	200	283.29	7.22	12.52	0.438553	1	0.542004	up	-0.542004	down	2.19788	no	OK	484	_	_	_	_	_	_	_	_	_	_	_	_	_
comp33422_c0_seq2	1175.93	749.83	4.05	3.6	0.359701	1	-0.611341	down	0.611341	up	4.18339	no	OK	453	265-1623(+)	gi|322787463|gb|EFZ13551.1|	hypothetical protein SINV_08984 [Solenopsis invicta]	0.82	GO:0005524;GO:0004715;GO:0006468	121224.XP_002423307	cAMP-dependent protein kinase catalytic subunit, putative (EC:2.7.10.2)	0.8223	COG0515	KOG0197	_	K05728	CSK
comp33428_c0_seq1	278	285.98	4.96	6.4	0.91562	1	0.0780482	up	-0.0780482	down	2.41583	no	OK	906	_	_	_	_	_	_	_	_	_	_	_	_	_
comp33433_c0_seq1	265	167	10.3	7.52	0.382648	1	-0.613353	down	0.613353	up	2.02712	no	OK	58	1-174(+)	_	_	_	_	_	_	_	_	_	_	None	_
comp33441_c0_seq1	405	463	8.53	12.8	0.72725	1	0.236752	up	-0.236752	down	3.03882	no	OK	196	95-682(+)	gi|321467474|gb|EFX78464.1|	hypothetical protein DAPPUDRAFT_305166 [Daphnia pulex]	0.65	_	_	_	_	_	_	_	K07573	CSL4, EXOSC1
comp33452_c0_seq1	1481.13	1773.01	7.58	12.18	0.652043	1	0.296625	up	-0.296625	down	4.94658	no	OK	354	639-1700(+)	gi|256574620|dbj|BAH98115.1|	GTP binding protein alpha subunit Gq [Marsupenaeus japonicus]	0.99	GO:0007186;GO:0006184;GO:0003924;GO:0031683;GO:0046872;GO:0001664;GO:0004871;GO:0005525	7176.CPIJ010818-PA	GTP-binding protein alpha subunit, gna	0.9462	_	KOG0085	_	K04634	GNAQ
comp33455_c0_seq1	266	331	7.38	11.84	0.605445	1	0.356412	up	-0.356412	down	2.50196	no	OK	180	46-585(-)	gi|498970150|ref|XP_004526738.1|	PREDICTED: probable 28S ribosomal protein S6, mitochondrial-like [Ceratitis capitata]	0.7	GO:0042254;GO:0006412;GO:0005763;GO:0003735	_	_	_	_	_	_	None	_
comp33466_c0_seq1	998.72	609.77	7.87	6.71	0.313214	1	-0.672539	down	0.672539	up	3.9227	no	OK	1822	_	_	_	_	_	_	_	_	_	_	_	_	_
comp33467_c0_seq1	168.4	134.87	6.97	7.79	0.699863	1	-0.288011	down	0.288011	up	1.51257	no	OK	376	_	gi|462411244|gb|EMJ16293.1|	hypothetical protein PRUPE_ppa012687mg [Prunus persica]	0.61	_	_	_	_	_	_	_	_	_
comp33467_c0_seq2	129.7	123.13	2.57	3.18	1	1	-0.0307939	down	0.0307939	up	1.26432	no	OK	261	3-788(+)	gi|299115955|emb|CBN75960.1|	conserved unknown protein [Ectocarpus siliculosus]	0.52	_	_	_	_	_	_	_	None	_
comp33470_c0_seq1	1112.85	774	5.26	4.84	0.465697	1	-0.485232	down	0.485232	up	4.15388	no	OK	97	183-473(-)	_	_	_	_	_	_	_	_	_	_	None	_
comp33487_c0_seq1	384	424.99	6.18	8.98	0.798179	1	0.179991	up	-0.179991	down	2.93513	no	OK	105	237-551(-)	gi|82078336|sp|Q5RHZ2.1|CC167_DANRE	RecName: Full=Coiled-coil domain-containing protein 167	0.56	_	_	_	_	_	_	_	None	_
comp33489_c0_seq1	57	71	2.82	4.29	0.672668	1	0.396693	up	-0.396693	down	0.277764	no	OK	358	_	_	_	_	_	_	_	_	_	_	_	_	_
comp33491_c0_seq1	298	117.97	7.22	3.8	0.0675097	1	-1.2957	down	1.2957	up	1.9691	no	OK	643	_	_	_	_	_	_	_	_	_	_	_	_	_
comp33509_c0_seq1	252.12	245	7.09	8.88	1	1	-0.00926751	down	0.00926751	up	2.22995	no	OK	580	_	_	_	_	_	_	_	_	_	_	_	_	_
comp33517_c0_seq1	351	173	7	4.37	0.149821	1	-0.993851	down	0.993851	up	2.3035	no	OK	815	_	_	_	_	_	_	_	_	_	_	_	_	_
comp33529_c0_seq1	379	188	7.47	5.57	0.154452	1	-0.976149	down	0.976149	up	2.41989	no	OK	692	_	_	_	_	_	_	_	_	_	_	_	_	_
comp33530_c0_seq1	574.38	254.36	10.59	6	0.0971567	1	-1.13744	down	1.13744	up	2.96264	no	OK	875	_	_	_	_	_	_	_	_	_	_	_	_	_
comp33538_c0_seq1	768.03	1335.2	6.14	14.84	0.209253	1	0.83558	up	-0.83558	down	4.31989	no	OK	444	158-1489(+)	gi|501293575|dbj|BAN20622.1|	eukaryotic peptide chain release factor subunit 1 [Riptortus pedestris]	0.94	GO:0005840;GO:0006605;GO:0006444;GO:0018444;GO:0035071;GO:0006449;GO:0005829;GO:0007224;GO:0016149	7425.XP_001605843	similar to LD23157p	0.9427	COG1503	KOG0688	_	K03265	ETF1, ERF1
comp33560_c0_seq1	819.6	1016	6.8	11.36	0.603431	1	0.346271	up	-0.346271	down	4.12034	no	OK	253	1044-1802(-)	gi|91084689|ref|XP_968899.1|	PREDICTED: similar to Golgi SNAP receptor complex member, putative [Tribolium castaneum]	0.76	GO:0016020;GO:0005794;GO:0016192	7070.D2A5I8	Putative uncharacterized protein GLEAN_15165	0.7591	_	KOG3208	_	K08495	GOSR1, GOS1
comp33580_c0_seq1	362	361	4.46	6.21	0.980998	1	0.0292231	up	-0.0292231	down	2.77184	no	OK	1179	_	_	_	_	_	_	_	_	_	_	_	_	_
comp33602_c0_seq1	5100.01	2949.67	68.45	55	0.253685	1	-0.752428	down	0.752428	up	6.24586	no	OK	1076	_	_	_	_	_	_	_	_	_	_	_	_	_
comp33604_c0_seq1	3805.01	4711.6	27.52	45.39	0.599132	1	0.34528	up	-0.34528	down	6.33432	no	OK	165	448-942(+)	gi|410591541|gb|AFV74662.1|	progesterone-like protein 2, partial [Portunus trituberculatus]	0.91	_	_	_	_	_	_	_	K15730	PTGES3
comp33622_c0_seq1	715.91	661.97	6.11	7.51	0.914317	1	-0.0758169	down	0.0758169	up	3.70369	no	OK	276	137-964(+)	gi|262401235|gb|ACY66520.1|	hypothetical protein [Scylla paramamosain]	0.98	_	_	_	_	_	_	_	None	_
comp33622_c0_seq2	4830.92	3946.03	46.16	49.62	0.69861	1	-0.254347	down	0.254347	up	6.37353	no	OK	376	137-1264(+)	gi|262401235|gb|ACY66520.1|	hypothetical protein [Scylla paramamosain]	0.98	_	_	_	_	_	_	_	None	_
comp33645_c0_seq1	4593.52	2624.5	77.79	63.88	0.242691	1	-0.770614	down	0.770614	up	6.08837	no	OK	145	131-565(-)	gi|291243178|ref|XP_002741477.1|	PREDICTED: ribosomal protein L12-like [Saccoglossus kowalevskii]	0.93	GO:0005840;GO:0042254;GO:0006412;GO:0003735	7165.AGAP010065-PA	AGAP010065-PA	0.875	COG0080	KOG0886	_	K02870	RP-L12e, RPL12
comp33645_c0_seq2	23266.4	16450.2	508.49	440.2	0.479918	1	-0.462867	down	0.462867	up	8.55028	no	OK	166	131-628(-)	gi|391335946|ref|XP_003742346.1|	PREDICTED: 60S ribosomal protein L12-like [Metaseiulus occidentalis]	0.92	GO:0005840;GO:0042254;GO:0006412;GO:0003735	7165.AGAP010065-PA	AGAP010065-PA	0.8788	COG0080	KOG0886	_	K02870	RP-L12e, RPL12
comp33649_c0_seq1	1851.84	1400.29	64.62	61.9	0.579628	1	-0.366287	down	0.366287	up	4.9406	no	OK	482	_	gi|504163658|ref|XP_004592083.1|	PREDICTED: D-dopachrome decarboxylase-like [Ochotona princeps]	0.56	_	_	_	_	_	_	_	_	_
comp33655_c0_seq1	494.41	653.89	19.69	36.69	0.513797	1	0.441646	up	-0.441646	down	3.44345	no	OK	389	_	_	_	_	_	_	_	_	_	_	_	_	_
comp33670_c0_seq1	3799.19	3509.27	64.77	82.09	0.907072	1	-0.0772614	down	0.0772614	up	6.11097	no	OK	885	_	gi|506968537|gb|AGM32612.1|	cytochrome c oxidase subunit VIIa [Coptotermes formosanus]	0.7	_	_	_	_	_	_	_	_	_
comp33672_c0_seq1	1208	626	61.09	36.19	0.173129	1	-0.910597	down	0.910597	up	4.11102	no	OK	373	_	_	_	_	_	_	_	_	_	_	_	_	_
comp33682_c0_seq1	9204.75	9686.39	51.84	73.38	0.865737	1	0.110891	up	-0.110891	down	7.48186	no	OK	396	1299-2486(-)	gi|350407822|ref|XP_003488204.1|	PREDICTED: hypothetical protein LOC100745853 isoform 2 [Bombus impatiens]	0.49	_	_	_	_	_	_	_	K13199	SERBP1
comp33685_c0_seq1	163.02	81	3.27	2.12	0.180548	1	-0.993943	down	0.993943	up	1.20123	no	OK	785	_	_	_	_	_	_	_	_	_	_	_	_	_
comp33689_c0_seq1	4716	2333	67.92	46.53	0.139245	1	-0.978589	down	0.978589	up	6.05277	no	OK	1034	_	gi|296042337|gb|ADG85658.1|	lectin E [Marsupenaeus japonicus]	0.68	_	_	_	_	_	_	_	_	_
comp33690_c0_seq1	7333.49	6023.19	51.52	55.86	0.706896	1	-0.246604	down	0.246604	up	6.97964	no	OK	110	104-433(+)	gi|91086693|ref|XP_969563.1|	PREDICTED: similar to FK506-binding protein-like protein [Tribolium castaneum]	0.93	GO:0006457;GO:0003755;GO:0000413	7070.XP_969563	similar to CG11001-PA	0.9245	COG0545	KOG0544	_	K09568	FKBP1
comp33697_c0_seq1	467	630	7.32	13.02	0.489897	1	0.465669	up	-0.465669	down	3.37935	no	OK	982	_	gi|125986235|ref|XP_001356881.1|	GA20584 [Drosophila pseudoobscura pseudoobscura]	0.52	_	_	_	_	_	_	_	_	_
comp33703_c0_seq1	1311.35	757.01	26.8	20.23	0.257099	1	-0.753859	down	0.753859	up	4.28656	no	OK	764	_	_	_	_	_	_	_	_	_	_	_	_	_
comp33704_c0_seq1	338	174	6.04	4.27	0.183293	1	-0.918753	down	0.918753	up	2.27049	no	OK	835	_	_	_	_	_	_	_	_	_	_	_	_	_
comp33705_c0_seq1	5018.23	5296.8	55.55	84.08	0.861178	1	0.115036	up	-0.115036	down	6.60886	no	OK	290	249-1118(+)	_	_	_	_	_	_	_	_	_	_	None	_
comp33714_c0_seq1	3997.96	3762.8	30.3	38.36	0.939428	1	-0.0505157	down	0.0505157	up	6.19732	no	OK	243	1126-1854(-)	gi|260822531|ref|XP_002606655.1|	hypothetical protein BRAFLDRAFT_115358 [Branchiostoma floridae]	0.72	GO:0016020	_	_	_	_	_	_	K06890	K06890
comp33722_c0_seq1	492	473.7	20.04	25.23	0.985702	1	-0.0164978	down	0.0164978	up	3.19158	no	OK	70	2-211(-)	_	_	_	_	_	_	_	_	_	_	None	_
comp33723_c0_seq1	2360.38	835	33.35	15.18	0.0297243	0.759107	-1.45941	down	1.45941	up	4.9093	no	OK	68	854-1057(-)	_	_	_	_	_	_	_	_	_	_	None	_
comp33723_c0_seq2	746	290	23.38	11.81	0.0521825	0.98869	-1.32439	down	1.32439	up	3.28493	no	OK	516	_	_	_	_	_	_	_	_	_	_	_	_	_
comp33747_c0_seq1	1360.23	604.98	13.87	8.91	0.0912077	1	-1.13309	down	1.13309	up	4.20858	no	OK	1371	_	_	_	_	_	_	_	_	_	_	_	_	_
comp33763_c0_seq1	180	1310	5.44	61.38	5.42223e-05	0.00925652	2.89724	up	-2.89724	down	3.83083	yes	OK	91	2-274(-)	gi|6688857|emb|CAB65311.1|	Phosphoenolpyruvate carboxykinase [Nephrops norvegicus]	0.91	GO:0006099;GO:0004613;GO:0016310;GO:0016301;GO:0006094;GO:0005525	_	_	_	_	_	_	K01596	E4.1.1.32, pckA, PEPCK
comp33764_c0_seq1	7192.87	7011.77	20.92	26.8	0.999654	1	0.000689314	up	-0.000689314	down	7.06982	no	OK	341	486-1508(+)	gi|3913720|sp|O45040.1|GBB1_HOMAM	RecName: Full=Guanine nucleotide-binding protein G(I)/G(S)/G(T) subunit beta-1; AltName: Full=Transducin beta chain 1 G protein beta 1 subu	1	GO:0007165;GO:0004402;GO:0042967;GO:0000123;GO:0016573;GO:0004871	6945.ISCW009711-PA	THO complex subunit, putative	0.9706	COG2319	KOG0286	_	K04536	GNB1
comp33769_c0_seq1	1343.01	599.45	14.48	8.5	0.0934647	1	-1.1256	down	1.1256	up	4.19385	no	OK	1427	_	_	_	_	_	_	_	_	_	_	_	_	_
comp33781_c0_seq1	4520.89	3984.99	37.24	44.09	0.825796	1	-0.144832	down	0.144832	up	6.3288	no	OK	542	118-1743(-)	gi|291233684|ref|XP_002736781.1|	PREDICTED: eukaryotic translation initiation factor 3 subunit 6 interacting protein-like [Saccoglossus kowalevskii]	0.83	GO:0005840;GO:0006446;GO:0003743	7739.JGI287258	hypothetical protein	0.7989	_	KOG3677	_	K15029	EIF3L
comp33786_c0_seq1	665.96	274.71	10.66	5.99	0.0684794	1	-1.24259	down	1.24259	up	3.14509	no	OK	925	_	_	_	_	_	_	_	_	_	_	_	_	_
comp33786_c0_seq2	1157.9	331.07	34.49	13.29	0.00990242	0.420591	-1.76361	down	1.76361	up	3.80705	no	OK	522	_	_	_	_	_	_	_	_	_	_	_	_	_
comp33786_c0_seq3	525.14	180.22	17.98	8.41	0.0289887	0.747274	-1.50725	down	1.50725	up	2.7309	no	OK	457	_	_	_	_	_	_	_	_	_	_	_	_	_
comp33790_c0_seq1	8491.64	8856.49	29.57	41.4	0.881543	1	0.0978016	up	-0.0978016	down	7.35892	no	OK	458	897-2270(+)	gi|170028743|ref|XP_001842254.1|	eukaryotic translation initiation factor 5 [Culex quinquefasciatus]	0.75	GO:0044260;GO:0044238	7176.CPIJ000689-PA	eukaryotic translation initiation factor 5	0.752	COG1601	KOG2767	_	K03262	EIF5
comp33791_c0_seq2	180.37	340.78	2.57	6.61	0.170768	1	0.952833	up	-0.952833	down	2.30371	no	OK	253	148-906(+)	gi|507644541|ref|XP_004702405.1|	PREDICTED: isopentenyl-diphosphate Delta-isomerase 1 [Echinops telfairi]	0.76	GO:0016853	99883.ENSTNIP00000011582	isopentenyl-diphosphate delta isomerase 2	0.75	COG1443	KOG0142	_	K01823	E5.3.3.2, idi
comp33793_c0_seq1	4202	5069.14	22.72	36.45	0.638877	1	0.308133	up	-0.308133	down	6.45645	no	OK	189	324-890(+)	gi|215402072|gb|ACJ66625.1|	Ras protein [Fenneropenaeus chinensis]	0.93	GO:0016020;GO:0006184;GO:0007264;GO:0005525;GO:0003924	45351.JGI187791	hypothetical protein	0.9511	COG1100	KOG0395	_	K04353	RAP1A
comp33796_c0_seq1	750.32	352.16	7.85	5.71	0.118855	1	-1.05301	down	1.05301	up	3.37544	no	OK	1247	_	_	_	_	_	_	_	_	_	_	_	_	_
comp33796_c0_seq2	1769.64	833.84	19.4	13.21	0.115461	1	-1.04793	down	1.04793	up	4.61595	no	OK	1281	_	_	_	_	_	_	_	_	_	_	_	_	_
comp33798_c0_seq1	3290.01	3981.43	37.17	59.7	0.634383	1	0.312619	up	-0.312619	down	6.10594	no	OK	330	165-1154(+)	gi|114051800|ref|NP_001040433.1|	eukaryotic translation initiation factor 3 subunit I [Bombyx mori]	0.79	GO:0005840;GO:0006446;GO:0003743;GO:0005875;GO:0005829;GO:0005852	7217.FBpp0126838	GF23646; Component of the eukaryotic translation initiation factor 3 (eIF-3) complex, which [...]	0.7868	COG2319	KOG0643	_	K03246	EIF3I
comp33811_c0_seq1	995.4	1616.84	36.85	70.11	0.269345	1	0.735173	up	-0.735173	down	4.63133	no	OK	486	_	_	_	_	_	_	_	_	_	_	_	_	_
comp33814_c0_seq1	25271	17647.7	482.6	418.87	0.463141	1	-0.480767	down	0.480767	up	8.6621	no	OK	258	62-835(+)	gi|83939666|gb|ABC48600.1|	ribosomal protein L8 [Litopenaeus vannamei]	0.97	GO:0042254;GO:0003723;GO:0015934;GO:0006412;GO:0003735	7460.XP_393671	ribosomal protein L8	0.9333	COG0090	KOG2309	_	K02938	RP-L8e, RPL8
comp33815_c0_seq1	21557	14577.1	510.71	430.91	0.4215	1	-0.527025	down	0.527025	up	8.41352	no	OK	195	49-633(-)	gi|328899855|gb|AEB54651.1|	ribosomal protein S9 [Procambarus clarkii]	0.97	GO:0042254;GO:0006412;GO:0003735;GO:0015935;GO:0019843	7159.AAEL001759-PA	40S ribosomal protein S9	0.9171	COG0522	KOG3301	_	K02997	RP-S9e, RPS9
comp33816_c0_seq1	24616.7	19134.7	473.32	475.72	0.618239	1	-0.326194	down	0.326194	up	8.69071	no	OK	217	80-730(+)	gi|321473458|gb|EFX84425.1|	hypothetical protein DAPPUDRAFT_230610 [Daphnia pulex]	0.8	GO:0005840;GO:0006448;GO:0003746;GO:0005853	7739.JGI125603	hypothetical protein	0.7753	COG2092	KOG1668	_	K03232	EEF1B
comp33818_c0_seq1	28086	21325.2	529.38	502.94	0.582386	1	-0.359974	down	0.359974	up	8.86607	no	OK	283	1-849(+)	gi|324028132|gb|ADY16617.1|	ribosomal protein S3a [Fenneropenaeus merguiensis]	0.94	GO:0005840;GO:0042254;GO:0006412;GO:0003735	7070.D2A5H6	similar to S3Ae ribosomal protein	0.8846	COG1890	KOG1628	_	K02984	RP-S3Ae, RPS3A
comp33822_c0_seq1	23857.4	16636	406.27	357.69	0.461191	1	-0.482896	down	0.482896	up	8.57815	no	OK	294	68-949(-)	gi|91083095|ref|XP_969262.1|	PREDICTED: similar to ribosomal protein S4e [Tribolium castaneum]	0.91	GO:0005840;GO:0042254;GO:0006412;GO:0003735;GO:0019843	7070.XP_969262	similar to ribosomal protein S4e	0.9112	COG1471	KOG0378	_	K02987	RP-S4e, RPS4
comp33830_c0_seq1	4306.21	4640	209.66	278.67	0.825511	1	0.145017	up	-0.145017	down	6.40377	no	OK	120	1-360(-)	gi|37595366|gb|AAQ94569.1|	ubiquitin C [Danio rerio]	1	_	9031.ENSGALP00000004703	Ubiquitin	1	COG5272	KOG0001	_	K08770	UBC
comp33832_c0_seq1	20372	20124.1	387.19	524.25	0.976269	1	0.0195854	up	-0.0195854	down	8.58143	no	OK	237	1-711(+)	_	_	_	_	_	_	_	_	_	_	None	_
comp33833_c0_seq1	17528.3	13210	282.65	267.14	0.571327	1	-0.370762	down	0.370762	up	8.18117	no	OK	178	277-810(+)	gi|512772579|gb|AGO05949.1|	nm23 [Macrobrachium rosenbergii]	1	GO:0007399;GO:0005634;GO:0005524;GO:0030154;GO:0006165;GO:0006241;GO:0005737;GO:0004550;GO:0006228;GO:0046872;GO:0006144;GO:0006897;GO:0006206;GO:0005886;GO:0006183	7955.ENSDARP00000099319	nucleoside diphosphate kinase B	0.8675	COG0105	KOG0888	_	K00940	E2.7.4.6, ndk
comp33836_c0_seq1	17841.7	13995	417.43	413	0.632607	1	-0.312996	down	0.312996	up	8.23226	no	OK	195	90-674(+)	gi|328899820|gb|AEB54650.1|	ribosomal protein S7 [Procambarus clarkii]	0.96	GO:0016787;GO:0005730;GO:0006412;GO:0042274;GO:0022627;GO:0003735;GO:0006364	8364.ENSXETP00000002601	40S ribosomal protein S7	0.8663	_	KOG3320	_	K02993	RP-S7e, RPS7
comp33838_c0_seq1	17500.3	13463.3	553.12	535.41	0.602565	1	-0.34098	down	0.34098	up	8.19192	no	OK	154	32-493(-)	gi|328899728|gb|AEB54646.1|	ribosomal protein S11 [Procambarus clarkii]	0.94	GO:0005840;GO:0042254;GO:0006412;GO:0003735	7425.XP_001599669	similar to ribosomal protein S11e	0.8618	COG0186	KOG1728	_	K02949	RP-S11e, RPS11
comp33843_c0_seq1	23793.3	17462.6	437.29	403.81	0.532185	1	-0.409113	down	0.409113	up	8.60551	no	OK	198	293-886(-)	gi|62083377|gb|AAX62413.1|	ribosomal protein L18a [Lysiphlebus ribosomal protein L18a variant 1 [Lysiphlebus testaceipes]	0.85	GO:0003723;GO:0006415;GO:0000184;GO:0022625;GO:0006414;GO:0006413;GO:0006614;GO:0042254;GO:0019083;GO:0003735	13616.ENSMODP00000023919	ribosomal protein L18a	0.8072	COG2157	KOG0829	_	K02882	RP-L18Ae, RPL18A
comp33848_c0_seq1	25871.8	27972.9	322.55	456.13	0.818816	1	0.149845	up	-0.149845	down	8.99327	no	OK	149	621-1067(-)	gi|499002174|ref|XP_004534773.1|	PREDICTED: cofilin/actin-depolymerizing factor homolog [Ceratitis capitata]	0.84	GO:0036011;GO:0042067;GO:0005737;GO:0010591;GO:0016319;GO:0005875;GO:0001737;GO:0000166;GO:0015629;GO:0030042;GO:0007298;GO:0030041;GO:0003727;GO:0006397;GO:0003729;GO:0000915;GO:0007409;GO:0008585;GO:0003779;GO:0042052	7244.FBpp0236317	GJ21900	0.8367	_	KOG1735	_	K05765	CFL
comp33850_c0_seq1	22071.7	11734.9	478.04	320.15	0.184434	1	-0.874239	down	0.874239	up	8.31534	no	OK	156	280-747(-)	gi|378828696|gb|AFC60662.1|	chitinase [Pandalopsis japonica]	0.78	GO:0004553;GO:0006030;GO:0005975	_	_	_	_	_	_	None	_
comp33856_c0_seq1	11852.9	8536.92	154.82	138.91	0.505805	1	-0.43622	down	0.43622	up	7.58845	no	OK	126	2-379(+)	gi|375298715|ref|NP_001002775.2|	uncharacterized protein LOC442809 [Mus musculus]	0.62	_	_	_	_	_	_	_	None	_
comp33859_c0_seq1	6221.53	4188.77	204.65	171.43	0.416559	1	-0.533808	down	0.533808	up	6.6181	no	OK	100	216-518(+)	gi|264667055|gb|ACY71124.1|	60S acidic ribosomal protein P2-like protein [Scylla paramamosain]	0.78	GO:0005622	7222.FBpp0157981	GH24075	0.7538	COG2058	KOG3449	_	K02943	RP-LP2, RPLP2
comp33859_c0_seq2	423.97	335.54	12.71	13.07	0.665291	1	-0.297951	down	0.297951	up	2.84384	no	OK	100	240-542(+)	gi|264667055|gb|ACY71124.1|	60S acidic ribosomal protein P2-like protein [Scylla paramamosain]	0.78	GO:0005622	7222.FBpp0157981	GH24075	0.7538	COG2058	KOG3449	_	K02943	RP-LP2, RPLP2
comp33876_c0_seq1	7200.79	3508.81	204.04	128.88	0.130467	1	-0.99999	down	0.99999	up	6.65604	no	OK	573	_	_	_	_	_	_	_	_	_	_	_	_	_
comp33878_c0_seq1	7529	6639.09	250.9	273.36	0.826522	1	-0.143817	down	0.143817	up	7.06523	no	OK	513	_	gi|321469469|gb|EFX80449.1|	hypothetical protein DAPPUDRAFT_224750 [Daphnia pulex]	0.97	GO:0006614;GO:0002479;GO:0016021;GO:0015450;GO:0006412;GO:0009941;GO:0005789	10116.ENSRNOP00000006906	SEC61, gamma subunit	0.9552	_	KOG3498	_	_	_
comp33883_c0_seq1	1561.49	1339.47	7.83	8.75	0.782888	1	-0.183841	down	0.183841	up	4.77747	no	OK	158	112-585(+)	gi|268588965|gb|ACZ06791.1|	eukaryotic translation initiation factor 5A [Scylla paramamosain]	0.96	GO:0005840;GO:0043022;GO:0003746;GO:0045905;GO:0008612;GO:0006446;GO:0003743;GO:0006452;GO:0045901	7955.ENSDARP00000027654	eukaryotic translation initiation factor 5A	0.8591	COG0231	KOG3271	_	K03263	EIF5A
comp33883_c0_seq2	17901.4	15829.6	92.27	103.96	0.830414	1	-0.140199	down	0.140199	up	8.31673	no	OK	191	1-573(+)	gi|268588965|gb|ACZ06791.1|	eukaryotic translation initiation factor 5A [Scylla paramamosain]	0.96	GO:0005840;GO:0043022;GO:0003746;GO:0045905;GO:0008612;GO:0006446;GO:0003743;GO:0006452;GO:0045901	7955.ENSDARP00000027654	eukaryotic translation initiation factor 5A	0.8591	COG0231	KOG3271	_	K03263	EIF5A
comp33888_c0_seq1	76934.9	41713.2	2512.24	1672.43	0.198647	1	-0.845826	down	0.845826	up	10.1268	no	OK	175	1-525(-)	gi|330858322|gb|AEC46861.1|	hemocyanin [Macrobrachium nipponense]	0.91	GO:0055114;GO:0016491	_	_	_	_	_	_	None	_
comp33893_c0_seq1	161530	118293	3245.12	3077.79	0.528848	1	-0.412167	down	0.412167	up	11.3673	no	OK	795	_	gi|397310809|gb|AFO38418.1|	cytochrome c oxidase subunit III, partial (mitochondrion) [Macrobrachium rosenbergii]	0.94	GO:0019646;GO:0045277;GO:0006123;GO:0004129;GO:0016021;GO:0005739;GO:0015992	7227.FBpp0100180	mitochondrial Cytochrome c oxidase subunit III; Subunits I, II and III form the functional c [...]	0.7821	COG1845	KOG4664	_	_	_
comp33905_c0_seq1	104770	72844.9	2024.83	1739.95	0.457058	1	-0.487084	down	0.487084	up	10.7111	no	OK	856	_	gi|387230561|gb|AFJ69914.1|	ATP synthase subunit 6 (mitochondrion) [Macrobrachium rosenbergii]	0.94	GO:0015986;GO:0045263;GO:0005743;GO:0015078	7227.FBpp0100179	mitochondrial ATPase subunit 6; Mitochondrial membrane ATP synthase (F(1)F(0) ATP synthase o [...]	0.8175	COG0356	KOG4665	_	_	_
comp33913_c0_seq1	181013	132457	2567.86	2530.43	0.527722	1	-0.413293	down	0.413293	up	11.5311	no	OK	166	573-1070(-)	_	_	_	_	_	_	_	_	_	_	None	_
comp33917_c0_seq1	21153.8	15272.7	735.88	669.77	0.50886	1	-0.432773	down	0.432773	up	8.42572	no	OK	486	_	gi|262401269|gb|ACY66537.1|	60S ribosomal protein L27 [Scylla paramamosain]	0.92	GO:0005840;GO:0042254;GO:0006412;GO:0003735	7719.ENSCINP00000028064	similar to ribosomal protein L27	0.8088	COG2163	KOG3418	_	_	_
comp33918_c0_seq1	22199.2	20558	429.82	544.74	0.910509	1	-0.0736016	down	0.0736016	up	8.65924	no	OK	777	_	gi|300678088|gb|ADK27312.1|	C-type lectin [Procambarus clarkii]	0.58	_	_	_	_	_	_	_	_	_
comp33923_c0_seq1	81752.9	96664.3	561.38	817.5	0.669668	1	0.278979	up	-0.278979	down	10.7225	no	OK	2372	_	gi|380030560|ref|XP_003698913.1|	PREDICTED: uncharacterized protein LOC100865369 isoform 1 [Apis florea]	0.87	_	69293.ENSGACP00000000740	annotation not avaliable	0.8105	_	_	NOG264893	_	_
comp33925_c0_seq1	15891.1	10902.3	628.25	539.44	0.439918	1	-0.506432	down	0.506432	up	7.9822	no	OK	134	1-402(+)	gi|117067248|gb|ABK32080.1|	ribosomal protein S26 [Branchiostoma belcheri]	0.86	GO:0005840;GO:0042254;GO:0006412;GO:0003735	6945.ISCW013037-PA	ribosomal protein S26, putative	0.8889	COG4830	KOG1768	_	K02976	RP-S26e, RPS26
comp33931_c0_seq1	15325.8	10822.4	555.99	495.55	0.478336	1	-0.46474	down	0.46474	up	7.94725	no	OK	122	45-410(-)	gi|238683719|gb|ACR54138.1|	ribosomal protein L35A [Palaemonetes varians]	0.96	GO:0005840;GO:0042254;GO:0006412;GO:0003735	7739.JGI261712	annotation not available	0.7944	COG2451	KOG0887	_	K02917	RP-L35Ae, RPL35A
comp33933_c0_seq1	21852.5	16759.3	594.34	574.62	0.597711	1	-0.345478	down	0.345478	up	8.51035	no	OK	183	1-549(+)	gi|294860856|gb|ADF45324.1|	ubiquitin/ribosomal S30 fusion protein [Eriocheir sinensis]	0.89	GO:0005622	7070.XP_971838	similar to CG15697-PA, isoform A	0.9524	_	KOG0009	_	K02983	RP-S30e, RPS30
comp33939_c0_seq1	63978	65780.3	844.48	1167.89	0.905851	1	0.0773289	up	-0.0773289	down	10.2618	no	OK	1158	_	_	_	_	_	_	_	_	_	_	_	_	_
comp33940_c0_seq1	33909.7	24804.9	468.06	512.66	0.527336	1	-0.413874	down	0.413874	up	9.11457	no	OK	982	_	_	_	_	_	_	_	_	_	_	_	_	_
comp33946_c0_seq1	40528.1	28139	919.07	790.33	0.455396	1	-0.489033	down	0.489033	up	9.34004	no	OK	235	31-735(-)	gi|328899526|gb|AEB54639.1|	ribosomal protein L13 [Procambarus clarkii]	0.87	GO:0005840;GO:0042254;GO:0006412;GO:0003735	7460.XP_624896	ribosomal protein L13	0.7525	COG4352	KOG3295	_	K02873	RP-L13e, RPL13
comp33947_c0_seq1	39238.2	27166.1	777.43	669.35	0.451602	1	-0.493185	down	0.493185	up	9.29164	no	OK	221	63-725(+)	gi|328899492|gb|AEB54638.1|	ribosomal protein L10 [Procambarus clarkii]	0.96	GO:0005840;GO:0042254;GO:0006412;GO:0003735	7460.XP_393092	60S ribosomal protein L10	0.9423	COG0197	KOG0857	_	K02866	RP-L10e, RPL10
comp33948_c0_seq1	22071.8	16330.1	435.3	401.62	0.543955	1	-0.397426	down	0.397426	up	8.50216	no	OK	835	_	gi|158187796|gb|ABW23187.1|	ribosomal protein rpl34 [Arenicola marina]	0.82	GO:0005840;GO:0042254;GO:0006412;GO:0003735	10228.JGI63108	expressed hypothetical protein	0.8476	COG2174	KOG1790	_	_	_
comp33950_c0_seq1	20504.7	15653	690.28	656.67	0.590544	1	-0.352292	down	0.352292	up	8.4155	no	OK	144	74-505(-)	gi|262401442|gb|ACY66623.1|	ribosomal protein L44e [Scylla paramamosain]	0.95	GO:0005840;GO:0042254;GO:0006412;GO:0003735	7425.XP_001602733	similar to ribosomal protein L44e	0.9029	COG1631	KOG3464	_	K02929	RP-L44e, RPL44
comp33954_c0_seq1	19545	11244.5	650.88	508.17	0.247611	1	-0.760288	down	0.760288	up	8.1811	no	OK	471	_	_	_	_	_	_	_	_	_	_	_	_	_
comp33959_c0_seq1	2263.51	1683.84	73.92	74.82	0.555673	1	-0.389625	down	0.389625	up	5.22024	no	OK	475	_	gi|242010779|ref|XP_002426136.1|	vacuolar ATP synthase subunit H, putative [Pediculus humanus corporis]	0.74	_	_	_	_	_	_	_	_	_
comp33982_c0_seq1	11819.9	11465.6	143	152.12	0.992236	1	-0.00661118	down	0.00661118	up	7.78294	no	OK	270	528-1337(-)	gi|321462188|gb|EFX73213.1|	hypothetical protein DAPPUDRAFT_58148 [Daphnia pulex]	0.72	_	_	_	_	_	_	_	None	_
comp33983_c0_seq1	5032.1	3799.94	102.26	109.23	0.575458	1	-0.367834	down	0.367834	up	6.38198	no	OK	721	_	gi|442539532|gb|AGC54451.1|	antiviral protein [Litopenaeus vannamei]	0.56	_	_	_	_	_	_	_	_	_
comp33985_c0_seq1	4673.73	4774.94	87.42	111.16	0.918268	1	0.06779	up	-0.06779	down	6.48204	no	OK	106	492-809(-)	gi|229368511|gb|ACQ59118.1|	Trx1 [Eriocheir sinensis]	0.91	GO:0006662;GO:0015035;GO:0009055;GO:0006118;GO:0045454	6945.ISCW006034-PA	secreted salivary gland peptide, putative	0.7981	COG0526	KOG0907	_	K03671	trxA
comp33986_c0_seq1	4064.01	5191.97	54.84	95.11	0.55199	1	0.390604	up	-0.390604	down	6.45448	no	OK	111	608-940(-)	gi|195114344|ref|XP_002001727.1|	GI17008 [Drosophila mojavensis]	0.69	_	7176.CPIJ012506-PA	p31A	0.7833	_	KOG2712	_	None	_
comp33998_c0_seq1	3252	2266	75.28	66.96	0.462553	1	-0.483833	down	0.483833	up	5.70267	no	OK	106	296-613(-)	gi|328900032|gb|AEB54654.1|	ATPase inhibitory factor 1 [Procambarus clarkii]	0.82	GO:0043086;GO:0004857;GO:0005739;GO:0045980	7425.XP_001602785	similar to ATPase inhibitor-like protein	0.8125	_	_	NOG72683;NOG278616	None	_
comp34002_c0_seq1	9312.88	5221.81	92.03	79.19	0.226123	1	-0.797174	down	0.797174	up	7.09795	no	OK	1333	_	_	_	_	_	_	_	_	_	_	_	_	_
comp34017_c0_seq1	6649.74	6629.11	58.31	78.25	0.960413	1	0.0329084	up	-0.0329084	down	6.97299	no	OK	209	938-1564(-)	gi|195038539|ref|XP_001990714.1|	GH19517 [Drosophila grimshawi]	0.82	GO:0033181;GO:0015991;GO:0000220;GO:0007052;GO:0016021;GO:0015078	7222.FBpp0153423	GH19517	0.8144	COG0636	KOG0233	_	K03661	ATPeVPF, ATP6F
comp34019_c0_seq1	9866.71	8372.67	102.25	112.67	0.760649	1	-0.199626	down	0.199626	up	7.42918	no	OK	374	160-1281(+)	_	_	_	_	_	_	_	_	_	_	None	_
comp34021_c0_seq1	6677.05	5360.32	97.51	104.84	0.669614	1	-0.279903	down	0.279903	up	6.82932	no	OK	1043	_	gi|321458061|gb|EFX69136.1|	hypothetical protein DAPPUDRAFT_62579 [Daphnia pulex]	0.78	GO:0015031	7425.XP_001607501	similar to charged multivesicular body protein 4b	0.7831	_	KOG1656	_	_	_
comp34022_c0_seq1	3504	3358.81	90.12	116.96	0.971633	1	-0.0241406	down	0.0241406	up	6.02007	no	OK	144	2-433(+)	_	_	_	_	_	_	_	_	_	_	None	_
comp34034_c0_seq1	3728.53	2455.23	165.72	138.01	0.391141	1	-0.564741	down	0.564741	up	5.86656	no	OK	385	_	_	_	_	_	_	_	_	_	_	_	_	_
comp34035_c0_seq1	19863.1	20147.9	114.34	155.35	0.929791	1	0.0577354	up	-0.0577354	down	8.56432	no	OK	650	113-2062(+)	gi|109727161|gb|ABG45886.1|	heat shock cognate 70 [Macrobrachium nipponense]	1	GO:0005524;GO:0006950	7425.NP_001166228	heat shock cognate 70	0.9456	COG0443	KOG0101	_	K03283	HSPA1_8
comp34048_c0_seq1	6751.01	5429.94	114.06	119.17	0.672737	1	-0.277083	down	0.277083	up	6.84649	no	OK	122	333-698(+)	gi|410446425|gb|AFV69126.1|	mitochondrial cytochrome c oxidase subunit Vb [Litopenaeus vannamei]	0.92	GO:0004129;GO:0005811;GO:0006123;GO:0015992;GO:0005751	7217.FBpp0117362	GF14170	0.7521	_	KOG3352	_	K02265	COX5B
comp34064_c0_seq1	3116.89	3532.87	46.02	70.41	0.740453	1	0.218014	up	-0.218014	down	5.97591	no	OK	165	179-673(+)	gi|322801005|gb|EFZ21786.1|	hypothetical protein SINV_05525 [Solenopsis invicta]	0.69	_	7460.XP_392065	similar to CG1240-PA	0.8182	COG5531	KOG1946	_	K15223	UAF30, SPP27
comp34064_c0_seq2	6953.69	8205.89	101.36	155.93	0.673654	1	0.276074	up	-0.276074	down	7.16556	no	OK	180	179-718(+)	gi|322801005|gb|EFZ21786.1|	hypothetical protein SINV_05525 [Solenopsis invicta]	0.69	_	7159.AAEL012865-PA	conserved hypothetical protein	0.7722	COG5531	KOG1946	_	K15223	UAF30, SPP27
comp34085_c0_seq1	8480.73	5942.72	173.07	144.81	0.468387	1	-0.475826	down	0.475826	up	7.08876	no	OK	190	148-717(-)	gi|260831035|ref|XP_002610465.1|	hypothetical protein BRAFLDRAFT_114907 [Branchiostoma floridae]	0.76	_	7739.JGI114907	hypothetical protein	0.7625	COG1881	KOG3346	NOG251205	None	_
comp34092_c0_seq1	7595.11	4315.06	140.66	116.14	0.237419	1	-0.77822	down	0.77822	up	6.81105	no	OK	769	_	_	_	_	_	_	_	_	_	_	_	_	_
comp34093_c0_seq1	7222.99	7609.19	103.38	141.12	0.863644	1	0.112747	up	-0.112747	down	7.13296	no	OK	181	126-668(+)	gi|425906080|gb|AFY10818.1|	mitochondrial cytochrome c oxidase subunit IV [Litopenaeus vannamei]	0.87	GO:0045277;GO:0006123;GO:0004129;GO:0015992	7070.NP_001164085	cytochrome c oxidase subunit IV	0.8258	_	KOG4075	_	K02263	COX4
comp34095_c0_seq1	12846.7	8039.21	145.58	128.8	0.330806	1	-0.638764	down	0.638764	up	7.62201	no	OK	1261	_	gi|512917546|ref|XP_004928913.1|	PREDICTED: vanin-like protein 1-like [Bombyx mori]	0.54	_	_	_	_	_	_	_	_	_
comp34098_c0_seq1	353.04	399.02	12.3	19.74	0.758224	1	0.213223	up	-0.213223	down	2.83554	no	OK	144	2-433(-)	_	_	_	_	_	_	_	_	_	_	None	_
comp34098_c0_seq2	2876.72	3160.36	108.27	164.32	0.792893	1	0.173089	up	-0.173089	down	5.83629	no	OK	137	2-412(-)	_	_	_	_	_	_	_	_	_	_	None	_
comp34103_c0_seq1	19243.3	16797.6	195.27	236.63	0.80822	1	-0.158858	down	0.158858	up	8.41218	no	OK	240	586-1305(+)	gi|124245110|gb|ABM92445.1|	tetraspanins-like protein-8 [Fenneropenaeus chinensis]	0.73	GO:0016020	_	_	_	_	_	_	K06497	CD63, MLA1
comp34113_c0_seq1	890	865.14	14.84	18.44	1	1	-0.00218068	down	0.00218068	up	4.05387	no	OK	128	95-478(+)	gi|118777825|ref|XP_308300.3|	AGAP007574-PA [Anopheles gambiae str. PEST]	0.78	GO:0046872;GO:0005747;GO:0006120;GO:0006744;GO:0015992;GO:0006814;GO:0008137	7165.AGAP007574-PA	AGAP007574-PA	0.7812	_	KOG3468	_	K03963	NDUFB7
comp34118_c0_seq1	3573.02	2800.15	24.47	26.52	0.632274	1	-0.314807	down	0.314807	up	5.91178	no	OK	525	290-1864(-)	gi|443734794|gb|ELU18651.1|	hypothetical protein CAPTEDRAFT_73288, partial [Capitella teleta]	0.67	GO:0044424;GO:0003676	7070.XP_975429	similar to acheron	0.848	COG5193	KOG1855	_	None	_
comp34120_c0_seq1	1102	1815	14.74	32.01	0.253211	1	0.757626	up	-0.757626	down	4.7913	no	OK	229	414-1100(-)	gi|225908473|gb|ACO36738.1|	ubiquitin carboxyl-terminal esterase L3 [Scylla paramamosain]	0.85	GO:0006511;GO:0016579;GO:0005622;GO:0004221;GO:0007219	7955.ENSDARP00000095097	ubiquitin carboxyl-terminal esterase L3 (ubiquitin thiolesterase)	0.76	_	KOG1415	_	K05609	UCHL3, YUH1
comp34121_c0_seq1	1047	1037.17	21.12	26.69	0.973231	1	0.0234129	up	-0.0234129	down	4.30248	no	OK	168	295-798(-)	gi|330434834|gb|AEC22816.1|	tsunagi/Y14 [Macrobrachium nipponense]	1	GO:0006396;GO:0005634;GO:0003723;GO:0000166;GO:0005737	7165.AGAP006365-PA	AGAP006365-PA	0.8684	COG0724	KOG0130	_	K12876	RBM8A, Y14
comp34128_c0_seq1	650.51	1103.23	11.57	24.94	0.230928	1	0.801006	up	-0.801006	down	4.05718	no	OK	891	_	_	_	_	_	_	_	_	_	_	_	_	_
comp34129_c0_seq1	2185.03	2716.98	13.06	20.75	0.594904	1	0.350374	up	-0.350374	down	5.5372	no	OK	695	94-2178(+)	gi|242024338|ref|XP_002432585.1|	Threonyl-tRNA synthetase, cytoplasmic, putative [Pediculus humanus corporis]	0.86	GO:0005524;GO:0004829;GO:0006566;GO:0005737;GO:0006563;GO:0022008;GO:0006544;GO:0006435	7217.FBpp0124757	GF21565	0.849	COG0441	KOG1637	_	K01868	TARS, thrS
comp34135_c0_seq1	4895.45	3904.99	23.69	27.29	0.659531	1	-0.289361	down	0.289361	up	6.37724	no	OK	948	2-2848(+)	_	_	_	_	_	_	_	_	_	_	None	_
comp34139_c0_seq1	2013.64	1507.34	7.7	7.39	0.565629	1	-0.380062	down	0.380062	up	5.05558	no	OK	4033	_	_	_	_	_	_	_	_	_	_	_	_	_
comp34145_c0_seq1	426.2	363	14.96	15.61	0.784354	1	-0.189418	down	0.189418	up	2.90035	no	OK	493	_	_	_	_	_	_	_	_	_	_	_	_	_
comp34161_c0_seq1	2615	836	30.52	11.65	0.0170499	0.575089	-1.60796	down	1.60796	up	5.01974	no	OK	1456	_	_	_	_	_	_	_	_	_	_	_	_	_
comp34164_c0_seq1	648	470.01	11.03	10.02	0.526615	1	-0.42569	down	0.42569	up	3.39988	no	OK	958	_	_	_	_	_	_	_	_	_	_	_	_	_
comp34165_c0_seq1	2225.54	2296.06	18.21	24.19	0.902196	1	0.0819073	up	-0.0819073	down	5.41908	no	OK	469	298-1704(-)	gi|195469361|ref|XP_002099606.1|	GE14510 [Drosophila yakuba]	0.88	GO:0006744;GO:0046331;GO:0051287;GO:0005747;GO:0048812;GO:0006120;GO:0048038;GO:0015992;GO:0006814;GO:0008137	7227.FBpp0088174	CG1970	0.8824	COG0649	KOG2870	_	K03935	NDUFS2
comp34166_c0_seq1	3042	3469.31	17.67	26.36	0.730013	1	0.227137	up	-0.227137	down	5.94615	no	OK	718	135-2288(+)	gi|156551692|ref|XP_001601820.1|	PREDICTED: dipeptidyl peptidase 3-like [Nasonia vitripennis]	0.68	_	_	_	_	_	_	_	K01277	E3.4.14.4, DPP3
comp34171_c0_seq1	1570	1468.15	8.46	10.84	0.930936	1	-0.0596366	down	0.0596366	up	4.84433	no	OK	62	2281-2466(-)	_	_	_	_	_	_	_	_	_	_	None	_
comp34187_c0_seq1	517.26	250.23	5.65	3.78	0.138953	1	-1.01233	down	1.01233	up	2.85481	no	OK	240	459-1178(-)	gi|340726341|ref|XP_003401518.1|	PREDICTED: serine/arginine-rich splicing factor 1-like [Bombus terrestris]	0.82	GO:0000166;GO:0003676	7460.XP_393525	similar to SF2 CG6987-PA	0.8655	COG0724	KOG0105	_	K12890	SFRS1_9
comp34187_c0_seq2	3054.75	1510.79	24.86	15.82	0.140358	1	-0.978663	down	0.978663	up	5.42587	no	OK	240	1028-1747(-)	gi|340726341|ref|XP_003401518.1|	PREDICTED: serine/arginine-rich splicing factor 1-like [Bombus terrestris]	0.82	GO:0000166;GO:0003676	7460.XP_393525	similar to SF2 CG6987-PA	0.8655	COG0724	KOG0105	_	K12890	SFRS1_9
comp34193_c0_seq1	2682.65	2037.67	16.12	16.12	0.58617	1	-0.358822	down	0.358822	up	5.47809	no	OK	2510	_	gi|449468760|ref|XP_004152089.1|	PREDICTED: uncharacterized protein LOC101208428 [Cucumis sativus]	0.71	_	_	_	_	_	_	_	_	_
comp34225_c0_seq1	319	402	5.5	8.93	0.591658	1	0.365869	up	-0.365869	down	2.77389	no	OK	905	_	_	_	_	_	_	_	_	_	_	_	_	_
comp34236_c0_seq1	500.95	440.96	14.79	17.89	0.832267	1	-0.147011	down	0.147011	up	3.15141	no	OK	528	_	_	_	_	_	_	_	_	_	_	_	_	_
comp34244_c0_seq1	955	647	10.78	9.48	0.431874	1	-0.523426	down	0.523426	up	3.92001	no	OK	1367	_	_	_	_	_	_	_	_	_	_	_	_	_
comp34257_c0_seq1	1030.97	1217.08	11.06	17.04	0.673584	1	0.279001	up	-0.279001	down	4.412	no	OK	1441	_	gi|399138609|gb|AFP23394.1|	neural precursor cell expressed developmentally down-regulated 8 [Scylla paramamosain]	0.99	_	7739.JGI268773	annotation not available	1	COG5272	KOG0005	_	_	_
comp34263_c0_seq1	1052.98	993.7	12.06	14.8	0.94881	1	-0.0445388	down	0.0445388	up	4.27412	no	OK	181	138-680(+)	gi|225713082|gb|ACO12387.1|	Signal peptidase complex subunit 3 [Lepeophtheirus salmonis]	0.77	GO:0044425	7159.AAEL000947-PA	microsomal signal peptidase 23 kd subunit (spc22/23)	0.7586	_	KOG3372	_	K12948	SPCS3, SPC3
comp34265_c0_seq1	952.15	876	13.16	16.16	0.904859	1	-0.082729	down	0.082729	up	4.11134	no	OK	149	555-1001(-)	gi|380855528|gb|AFE88627.1|	thioredoxin 2 [Portunus thioredoxin 2 [Portunus trituberculatus]	0.91	GO:0015035;GO:0043231;GO:0006662;GO:0009055;GO:0006118;GO:0045454	9615.ENSCAFP00000002247	thioredoxin 2	0.7734	COG0526	KOG0910	_	K03671	trxA
comp34266_c0_seq1	936.87	1048	15.02	20.76	0.764336	1	0.200214	up	-0.200214	down	4.23127	no	OK	1024	_	_	_	_	_	_	_	_	_	_	_	_	_
comp34284_c0_seq1	1237.11	781.99	15.81	14.39	0.347224	1	-0.625194	down	0.625194	up	4.25205	no	OK	1106	_	_	_	_	_	_	_	_	_	_	_	_	_
comp34296_c0_seq1	2661.06	3206.11	13.48	20.71	0.642579	1	0.305468	up	-0.305468	down	5.79641	no	OK	406	114-1331(+)	gi|321477113|gb|EFX88072.1|	hypothetical protein DAPPUDRAFT_207004 [Daphnia pulex]	0.87	GO:0007154;GO:0035091	7425.XP_001603083	similar to sorting nexin	0.8355	_	KOG1660	_	None	_
comp34297_c0_seq1	1725	2188	8.81	14.97	0.564147	1	0.381011	up	-0.381011	down	5.21192	no	OK	418	1655-2908(-)	gi|270013942|gb|EFA10390.1|	hypothetical protein TcasGA2_TC012621 [Tribolium castaneum]	0.84	_	7070.XP_974687	similar to CG10149-PA, isoform A	0.8723	COG5159	KOG1463	_	K03036	PSMD11, RPN6
comp34304_c0_seq1	1047	1116.1	10.11	15.31	0.849162	1	0.127896	up	-0.127896	down	4.3561	no	OK	240	82-801(+)	gi|193662027|ref|XP_001948446.1|	PREDICTED: mediator of RNA polymerase II transcription subunit 19-like [Acyrthosiphon pisum]	0.75	GO:0005634;GO:0006355	7425.XP_001607619	similar to mediator complex, subunit, putative	0.7606	_	KOG4043	_	K15137	MED19
comp34324_c0_seq1	1150	1278	17.27	24.86	0.778314	1	0.189432	up	-0.189432	down	4.52256	no	OK	134	194-595(+)	gi|501297195|dbj|BAN21107.1|	prefoldin, subunit, putative [Riptortus pedestris]	0.78	_	7070.XP_972645	similar to Probable prefoldin subunit 4	0.7815	COG1382	KOG1760	_	K09550	PFDN4
comp34343_c0_seq1	1615.22	1169	27.16	24.84	0.515527	1	-0.430973	down	0.430973	up	4.71603	no	OK	56	790-960(+)	_	_	_	_	_	_	_	_	_	_	None	_
comp34352_c0_seq1	2538.04	2749	29.77	40.23	0.818116	1	0.151918	up	-0.151918	down	5.64474	no	OK	397	2-1192(+)	gi|357625059|gb|EHJ75612.1|	alcohol dehydrogenase [Danaus plexippus]	0.9	GO:0006069;GO:0000166;GO:0008270;GO:0051903	8090.ENSORLP00000006535	Class III alcohol dehydrogenase	0.8886	COG1062	KOG0022	_	K00121	frmA, ADH5, adhC
comp34354_c0_seq1	896	1031.93	14.72	21.69	0.716589	1	0.241003	up	-0.241003	down	4.19022	no	OK	106	651-968(-)	gi|390361620|ref|XP_003729965.1|	PREDICTED: mitochondrial inner membrane organizing system protein 1-like [Strongylocentrotus purpuratus]	0.83	GO:0005739	7739.JGI262114	hypothetical protein	0.8358	_	KOG4604	_	None	_
comp34364_c0_seq1	1516	1280	35.9	36.19	0.755512	1	-0.206795	down	0.206795	up	4.72364	no	OK	151	139-591(-)	gi|380011097|ref|XP_003689649.1|	PREDICTED: oligosaccharyltransferase complex subunit ostc-A-like isoform 1 [Apis florea]	0.88	GO:0016021;GO:0016740	7425.XP_001600566	similar to predicted membrane protein	0.8725	_	KOG3356	_	None	_
comp34365_c0_seq1	648	598	17.93	21.38	0.911087	1	-0.0785289	down	0.0785289	up	3.5584	no	OK	105	272-586(-)	gi|345480826|ref|XP_003424223.1|	PREDICTED: ubiquitin-fold modifier 1-like isoform 2 [Nasonia vitripennis]	0.95	_	7425.XP_001606186	similar to Ubiquitin-fold modifier 1 precursor, putative	0.9524	_	KOG3483	_	K12162	UFM1
comp34370_c0_seq1	5424.62	5294.76	23.86	30.88	0.997903	1	0.00225719	up	-0.00225719	down	6.66357	no	OK	794	749-3130(-)	gi|242013533|ref|XP_002427459.1|	RING finger protein, putative [Pediculus humanus corporis]	0.68	_	7159.AAEL008854-PA	conserved hypothetical protein	0.7925	COG5574	_	_	None	_
comp34377_c0_seq1	3051.85	3698.13	16.1	26.44	0.632806	1	0.3142	up	-0.3142	down	5.99849	no	OK	524	261-1832(+)	gi|321457203|gb|EFX68294.1|	hypothetical protein DAPPUDRAFT_301494 [Daphnia pulex]	0.75	GO:0044424;GO:0006606;GO:0005488	_	_	_	_	_	_	K15043	KPNA2
comp34381_c0_seq1	2702	1640.01	33.15	27.85	0.301404	1	-0.682912	down	0.682912	up	5.35567	no	OK	1191	_	gi|156386413|ref|XP_001633907.1|	predicted protein [Nematostella predicted protein [Nematostella vectensis]	0.57	_	_	_	_	_	_	_	_	_
comp34390_c0_seq1	550.97	464.9	8.54	9.34	0.764195	1	-0.207845	down	0.207845	up	3.26036	no	OK	1007	_	gi|478260386|gb|ENN80129.1|	hypothetical protein YQE_03437, partial [Dendroctonus ponderosae]	0.68	_	_	_	_	_	_	_	_	_
comp34390_c0_seq2	60.05	137.1	1.21	2.83	0.103821	1	1.23191	up	-1.23191	down	0.911461	no	OK	995	_	gi|478260386|gb|ENN80129.1|	hypothetical protein YQE_03437, partial [Dendroctonus ponderosae]	0.68	_	_	_	_	_	_	_	_	_
comp34404_c0_seq1	1650.06	732.01	34.7	21.7	0.0901969	1	-1.13476	down	1.13476	up	4.48692	no	OK	697	_	_	_	_	_	_	_	_	_	_	_	_	_
comp34405_c0_seq1	8338.57	4153.16	37.05	26.96	0.142911	1	-0.96786	down	0.96786	up	6.87853	no	OK	589	389-2155(+)	gi|321474731|gb|EFX85695.1|	hypothetical protein DAPPUDRAFT_309035 [Daphnia pulex]	0.71	_	_	_	_	_	_	_	K10532	HGSNAT
comp34409_c0_seq1	2508.02	2314.63	16.88	20.1	0.905742	1	-0.0788757	down	0.0788757	up	5.51072	no	OK	2277	_	_	_	_	_	_	_	_	_	_	_	_	_
comp34423_c0_seq1	1319	1196.18	33.05	38.34	0.875406	1	-0.105022	down	0.105022	up	4.57206	no	OK	166	3-500(+)	gi|225709110|gb|ACO10401.1|	Probable NADH dehydrogenase 1 alpha subcomplex subunit 12 [Caligus rogercresseyi]	0.75	GO:0003954;GO:0006118	_	_	_	_	_	_	K11352	NDUFA12
comp34424_c0_seq1	4254.21	5287	33.19	52.99	0.592801	1	0.351121	up	-0.351121	down	6.49813	no	OK	566	3-1700(+)	gi|242009697|ref|XP_002425619.1|	T-complex protein 1 subunit theta, putative [Pediculus humanus corporis]	0.8	GO:0006457;GO:0005524;GO:0051082;GO:0005737	7165.AGAP010588-PA	AGAP010588-PA	0.7852	COG0459	KOG0362	_	K09500	CCT8
comp34432_c0_seq1	2475.89	3495.45	14.62	26.81	0.416645	1	0.534859	up	-0.534859	down	5.8232	no	OK	143	189-617(+)	gi|357619274|gb|EHJ71918.1|	hypothetical protein KGM_06034 [Danaus plexippus]	0.89	GO:0016881	7460.XP_393411	similar to Uev1A CG10640-PA, isoform A	0.8786	COG5078	KOG0896	_	K10704	UBE2V
comp34434_c0_seq1	1916	1828	37.75	45.92	0.96475	1	-0.0305669	down	0.0305669	up	5.14598	no	OK	225	51-725(+)	gi|91092850|ref|XP_968855.1|	PREDICTED: similar to proteasome beta subunit [Tribolium castaneum]	0.76	GO:0000502	7070.XP_968855	PREDICTED: similar to proteasome beta subunit [Tribolium castaneum].	0.7639	COG0638	KOG0179	_	K02732	PSMB1
comp34441_c0_seq1	1870	2481.01	19.5	35.23	0.499231	1	0.445617	up	-0.445617	down	5.3661	no	OK	149	698-1144(-)	gi|241742037|ref|XP_002414153.1|	transcription factor Mbf1, putative [Ixodes scapularis]	0.85	GO:0043565	6945.ISCW022655-PA	transcription factor Mbf1, putative	0.8652	COG1813	KOG3398	_	K03627	MBF1
comp34452_c0_seq1	3617	3584.54	29.82	39.84	0.971226	1	0.024429	up	-0.024429	down	6.08975	no	OK	389	283-1449(-)	gi|158289397|ref|XP_311138.3|	AGAP000023-PA [Anopheles gambiae str. PEST]	0.7	_	_	_	_	_	_	_	None	_
comp34453_c0_seq1	127	1404.98	5.27	75.52	2.26048e-06	0.000630297	3.48739	up	-3.48739	down	3.87229	yes	OK	391	_	gi|342326314|gb|AEL23072.1|	phosphoenolpyruvate carboxykinase [Cherax quadricarinatus]	0.72	GO:0006094;GO:0004611;GO:0017076	_	_	_	_	_	_	_	_
comp34477_c0_seq1	2125.84	2387.87	17.02	23.39	0.756431	1	0.204872	up	-0.204872	down	5.41731	no	OK	278	1189-2022(-)	gi|321478929|gb|EFX89885.1|	hypothetical protein DAPPUDRAFT_299789 [Daphnia pulex]	0.85	GO:0008709;GO:0047035;GO:0047022;GO:0055114;GO:0050327;GO:0006574;GO:0000166;GO:0004303;GO:0006633;GO:0008209;GO:0018874;GO:0047015;GO:0006552;GO:0006554;GO:0006568;GO:0018454;GO:0003857;GO:0008210;GO:0006550	8364.ENSXETP00000016841	hydroxysteroid (17-beta) dehydrogenase 10	0.8468	COG1028	KOG1199	_	K08683	HSD17B10
comp34486_c0_seq1	1269.46	792.81	24.72	19.75	0.332549	1	-0.643676	down	0.643676	up	4.28163	no	OK	830	_	gi|321475833|gb|EFX86795.1|	hypothetical protein DAPPUDRAFT_307826 [Daphnia pulex]	0.79	_	_	_	_	_	_	_	_	_
comp34487_c0_seq1	144.71	64	7.72	3.64	0.124318	1	-1.12665	down	1.12665	up	0.970431	no	OK	378	_	_	_	_	_	_	_	_	_	_	_	_	_
comp34488_c0_seq1	2962.89	4204.05	45.96	82.25	0.409762	1	0.54237	up	-0.54237	down	6.08621	no	OK	1039	_	_	_	_	_	_	_	_	_	_	_	_	_
comp34488_c0_seq2	2790.01	1807.25	36.81	28.75	0.372423	1	-0.588482	down	0.588482	up	5.43889	no	OK	1267	_	gi|170586836|ref|XP_001898185.1|	Cell wall protein DAN4 precursor [Brugia malayi]	0.47	_	_	_	_	_	_	_	_	_
comp34497_c0_seq1	2726.02	2152.25	14.95	14.86	0.644867	1	-0.303788	down	0.303788	up	5.52594	no	OK	2867	_	_	_	_	_	_	_	_	_	_	_	_	_
comp34506_c0_seq1	692	383.3	14.98	10.34	0.229755	1	-0.811612	down	0.811612	up	3.34235	no	OK	761	_	_	_	_	_	_	_	_	_	_	_	_	_
comp34508_c0_seq1	774.02	610.67	18.88	19.85	0.649192	1	-0.306045	down	0.306045	up	3.70852	no	OK	642	_	_	_	_	_	_	_	_	_	_	_	_	_
comp34529_c0_seq1	2271.03	3691.95	18.95	42.22	0.263639	1	0.737567	up	-0.737567	down	5.82251	no	OK	303	703-1611(-)	gi|260798316|ref|XP_002594146.1|	hypothetical protein BRAFLDRAFT_120433 [Branchiostoma floridae]	0.83	GO:0055114;GO:0016491	7739.JGI120437	hypothetical protein	0.8333	COG0543	KOG0534	NOG250054	K00326	E1.6.2.2
comp34532_c0_seq1	1440	1502.47	11.91	15.21	0.883865	1	0.0980391	up	-0.0980391	down	4.79901	no	OK	1965	_	_	_	_	_	_	_	_	_	_	_	_	_
comp34535_c0_seq1	1055.01	1034.75	20.11	24.55	0.993319	1	0.00687945	up	-0.00687945	down	4.30514	no	OK	863	_	_	_	_	_	_	_	_	_	_	_	_	_
comp34536_c0_seq1	398.05	647.01	18.16	38.67	0.27107	1	0.739746	up	-0.739746	down	3.31099	no	OK	120	3-362(-)	_	_	_	_	_	_	_	_	_	_	None	_
comp34543_c0_seq1	595	535	25.36	32.13	0.865742	1	-0.115721	down	0.115721	up	3.41974	no	OK	120	1-363(+)	gi|321477298|gb|EFX88257.1|	hypothetical protein DAPPUDRAFT_311672 [Daphnia pulex]	0.77	GO:0003824	_	_	_	_	_	_	K01192	E3.2.1.25, MANBA, manB
comp34558_c0_seq1	2860.71	4085	22.62	41.29	0.402326	1	0.551143	up	-0.551143	down	6.04086	no	OK	590	2-1771(+)	gi|322800429|gb|EFZ21433.1|	hypothetical protein SINV_09122 [Solenopsis invicta]	0.87	GO:0006457;GO:0005524;GO:0051082;GO:0005737	7460.XP_392814	t-complex protein 1 subunit gamma	0.8614	COG0459	KOG0364	_	K09495	CCT3, TRIC5
comp34563_c0_seq1	168.15	144	3.08	3.47	0.81029	1	-0.184542	down	0.184542	up	1.56015	no	OK	152	403-858(-)	gi|193652762|ref|XP_001944206.1|	PREDICTED: mediator of RNA polymerase II transcription subunit 29-like [Acyrthosiphon pisum]	0.57	_	_	_	_	_	_	_	K15142	MED29
comp34576_c0_seq1	3611.68	3673.04	9.77	13.45	0.925795	1	0.0618016	up	-0.0618016	down	6.10712	no	OK	440	3722-5041(-)	gi|157105690|ref|XP_001648981.1|	casein kinase [Aedes aegypti]	0.88	GO:0004674;GO:0005524;GO:0009069;GO:0006468	99883.ENSTNIP00000013067	casein kinase 1, gamma 2	0.8579	COG0515	KOG1165	_	K08958	CSNK1G
comp34600_c0_seq1	102	70	4.74	4.07	0.510498	1	-0.502895	down	0.502895	up	0.699454	no	OK	376	_	_	_	_	_	_	_	_	_	_	_	_	_
comp34615_c0_seq1	419	212	2.91	2.2	0.166489	1	-0.947453	down	0.947453	up	2.57404	no	OK	1946	_	_	_	_	_	_	_	_	_	_	_	_	_
comp34624_c0_seq1	81.99	84.96	1.52	2.3	0.923899	1	0.0715905	up	-0.0715905	down	0.651221	no	OK	768	_	_	_	_	_	_	_	_	_	_	_	_	_
comp34625_c0_seq1	86	91	2.25	3.69	0.85762	1	0.133801	up	-0.133801	down	0.75225	no	OK	522	_	_	_	_	_	_	_	_	_	_	_	_	_
comp34637_c0_seq1	281	113	4.09	2.21	0.0721704	1	-1.28094	down	1.28094	up	1.88348	no	OK	1044	_	_	_	_	_	_	_	_	_	_	_	_	_
comp34642_c0_seq1	131	96	3.24	3.3	0.590607	1	-0.420302	down	0.420302	up	1.1064	no	OK	612	_	_	_	_	_	_	_	_	_	_	_	_	_
comp34692_c0_seq1	32	77	0.35	1.2	0.130701	1	1.27187	up	-1.27187	down	0.0364037	no	OK	398	115-1308(-)	gi|242003804|ref|XP_002422867.1|	conserved hypothetical protein [Pediculus humanus corporis]	0.76	GO:0032313	121224.XP_002422867	hypothetical protein	0.7674	COG5210	KOG4567	_	None	_
comp34694_c0_seq1	228	212	3.71	4.36	0.923432	1	-0.0675595	down	0.0675595	up	2.05677	no	OK	274	85-906(-)	gi|332373104|gb|AEE61693.1|	unknown [Dendroctonus ponderosae]	0.74	_	69293.ENSGACP00000004405	RAB43, member RAS oncogene family	0.7873	_	KOG3068	_	K12870	ISY1
comp34701_c0_seq1	305.89	399.61	2.76	5.17	0.533861	1	0.423118	up	-0.423118	down	2.7419	no	OK	320	154-1113(+)	gi|91086087|ref|XP_966912.1|	PREDICTED: similar to nuclear transcription factor Y, gamma [Tribolium castaneum]	0.65	GO:0005622	7070.XP_966912	PREDICTED: similar to nuclear transcription factor Y, gamma [Tribolium castaneum].	0.8485	COG5208	KOG1657	_	K08066	NFYC
comp34722_c0_seq1	61	90	1.49	2.98	0.434448	1	0.617982	up	-0.617982	down	0.507756	no	OK	61	456-638(-)	_	_	_	_	_	_	_	_	_	_	None	_
comp34729_c0_seq1	133	83	2.97	2.52	0.426486	1	-0.611893	down	0.611893	up	1.0274	no	OK	51	173-325(+)	_	_	_	_	_	_	_	_	_	_	None	_
comp34746_c0_seq1	130	172	1.48	2.85	0.543505	1	0.439678	up	-0.439678	down	1.51671	no	OK	1220	_	_	_	_	_	_	_	_	_	_	_	_	_
comp34752_c0_seq1	44	26	1.75	1.58	0.416921	1	-0.711117	down	0.711117	up	-0.597806	no	OK	359	_	_	_	_	_	_	_	_	_	_	_	_	_
comp34756_c0_seq1	73	130	1.67	3.92	0.24263	1	0.885053	up	-0.885053	down	0.93868	no	OK	684	_	_	_	_	_	_	_	_	_	_	_	_	_
comp34760_c0_seq1	14	25	0.7	1.48	0.514813	1	0.792963	up	-0.792963	down	-1.47376	no	OK	364	_	_	_	_	_	_	_	_	_	_	_	_	_
comp34776_c0_seq1	307.03	348	3.25	4.71	0.763403	1	0.213088	up	-0.213088	down	2.63466	no	OK	446	88-1425(-)	gi|156550269|ref|XP_001602692.1|	PREDICTED: acylglycerol kinase, mitochondrial-like [Nasonia vitripennis]	0.65	_	_	_	_	_	_	_	K09881	E2.7.1.94, AGK
comp34788_c0_seq1	92	39	2.72	1.46	0.142605	1	-1.15461	down	1.15461	up	0.314748	no	OK	555	_	_	_	_	_	_	_	_	_	_	_	_	_
comp34791_c0_seq1	189	119	2.75	2.27	0.398637	1	-0.608402	down	0.608402	up	1.53916	no	OK	1054	_	_	_	_	_	_	_	_	_	_	_	_	_
comp34795_c0_seq1	276	136	4.59	2.85	0.164149	1	-0.981224	down	0.981224	up	1.95675	no	OK	970	_	_	_	_	_	_	_	_	_	_	_	_	_
comp34827_c0_seq1	186.85	116	3.98	3.13	0.374293	1	-0.641719	down	0.641719	up	1.51061	no	OK	757	_	_	_	_	_	_	_	_	_	_	_	_	_
comp34834_c0_seq1	110.05	57.64	3.62	2.39	0.24337	1	-0.880525	down	0.880525	up	0.663657	no	OK	507	_	_	_	_	_	_	_	_	_	_	_	_	_
comp34889_c0_seq1	103	119	4.03	6.55	0.743421	1	0.24262	up	-0.24262	down	1.0845	no	OK	398	_	_	_	_	_	_	_	_	_	_	_	_	_
comp34918_c0_seq1	241	373	3.12	6.58	0.3287	1	0.668396	up	-0.668396	down	2.53719	no	OK	300	90-989(+)	gi|283854617|gb|ADB44904.1|	Cdc2 kinase [Macrobrachium nipponense]	1	GO:0004674;GO:0005524;GO:0051301;GO:0009069;GO:0006468	51511.ENSCSAVP00000002794	annotation not avaliable	0.887	COG0515	KOG0594	_	K02087	CDK1, CDC2
comp34928_c0_seq1	121	99	4.47	4.44	0.795849	1	-0.224751	down	0.224751	up	1.05594	no	OK	470	_	_	_	_	_	_	_	_	_	_	_	_	_
comp34967_c0_seq1	222	206.01	3.38	4.23	0.921383	1	-0.0704941	down	0.0704941	up	2.01686	no	OK	248	3-746(+)	gi|357605667|gb|EHJ64729.1|	hypothetical protein KGM_21771 [Danaus plexippus]	0.61	_	_	_	_	_	_	_	None	_
comp34981_c0_seq1	118	101	4.2	4.62	0.823077	1	-0.200606	down	0.200606	up	1.04289	no	OK	69	98-304(+)	_	_	_	_	_	_	_	_	_	_	None	_
comp34986_c0_seq1	304	337	3.12	4.62	0.799021	1	0.181362	up	-0.181362	down	2.59884	no	OK	461	89-1471(+)	gi|195565743|ref|XP_002106458.1|	GD16898 [Drosophila simulans]	0.81	GO:0006508;GO:0004197	7260.FBpp0249128	GK19985	0.8129	COG3579	KOG4128	_	K01372	E3.4.22.40, pepC
comp35037_c0_seq1	77	100	1.78	2.78	0.589173	1	0.430706	up	-0.430706	down	0.737504	no	OK	738	_	_	_	_	_	_	_	_	_	_	_	_	_
comp35046_c0_seq1	113	89	2.38	2.46	0.716288	1	-0.309107	down	0.309107	up	0.918	no	OK	751	_	_	_	_	_	_	_	_	_	_	_	_	_
comp35050_c0_seq1	159.76	165.85	1.85	2.55	0.918522	1	0.0900913	up	-0.0900913	down	1.62506	no	OK	377	116-1246(+)	gi|195440640|ref|XP_002068148.1|	GK10408 [Drosophila willistoni]	0.56	_	_	_	_	_	_	_	None	_
comp35054_c0_seq1	42	30	1.76	1.67	0.622031	1	-0.441922	down	0.441922	up	-0.556109	no	OK	387	_	_	_	_	_	_	_	_	_	_	_	_	_
comp35062_c0_seq1	111	103	2.23	2.46	0.970039	1	-0.0693376	down	0.0693376	up	1.03032	no	OK	851	_	_	_	_	_	_	_	_	_	_	_	_	_
comp35072_c0_seq1	227	210.03	1.8	2.19	0.907775	1	-0.0812025	down	0.0812025	up	2.05011	no	OK	1909	_	_	_	_	_	_	_	_	_	_	_	_	_
comp35084_c0_seq1	121	86	2.35	2.06	0.581338	1	-0.44119	down	0.44119	up	0.959933	no	OK	854	_	_	_	_	_	_	_	_	_	_	_	_	_
comp35086_c0_seq1	76	56	2.13	1.96	0.596551	1	-0.400239	down	0.400239	up	0.318219	no	OK	60	359-538(-)	_	_	_	_	_	_	_	_	_	_	None	_
comp35095_c0_seq2	230.05	187.49	3.83	4.02	0.715862	1	-0.253036	down	0.253036	up	1.98168	no	OK	957	_	_	_	_	_	_	_	_	_	_	_	_	_
comp35109_c0_seq1	110	84	3.19	3.22	0.67782	1	-0.349961	down	0.349961	up	0.873849	no	OK	176	3-530(+)	gi|410917384|ref|XP_003972166.1|	PREDICTED: CREB-binding protein-like [Takifugu rubripes]	0.54	_	_	_	_	_	_	_	K04498	EP300, CREBBP, KAT3
comp35129_c0_seq1	187.96	138.93	2.9	2.97	0.572159	1	-0.407539	down	0.407539	up	1.6222	no	OK	79	716-955(+)	_	_	_	_	_	_	_	_	_	_	None	_
comp35133_c0_seq1	112	167	1.16	2.18	0.387594	1	0.619942	up	-0.619942	down	1.40856	no	OK	1536	_	_	_	_	_	_	_	_	_	_	_	_	_
comp35163_c0_seq1	24	43	0.81	1.76	0.348276	1	0.897691	up	-0.897691	down	-0.63313	no	OK	57	215-385(+)	_	_	_	_	_	_	_	_	_	_	_	_
comp35168_c0_seq1	144	80	2.1	1.63	0.285106	1	-0.806933	down	0.806933	up	1.07885	no	OK	1002	_	_	_	_	_	_	_	_	_	_	_	_	_
comp35175_c0_seq1	104	73	2.54	2.21	0.519446	1	-0.490411	down	0.490411	up	0.732674	no	OK	690	_	_	_	_	_	_	_	_	_	_	_	_	_
comp35184_c0_seq1	201	133	3.05	2.52	0.432247	1	-0.56047	down	0.56047	up	1.64765	no	OK	1065	_	_	_	_	_	_	_	_	_	_	_	_	_
comp35216_c0_seq1	67	81	1.91	2.85	0.753325	1	0.26989	up	-0.26989	down	0.486639	no	OK	585	_	_	_	_	_	_	_	_	_	_	_	_	_
comp35233_c0_seq1	184	108	3.87	2.73	0.314466	1	-0.728806	down	0.728806	up	1.46157	no	OK	802	_	_	_	_	_	_	_	_	_	_	_	_	_
comp35236_c0_seq1	218	46	6.37	1.55	0.00330426	0.209395	-2.19532	down	2.19532	up	1.30984	no	OK	624	_	_	_	_	_	_	_	_	_	_	_	_	_
comp35266_c0_seq1	85	41	2.49	1.5	0.199277	1	-1.02411	down	1.02411	up	0.225183	no	OK	565	_	_	_	_	_	_	_	_	_	_	_	_	_
comp35298_c0_seq1	7	22	0.26	1.3	0.23879	1	1.44014	up	-1.44014	down	-1.81347	no	OK	372	_	_	_	_	_	_	_	_	_	_	_	_	_
comp35306_c0_seq1	157	105	3.53	2.9	0.463906	1	-0.545552	down	0.545552	up	1.29515	no	OK	741	_	_	_	_	_	_	_	_	_	_	_	_	_
comp35311_c0_seq1	53	86	1.18	2.67	0.338539	1	0.757354	up	-0.757354	down	0.388074	no	OK	670	_	_	_	_	_	_	_	_	_	_	_	_	_
comp35320_c0_seq1	226	129	2.82	2.02	0.269097	1	-0.7806	down	0.7806	up	1.73899	no	OK	1288	_	_	_	_	_	_	_	_	_	_	_	_	_
comp35321_c0_seq1	67.04	84.11	1.79	3.04	0.682082	1	0.339858	up	-0.339858	down	0.525477	no	OK	578	_	_	_	_	_	_	_	_	_	_	_	_	_
comp35343_c0_seq1	66.98	58.41	1.83	2.07	0.852572	1	-0.147961	down	0.147961	up	0.229277	no	OK	597	_	_	_	_	_	_	_	_	_	_	_	_	_
comp35375_c0_seq1	215	124	3.98	3.06	0.283546	1	-0.761083	down	0.761083	up	1.6809	no	OK	823	_	_	_	_	_	_	_	_	_	_	_	_	_
comp35392_c0_seq1	106	59	3.23	2.18	0.303974	1	-0.778831	down	0.778831	up	0.646877	no	OK	576	_	_	_	_	_	_	_	_	_	_	_	_	_
comp35410_c0_seq1	181	217	2.7	4.45	0.685667	1	0.29953	up	-0.29953	down	1.90692	no	OK	252	18-773(+)	gi|193652519|ref|XP_001942822.1|	PREDICTED: dnaJ homolog subfamily C member 8-like [Acyrthosiphon pisum]	0.8	_	6945.ISCW015579-PA	molecular chaperone, putative	0.8244	_	KOG1150	_	K09528	DNAJC8
comp35451_c0_seq1	523	478	3.27	4.04	0.889965	1	-0.0952047	down	0.0952047	up	3.24388	no	OK	504	286-1797(+)	gi|240980636|ref|XP_002403510.1|	pre-mRNA-splicing regulator WTAP, putative [Ixodes scapularis]	0.77	_	6945.ISCW016584-PA	pre-mRNA-splicing regulator WTAP, putative	0.7783	_	KOG2991	_	None	_
comp35457_c0_seq2	472.79	571.24	2.81	4.74	0.64164	1	0.314182	up	-0.314182	down	3.30566	no	OK	654	436-2397(-)	gi|206725166|dbj|BAG71783.1|	fmr [Gryllus bimaculatus]	0.78	_	7425.XP_001604888	similar to fragile X mental retardation syndrome-related protein 1, putative	0.7573	_	_	NOG75351	K15516	FMR
comp35466_c0_seq1	89	104	1.29	2.04	0.705947	1	0.276816	up	-0.276816	down	0.862253	no	OK	1030	_	_	_	_	_	_	_	_	_	_	_	_	_
comp35481_c0_seq1	59.43	68.09	1.28	1.91	0.856588	1	0.216135	up	-0.216135	down	0.276878	no	OK	730	_	_	_	_	_	_	_	_	_	_	_	_	_
comp35506_c0_seq1	12	30	0.35	1.36	0.219277	1	1.32309	up	-1.32309	down	-1.32766	no	OK	469	_	_	_	_	_	_	_	_	_	_	_	_	_
comp35519_c0_seq1	309	220	2.17	2.33	0.514994	1	-0.447308	down	0.447308	up	2.31754	no	OK	1894	_	_	_	_	_	_	_	_	_	_	_	_	_
comp35525_c0_seq1	71	75	2.85	3.77	0.957778	1	0.114485	up	-0.114485	down	0.485846	no	OK	431	_	_	_	_	_	_	_	_	_	_	_	_	_
comp35526_c0_seq1	126	115	4.29	4.84	0.946086	1	-0.0817046	down	0.0817046	up	1.19422	no	OK	492	_	_	_	_	_	_	_	_	_	_	_	_	_
comp35533_c0_seq1	89	42	4.33	2.57	0.196191	1	-1.02128	down	1.02128	up	0.293314	no	OK	356	_	_	_	_	_	_	_	_	_	_	_	_	_
comp35535_c0_seq1	236.84	205	2.33	2.82	0.816685	1	-0.172568	down	0.172568	up	2.05615	no	OK	1461	_	_	_	_	_	_	_	_	_	_	_	_	_
comp35538_c0_seq1	135	74	4.7	3.62	0.251362	1	-0.836525	down	0.836525	up	0.98563	no	OK	436	_	_	_	_	_	_	_	_	_	_	_	_	_
comp35551_c0_seq1	110.98	157.98	1.35	2.8	0.438616	1	0.55755	up	-0.55755	down	1.34501	no	OK	216	85-732(+)	gi|237820631|ref|NP_001153783.1|	Rab-protein 14 [Tribolium castaneum]	0.96	GO:0007264;GO:0005525;GO:0015031	7070.NP_001153783	Rab-protein 14	0.9624	COG1100	KOG0097	_	K07881	RAB14
comp35551_c0_seq2	194.02	394.02	2.15	6.32	0.125362	1	1.05744	up	-1.05744	down	2.48163	no	OK	216	211-858(+)	gi|237820631|ref|NP_001153783.1|	Rab-protein 14 [Tribolium castaneum]	0.96	GO:0007264;GO:0005525;GO:0015031	7070.NP_001153783	Rab-protein 14	0.9624	COG1100	KOG0097	_	K07881	RAB14
comp35553_c0_seq1	39.87	104.19	0.4	1.23	0.073894	1	1.40445	up	-1.40445	down	0.452392	no	OK	1700	_	gi|241681388|ref|XP_002411593.1|	vesicle transport protein GOT1B, putative [Ixodes scapularis]	0.87	GO:0016192	6945.ISCW021755-PA	vesicle transport protein GOT1B, putative	0.8672	COG5120	KOG1743	_	_	_
comp35553_c0_seq2	243.13	451.81	2.35	5.53	0.17351	1	0.925281	up	-0.925281	down	2.72423	no	OK	1663	_	gi|241681388|ref|XP_002411593.1|	vesicle transport protein GOT1B, putative [Ixodes scapularis]	0.86	GO:0016192	6945.ISCW021755-PA	vesicle transport protein GOT1B, putative	0.8676	COG5120	KOG1743	_	_	_
comp35569_c0_seq1	192	224	2.94	4.39	0.729874	1	0.259024	up	-0.259024	down	1.97777	no	OK	1038	_	_	_	_	_	_	_	_	_	_	_	_	_
comp35575_c0_seq1	502	330	4.44	3.6	0.401393	1	-0.567264	down	0.567264	up	2.9728	no	OK	1831	_	_	_	_	_	_	_	_	_	_	_	_	_
comp35615_c0_seq1	210	260	5.89	9.51	0.62653	1	0.34464	up	-0.34464	down	2.15437	no	OK	125	90-464(-)	gi|156407864|ref|XP_001641577.1|	predicted protein [Nematostella predicted protein [Nematostella vectensis]	0.8	_	45351.JGI80846	hypothetical protein	0.8049	_	KOG1088	NOG268961	K15448	TRM112, TRMT112
comp35636_c0_seq1	336	336	3.47	4.52	0.96944	1	0.037201	up	-0.037201	down	2.66835	no	OK	1481	_	_	_	_	_	_	_	_	_	_	_	_	_
comp35643_c0_seq1	455	325	6.19	5.48	0.504021	1	-0.455189	down	0.455189	up	2.88037	no	OK	1198	_	_	_	_	_	_	_	_	_	_	_	_	_
comp35649_c0_seq1	667	704.99	4.04	5.89	0.869081	1	0.112901	up	-0.112901	down	3.69858	no	OK	325	205-1179(+)	gi|512391893|gb|AGO01382.1|	will die slowly [Scylla paramamosain]	0.99	_	7425.XP_001599787	similar to wd-repeat protein	0.988	COG2319	KOG0266	_	K14963	WDR5, SWD3, CPS30
comp35655_c0_seq1	274	329.6	5.64	8.59	0.659834	1	0.305038	up	-0.305038	down	2.51606	no	OK	196	122-709(-)	gi|291232738|ref|XP_002736318.1|	PREDICTED: mitochondrial ribosomal protein L12-like [Saccoglossus kowalevskii]	0.66	GO:0005622	_	_	_	_	_	_	None	_
comp35676_c0_seq1	163	148	5.17	5.65	0.893961	1	-0.110488	down	0.110488	up	1.56058	no	OK	547	_	_	_	_	_	_	_	_	_	_	_	_	_
comp35678_c0_seq1	263.15	256	3.76	4.72	1	1	-0.00712403	down	0.00712403	up	2.29813	no	OK	1103	_	_	_	_	_	_	_	_	_	_	_	_	_
comp35693_c0_seq1	238.86	155	4.83	3.98	0.423273	1	-0.570669	down	0.570669	up	1.89455	no	OK	94	131-412(-)	_	_	_	_	_	_	_	_	_	_	None	_
comp35700_c0_seq1	386	404	4.21	5.97	0.887478	1	0.102881	up	-0.102881	down	2.90215	no	OK	441	2-1324(-)	gi|242023867|ref|XP_002432352.1|	tyrosine-protein phosphatase non-receptor type, putative [Pediculus humanus corporis]	0.66	GO:0016311;GO:0016791	_	_	_	_	_	_	K05696	PTPN1, PTP1B
comp35716_c0_seq1	165	144	3.35	3.53	0.850141	1	-0.149883	down	0.149883	up	1.54174	no	OK	835	_	_	_	_	_	_	_	_	_	_	_	_	_
comp35732_c0_seq1	403	313.98	4.1	4.07	0.638669	1	-0.325876	down	0.325876	up	2.76166	no	OK	1545	_	_	_	_	_	_	_	_	_	_	_	_	_
comp35746_c0_seq1	199	236	4.86	7.48	0.698883	1	0.275409	up	-0.275409	down	2.04562	no	OK	120	201-560(-)	gi|357631472|gb|EHJ78946.1|	autophagy related protein Atg12-like protein [Danaus plexippus]	0.86	GO:0000045;GO:0005737	7070.D2A2F4	autophagy-related 12-like	0.883	_	KOG3439	_	K08336	ATG12
comp35762_c0_seq1	260	347.31	4.48	7.79	0.505934	1	0.457069	up	-0.457069	down	2.52649	no	OK	920	_	gi|340724776|ref|XP_003400757.1|	PREDICTED: dolichyldiphosphatase 1-like [Bombus terrestris]	0.76	GO:0016787	69293.ENSGACP00000021139	dolichyl pyrophosphate phosphatase 1	0.75	COG0671	KOG3146	_	_	_
comp35774_c0_seq1	204	140	6.01	5.09	0.478105	1	-0.504386	down	0.504386	up	1.69918	no	OK	578	_	_	_	_	_	_	_	_	_	_	_	_	_
comp35785_c0_seq1	306.06	426.2	4.22	7.38	0.449923	1	0.513863	up	-0.513863	down	2.79463	no	OK	216	240-887(+)	gi|346405317|gb|AEO23963.1|	Ran protein [Penaeus monodon]	1	GO:0006886;GO:0006913;GO:0006184;GO:0007264;GO:0005525;GO:0003924	7460.XP_393761	GTP-binding nuclear protein Ran	0.9704	COG1100	KOG0096	_	K07936	RAN
comp35785_c0_seq2	3529.95	4227.81	52.93	81.64	0.650735	1	0.297525	up	-0.297525	down	6.19918	no	OK	216	116-763(+)	gi|346405317|gb|AEO23963.1|	Ran protein [Penaeus monodon]	1	GO:0006886;GO:0006913;GO:0006184;GO:0007264;GO:0005525;GO:0003924	7460.XP_393761	GTP-binding nuclear protein Ran	0.9704	COG1100	KOG0096	_	K07936	RAN
comp35786_c0_seq1	196.99	157.35	3.6	3.93	0.704603	1	-0.272896	down	0.272896	up	1.74183	no	OK	124	456-827(-)	_	_	_	_	_	_	_	_	_	_	None	_
comp35803_c0_seq1	108.07	69.1	5.09	4.1	0.437711	1	-0.584961	down	0.584961	up	0.748488	no	OK	362	_	_	_	_	_	_	_	_	_	_	_	_	_
comp35806_c0_seq1	436	366.98	4.71	5.43	0.754374	1	-0.214959	down	0.214959	up	2.92195	no	OK	1353	_	_	_	_	_	_	_	_	_	_	_	_	_
comp35816_c0_seq1	125.01	97.92	5.38	4.9	0.688906	1	-0.323854	down	0.323854	up	1.08139	no	OK	426	_	_	_	_	_	_	_	_	_	_	_	_	_
comp35822_c0_seq1	134	131	3.33	4.15	1	1	0.015503	up	-0.015503	down	1.33118	no	OK	659	_	_	_	_	_	_	_	_	_	_	_	_	_
comp35826_c0_seq1	362	349	5.98	7.46	0.980686	1	-0.0196184	down	0.0196184	up	2.74736	no	OK	185	2-556(+)	gi|321476639|gb|EFX87599.1|	hypothetical protein DAPPUDRAFT_306425 [Daphnia pulex]	0.88	GO:0005665;GO:0006468;GO:0006366;GO:0003676;GO:0003899;GO:0005730;GO:0004672;GO:0000166;GO:0006144;GO:0006206	6945.ISCW012948-PA	DNA-directed RNA polymerase II, putative	0.8769	COG5250	KOG2351	_	K03012	RPB4, POLR2D
comp35848_c0_seq1	147	116	1.73	1.8	0.684618	1	-0.313019	down	0.313019	up	1.31845	no	OK	1299	_	_	_	_	_	_	_	_	_	_	_	_	_
comp35853_c0_seq1	477	554.5	6.16	9.32	0.704978	1	0.255931	up	-0.255931	down	3.28582	no	OK	241	396-1118(-)	gi|357621306|gb|EHJ73179.1|	mannose-P-dolichol utilization defect 1 protein [Danaus plexippus]	0.75	_	7244.FBpp0231900	GJ17483	0.7828	_	KOG3211	_	K09660	MPDU1
comp35856_c0_seq1	149.07	78.84	5.4	3.54	0.22966	1	-0.901923	down	0.901923	up	1.10389	no	OK	468	_	_	_	_	_	_	_	_	_	_	_	_	_
comp35867_c0_seq1	184	150	4.38	4.45	0.726018	1	-0.256713	down	0.256713	up	1.65803	no	OK	692	_	_	_	_	_	_	_	_	_	_	_	_	_
comp35874_c0_seq1	821	943	6.24	9.41	0.721314	1	0.240283	up	-0.240283	down	4.06196	no	OK	629	131-2017(-)	gi|405957981|gb|EKC24155.1|	SUMO-activating enzyme subunit 2 [Crassostrea gigas]	0.8	GO:0016925;GO:0000166;GO:0019948;GO:0043167	31033.ENSTRUP00000016721	ubiquitin-like modifier activating enzyme 2	0.8066	COG0476	KOG2013	_	K10685	UBLE1B, SAE2, UBA2
comp35875_c0_seq1	614	484.86	7.48	8.24	0.650968	1	-0.305694	down	0.305694	up	3.37457	no	OK	281	118-960(+)	gi|156543559|ref|XP_001603486.1|	PREDICTED: valacyclovir hydrolase-like [Nasonia vitripennis]	0.71	_	_	_	_	_	_	_	None	_
comp35881_c0_seq1	950	785.59	6.92	7.94	0.724005	1	-0.236005	down	0.236005	up	4.03587	no	OK	434	184-1485(+)	gi|334327351|ref|XP_003340880.1|	PREDICTED: zinc finger protein 345-like [Monodelphis domestica]	0.69	_	_	_	_	_	_	_	K09228	KRAB
comp35883_c0_seq1	226	196	4.88	5.86	0.810152	1	-0.167814	down	0.167814	up	1.99592	no	OK	145	260-694(-)	gi|45553053|ref|NP_996054.1|	mucin 68Ca [Drosophila melanogaster]	0.44	_	_	_	_	_	_	_	None	_
comp35888_c0_seq1	531.01	507.43	5.71	7.12	0.966758	1	-0.0293132	down	0.0293132	up	3.29799	no	OK	252	632-1387(-)	gi|501300245|dbj|BAN21593.1|	conserved hypothetical protein, partial [Riptortus pedestris]	0.62	_	_	_	_	_	_	_	None	_
comp35909_c0_seq1	1218.17	1255.79	6.65	8.95	0.904129	1	0.0815458	up	-0.0815458	down	4.54896	no	OK	666	803-2800(-)	gi|195122606|ref|XP_002005802.1|	GI20667 [Drosophila mojavensis]	0.68	GO:0016787	7222.FBpp0154063	GH20157	0.7876	COG0631	KOG0699	_	K01090	E3.1.3.16
comp35912_c0_seq1	439	324	3.65	3.39	0.555058	1	-0.403717	down	0.403717	up	2.85077	no	OK	1898	_	_	_	_	_	_	_	_	_	_	_	_	_
comp35924_c0_seq1	705.97	974	4.28	8.07	0.451537	1	0.501206	up	-0.501206	down	3.99319	no	OK	522	739-2304(-)	gi|91094127|ref|XP_968492.1|	PREDICTED: similar to GA20276-PA [Tribolium castaneum]	0.81	GO:0004177;GO:0006508;GO:0005737;GO:0008235;GO:0030145	7070.XP_968492	similar to GA20276-PA	0.8145	COG0260	KOG2597	_	K09611	NPEPL1
comp35940_c0_seq1	276	231	7.04	7.79	0.775723	1	-0.212866	down	0.212866	up	2.26322	no	OK	621	_	_	_	_	_	_	_	_	_	_	_	_	_
comp35948_c0_seq1	247	155	6.75	5.39	0.37396	1	-0.629924	down	0.629924	up	1.93037	no	OK	601	_	_	_	_	_	_	_	_	_	_	_	_	_
comp35960_c0_seq1	70	58	1.59	1.75	0.763086	1	-0.232222	down	0.232222	up	0.27466	no	OK	690	_	_	_	_	_	_	_	_	_	_	_	_	_
comp35970_c0_seq1	604	634	5.42	8.38	0.877182	1	0.107104	up	-0.107104	down	3.55027	no	OK	1528	_	gi|328786758|ref|XP_393694.4|	PREDICTED: four and a half LIM domains protein 2 [Apis mellifera]	0.96	GO:0005667;GO:0008270;GO:0045449;GO:0003700	7460.XP_393694	limpet	0.959	_	KOG1704	_	_	_
comp35978_c0_seq1	839	472	6.8	4.99	0.235915	1	-0.793708	down	0.793708	up	3.62851	no	OK	283	906-1754(-)	gi|507551376|ref|XP_004659490.1|	PREDICTED: F-box/WD repeat-containing protein 1A isoform X5 [Jaculus jaculus]	0.98	GO:0043433;GO:0060444;GO:0045879;GO:0045893;GO:0019005;GO:0046983;GO:0051437;GO:0045309;GO:0071407;GO:0005829;GO:0006470;GO:0031648;GO:0000209;GO:0045892;GO:0005634;GO:0045862;GO:0033598;GO:0043122;GO:0061136;GO:0004842;GO:0016342;GO:0031145;GO:0042753;GO:0016055;GO:0051726;GO:0019048;GO:0008013	9544.ENSMMUP00000008870	beta-transducin repeat containing	0.9797	COG2319	KOG0281	_	K03362	FBXW1_11, BTRC, beta-TRCP
comp35982_c0_seq1	201	164	3.04	3.07	0.729319	1	-0.248361	down	0.248361	up	1.78216	no	OK	1076	_	_	_	_	_	_	_	_	_	_	_	_	_
comp35996_c0_seq1	386.01	391	3.29	4.09	0.938369	1	0.0594328	up	-0.0594328	down	2.8798	no	OK	1880	_	gi|440902532|gb|ELR53315.1|	hypothetical protein M91_20997, partial [Bos grunniens mutus]	0.53	_	_	_	_	_	_	_	_	_
comp35997_c0_seq1	196	142	4.79	4.78	0.551321	1	-0.426424	down	0.426424	up	1.67424	no	OK	616	_	_	_	_	_	_	_	_	_	_	_	_	_
comp36010_c0_seq1	175	167	5.96	7.33	0.980611	1	-0.0297712	down	0.0297712	up	1.7019	no	OK	94	143-424(+)	gi|321458051|gb|EFX69126.1|	hypothetical protein DAPPUDRAFT_301142 [Daphnia pulex]	0.76	_	_	_	_	_	_	_	None	_
comp36022_c0_seq1	147	158	4.84	6.89	0.870578	1	0.131155	up	-0.131155	down	1.53395	no	OK	485	_	gi|357626149|gb|EHJ76344.1|	hypothetical protein KGM_12913 [Danaus plexippus]	0.71	_	7739.JGI243379	hypothetical protein	0.7778	_	KOG3481	_	_	_
comp36027_c0_seq1	3197	1954.85	44.12	32.1	0.308159	1	-0.672445	down	0.672445	up	5.60194	no	OK	327	16-996(-)	gi|512924953|ref|XP_004930719.1|	PREDICTED: regucalcin-like isoform X1 [Bombyx mori]	0.6	_	_	_	_	_	_	_	K01053	E3.1.1.17
comp36030_c0_seq1	447	571.88	3.72	6.8	0.562562	1	0.389387	up	-0.389387	down	3.27257	no	OK	127	1276-1656(-)	gi|115291336|gb|ABI93174.1|	chicadae/profilin [Litopenaeus vannamei]	0.93	GO:0003779;GO:0005856;GO:0030036;GO:0005737	_	_	_	_	_	_	K05759	PFN
comp36034_c0_seq1	177	161	2.54	3.01	0.901097	1	-0.0999493	down	0.0999493	up	1.66755	no	OK	1085	_	_	_	_	_	_	_	_	_	_	_	_	_
comp36037_c0_seq1	550	405	3.91	3.79	0.552846	1	-0.407386	down	0.407386	up	3.17115	no	OK	56	398-565(+)	_	_	_	_	_	_	_	_	_	_	None	_
comp36066_c0_seq2	186.96	451.66	1.22	4.39	0.0573546	1	1.31593	up	-1.31593	down	2.60074	no	OK	573	166-1884(-)	gi|321460570|gb|EFX71611.1|	hypothetical protein DAPPUDRAFT_327006 [Daphnia pulex]	0.88	GO:0035003;GO:0005938;GO:0019898;GO:0032956;GO:0007318;GO:0005819;GO:0045169;GO:0005634;GO:0007368;GO:0045313;GO:0016057;GO:0005546;GO:0016336;GO:0005912;GO:0003779;GO:0005884;GO:0042048;GO:0045197	7176.CPIJ012259-PA	moesin/ezrin/radixin; Involved in connections of major cytoskeletal structures to the plasma [...]	0.8864	_	KOG3529	_	None	_
comp36069_c0_seq1	357	250.59	3.94	3.61	0.495428	1	-0.471898	down	0.471898	up	2.51615	no	OK	1388	_	_	_	_	_	_	_	_	_	_	_	_	_
comp36096_c0_seq1	328.96	403	3.26	5.36	0.621484	1	0.337451	up	-0.337451	down	2.79357	no	OK	441	128-1450(-)	gi|395537865|ref|XP_003770909.1|	PREDICTED: microspherule protein 1 [Sarcophilus harrisii]	0.72	_	7739.JGI235273	hypothetical protein	0.7982	_	KOG2293	_	K11674	MCRS1, INO80Q
comp36097_c0_seq1	142	94.98	4.17	3.57	0.464298	1	-0.555483	down	0.555483	up	1.15541	no	OK	570	_	_	_	_	_	_	_	_	_	_	_	_	_
comp36098_c0_seq1	5463.96	3617.08	45.77	38.93	0.396526	1	-0.557446	down	0.557446	up	6.42107	no	OK	1847	_	_	_	_	_	_	_	_	_	_	_	_	_
comp36103_c0_seq1	167	205	3.54	6.09	0.667415	1	0.316508	up	-0.316508	down	1.81681	no	OK	192	1-576(+)	gi|443713680|gb|ELU06414.1|	hypothetical protein CAPTEDRAFT_173776 [Capitella teleta]	0.77	GO:0015630;GO:0044430	_	_	_	_	_	_	K10428	DCTN6
comp36109_c0_seq1	379	196.64	4.95	3.22	0.180329	1	-0.916183	down	0.916183	up	2.44038	no	OK	54	731-892(-)	_	_	_	_	_	_	_	_	_	_	None	_
comp36115_c0_seq1	57	46	1.42	1.49	0.768941	1	-0.244129	down	0.244129	up	-0.0529066	no	OK	634	_	_	_	_	_	_	_	_	_	_	_	_	_
comp36119_c0_seq1	232	202.96	4.16	4.87	0.815094	1	-0.162138	down	0.162138	up	2.0364	no	OK	224	52-723(-)	gi|405975888|gb|EKC40421.1|	Alba-like protein C9orf23-like protein [Crassostrea gigas]	0.68	_	_	_	_	_	_	_	K08143	SLC2A5, GLUT5
comp36126_c0_seq1	64	61	2.46	3.65	0.950626	1	-0.055406	down	0.055406	up	0.229731	no	OK	366	_	_	_	_	_	_	_	_	_	_	_	_	_
comp36130_c0_seq1	347	594.98	3.05	7.23	0.233192	1	0.807732	up	-0.807732	down	3.16028	no	OK	255	645-1409(-)	gi|56118978|ref|NP_001007954.1|	glutamate--cysteine ligase regulatory subunit [Gallus gallus]	0.6	GO:0008152;GO:0009987;GO:0065007	7955.ENSDARP00000023515	glutamate-cysteine ligase, modifier subunit	0.75	COG0656	_	_	K11205	GCLM
comp36135_c0_seq1	299	147	5.99	3.61	0.161298	1	-0.979739	down	0.979739	up	2.07757	no	OK	832	_	_	_	_	_	_	_	_	_	_	_	_	_
comp36153_c0_seq1	207.92	143	2.81	2.46	0.487769	1	-0.491831	down	0.491831	up	1.73241	no	OK	1185	_	_	_	_	_	_	_	_	_	_	_	_	_
comp36162_c0_seq1	131	153	3.73	6.16	0.748426	1	0.239942	up	-0.239942	down	1.42691	no	OK	523	_	_	_	_	_	_	_	_	_	_	_	_	_
comp36176_c0_seq1	189.96	128	4.06	3.51	0.460424	1	-0.530888	down	0.530888	up	1.58568	no	OK	750	_	_	_	_	_	_	_	_	_	_	_	_	_
comp36183_c0_seq1	228	50	6.24	1.99	0.00387866	0.230106	-2.14081	down	2.14081	up	1.3845	no	OK	85	3-257(+)	_	_	_	_	_	_	_	_	_	_	None	_
comp36186_c0_seq1	57	27	2.47	1.5	0.252505	1	-0.950524	down	0.950524	up	-0.335921	no	OK	385	_	_	_	_	_	_	_	_	_	_	_	_	_
comp36195_c0_seq1	690	568.6	3.19	3.5	0.718807	1	-0.243255	down	0.243255	up	3.5712	no	OK	577	3-1733(+)	gi|170060529|ref|XP_001865844.1|	conserved hypothetical protein [Culex quinquefasciatus]	0.53	_	_	_	_	_	_	_	None	_
comp36202_c0_seq1	70.92	104	2.67	5.3	0.437711	1	0.604843	up	-0.604843	down	0.721904	no	OK	422	_	_	_	_	_	_	_	_	_	_	_	_	_
comp36204_c0_seq1	98	49.99	2.42	1.54	0.229628	1	-0.926863	down	0.926863	up	0.480689	no	OK	676	_	_	_	_	_	_	_	_	_	_	_	_	_
comp36210_c0_seq1	360	398	3.63	5.79	0.794264	1	0.181788	up	-0.181788	down	2.84298	no	OK	267	590-1390(-)	gi|512898592|ref|XP_004924435.1|	PREDICTED: pre-mRNA-splicing factor Syf2-like [Bombyx mori]	0.74	_	10090.ENSMUSP00000030622	SYF2 homolog, RNA splicing factor (S. cerevisiae) Gene; May be involved in pre-mRNA splicing [...]	0.7596	_	KOG2609	_	K12868	SYF2
comp36212_c0_seq1	260	347.99	3.99	7.65	0.505934	1	0.457069	up	-0.457069	down	2.52649	no	OK	311	2-937(+)	gi|321468766|gb|EFX79749.1|	hypothetical protein DAPPUDRAFT_304341 [Daphnia pulex]	0.75	GO:0046872	7159.AAEL013965-PA	conserved hypothetical protein	0.8	COG5540	KOG0800	_	K11982	RNF115_126
comp36222_c0_seq1	216	246	3.29	4.77	0.755877	1	0.224396	up	-0.224396	down	2.12889	no	OK	1033	_	_	_	_	_	_	_	_	_	_	_	_	_
comp36225_c0_seq1	525	536.22	4.61	6.44	0.928294	1	0.0698567	up	-0.0698567	down	3.32609	no	OK	471	110-1522(+)	gi|125851271|ref|XP_692904.2|	PREDICTED: inositol hexakisphosphate kinase 1-like [Danio rerio]	0.58	GO:0000831;GO:0046488;GO:0006468;GO:0005737;GO:0032958	_	_	_	_	_	_	K07756	E2.7.4.21, IHPK
comp36226_c0_seq1	397	765	2.66	7.23	0.143007	1	0.984416	up	-0.984416	down	3.46165	no	OK	578	323-2056(-)	gi|348578709|ref|XP_003475125.1|	PREDICTED: ubiquilin-1-like isoform 1 [Cavia porcellus]	0.69	GO:0031396;GO:0005783;GO:0043234;GO:0019900;GO:0048471;GO:0006915;GO:0001666	10141.ENSCPOP00000004364	ubiquilin 1	0.8727	COG5272	_	_	K04523	UBQLN, DSK2
comp36228_c0_seq1	142	47	5.16	2.55	0.0430794	0.905238	-1.51791	down	1.51791	up	0.838235	no	OK	78	162-395(-)	_	_	_	_	_	_	_	_	_	_	None	_
comp36236_c0_seq1	510	275	4.03	2.92	0.213397	1	-0.847427	down	0.847427	up	2.88914	no	OK	1887	_	_	_	_	_	_	_	_	_	_	_	_	_
comp36246_c0_seq1	179	358	2.65	7.08	0.139717	1	1.02715	up	-1.02715	down	2.35322	no	OK	1011	_	gi|348579470|ref|XP_003475502.1|	PREDICTED: zinc finger and SCAN domain-containing protein 29-like [Cavia porcellus]	0.61	_	_	_	_	_	_	_	_	_
comp36247_c0_seq1	108	59	4.93	3.35	0.286292	1	-0.805671	down	0.805671	up	0.664016	no	OK	381	_	_	_	_	_	_	_	_	_	_	_	_	_
comp36251_c0_seq1	618	821	3.74	7.69	0.507162	1	0.44496	up	-0.44496	down	3.76843	no	OK	628	39-1922(+)	gi|392055913|gb|AFM52308.1|	serum albumin precursor, partial [Plethodon wehrlei]	0.72	_	_	_	_	_	_	_	None	_
comp36254_c0_seq1	134	106	2.66	2.7	0.707315	1	-0.299653	down	0.299653	up	1.18104	no	OK	809	_	_	_	_	_	_	_	_	_	_	_	_	_
comp36256_c0_seq1	164	250.01	3.8	8.45	0.356189	1	0.643886	up	-0.643886	down	1.97304	no	OK	162	89-574(+)	gi|321470560|gb|EFX81536.1|	hypothetical protein DAPPUDRAFT_128200 [Daphnia pulex]	0.81	GO:0070588;GO:0048488;GO:0015630;GO:0044430;GO:0043234;GO:0000166;GO:0030285;GO:0005262	7070.XP_969774	similar to CG6151-PB, isoform B	0.7786	_	KOG4085	_	None	_
comp36277_c0_seq1	113.14	179.2	2.61	5.65	0.332035	1	0.693775	up	-0.693775	down	1.47937	no	OK	662	_	_	_	_	_	_	_	_	_	_	_	_	_
comp36290_c0_seq1	266	230	5.37	6.14	0.809595	1	-0.172188	down	0.172188	up	2.22897	no	OK	223	37-705(-)	gi|118786837|ref|XP_315690.3|	AGAP005673-PA [Anopheles gambiae str. PEST]	0.73	_	_	_	_	_	_	_	None	_
comp36313_c0_seq1	364	381	4.05	5.58	0.898744	1	0.099184	up	-0.099184	down	2.81557	no	OK	332	1-996(+)	gi|512912903|ref|XP_004927768.1|	PREDICTED: recombination repair protein 1-like isoform X1 [Bombyx mori]	0.79	GO:0003677;GO:0006281;GO:0005622;GO:0090305;GO:0004519	7165.AGAP009587-PA	AGAP009587-PA	0.8008	COG0708	KOG1294	_	K10771	APEX1
comp36337_c0_seq1	63.36	65.97	2.39	3.23	1	1	0.0810271	up	-0.0810271	down	0.298578	no	OK	439	_	_	_	_	_	_	_	_	_	_	_	_	_
comp36383_c0_seq1	127.96	90	4.26	4.07	0.549421	1	-0.468698	down	0.468698	up	1.04145	no	OK	460	_	_	_	_	_	_	_	_	_	_	_	_	_
comp36384_c0_seq1	100	79	4.39	4.22	0.755763	1	-0.283087	down	0.283087	up	0.766163	no	OK	408	_	_	_	_	_	_	_	_	_	_	_	_	_
comp36392_c0_seq1	285	311.77	4.81	6.88	0.807165	1	0.172621	up	-0.172621	down	2.49602	no	OK	202	247-852(-)	gi|322792324|gb|EFZ16308.1|	hypothetical protein SINV_06016 [Solenopsis invicta]	0.74	GO:0042254;GO:0022008;GO:0005762;GO:0006412;GO:0003735	7260.FBpp0240434	GK11291	0.7514	_	KOG4778	_	None	_
comp36472_c0_seq1	238	175.97	4.57	4.38	0.579003	1	-0.397157	down	0.397157	up	1.96697	no	OK	55	469-633(+)	_	_	_	_	_	_	_	_	_	_	None	_
comp36474_c0_seq1	1209	1124	24.06	28.09	0.922135	1	-0.0666934	down	0.0666934	up	4.46274	no	OK	175	112-636(+)	gi|506968323|gb|AGM32505.1|	putative NADH: ubiquinone dehydrogenase [Coptotermes formosanus]	0.78	_	_	_	_	_	_	_	K03952	NDUFA8
comp36484_c0_seq1	721	550.4	4.87	4.86	0.605728	1	-0.351029	down	0.351029	up	3.58423	no	OK	623	389-2257(-)	gi|300175763|emb|CBK21306.2|	unnamed protein product [Blastocystis hominis]	0.41	_	_	_	_	_	_	_	None	_
comp36506_c0_seq1	162.22	107.31	5.61	4.46	0.460592	1	-0.545631	down	0.545631	up	1.34958	no	OK	506	_	_	_	_	_	_	_	_	_	_	_	_	_
comp36545_c0_seq1	196	119	3.79	2.9	0.351301	1	-0.668364	down	0.668364	up	1.57582	no	OK	836	_	_	_	_	_	_	_	_	_	_	_	_	_
comp36567_c0_seq1	586.37	372	5.59	4.39	0.359183	1	-0.617675	down	0.617675	up	3.17592	no	OK	1679	_	_	_	_	_	_	_	_	_	_	_	_	_
comp36576_c0_seq1	89	309	2.1	9.8	0.0100265	0.420591	1.83864	up	-1.83864	down	1.91476	no	OK	87	269-529(-)	gi|223006704|gb|ACM69341.1|	CDC28 protein kinase regulatory subunit 1B [Scylla paramamosain]	0.97	GO:0005654;GO:0000080;GO:0000074;GO:0016301;GO:0016538;GO:0000084;GO:0008283;GO:0005515;GO:0051301;GO:0000082;GO:0000079	7460.XP_001121822	similar to Cyclin-dependent kinase subunit 30A CG3738-PA	0.9107	_	KOG3484	_	K02219	CKS1
comp36585_c0_seq1	239	425	3.13	7.88	0.206911	1	0.856923	up	-0.856923	down	2.65593	no	OK	1097	_	gi|260792617|ref|XP_002591311.1|	hypothetical protein BRAFLDRAFT_76762 [Branchiostoma floridae]	0.93	GO:0005783;GO:0006508;GO:0016021;GO:0008236;GO:0006465	7739.JGI216440	hypothetical protein	0.948	COG0681	KOG3342	_	_	_
comp36594_c0_seq1	31	58	0.76	1.98	0.321053	1	0.884808	up	-0.884808	down	-0.228449	no	OK	617	_	_	_	_	_	_	_	_	_	_	_	_	_
comp36600_c0_seq1	70	162.73	0.44	1.41	0.0964317	1	1.24181	up	-1.24181	down	1.14028	no	OK	2302	_	_	_	_	_	_	_	_	_	_	_	_	_
comp36634_c0_seq1	81	94	1.41	2.54	0.713789	1	0.268368	up	-0.268368	down	0.720165	no	OK	766	_	gi|32453800|ref|NP_861582.1|	cytochrome c oxidase subunit III [Andrias davidianus]	0.96	GO:0019646;GO:0045277;GO:0006123;GO:0004129;GO:0016021;GO:0005739;GO:0015992	7955.ENSDARP00000087875	Cytochrome c oxidase subunit 3 (EC 1.9.3.1)(Cytochrome c oxidase polypeptide III); Subunits [...]	0.877	COG1845	KOG4664	_	_	_
comp36661_c0_seq1	71	115	0.99	2.36	0.347134	1	0.721325	up	-0.721325	down	0.834187	no	OK	250	254-1006(+)	gi|328789427|ref|XP_392675.3|	PREDICTED: hypothetical protein LOC409151 [Apis mellifera]	0.65	_	_	_	_	_	_	_	None	_
comp36677_c0_seq1	29	35	0.87	1.54	0.745262	1	0.393609	up	-0.393609	down	-0.722612	no	OK	73	1-219(-)	_	_	_	_	_	_	_	_	_	_	None	_
comp36697_c0_seq1	33	44	0.91	1.58	0.63737	1	0.490126	up	-0.490126	down	-0.474181	no	OK	585	_	_	_	_	_	_	_	_	_	_	_	_	_
comp36699_c0_seq1	33	49	0.89	1.87	0.526087	1	0.614323	up	-0.614323	down	-0.399621	no	OK	549	_	_	_	_	_	_	_	_	_	_	_	_	_
comp36719_c0_seq1	45	32	1.42	1.35	0.63737	1	-0.416605	down	0.416605	up	-0.478035	no	OK	500	_	_	_	_	_	_	_	_	_	_	_	_	_
comp36744_c0_seq1	47	52	0.98	1.38	0.94052	1	0.15122	up	-0.15122	down	-0.0796324	no	OK	784	_	_	_	_	_	_	_	_	_	_	_	_	_
comp36778_c0_seq1	108	55	1.96	1.48	0.232659	1	-0.904367	down	0.904367	up	0.6288	no	OK	190	2-571(+)	_	_	_	_	_	_	_	_	_	_	None	_
comp36824_c0_seq1	24	31	1.03	1.78	0.717697	1	0.444248	up	-0.444248	down	-0.915145	no	OK	382	_	_	_	_	_	_	_	_	_	_	_	_	_
comp36867_c0_seq1	39	22	1.19	0.84	0.369464	1	-0.811384	down	0.811384	up	-0.773138	no	OK	554	_	_	_	_	_	_	_	_	_	_	_	_	_
comp36873_c0_seq1	24.08	35	1.01	1.99	0.567307	1	0.611736	up	-0.611736	down	-0.814923	no	OK	125	2-379(+)	_	_	_	_	_	_	_	_	_	_	None	_
comp36874_c0_seq1	34	37	1.08	1.69	1	1	0.118031	up	-0.118031	down	-0.594418	no	OK	468	_	_	_	_	_	_	_	_	_	_	_	_	_
comp36889_c0_seq2	160.75	277.56	0.82	2.06	0.232455	1	0.832269	up	-0.832269	down	2.05541	no	OK	778	2-2335(+)	gi|242006472|ref|XP_002424074.1|	Cullin-5, putative [Pediculus humanus corporis]	0.88	GO:0006511;GO:0031625;GO:0031461	121224.XP_002424074	Cullin-5, putative	0.8837	COG5647	KOG2285	_	K10612	CUL5
comp36897_c0_seq1	538.01	503	4.46	5.7	0.933695	1	-0.0568714	down	0.0568714	up	3.30059	no	OK	499	233-1729(-)	gi|321476713|gb|EFX87673.1|	hypothetical protein DAPPUDRAFT_306575 [Daphnia pulex]	0.75	_	_	_	_	_	_	_	None	_
comp36915_c0_seq1	74.79	56	2.38	2.46	0.633648	1	-0.362023	down	0.362023	up	0.296386	no	OK	479	_	_	_	_	_	_	_	_	_	_	_	_	_
comp36922_c0_seq1	38	14	1.41	0.72	0.14853	1	-1.37243	down	1.37243	up	-1.02848	no	OK	429	_	_	_	_	_	_	_	_	_	_	_	_	_
comp36928_c0_seq1	113	159	0.77	1.56	0.44504	1	0.549764	up	-0.549764	down	1.36634	no	OK	360	583-1662(+)	_	_	_	_	_	_	_	_	_	_	None	_
comp36949_c0_seq1	54	19	2.12	0.94	0.111592	1	-1.374	down	1.374	up	-0.520142	no	OK	437	_	_	_	_	_	_	_	_	_	_	_	_	_
comp36963_c0_seq1	87	86	1.32	1.71	1	1	0.00406615	up	-0.00406615	down	0.718772	no	OK	269	84-890(-)	_	_	_	_	_	_	_	_	_	_	None	_
comp36969_c0_seq1	63	53	1.05	1.27	0.742425	1	-0.260047	down	0.260047	up	0.132534	no	OK	238	143-859(+)	_	_	_	_	_	_	_	_	_	_	None	_
comp36974_c0_seq1	58.21	26	1.18	0.71	0.184043	1	-1.1057	down	1.1057	up	-0.336522	no	OK	179	237-773(-)	gi|291229879|ref|XP_002734898.1|	PREDICTED: histone H1-like [Saccoglossus kowalevskii]	0.65	_	7668.P15870	Histone H1-delta; Histones H1 are necessary for the condensation of nucleosome chains into h [...]	0.7808	_	KOG4012	_	K11275	H1_5
comp36974_c0_seq2	901.79	434	17.3	10.47	0.131303	1	-1.01735	down	1.01735	up	3.6534	no	OK	207	237-857(-)	gi|2842461|emb|CAA11812.1|	histone 1 [Mytilus edulis]	0.62	_	7668.P15870	Histone H1-delta; Histones H1 are necessary for the condensation of nucleosome chains into h [...]	0.7808	_	KOG4012	_	K11275	H1_5
comp36986_c0_seq1	38	34	0.96	1.05	0.92171	1	-0.121518	down	0.121518	up	-0.554778	no	OK	674	_	_	_	_	_	_	_	_	_	_	_	_	_
comp37024_c0_seq2	79	58.88	1.51	1.69	0.606222	1	-0.423571	down	0.423571	up	0.382215	no	OK	728	_	_	_	_	_	_	_	_	_	_	_	_	_
comp37039_c0_seq1	104	73	1.74	1.52	0.519446	1	-0.490411	down	0.490411	up	0.732674	no	OK	984	_	_	_	_	_	_	_	_	_	_	_	_	_
comp37053_c0_seq1	118	95	1.34	1.46	0.761572	1	-0.259205	down	0.259205	up	1.01586	no	OK	1320	_	_	_	_	_	_	_	_	_	_	_	_	_
comp37055_c0_seq4	843.44	951.83	3.67	6.29	0.755522	1	0.210857	up	-0.210857	down	4.08771	no	OK	492	251-1726(+)	gi|380011197|ref|XP_003689697.1|	PREDICTED: calcium/calmodulin-dependent protein kinase type II alpha chain-like isoform 3 [Apis florea]	0.91	GO:0005524;GO:0004683;GO:0009069;GO:0006468;GO:0005516	9544.ENSMMUP00000011271	calcium/calmodulin-dependent protein kinase II delta	0.9524	COG0515	KOG0033	_	K04515	CAMK2
comp37070_c0_seq1	115	120	1.44	1.98	0.917302	1	0.0858023	up	-0.0858023	down	1.15893	no	OK	380	2-1141(+)	_	_	_	_	_	_	_	_	_	_	None	_
comp37074_c0_seq1	100	100	0.84	1.17	0.967844	1	0.037071	up	-0.037071	down	0.919864	no	OK	1706	_	_	_	_	_	_	_	_	_	_	_	_	_
comp37077_c0_seq1	150.69	192.83	1.07	1.84	0.589447	1	0.392241	up	-0.392241	down	1.69592	no	OK	444	1-1332(+)	gi|221113581|ref|XP_002164643.1|	PREDICTED: uncharacterized protein LOC100213753 [Hydra magnipapillata]	0.54	_	9615.ENSCAFP00000011297	DEK oncogene	0.7692	_	KOG2266	_	None	_
comp37077_c0_seq2	1292.11	1327.85	9.43	13.07	0.909478	1	0.0768761	up	-0.0768761	down	4.63165	no	OK	432	3-1298(+)	gi|221113581|ref|XP_002164643.1|	PREDICTED: uncharacterized protein LOC100213753 [Hydra magnipapillata]	0.54	_	9615.ENSCAFP00000011297	DEK oncogene	0.7692	_	KOG2266	_	None	_
comp37079_c0_seq1	60	76	1.24	2.12	0.688885	1	0.375505	up	-0.375505	down	0.365149	no	OK	211	2-634(+)	gi|91078814|ref|XP_970649.1|	PREDICTED: similar to ran gtpase-activating protein [Tribolium castaneum]	0.48	_	_	_	_	_	_	_	K14319	RANGAP1
comp37081_c0_seq1	25	55	0.57	1.67	0.165529	1	1.24218	up	-1.24218	down	-0.397139	no	OK	685	_	_	_	_	_	_	_	_	_	_	_	_	_
comp37083_c0_seq1	38	30	1.26	1.31	0.7571	1	-0.29934	down	0.29934	up	-0.637958	no	OK	116	139-489(+)	_	_	_	_	_	_	_	_	_	_	None	_
comp37116_c0_seq1	57	21	1.28	0.62	0.0972207	1	-1.42599	down	1.42599	up	-0.481892	no	OK	697	_	gi|66820837|ref|XP_643976.1|	hypothetical protein DDB_G0274275 [Dictyostelium discoideum AX4]	0.58	_	_	_	_	_	_	_	_	_
comp37204_c0_seq1	69	113	0.76	1.68	0.327732	1	0.752787	up	-0.752787	down	0.77158	no	OK	1360	_	_	_	_	_	_	_	_	_	_	_	_	_
comp37213_c0_seq1	443.92	673	4.75	8.91	0.346063	1	0.634572	up	-0.634572	down	3.40383	no	OK	354	69-1130(+)	gi|321471647|gb|EFX82619.1|	hypothetical protein DAPPUDRAFT_210496 [Daphnia pulex]	0.9	GO:0046872;GO:0003920;GO:0006144;GO:0055114;GO:0009117	7739.JGI268787	hypothetical protein; Catalyzes the irreversible NADPH-dependent deamination of GMP to IMP. [...]	0.898	COG0516	KOG2550	_	K00364	E1.7.1.7, guaC
comp37215_c0_seq1	22	39	0.45	1.17	0.369464	1	0.884609	up	-0.884609	down	-0.766564	no	OK	696	_	_	_	_	_	_	_	_	_	_	_	_	_
comp37218_c0_seq1	61	49	1.1	1.08	0.726541	1	-0.28204	down	0.28204	up	0.0293596	no	OK	928	_	_	_	_	_	_	_	_	_	_	_	_	_
comp37226_c0_seq2	9.56	23.21	0.34	1.19	0.283653	1	1.25838	up	-1.25838	down	-1.63309	no	OK	419	_	_	_	_	_	_	_	_	_	_	_	_	_
comp37227_c0_seq1	459	604.83	5.07	8.88	0.523565	1	0.429762	up	-0.429762	down	3.33375	no	OK	379	137-1273(-)	gi|348577013|ref|XP_003474279.1|	PREDICTED: RRP15-like protein-like [Cavia porcellus]	0.51	_	_	_	_	_	_	_	None	_
comp37233_c0_seq1	20	36	0.54	1.34	0.394949	1	0.86882	up	-0.86882	down	-0.913593	no	OK	561	_	_	_	_	_	_	_	_	_	_	_	_	_
comp37238_c0_seq1	64	42	1.64	1.34	0.474911	1	-0.564943	down	0.564943	up	0.0010942	no	OK	646	_	_	_	_	_	_	_	_	_	_	_	_	_
comp37241_c0_seq1	89	73	1.28	1.44	0.764237	1	-0.250674	down	0.250674	up	0.596437	no	OK	1035	_	_	_	_	_	_	_	_	_	_	_	_	_
comp37244_c0_seq1	35	52	0.75	1.47	0.558636	1	0.561245	up	-0.561245	down	-0.262268	no	OK	725	_	_	_	_	_	_	_	_	_	_	_	_	_
comp37261_c0_seq1	26	44	0.53	1.1	0.416921	1	0.784509	up	-0.784509	down	-0.591709	no	OK	818	_	_	_	_	_	_	_	_	_	_	_	_	_
comp37268_c0_seq1	36	34	1.07	1.46	1	1	-0.0445688	down	0.0445688	up	-0.595095	no	OK	492	_	_	_	_	_	_	_	_	_	_	_	_	_
comp37273_c0_seq1	31	25	1.1	1.29	0.717697	1	-0.371068	down	0.371068	up	-0.91825	no	OK	415	_	_	_	_	_	_	_	_	_	_	_	_	_
comp37285_c0_seq1	44	31	1.34	1.25	0.63737	1	-0.416605	down	0.416605	up	-0.478035	no	OK	520	_	_	_	_	_	_	_	_	_	_	_	_	_
comp37297_c0_seq1	31	23	1.12	1.26	0.717697	1	-0.371068	down	0.371068	up	-0.91825	no	OK	61	2-184(-)	_	_	_	_	_	_	_	_	_	_	None	_
comp37308_c0_seq1	128	169	0.77	1.5	0.554649	1	0.428109	up	-0.428109	down	1.48769	no	OK	615	153-1997(+)	gi|91090272|ref|XP_970617.1|	PREDICTED: similar to UPF0171 protein CG8783 [Tribolium castaneum]	0.68	_	_	_	_	_	_	_	None	_
comp37325_c0_seq1	57	97	0.69	1.58	0.300098	1	0.809273	up	-0.809273	down	0.527803	no	OK	1253	_	_	_	_	_	_	_	_	_	_	_	_	_
comp37352_c0_seq1	279.01	278.99	2.52	3.59	0.975602	1	0.0268663	up	-0.0268663	down	2.40009	no	OK	1569	_	_	_	_	_	_	_	_	_	_	_	_	_
comp37369_c0_seq1	41	33	1.24	1.35	0.767877	1	-0.280742	down	0.280742	up	-0.555444	no	OK	516	_	_	_	_	_	_	_	_	_	_	_	_	_
comp37372_c0_seq1	86	58.5	1.21	1.05	0.507356	1	-0.527274	down	0.527274	up	0.443084	no	OK	1128	_	_	_	_	_	_	_	_	_	_	_	_	_
comp37384_c0_seq1	30	52	1.02	2.39	0.372408	1	0.820282	up	-0.820282	down	-0.363121	no	OK	467	_	_	_	_	_	_	_	_	_	_	_	_	_
comp37387_c0_seq1	70	60	1.09	1.29	0.812063	1	-0.183718	down	0.183718	up	0.297263	no	OK	950	_	_	_	_	_	_	_	_	_	_	_	_	_
comp37404_c0_seq1	91	101	1.04	1.48	0.834179	1	0.156733	up	-0.156733	down	0.861611	no	OK	419	117-1373(-)	gi|213515028|ref|NP_001133686.1|	Alanyl-tRNA synthetase domain-containing protein 1 [Salmo salar]	0.67	GO:1901363;GO:0097159;GO:0044260;GO:0016876;GO:0044238	_	_	_	_	_	_	K07050	K07050
comp37405_c0_seq1	19	53	0.4	1.7	0.128197	1	1.39332	up	-1.39332	down	-0.548793	no	OK	660	_	_	_	_	_	_	_	_	_	_	_	_	_
comp37443_c0_seq1	193	147	1.83	1.85	0.639632	1	-0.33725	down	0.33725	up	1.68326	no	OK	428	80-1363(-)	gi|113477255|ref|YP_723316.1|	small GTP-binding protein [Trichodesmium erythraeum IMS101]	0.59	_	_	_	_	_	_	_	None	_
comp37491_c0_seq1	15	36	0.47	1.56	0.241983	1	1.18187	up	-1.18187	down	-1.01957	no	OK	491	_	_	_	_	_	_	_	_	_	_	_	_	_
comp37507_c0_seq1	20	37	0.6	1.64	0.394949	1	0.86882	up	-0.86882	down	-0.913593	no	OK	479	_	_	_	_	_	_	_	_	_	_	_	_	_
comp37530_c0_seq1	68	45	1.48	1.23	0.453309	1	-0.585388	down	0.585388	up	0.0803968	no	OK	755	_	_	_	_	_	_	_	_	_	_	_	_	_
comp37549_c0_seq1	50	66	0.8	1.45	0.644988	1	0.434003	up	-0.434003	down	0.135877	no	OK	938	_	_	_	_	_	_	_	_	_	_	_	_	_
comp37559_c0_seq1	55	25	1.1	0.65	0.165529	1	-1.16876	down	1.16876	up	-0.407075	no	OK	804	_	_	_	_	_	_	_	_	_	_	_	_	_
comp37562_c0_seq1	35	41	1.36	1.99	0.925108	1	0.186797	up	-0.186797	down	-0.475465	no	OK	438	_	_	_	_	_	_	_	_	_	_	_	_	_
comp37579_c0_seq1	22	27	0.76	1.29	0.792443	1	0.377553	up	-0.377553	down	-1.07896	no	OK	446	_	_	_	_	_	_	_	_	_	_	_	_	_
comp37582_c0_seq1	50	55	0.74	1.21	0.8871	1	0.198875	up	-0.198875	down	0.00466791	no	OK	926	_	_	_	_	_	_	_	_	_	_	_	_	_
comp37620_c0_seq1	28	72.58	0.52	1.96	0.104716	1	1.38382	up	-1.38382	down	-0.0743151	no	OK	765	_	_	_	_	_	_	_	_	_	_	_	_	_
comp37625_c0_seq1	981.69	864.1	3.33	3.87	0.827508	1	-0.147355	down	0.147355	up	4.12506	no	OK	1144	82-3513(+)	gi|156543150|ref|XP_001605792.1|	PREDICTED: hypothetical protein LOC100122190 [Nasonia vitripennis]	0.64	_	7070.XP_969025	similar to SMG-7 homolog isoform 1	0.7686	_	KOG2162	_	K14409	SMG7, EST1C
comp37625_c0_seq2	458.33	413.83	1.57	1.84	0.881855	1	-0.108336	down	0.108336	up	3.04332	no	OK	1151	82-3534(+)	gi|156543150|ref|XP_001605792.1|	PREDICTED: hypothetical protein LOC100122190 [Nasonia vitripennis]	0.64	_	7070.XP_969025	similar to SMG-7 homolog isoform 1	0.7686	_	KOG2162	_	K14409	SMG7, EST1C
comp37712_c0_seq1	18	23	0.76	1.4	0.763627	1	0.441629	up	-0.441629	down	-1.33039	no	OK	361	_	_	_	_	_	_	_	_	_	_	_	_	_
comp37732_c0_seq1	84.19	86	1.32	1.93	0.925514	1	0.0707873	up	-0.0707873	down	0.68557	no	OK	138	495-908(-)	_	_	_	_	_	_	_	_	_	_	None	_
comp37734_c0_seq1	78.05	131.11	0.8	2.08	0.273	1	0.792295	up	-0.792295	down	0.994275	no	OK	1291	_	gi|512919733|ref|XP_004929457.1|	PREDICTED: progestin and adipoQ receptor family member 3-like [Bombyx mori]	0.66	_	_	_	_	_	_	_	_	_
comp37762_c0_seq1	47	46	0.84	1.14	1	1	-0.02389	down	0.02389	up	-0.169713	no	OK	833	_	_	_	_	_	_	_	_	_	_	_	_	_
comp37766_c0_seq1	59	45	1.5	1.65	0.61235	1	-0.406237	down	0.406237	up	-0.0256497	no	OK	574	_	_	_	_	_	_	_	_	_	_	_	_	_
comp37779_c0_seq1	47	65	0.58	1.15	0.634719	1	0.448234	up	-0.448234	down	0.0852998	no	OK	1153	_	_	_	_	_	_	_	_	_	_	_	_	_
comp37792_c0_seq1	53	70	0.93	1.75	0.614163	1	0.462253	up	-0.462253	down	0.208795	no	OK	233	34-732(+)	_	_	_	_	_	_	_	_	_	_	None	_
comp37795_c0_seq1	549.23	645	5.87	8.67	0.693768	1	0.264663	up	-0.264663	down	3.49905	no	OK	389	2-1168(+)	gi|345496724|ref|XP_001602382.2|	PREDICTED: AFG3-like protein 2-like [Nasonia vitripennis]	0.9	GO:0006508;GO:0005524;GO:0004222;GO:0008270;GO:0017111;GO:0016021;GO:0030163	7425.XP_001602382	similar to SD01613p	0.8995	COG0465	KOG0731	_	K08956	AFG3
comp37816_c0_seq1	37	16	1.64	0.91	0.241983	1	-1.10899	down	1.10899	up	-1.02767	no	OK	379	_	_	_	_	_	_	_	_	_	_	_	_	_
comp37824_c0_seq2	133.23	233.89	0.41	1.12	0.229635	1	0.839129	up	-0.839129	down	1.80415	no	OK	268	94-897(+)	gi|383857666|ref|XP_003704325.1|	PREDICTED: protein CDV3 homolog A-like [Megachile rotundata]	0.73	_	_	_	_	_	_	_	None	_
comp37824_c0_seq3	963.12	1242.06	3.49	5.98	0.545215	1	0.402632	up	-0.402632	down	4.38556	no	OK	264	94-885(+)	gi|383857666|ref|XP_003704325.1|	PREDICTED: protein CDV3 homolog A-like [Megachile rotundata]	0.73	_	_	_	_	_	_	_	None	_
comp37824_c0_seq4	856.08	835.85	3.13	4.07	1	1	0.00314667	up	-0.00314667	down	4.00034	no	OK	245	94-828(+)	gi|350426459|ref|XP_003494443.1|	PREDICTED: protein CDV3 homolog A-like [Bombus impatiens]	0.51	_	_	_	_	_	_	_	None	_
comp37824_c0_seq5	198.82	376.97	0.76	1.84	0.166721	1	0.960696	up	-0.960696	down	2.44633	no	OK	249	94-840(+)	gi|156543706|ref|XP_001605693.1|	PREDICTED: protein CDV3-like [Nasonia vitripennis]	0.47	_	_	_	_	_	_	_	None	_
comp37832_c0_seq1	17	28	0.64	1.31	0.465039	1	0.824861	up	-0.824861	down	-1.26197	no	OK	458	_	_	_	_	_	_	_	_	_	_	_	_	_
comp37833_c0_seq1	114	199	0.62	1.65	0.23524	1	0.845383	up	-0.845383	down	1.57516	no	OK	729	96-2282(+)	gi|380026273|ref|XP_003696877.1|	PREDICTED: uncharacterized protein LOC100872582 [Apis florea]	0.7	GO:0005543	_	_	_	_	_	_	K09593	GAB1
comp37850_c0_seq1	55	86	0.7	1.5	0.411671	1	0.651433	up	-0.651433	down	0.428811	no	OK	1164	_	_	_	_	_	_	_	_	_	_	_	_	_
comp37853_c0_seq2	28	31.45	0.83	1.27	0.909315	1	0.226121	up	-0.226121	down	-0.816413	no	OK	524	_	_	_	_	_	_	_	_	_	_	_	_	_
comp37907_c0_seq1	2092	2444.66	16.17	25.55	0.691777	1	0.26156	up	-0.26156	down	5.42468	no	OK	159	1447-1923(-)	gi|506969003|gb|AGM32845.1|	alpha-endosulfine-like protein [Coptotermes formosanus]	0.68	_	7425.XP_001606056	similar to alpha-endosulfine, putative	0.85	_	KOG4076	_	None	_
comp37909_c0_seq1	19	40	0.43	1.23	0.298081	1	1.01887	up	-1.01887	down	-0.813433	no	OK	678	_	gi|47229702|emb|CAG06898.1|	unnamed protein product [Tetraodon nigroviridis]	0.56	_	_	_	_	_	_	_	_	_
comp37939_c0_seq2	76.55	58	1.25	1.11	0.642691	1	-0.350048	down	0.350048	up	0.340154	no	OK	1056	_	_	_	_	_	_	_	_	_	_	_	_	_
comp37940_c0_seq1	41	12	1.42	0.51	0.0837197	1	-1.65971	down	1.65971	up	-1.02929	no	OK	480	_	_	_	_	_	_	_	_	_	_	_	_	_
comp37942_c0_seq1	64	75.17	0.91	1.51	0.780694	1	0.283151	up	-0.283151	down	0.406519	no	OK	1023	_	_	_	_	_	_	_	_	_	_	_	_	_
comp37975_c0_seq1	41	12	1.23	0.45	0.0837197	1	-1.65971	down	1.65971	up	-1.02929	no	OK	545	_	_	_	_	_	_	_	_	_	_	_	_	_
comp37978_c0_seq1	40	96	0.33	1.12	0.102406	1	1.28954	up	-1.28954	down	0.369377	no	OK	569	3-1712(+)	gi|195123661|ref|XP_002006322.1|	GI20980 [Drosophila mojavensis]	0.45	_	_	_	_	_	_	_	None	_
comp37991_c0_seq1	30	43	0.72	1.39	0.562502	1	0.581738	up	-0.581738	down	-0.512296	no	OK	174	86-607(+)	gi|311273017|ref|XP_003133688.1|	PREDICTED: BRCA1-associated RING domain protein 1-like [Sus scrofa]	0.53	GO:0009987;GO:0005488	_	_	_	_	_	_	K10683	BARD1
comp38037_c0_seq1	31	38	0.79	1.29	0.84052	1	0.281147	up	-0.281147	down	-0.593741	no	OK	616	_	_	_	_	_	_	_	_	_	_	_	_	_
comp380399_c0_seq1	6	38	0.11	1.05	0.0182584	0.594989	2.60193	up	-2.60193	down	-1.25754	no	OK	249	2-748(-)	gi|156547528|ref|XP_001606972.1|	PREDICTED: beta carbonic anhydrase 1-like [Nasonia vitripennis]	0.81	GO:0006807;GO:0006730;GO:0004089;GO:0008270	7425.XP_001606972	similar to ENSANGP00000029115	0.8072	COG0288	KOG1578	_	None	_
comp38040_c0_seq1	30	26	0.93	1.09	0.904233	1	-0.166217	down	0.166217	up	-0.917474	no	OK	504	_	_	_	_	_	_	_	_	_	_	_	_	_
comp38055_c0_seq1	36	53	0.89	1.7	0.558636	1	0.561245	up	-0.561245	down	-0.262268	no	OK	650	_	_	_	_	_	_	_	_	_	_	_	_	_
comp38102_c0_seq1	112.19	108.75	1.23	1.51	1	1	-0.0151422	down	0.0151422	up	1.05708	no	OK	1452	_	_	_	_	_	_	_	_	_	_	_	_	_
comp38142_c0_seq1	73	112	0.67	1.38	0.384293	1	0.670917	up	-0.670917	down	0.802891	no	OK	501	33-1535(+)	gi|149032847|gb|EDL87702.1|	putative RNA methylase MDS024, isoform CRA_a [Rattus norvegicus]	0.69	_	_	_	_	_	_	_	K15430	TRM11, TRMT11
comp38178_c0_seq1	25	73	0.49	1.71	0.0628452	1	1.60195	up	-1.60195	down	-0.132492	no	OK	872	_	_	_	_	_	_	_	_	_	_	_	_	_
comp38179_c0_seq1	93	47.25	1.04	0.69	0.251644	1	-0.894505	down	0.894505	up	0.40072	no	OK	465	3-1400(+)	gi|29134779|dbj|BAC66140.1|	projectin [Procambarus clarkii]	0.95	GO:0004674;GO:0005524;GO:0009069;GO:0006468	_	_	_	_	_	_	None	_
comp38200_c0_seq1	36	39	0.77	1.16	0.925108	1	0.186797	up	-0.186797	down	-0.475465	no	OK	700	_	_	_	_	_	_	_	_	_	_	_	_	_
comp38204_c0_seq1	60	51	1.03	1.23	0.839045	1	-0.167693	down	0.167693	up	0.0823589	no	OK	855	_	_	_	_	_	_	_	_	_	_	_	_	_
comp38212_c0_seq1	35	16	1.33	0.8	0.241983	1	-1.10899	down	1.10899	up	-1.02767	no	OK	421	_	_	_	_	_	_	_	_	_	_	_	_	_
comp38237_c0_seq1	161	153	0.93	1.15	0.978737	1	-0.0366268	down	0.0366268	up	1.561	no	OK	2666	_	_	_	_	_	_	_	_	_	_	_	_	_
comp38244_c0_seq1	13	35	0.36	1.16	0.122481	1	1.58222	up	-1.58222	down	-1.13402	no	OK	131	3-395(+)	gi|478252965|gb|ENN73348.1|	hypothetical protein YQE_10028, partial [Dendroctonus ponderosae]	0.48	_	_	_	_	_	_	_	None	_
comp38250_c0_seq1	22	27	0.83	1.41	0.792443	1	0.377553	up	-0.377553	down	-1.07896	no	OK	415	_	_	_	_	_	_	_	_	_	_	_	_	_
comp38269_c0_seq1	74	103	0.76	1.49	0.503119	1	0.525233	up	-0.525233	down	0.754299	no	OK	380	184-1323(+)	gi|345484680|ref|XP_001602454.2|	PREDICTED: solute carrier family 35 member E2-like [Nasonia vitripennis]	0.74	GO:0016020	7425.XP_001602454	similar to solute carrier family 35, member E2 (predicted)	0.7508	_	KOG1441	_	K15284	SLC35E2
comp38275_c0_seq1	25	43	0.48	1.11	0.348276	1	0.897691	up	-0.897691	down	-0.63313	no	OK	793	_	_	_	_	_	_	_	_	_	_	_	_	_
comp38305_c0_seq1	66	99	0.63	1.42	0.41793	1	0.632793	up	-0.632793	down	0.654113	no	OK	118	922-1275(+)	_	_	_	_	_	_	_	_	_	_	None	_
comp38309_c0_seq1	115	86	1.36	1.29	0.63067	1	-0.392489	down	0.392489	up	0.931909	no	OK	307	413-1333(-)	gi|390346089|ref|XP_003726475.1|	PREDICTED: protein enabled homolog isoform 1 [Strongylocentrotus purpuratus]	0.38	_	_	_	_	_	_	_	None	_
comp38312_c0_seq1	32	66	0.52	1.58	0.215096	1	1.06974	up	-1.06974	down	-0.104725	no	OK	858	_	_	_	_	_	_	_	_	_	_	_	_	_
comp38344_c0_seq1	45	36	1.05	1.17	0.786774	1	-0.249117	down	0.249117	up	-0.403346	no	OK	637	_	_	_	_	_	_	_	_	_	_	_	_	_
comp38373_c0_seq1	12	38	0.4	1.81	0.101169	1	1.6592	up	-1.6592	down	-1.07482	no	OK	452	_	_	_	_	_	_	_	_	_	_	_	_	_
comp38391_c0_seq1	28	50	0.69	1.8	0.351957	1	0.862067	up	-0.862067	down	-0.43516	no	OK	585	_	_	_	_	_	_	_	_	_	_	_	_	_
comp38406_c0_seq1	22	28	0.67	1.09	0.792443	1	0.377553	up	-0.377553	down	-1.07896	no	OK	540	_	_	_	_	_	_	_	_	_	_	_	_	_
comp38408_c0_seq1	49	64	0.99	1.62	0.634719	1	0.448234	up	-0.448234	down	0.0852998	no	OK	814	_	_	_	_	_	_	_	_	_	_	_	_	_
comp38411_c0_seq1	43	56	0.9	1.59	0.708588	1	0.381328	up	-0.381328	down	-0.0785683	no	OK	728	_	_	_	_	_	_	_	_	_	_	_	_	_
comp38415_c0_seq1	111.49	202.7	0.74	1.97	0.213837	1	0.885125	up	-0.885125	down	1.57537	no	OK	520	67-1626(+)	gi|242023350|ref|XP_002432097.1|	scavenger receptor class B member, putative [Pediculus humanus corporis]	0.69	_	_	_	_	_	_	_	None	_
comp38429_c0_seq1	12	26	0.51	1.44	0.324544	1	1.12022	up	-1.12022	down	-1.4728	no	OK	388	_	_	_	_	_	_	_	_	_	_	_	_	_
comp38432_c0_seq1	82	69	0.99	1.08	0.791053	1	-0.231283	down	0.231283	up	0.503443	no	OK	1285	_	_	_	_	_	_	_	_	_	_	_	_	_
comp38436_c0_seq1	36	31	1.29	1.45	0.917982	1	-0.130742	down	0.130742	up	-0.637268	no	OK	460	_	_	_	_	_	_	_	_	_	_	_	_	_
comp38475_c0_seq1	33	42	0.68	1.15	0.700163	1	0.423774	up	-0.423774	down	-0.512949	no	OK	752	_	_	_	_	_	_	_	_	_	_	_	_	_
comp38494_c0_seq1	44	65	0.86	1.91	0.527497	1	0.572397	up	-0.572397	down	0.0333867	no	OK	711	_	_	_	_	_	_	_	_	_	_	_	_	_
comp38517_c0_seq1	120.39	176.35	0.7	1.5	0.412632	1	0.587761	up	-0.587761	down	1.48857	no	OK	615	335-2179(-)	gi|270004464|gb|EFA00912.1|	hypothetical protein TcasGA2_TC003818 [Tribolium castaneum]	0.77	GO:0005634;GO:0004652;GO:0003723;GO:0043631	7425.XP_001602912	similar to poly a polymerase	0.8532	COG5186	KOG2245	_	K14376	PAP
comp38534_c0_seq1	91	89.12	2.85	3.71	1	1	0.00551721	up	-0.00551721	down	0.783631	no	OK	116	154-501(-)	_	_	_	_	_	_	_	_	_	_	None	_
comp38536_c0_seq1	31	37	1.03	1.79	0.917982	1	0.204171	up	-0.204171	down	-0.635888	no	OK	442	_	_	_	_	_	_	_	_	_	_	_	_	_
comp38548_c0_seq1	19	27	0.71	1.35	0.683327	1	0.511813	up	-0.511813	down	-1.13741	no	OK	428	_	_	_	_	_	_	_	_	_	_	_	_	_
comp38561_c0_seq1	41	34	1.29	1.47	0.84754	1	-0.194569	down	0.194569	up	-0.515564	no	OK	486	_	_	_	_	_	_	_	_	_	_	_	_	_
comp38571_c0_seq1	56.01	50	1.11	1.33	0.8871	1	-0.12506	down	0.12506	up	0.00313681	no	OK	770	_	_	_	_	_	_	_	_	_	_	_	_	_
comp38590_c0_seq1	34	13	1.33	0.66	0.14853	1	-1.42843	down	1.42843	up	-1.20527	no	OK	425	_	_	_	_	_	_	_	_	_	_	_	_	_
comp38608_c0_seq1	87	133	1.15	2.33	0.391181	1	0.619324	up	-0.619324	down	1.06052	no	OK	283	331-1179(-)	gi|345484995|ref|XP_001605429.2|	PREDICTED: YEATS domain-containing protein 4 [Nasonia vitripennis]	0.85	GO:0005634;GO:0006355	7425.XP_001605429	Gas41 protein	0.8763	COG5033	KOG3149	_	K11341	YEATS4, GAS41, YAF9
comp38624_c0_seq1	108	82	1.18	1.19	0.67196	1	-0.358171	down	0.358171	up	0.843755	no	OK	1399	_	_	_	_	_	_	_	_	_	_	_	_	_
comp38625_c0_seq1	34	40	0.74	1.28	0.84754	1	0.268082	up	-0.268082	down	-0.513603	no	OK	645	_	_	_	_	_	_	_	_	_	_	_	_	_
comp38626_c0_seq1	20	50	0.45	1.65	0.147385	1	1.33728	up	-1.33728	down	-0.589678	no	OK	630	_	_	_	_	_	_	_	_	_	_	_	_	_
comp38664_c0_seq1	34	35	0.91	1.33	1	1	0.118031	up	-0.118031	down	-0.594418	no	OK	182	3-548(-)	gi|91080771|ref|XP_968051.1|	PREDICTED: similar to bobby sox CG1414-PC [Tribolium castaneum]	0.65	_	7460.XP_624175	bobby sox	0.8022	_	KOG2746	_	None	_
comp38667_c0_seq1	33	32	0.91	1.18	1	1	0.0366832	up	-0.0366832	down	-0.724045	no	OK	570	_	_	_	_	_	_	_	_	_	_	_	_	_
comp38684_c0_seq1	40	68.49	0.81	1.9	0.358608	1	0.795073	up	-0.795073	down	0.0343927	no	OK	746	_	_	_	_	_	_	_	_	_	_	_	_	_
comp38695_c0_seq1	23	30	0.6	1.12	0.804303	1	0.352598	up	-0.352598	down	-0.967978	no	OK	562	_	_	_	_	_	_	_	_	_	_	_	_	_
comp38703_c0_seq1	167	131	1.36	1.53	0.677583	1	-0.309625	down	0.309625	up	1.50286	no	OK	402	75-1280(+)	gi|222160395|gb|ACM47362.1|	Sox14 protein [Scylla paramamosain]	0.73	_	7425.XP_001606916	similar to CG3090-PB	0.8977	_	KOG0527	_	K09268	SOX4_11_12
comp38730_c0_seq1	41	19	1.5	0.93	0.298081	1	-0.945726	down	0.945726	up	-0.820884	no	OK	441	_	_	_	_	_	_	_	_	_	_	_	_	_
comp38739_c0_seq1	39	32	1.08	1.21	0.767877	1	-0.280742	down	0.280742	up	-0.555444	no	OK	553	_	_	_	_	_	_	_	_	_	_	_	_	_
comp38744_c0_seq1	90	81	1.31	1.52	0.925514	1	-0.131891	down	0.131891	up	0.684506	no	OK	1084	_	_	_	_	_	_	_	_	_	_	_	_	_
comp38763_c0_seq1	48.99	52	0.91	1.39	0.94052	1	0.15122	up	-0.15122	down	-0.0796324	no	OK	191	105-677(+)	gi|340728285|ref|XP_003402457.1|	PREDICTED: NF-kappa-B inhibitor-interacting Ras-like protein-like [Bombus terrestris]	0.71	GO:0009987	_	_	_	_	_	_	None	_
comp38816_c0_seq1	37	36	0.92	1.27	1	1	0.0367461	up	-0.0367461	down	-0.554113	no	OK	169	88-597(+)	_	_	_	_	_	_	_	_	_	_	None	_
comp38819_c0_seq1	63	54	1.23	1.28	0.795724	1	-0.206102	down	0.206102	up	0.157451	no	OK	864	_	_	_	_	_	_	_	_	_	_	_	_	_
comp38843_c0_seq1	33	55	0.87	2.21	0.354733	1	0.834616	up	-0.834616	down	-0.261104	no	OK	531	_	_	_	_	_	_	_	_	_	_	_	_	_
comp38879_c0_seq1	86	83.63	1.1	1.44	1	1	0.0032897	up	-0.0032897	down	0.685216	no	OK	1170	_	_	_	_	_	_	_	_	_	_	_	_	_
comp38894_c0_seq1	29	71	0.44	1.51	0.104716	1	1.38382	up	-1.38382	down	-0.0743151	no	OK	958	_	_	_	_	_	_	_	_	_	_	_	_	_
comp38938_c0_seq1	28	15	1.06	0.74	0.465039	1	-0.752131	down	0.752131	up	-1.2673	no	OK	438	_	_	_	_	_	_	_	_	_	_	_	_	_
comp38949_c0_seq1	12	25	0.47	1.39	0.394643	1	1.00698	up	-1.00698	down	-1.55121	no	OK	386	_	_	_	_	_	_	_	_	_	_	_	_	_
comp38958_c0_seq1	39	13	1.79	0.76	0.0837197	1	-1.65971	down	1.65971	up	-1.02929	no	OK	370	_	_	_	_	_	_	_	_	_	_	_	_	_
comp38959_c0_seq1	61	154	0.39	1.4	0.0652044	1	1.38964	up	-1.38964	down	1.02436	no	OK	678	142-2175(+)	gi|443688459|gb|ELT91140.1|	hypothetical protein CAPTEDRAFT_166376 [Capitella teleta]	0.56	GO:0016746;GO:0044255	_	_	_	_	_	_	K00649	GNPAT
comp38987_c0_seq1	33	33	1.22	1.75	1	1	0.0366832	up	-0.0366832	down	-0.724045	no	OK	405	_	_	_	_	_	_	_	_	_	_	_	_	_
comp38998_c0_seq1	39	53	0.68	1.3	0.688138	1	0.411245	up	-0.411245	down	-0.19877	no	OK	840	_	_	_	_	_	_	_	_	_	_	_	_	_
comp39084_c0_seq1	44	46	1.05	1.47	1	1	0.100272	up	-0.100272	down	-0.231886	no	OK	651	_	_	_	_	_	_	_	_	_	_	_	_	_
comp39096_c0_seq1	44	63	0.96	1.88	0.527497	1	0.572397	up	-0.572397	down	0.0333867	no	OK	688	_	_	_	_	_	_	_	_	_	_	_	_	_
comp39127_c0_seq1	539	664	4.7	8.06	0.623058	1	0.3352	up	-0.3352	down	3.51152	no	OK	410	435-1664(-)	gi|307179315|gb|EFN67679.1|	Transmembrane protein 115 [Camponotus floridanus]	0.72	_	7460.XP_392569	similar to CG9536-PA	0.7876	_	KOG2890	_	None	_
comp39168_c0_seq1	28	2	1.21	0.11	0.0102151	0.424064	-3.47776	down	3.47776	up	-1.82412	no	OK	390	_	_	_	_	_	_	_	_	_	_	_	_	_
comp39169_c0_seq2	47.82	47.9	1.21	1.58	1	1	0.0368723	up	-0.0368723	down	-0.13906	no	OK	632	_	_	_	_	_	_	_	_	_	_	_	_	_
comp39176_c0_seq1	112.66	155	0.94	1.71	0.476642	1	0.513352	up	-0.513352	down	1.34477	no	OK	580	88-1827(-)	gi|321468517|gb|EFX79501.1|	hypothetical protein DAPPUDRAFT_212397 [Daphnia pulex]	0.81	GO:0016020;GO:0018117;GO:0000166;GO:0070733	7159.AAEL005383-PA	conserved hypothetical protein; Adenylyltransferase that mediates the addition of adenosine [...]	0.7895	COG3177	KOG3824	_	None	_
comp39216_c0_seq1	155.49	157.81	1.06	1.58	0.957743	1	0.0554583	up	-0.0554583	down	1.57075	no	OK	309	279-1205(-)	gi|66820991|ref|XP_644032.1|	hypothetical protein DDB_G0274557 [Dictyostelium discoideum AX4]	0.56	_	_	_	_	_	_	_	None	_
comp39229_c0_seq1	55	18	1.81	0.76	0.0706332	1	-1.57414	down	1.57414	up	-0.520797	no	OK	505	_	_	_	_	_	_	_	_	_	_	_	_	_
comp39234_c0_seq1	14	33.96	0.44	1.4	0.21179	1	1.28689	up	-1.28689	down	-1.13487	no	OK	512	_	_	_	_	_	_	_	_	_	_	_	_	_
comp39243_c0_seq1	36	35	1.02	1.4	1	1	0.0367461	up	-0.0367461	down	-0.554113	no	OK	528	_	_	_	_	_	_	_	_	_	_	_	_	_
comp39246_c0_seq1	37	44	0.93	1.48	0.786774	1	0.322701	up	-0.322701	down	-0.400862	no	OK	628	_	_	_	_	_	_	_	_	_	_	_	_	_
comp39250_c0_seq1	32.9	30	1.25	1.44	1	1	-0.054966	down	0.054966	up	-0.770215	no	OK	448	_	_	_	_	_	_	_	_	_	_	_	_	_
comp39257_c0_seq1	36	43	0.64	1.05	0.786774	1	0.322701	up	-0.322701	down	-0.400862	no	OK	844	_	_	_	_	_	_	_	_	_	_	_	_	_
comp39259_c0_seq1	72	90	0.71	1.28	0.663121	1	0.356962	up	-0.356962	down	0.61751	no	OK	406	62-1279(-)	gi|328708231|ref|XP_001946690.2|	PREDICTED: ankyrin repeat domain-containing protein 54-like [Acyrthosiphon pisum]	0.65	GO:0044763	7425.XP_001606789	similar to OTTHUMP00000028821	0.7624	COG0666	_	_	K12271	SRP43, CAO
comp39274_c0_seq1	33	59	0.76	1.75	0.290499	1	0.933311	up	-0.933311	down	-0.196514	no	OK	84	1-252(+)	gi|498939382|ref|XP_004541846.1|	PREDICTED: Golgi resident protein GCP60-like isoform X1 [Maylandia zebra]	0.77	_	6945.ISCW012443-PA	conserved hypothetical protein	0.96	_	KOG3878	_	None	_
comp39275_c0_seq1	137	86	1.31	1.08	0.416456	1	-0.621048	down	0.621048	up	1.06687	no	OK	1590	_	_	_	_	_	_	_	_	_	_	_	_	_
comp39285_c0_seq1	25	22	0.95	1.19	1	1	-0.0863945	down	0.0863945	up	-1.20094	no	OK	108	78-404(+)	gi|307171495|gb|EFN63336.1|	Cohesin subunit SA-1 [Camponotus floridanus]	0.54	_	_	_	_	_	_	_	None	_
comp39291_c0_seq1	53	39	1.16	1.11	0.688138	1	-0.337547	down	0.337547	up	-0.202157	no	OK	53	572-730(-)	_	_	_	_	_	_	_	_	_	_	None	_
comp39321_c0_seq1	56	43	1.04	1.02	0.708588	1	-0.307563	down	0.307563	up	-0.0817617	no	OK	70	188-397(-)	_	_	_	_	_	_	_	_	_	_	None	_
comp39322_c0_seq1	49.09	28	1.58	1.2	0.351957	1	-0.788576	down	0.788576	up	-0.442106	no	OK	491	_	_	_	_	_	_	_	_	_	_	_	_	_
comp39334_c0_seq1	24	14.14	1.12	0.83	0.514813	1	-0.720495	down	0.720495	up	-1.47854	no	OK	365	_	_	_	_	_	_	_	_	_	_	_	_	_
comp39340_c0_seq1	20	21	0.83	1.12	1	1	0.0363477	up	-0.0363477	down	-1.40214	no	OK	404	_	_	_	_	_	_	_	_	_	_	_	_	_
comp39363_c0_seq1	40	17	1.38	0.78	0.174456	1	-1.25899	down	1.25899	up	-0.921356	no	OK	466	_	_	_	_	_	_	_	_	_	_	_	_	_
comp39406_c0_seq1	19	31	0.72	1.59	0.521385	1	0.701331	up	-0.701331	down	-1.02119	no	OK	417	_	_	_	_	_	_	_	_	_	_	_	_	_
comp39413_c0_seq1	33	31	1.43	1.67	1	1	0.0366832	up	-0.0366832	down	-0.724045	no	OK	399	_	_	_	_	_	_	_	_	_	_	_	_	_
comp39425_c0_seq1	26	31	0.84	1.26	0.814851	1	0.331066	up	-0.331066	down	-0.864929	no	OK	516	_	_	_	_	_	_	_	_	_	_	_	_	_
comp39470_c0_seq1	39	54	0.96	1.85	0.635966	1	0.46519	up	-0.46519	down	-0.167489	no	OK	605	_	_	_	_	_	_	_	_	_	_	_	_	_
comp39477_c0_seq1	98	83	0.93	1.11	0.86044	1	-0.184121	down	0.184121	up	0.782624	no	OK	1507	_	_	_	_	_	_	_	_	_	_	_	_	_
comp39527_c0_seq1	31	32	0.95	1.43	1	1	0.0366832	up	-0.0366832	down	-0.724045	no	OK	481	_	_	_	_	_	_	_	_	_	_	_	_	_
comp39545_c0_seq1	51	77	0.99	2.17	0.505261	1	0.5801	up	-0.5801	down	0.278651	no	OK	739	_	_	_	_	_	_	_	_	_	_	_	_	_
comp39554_c0_seq1	81	79	1.45	1.77	0.960626	1	0.037025	up	-0.037025	down	0.597928	no	OK	918	_	_	_	_	_	_	_	_	_	_	_	_	_
comp39568_c0_seq1	39	20.78	1.6	1.13	0.298081	1	-0.945726	down	0.945726	up	-0.820884	no	OK	390	_	_	_	_	_	_	_	_	_	_	_	_	_
comp39589_c0_seq1	11	26	0.35	1.21	0.324544	1	1.12022	up	-1.12022	down	-1.4728	no	OK	463	_	_	_	_	_	_	_	_	_	_	_	_	_
comp39599_c0_seq2	20	42.39	0.64	1.9	0.25882	1	1.08842	up	-1.08842	down	-0.765833	no	OK	482	_	gi|291237505|ref|XP_002738686.1|	PREDICTED: chromosome 7 open reading frame 23-like [Saccoglossus kowalevskii]	0.74	_	7739.JGI274198	annotation not available	0.79	_	_	NOG45728	_	_
comp39603_c0_seq1	60	90	0.88	1.79	0.434448	1	0.617982	up	-0.617982	down	0.507756	no	OK	1028	_	_	_	_	_	_	_	_	_	_	_	_	_
comp39623_c0_seq1	22.99	41	0.62	1.45	0.369464	1	0.884609	up	-0.884609	down	-0.766564	no	OK	594	_	_	_	_	_	_	_	_	_	_	_	_	_
comp39624_c0_seq1	23	40	0.52	1.19	0.445397	1	0.761786	up	-0.761786	down	-0.721179	no	OK	697	_	_	_	_	_	_	_	_	_	_	_	_	_
comp39641_c0_seq1	840	770.83	7.62	9.21	0.896489	1	-0.0882196	down	0.0882196	up	3.9281	no	OK	440	169-1488(+)	gi|345481641|ref|XP_001605798.2|	PREDICTED: 4-hydroxybenzoate polyprenyltransferase, mitochondrial-like [Nasonia vitripennis]	0.79	GO:0009058;GO:0016740	7425.XP_001605798	similar to ENSANGP00000012220	0.7886	COG0382	KOG1381	_	K06125	COQ2
comp39646_c0_seq1	64	83.92	1.04	1.73	0.599598	1	0.426654	up	-0.426654	down	0.487431	no	OK	987	_	gi|91078854|ref|XP_971956.1|	PREDICTED: similar to AGAP005923-PA [Tribolium castaneum]	0.54	GO:0043687;GO:0006506;GO:0044425;GO:0003824;GO:0000506	_	_	_	_	_	_	_	_
comp39654_c0_seq1	64	54	1.23	1.36	0.795724	1	-0.206102	down	0.206102	up	0.157451	no	OK	811	_	_	_	_	_	_	_	_	_	_	_	_	_
[truncated: 14,731 more rows]
