# Supplementary material for: De Novo Transcriptome Sequencing Analysis and Comparison of Differentially Expressed Genes (DEGs) in Macrobrachium rosenbergii in China
Source: PLoS One. 2014 Oct 20;9(10):e109656. doi: 10.1371/journal.pone.0109656 (PMC4203760; doi:10.1371/journal.pone.0109656)
Supplement: Table S4 — The DEGs between the A1 and A2 groups. (XLS) [file pone.0109656.s004.xls]

## Sheet: isoforms.diff_exp_result (A1 an
transcript_id	A1_count	A2_count	A1_fpkm	A2_fpkm	pvalue	FDR	log2FC1(A2/A1)	up-down-regulation1(A2/A1)	log2FC2(A1/A2)	up-down-regulation2(A1/A2)	logCPM	significant(FDR<=0.05,|logFC|>=1)	status	Qeury_length	ORF	NR_tophit_name	NR_tophit_description	NR_topHSP_%-Simil	GOs	String_tophit_name	String_tophit_description	String_topHSP_%-Simil	COG	KOG	NOG	KO/Gene_ID	KEGG_GENE_NAME
comp1000237_c0_seq1	0	0	0	0	noTest	noTest	noTest	noTest	noTest	noTest	noTest	no	NOTEST	417	_	_	_	_	_	_	_	_	_	_	_	_	_
comp1000683_c0_seq1	1	4	0.06	0.37	noTest	noTest	noTest	noTest	noTest	noTest	noTest	no	NOTEST	454	_	_	_	_	_	_	_	_	_	_	_	_	_
comp10007_c0_seq1	3	5	0.17	0.44	noTest	noTest	noTest	noTest	noTest	noTest	noTest	no	NOTEST	472	_	_	_	_	_	_	_	_	_	_	_	_	_
comp1001465_c0_seq1	3	0	0.23	0	noTest	noTest	noTest	noTest	noTest	noTest	noTest	no	NOTEST	371	_	_	_	_	_	_	_	_	_	_	_	_	_
comp100156_c0_seq1	145	68	3.05	2.19	0.915343	1	0.0827012	up	-0.0827012	down	1.64109	no	OK	1240	_	_	_	_	_	_	_	_	_	_	_	_	_
comp1001906_c0_seq1	2	0	0.16	0	noTest	noTest	noTest	noTest	noTest	noTest	noTest	no	NOTEST	351	_	_	_	_	_	_	_	_	_	_	_	_	_
comp1001948_c0_seq1	6	0	0.29	0	noTest	noTest	noTest	noTest	noTest	noTest	noTest	no	NOTEST	188	3-566(-)	gi|322791258|gb|EFZ15782.1|	hypothetical protein SINV_00971 [Solenopsis invicta]	0.75	GO:0071333;GO:0005667;GO:0006355;GO:0045449;GO:0003700;GO:0003676	_	_	_	_	_	_	None	_
comp10020_c0_seq1	3	0	0.23	0	noTest	noTest	noTest	noTest	noTest	noTest	noTest	no	NOTEST	362	_	_	_	_	_	_	_	_	_	_	_	_	_
comp10026_c0_seq1	8	4	0.17	0.13	1	1	0.168468	up	-0.168468	down	-2.51146	no	OK	1198	_	_	_	_	_	_	_	_	_	_	_	_	_
comp1002734_c0_seq1	3	2	0.23	0.24	noTest	noTest	noTest	noTest	noTest	noTest	noTest	no	NOTEST	364	_	_	_	_	_	_	_	_	_	_	_	_	_
comp1002769_c0_seq1	2	2	0.13	0.21	noTest	noTest	noTest	noTest	noTest	noTest	noTest	no	NOTEST	414	_	_	_	_	_	_	_	_	_	_	_	_	_
comp100379_c0_seq1	96	61	4.93	4.82	0.482914	0.773691	0.51954	up	-0.51954	down	1.27731	no	OK	527	_	_	_	_	_	_	_	_	_	_	_	_	_
comp100395_c0_seq1	117	60	4.94	3.89	0.78438	0.973566	0.211283	up	-0.211283	down	1.39621	no	OK	634	_	_	_	_	_	_	_	_	_	_	_	_	_
comp10053_c0_seq1	2	2	0.13	0.2	noTest	noTest	noTest	noTest	noTest	noTest	noTest	no	NOTEST	420	_	_	_	_	_	_	_	_	_	_	_	_	_
comp1005600_c0_seq1	2	0	0.14	0	noTest	noTest	noTest	noTest	noTest	noTest	noTest	no	NOTEST	397	_	_	_	_	_	_	_	_	_	_	_	_	_
comp10068_c0_seq1	6	2	0.33	0.17	noTest	noTest	noTest	noTest	noTest	noTest	noTest	no	NOTEST	501	_	_	_	_	_	_	_	_	_	_	_	_	_
comp10072_c0_seq1	5	11	0.19	0.62	0.0381992	0.161017	2.23615	up	-2.23615	down	-1.90418	no	OK	718	_	_	_	_	_	_	_	_	_	_	_	_	_
comp1007366_c0_seq1	0	4	0	0.44	noTest	noTest	noTest	noTest	noTest	noTest	noTest	no	NOTEST	392	_	_	_	_	_	_	_	_	_	_	_	_	_
comp10078_c0_seq1	0	0	0	0	noTest	noTest	noTest	noTest	noTest	noTest	noTest	no	NOTEST	98	2-295(-)	gi|462408166|gb|EMJ13500.1|	hypothetical protein PRUPE_ppa014027mg [Prunus persica]	0.65	_	_	_	_	_	_	_	None	_
comp100821_c0_seq1	0	0	0	0	noTest	noTest	noTest	noTest	noTest	noTest	noTest	no	NOTEST	583	_	_	_	_	_	_	_	_	_	_	_	_	_
comp1008966_c0_seq1	6	0	0.45	0	noTest	noTest	noTest	noTest	noTest	noTest	noTest	no	NOTEST	371	_	_	_	_	_	_	_	_	_	_	_	_	_
comp1009060_c0_seq1	4	1	0.25	0.1	noTest	noTest	noTest	noTest	noTest	noTest	noTest	no	NOTEST	443	_	_	_	_	_	_	_	_	_	_	_	_	_
comp1009496_c0_seq1	1	3	0.07	0.33	noTest	noTest	noTest	noTest	noTest	noTest	noTest	no	NOTEST	53	129-287(+)	_	_	_	_	_	_	_	_	_	_	None	_
comp10096_c0_seq1	7	3	0.38	0.25	1	1	-0.0447984	down	0.0447984	up	-2.7889	no	OK	142	68-493(-)	_	_	_	_	_	_	_	_	_	_	None	_
comp1010002_c0_seq1	4	1	0.24	0.09	noTest	noTest	noTest	noTest	noTest	noTest	noTest	no	NOTEST	153	3-461(-)	gi|260788516|ref|XP_002589295.1|	hypothetical protein BRAFLDRAFT_233347 [Branchiostoma floridae]	0.5	_	_	_	_	_	_	_	None	_
comp1010040_c0_seq1	4	1	0.23	0.09	noTest	noTest	noTest	noTest	noTest	noTest	noTest	no	NOTEST	478	_	_	_	_	_	_	_	_	_	_	_	_	_
comp1010060_c0_seq1	3	1	0.22	0.11	noTest	noTest	noTest	noTest	noTest	noTest	noTest	no	NOTEST	379	_	_	_	_	_	_	_	_	_	_	_	_	_
comp1010140_c0_seq1	1	2	0.08	0.23	noTest	noTest	noTest	noTest	noTest	noTest	noTest	no	NOTEST	123	1-369(-)	_	_	_	_	_	_	_	_	_	_	None	_
comp1010150_c0_seq1	1	0	0.08	0	noTest	noTest	noTest	noTest	noTest	noTest	noTest	no	NOTEST	360	_	_	_	_	_	_	_	_	_	_	_	_	_
comp1010181_c0_seq1	3	4	0.17	0.36	noTest	noTest	noTest	noTest	noTest	noTest	noTest	no	NOTEST	470	_	_	_	_	_	_	_	_	_	_	_	_	_
comp1010206_c0_seq1	1	2	0.07	0.22	noTest	noTest	noTest	noTest	noTest	noTest	noTest	no	NOTEST	390	_	_	_	_	_	_	_	_	_	_	_	_	_
comp10103_c0_seq1	4.33	0	0.13	0	noTest	noTest	noTest	noTest	noTest	noTest	noTest	no	NOTEST	293	2-883(+)	gi|340719618|ref|XP_003398246.1|	PREDICTED: bifunctional heparan sulfate N-deacetylase/N-sulfotransferase-like [Bombus terrestris]	0.7	GO:0008146	_	_	_	_	_	_	K02577	NDST2
comp10103_c0_seq2	4.67	1	0.14	0.05	noTest	noTest	noTest	noTest	noTest	noTest	noTest	no	NOTEST	287	2-865(+)	gi|340719618|ref|XP_003398246.1|	PREDICTED: bifunctional heparan sulfate N-deacetylase/N-sulfotransferase-like [Bombus terrestris]	0.68	GO:0008146	_	_	_	_	_	_	K02577	NDST2
comp1010533_c0_seq1	0	1	0	0.1	noTest	noTest	noTest	noTest	noTest	noTest	noTest	no	NOTEST	135	2-406(-)	_	_	_	_	_	_	_	_	_	_	None	_
comp1010638_c0_seq1	0	1	0	0.12	noTest	noTest	noTest	noTest	noTest	noTest	noTest	no	NOTEST	353	_	_	_	_	_	_	_	_	_	_	_	_	_
comp1010661_c0_seq1	8	0	0.32	0	noTest	noTest	noTest	noTest	noTest	noTest	noTest	no	NOTEST	222	3-671(+)	_	_	_	_	_	_	_	_	_	_	None	_
comp1010738_c0_seq1	0	0	0	0	noTest	noTest	noTest	noTest	noTest	noTest	noTest	no	NOTEST	176	2-529(-)	gi|240247647|emb|CAX51418.1|	venom toxin [Opisthacanthus cayaporum]	0.7	_	_	_	_	_	_	_	None	_
comp10107_c0_seq1	16	4	0.65	0.25	0.479207	0.770317	-0.801266	down	0.801266	up	-1.85043	no	OK	657	_	_	_	_	_	_	_	_	_	_	_	_	_
comp10108_c0_seq1	3	2	0.19	0.2	noTest	noTest	noTest	noTest	noTest	noTest	noTest	no	NOTEST	425	_	_	_	_	_	_	_	_	_	_	_	_	_
comp1011006_c0_seq1	3	2	0.22	0.22	noTest	noTest	noTest	noTest	noTest	noTest	noTest	no	NOTEST	384	_	gi|155966288|gb|ABU41097.1|	putative cuticle protein [Lepeophtheirus salmonis]	0.5	_	_	_	_	_	_	_	_	_
comp1011257_c0_seq1	1	3	0.07	0.32	noTest	noTest	noTest	noTest	noTest	noTest	noTest	no	NOTEST	102	2-307(-)	_	_	_	_	_	_	_	_	_	_	None	_
comp1011312_c0_seq1	3	1	0.24	0.12	noTest	noTest	noTest	noTest	noTest	noTest	noTest	no	NOTEST	351	_	_	_	_	_	_	_	_	_	_	_	_	_
comp1011403_c0_seq1	0	5	0	0.53	noTest	noTest	noTest	noTest	noTest	noTest	noTest	no	NOTEST	400	_	_	_	_	_	_	_	_	_	_	_	_	_
comp1011405_c0_seq1	1	5	0.06	0.45	noTest	noTest	noTest	noTest	noTest	noTest	noTest	no	NOTEST	469	_	_	_	_	_	_	_	_	_	_	_	_	_
comp1011430_c0_seq1	3	0	0.22	0	noTest	noTest	noTest	noTest	noTest	noTest	noTest	no	NOTEST	383	_	_	_	_	_	_	_	_	_	_	_	_	_
comp1011505_c0_seq1	2	1	0.11	0.09	noTest	noTest	noTest	noTest	noTest	noTest	noTest	no	NOTEST	478	_	_	_	_	_	_	_	_	_	_	_	_	_
comp1011588_c0_seq1	3	0	0.22	0	noTest	noTest	noTest	noTest	noTest	noTest	noTest	no	NOTEST	381	_	_	_	_	_	_	_	_	_	_	_	_	_
comp1011665_c0_seq1	2	1	0.13	0.1	noTest	noTest	noTest	noTest	noTest	noTest	noTest	no	NOTEST	415	_	gi|260815673|ref|XP_002602597.1|	hypothetical protein BRAFLDRAFT_225264 [Branchiostoma floridae]	0.65	_	_	_	_	_	_	_	_	_
comp1011719_c0_seq1	2	0	0.12	0	noTest	noTest	noTest	noTest	noTest	noTest	noTest	no	NOTEST	443	_	_	_	_	_	_	_	_	_	_	_	_	_
comp1011852_c0_seq1	4	0	0.23	0	noTest	noTest	noTest	noTest	noTest	noTest	noTest	no	NOTEST	480	_	_	_	_	_	_	_	_	_	_	_	_	_
comp1011863_c0_seq1	2	0	0.15	0	noTest	noTest	noTest	noTest	noTest	noTest	noTest	no	NOTEST	120	3-365(+)	gi|357620500|gb|EHJ72665.1|	hypothetical protein KGM_13088 [Danaus plexippus]	0.64	_	_	_	_	_	_	_	None	_
comp10118_c0_seq1	18	5	0.5	0.21	0.63922	0.883625	-0.65656	down	0.65656	up	-1.64252	no	OK	949	_	_	_	_	_	_	_	_	_	_	_	_	_
comp1011931_c0_seq1	3	1	0.14	0.07	noTest	noTest	noTest	noTest	noTest	noTest	noTest	no	NOTEST	102	283-591(+)	_	_	_	_	_	_	_	_	_	_	None	_
comp1011958_c0_seq1	6	4	0.25	0.26	0.7999	0.981232	0.563675	up	-0.563675	down	-2.74963	no	OK	635	_	_	_	_	_	_	_	_	_	_	_	_	_
comp1011995_c0_seq1	6	1	0.37	0.09	noTest	noTest	noTest	noTest	noTest	noTest	noTest	no	NOTEST	450	_	_	_	_	_	_	_	_	_	_	_	_	_
comp1012029_c0_seq1	3	1	0.2	0.1	noTest	noTest	noTest	noTest	noTest	noTest	noTest	no	NOTEST	411	_	_	_	_	_	_	_	_	_	_	_	_	_
comp1012053_c0_seq1	1	2	0.08	0.24	noTest	noTest	noTest	noTest	noTest	noTest	noTest	no	NOTEST	363	_	_	_	_	_	_	_	_	_	_	_	_	_
comp1012139_c0_seq1	4	1	0.17	0.06	noTest	noTest	noTest	noTest	noTest	noTest	noTest	no	NOTEST	212	2-637(-)	gi|478259090|gb|ENN79025.1|	hypothetical protein YQE_04527, partial [Dendroctonus ponderosae]	0.54	_	_	_	_	_	_	_	K09228	KRAB
comp10122_c0_seq1	5	3	0.32	0.3	noTest	noTest	noTest	noTest	noTest	noTest	noTest	no	NOTEST	430	_	_	_	_	_	_	_	_	_	_	_	_	_
comp1012331_c0_seq1	3	0	0.16	0	noTest	noTest	noTest	noTest	noTest	noTest	noTest	no	NOTEST	497	_	_	_	_	_	_	_	_	_	_	_	_	_
comp1012365_c0_seq1	1	1	0.07	0.11	noTest	noTest	noTest	noTest	noTest	noTest	noTest	no	NOTEST	374	_	_	_	_	_	_	_	_	_	_	_	_	_
comp1012386_c0_seq1	4	1	0.31	0.12	noTest	noTest	noTest	noTest	noTest	noTest	noTest	no	NOTEST	358	_	_	_	_	_	_	_	_	_	_	_	_	_
comp1012608_c0_seq1	4	1	0.29	0.11	noTest	noTest	noTest	noTest	noTest	noTest	noTest	no	NOTEST	122	17-385(+)	gi|327274164|ref|XP_003221848.1|	PREDICTED: Bardet-Biedl syndrome 7 protein-like [Anolis carolinensis]	0.81	GO:0046907;GO:0033339;GO:0005813;GO:0034464;GO:0051877;GO:0042384;GO:0001947;GO:0032402;GO:0045444;GO:0070121	_	_	_	_	_	_	None	_
comp10127_c0_seq1	0	0	0	0	noTest	noTest	noTest	noTest	noTest	noTest	noTest	no	NOTEST	85	97-354(+)	_	_	_	_	_	_	_	_	_	_	None	_
comp1012843_c0_seq1	0	1	0	0.1	noTest	noTest	noTest	noTest	noTest	noTest	noTest	no	NOTEST	138	1-417(+)	_	_	_	_	_	_	_	_	_	_	None	_
comp1012970_c0_seq1	4	2	0.23	0.18	noTest	noTest	noTest	noTest	noTest	noTest	noTest	no	NOTEST	477	_	_	_	_	_	_	_	_	_	_	_	_	_
comp101309_c0_seq1	133	17	4.38	0.86	0.0218624	0.107599	-1.78327	down	1.78327	up	0.888911	no	OK	805	_	_	_	_	_	_	_	_	_	_	_	_	_
comp1013128_c0_seq1	4	0	0.29	0	noTest	noTest	noTest	noTest	noTest	noTest	noTest	no	NOTEST	381	_	_	_	_	_	_	_	_	_	_	_	_	_
comp1013262_c0_seq1	1	0	0.07	0	noTest	noTest	noTest	noTest	noTest	noTest	noTest	no	NOTEST	382	_	_	_	_	_	_	_	_	_	_	_	_	_
comp1013296_c0_seq1	1	2	0.05	0.16	noTest	noTest	noTest	noTest	noTest	noTest	noTest	no	NOTEST	528	_	_	_	_	_	_	_	_	_	_	_	_	_
comp1013490_c0_seq1	1	1	0.08	0.12	noTest	noTest	noTest	noTest	noTest	noTest	noTest	no	NOTEST	365	_	_	_	_	_	_	_	_	_	_	_	_	_
comp1013576_c0_seq1	3	3	0.22	0.33	noTest	noTest	noTest	noTest	noTest	noTest	noTest	no	NOTEST	385	_	_	_	_	_	_	_	_	_	_	_	_	_
comp1013667_c0_seq1	2	2	0.16	0.24	noTest	noTest	noTest	noTest	noTest	noTest	noTest	no	NOTEST	353	_	_	_	_	_	_	_	_	_	_	_	_	_
comp1013699_c0_seq1	4	2	0.31	0.24	noTest	noTest	noTest	noTest	noTest	noTest	noTest	no	NOTEST	365	_	_	_	_	_	_	_	_	_	_	_	_	_
comp101385_c0_seq1	0	0	0	0	noTest	noTest	noTest	noTest	noTest	noTest	noTest	no	NOTEST	615	_	_	_	_	_	_	_	_	_	_	_	_	_
comp1013909_c0_seq1	1	5	0.06	0.48	noTest	noTest	noTest	noTest	noTest	noTest	noTest	no	NOTEST	441	_	_	_	_	_	_	_	_	_	_	_	_	_
comp1014036_c0_seq1	6	2	0.29	0.15	noTest	noTest	noTest	noTest	noTest	noTest	noTest	no	NOTEST	550	_	gi|341650456|gb|AEK86517.1|	toll3 [Litopenaeus vannamei]	0.97	GO:0009620;GO:0004721;GO:0006470;GO:0016021;GO:0004888;GO:0008063;GO:0050830;GO:0045087;GO:0007352;GO:0006963	_	_	_	_	_	_	_	_
comp1014180_c0_seq1	1	0	0.07	0	noTest	noTest	noTest	noTest	noTest	noTest	noTest	no	NOTEST	384	_	_	_	_	_	_	_	_	_	_	_	_	_
comp1014276_c0_seq1	4	1	0.21	0.08	noTest	noTest	noTest	noTest	noTest	noTest	noTest	no	NOTEST	56	1-168(+)	_	_	_	_	_	_	_	_	_	_	None	_
comp1014314_c0_seq1	6	0	0.28	0	noTest	noTest	noTest	noTest	noTest	noTest	noTest	no	NOTEST	568	_	_	_	_	_	_	_	_	_	_	_	_	_
comp1014497_c0_seq1	4	0	0.22	0	noTest	noTest	noTest	noTest	noTest	noTest	noTest	no	NOTEST	497	_	_	_	_	_	_	_	_	_	_	_	_	_
comp1014541_c0_seq1	0	0	0	0	noTest	noTest	noTest	noTest	noTest	noTest	noTest	no	NOTEST	384	_	_	_	_	_	_	_	_	_	_	_	_	_
comp1014694_c0_seq1	6	0	0.32	0	noTest	noTest	noTest	noTest	noTest	noTest	noTest	no	NOTEST	168	2-505(-)	gi|321462650|gb|EFX73672.1|	hypothetical protein DAPPUDRAFT_307660 [Daphnia pulex]	0.71	_	_	_	_	_	_	_	None	_
comp1014749_c0_seq1	1	1	0.06	0.09	noTest	noTest	noTest	noTest	noTest	noTest	noTest	no	NOTEST	460	_	_	_	_	_	_	_	_	_	_	_	_	_
comp1014844_c0_seq1	7	0	0.41	0	noTest	noTest	noTest	noTest	noTest	noTest	noTest	no	NOTEST	463	_	_	_	_	_	_	_	_	_	_	_	_	_
comp1014877_c0_seq1	6	1	0.46	0.12	noTest	noTest	noTest	noTest	noTest	noTest	noTest	no	NOTEST	56	96-263(-)	_	_	_	_	_	_	_	_	_	_	None	_
comp1014912_c0_seq1	1	1	0.06	0.09	noTest	noTest	noTest	noTest	noTest	noTest	noTest	no	NOTEST	445	_	_	_	_	_	_	_	_	_	_	_	_	_
comp1014993_c0_seq1	0	1	0	0.12	noTest	noTest	noTest	noTest	noTest	noTest	noTest	no	NOTEST	96	71-358(-)	_	_	_	_	_	_	_	_	_	_	None	_
comp1015101_c0_seq1	4	1	0.22	0.08	noTest	noTest	noTest	noTest	noTest	noTest	noTest	no	NOTEST	86	47-304(-)	_	_	_	_	_	_	_	_	_	_	None	_
comp1015124_c0_seq1	1	3	0.07	0.35	noTest	noTest	noTest	noTest	noTest	noTest	noTest	no	NOTEST	373	_	_	_	_	_	_	_	_	_	_	_	_	_
comp1015540_c0_seq1	2	0	0.16	0	noTest	noTest	noTest	noTest	noTest	noTest	noTest	no	NOTEST	118	3-359(+)	gi|383853042|ref|XP_003702033.1|	PREDICTED: abhydrolase domain-containing protein 13-like [Megachile rotundata]	0.71	_	_	_	_	_	_	_	K06889	K06889
comp10156_c0_seq1	4	1	0.24	0.09	noTest	noTest	noTest	noTest	noTest	noTest	noTest	no	NOTEST	458	_	_	_	_	_	_	_	_	_	_	_	_	_
comp1015707_c0_seq1	4	0	0.32	0	noTest	noTest	noTest	noTest	noTest	noTest	noTest	no	NOTEST	353	_	_	_	_	_	_	_	_	_	_	_	_	_
comp1015742_c0_seq1	2	0	0.16	0	noTest	noTest	noTest	noTest	noTest	noTest	noTest	no	NOTEST	69	1-207(+)	_	_	_	_	_	_	_	_	_	_	None	_
comp1015849_c0_seq1	5	1	0.37	0.11	noTest	noTest	noTest	noTest	noTest	noTest	noTest	no	NOTEST	114	35-379(+)	_	_	_	_	_	_	_	_	_	_	None	_
comp1015915_c0_seq1	1	0	0.08	0	noTest	noTest	noTest	noTest	noTest	noTest	noTest	no	NOTEST	104	50-364(+)	_	_	_	_	_	_	_	_	_	_	None	_
comp1015920_c0_seq1	3	1	0.15	0.08	noTest	noTest	noTest	noTest	noTest	noTest	noTest	no	NOTEST	183	3-554(+)	gi|350415652|ref|XP_003490707.1|	PREDICTED: hypothetical protein LOC100747732 [Bombus impatiens]	0.56	_	_	_	_	_	_	_	None	_
comp1016065_c0_seq1	3	1	0.18	0.09	noTest	noTest	noTest	noTest	noTest	noTest	noTest	no	NOTEST	454	_	_	_	_	_	_	_	_	_	_	_	_	_
comp1016069_c0_seq1	1	1	0.07	0.11	noTest	noTest	noTest	noTest	noTest	noTest	noTest	no	NOTEST	403	_	_	_	_	_	_	_	_	_	_	_	_	_
comp1016084_c0_seq1	1	2	0.07	0.21	noTest	noTest	noTest	noTest	noTest	noTest	noTest	no	NOTEST	62	190-375(+)	_	_	_	_	_	_	_	_	_	_	None	_
comp1016284_c0_seq1	1	1	0.07	0.11	noTest	noTest	noTest	noTest	noTest	noTest	noTest	no	NOTEST	384	_	_	_	_	_	_	_	_	_	_	_	_	_
comp1016385_c0_seq1	6	1	0.31	0.08	noTest	noTest	noTest	noTest	noTest	noTest	noTest	no	NOTEST	528	_	_	_	_	_	_	_	_	_	_	_	_	_
comp10164_c0_seq1	8	4	0.33	0.26	1	1	0.168468	up	-0.168468	down	-2.51146	no	OK	643	_	_	_	_	_	_	_	_	_	_	_	_	_
comp1016618_c0_seq1	3	1	0.19	0.1	noTest	noTest	noTest	noTest	noTest	noTest	noTest	no	NOTEST	441	_	_	_	_	_	_	_	_	_	_	_	_	_
comp1016713_c0_seq1	3	1	0.24	0.12	noTest	noTest	noTest	noTest	noTest	noTest	noTest	no	NOTEST	355	_	_	_	_	_	_	_	_	_	_	_	_	_
comp1016731_c0_seq1	1	3	0.06	0.28	noTest	noTest	noTest	noTest	noTest	noTest	noTest	no	NOTEST	455	_	_	_	_	_	_	_	_	_	_	_	_	_
comp10167_c0_seq1	9	4	0.36	0.25	1	1	0.00521418	up	-0.00521418	down	-2.40732	no	OK	107	2-322(+)	_	_	_	_	_	_	_	_	_	_	None	_
comp1016886_c0_seq1	1	1	0.07	0.11	noTest	noTest	noTest	noTest	noTest	noTest	noTest	no	NOTEST	398	_	_	_	_	_	_	_	_	_	_	_	_	_
comp1016936_c0_seq1	3	1	0.16	0.08	noTest	noTest	noTest	noTest	noTest	noTest	noTest	no	NOTEST	495	_	_	_	_	_	_	_	_	_	_	_	_	_
comp1017054_c0_seq1	3	2	0.21	0.21	noTest	noTest	noTest	noTest	noTest	noTest	noTest	no	NOTEST	402	_	_	_	_	_	_	_	_	_	_	_	_	_
comp1017136_c0_seq1	6	1	0.48	0.12	noTest	noTest	noTest	noTest	noTest	noTest	noTest	no	NOTEST	352	_	_	_	_	_	_	_	_	_	_	_	_	_
comp10171_c0_seq1	9	3	0.47	0.24	1	1	-0.392165	down	0.392165	up	-2.54829	no	OK	516	_	_	_	_	_	_	_	_	_	_	_	_	_
comp1017304_c0_seq1	2	0	0.11	0	noTest	noTest	noTest	noTest	noTest	noTest	noTest	no	NOTEST	168	3-506(-)	gi|241655333|ref|XP_002411375.1|	conserved hypothetical protein [Ixodes scapularis]	0.8	GO:0005622;GO:0008270;GO:0003676	_	_	_	_	_	_	None	_
comp1017305_c0_seq1	2	0	0.12	0	noTest	noTest	noTest	noTest	noTest	noTest	noTest	no	NOTEST	470	_	_	_	_	_	_	_	_	_	_	_	_	_
comp10173_c0_seq1	9	3	0.22	0.11	1	1	-0.392165	down	0.392165	up	-2.54829	no	OK	1070	_	_	_	_	_	_	_	_	_	_	_	_	_
comp1017403_c0_seq1	1	2	0.07	0.2	noTest	noTest	noTest	noTest	noTest	noTest	noTest	no	NOTEST	423	_	_	_	_	_	_	_	_	_	_	_	_	_
comp1017421_c0_seq1	0	0	0	0	noTest	noTest	noTest	noTest	noTest	noTest	noTest	no	NOTEST	370	_	gi|242017171|ref|XP_002429065.1|	myosin, putative [Pediculus humanus corporis]	0.85	GO:0007165;GO:0005524;GO:0003774;GO:0016459	_	_	_	_	_	_	_	_
comp1017596_c0_seq1	3	2	0.22	0.23	noTest	noTest	noTest	noTest	noTest	noTest	noTest	no	NOTEST	373	_	_	_	_	_	_	_	_	_	_	_	_	_
comp1017627_c0_seq1	6	0	0.41	0	noTest	noTest	noTest	noTest	noTest	noTest	noTest	no	NOTEST	402	_	_	_	_	_	_	_	_	_	_	_	_	_
comp10177_c0_seq1	7	0	0.3	0	noTest	noTest	noTest	noTest	noTest	noTest	noTest	no	NOTEST	634	_	_	_	_	_	_	_	_	_	_	_	_	_
comp1017843_c0_seq1	2	2	0.15	0.23	noTest	noTest	noTest	noTest	noTest	noTest	noTest	no	NOTEST	370	_	_	_	_	_	_	_	_	_	_	_	_	_
comp1018065_c0_seq1	1	1	0.06	0.09	noTest	noTest	noTest	noTest	noTest	noTest	noTest	no	NOTEST	53	3-161(+)	_	_	_	_	_	_	_	_	_	_	None	_
comp1018095_c0_seq1	2	2	0.14	0.21	noTest	noTest	noTest	noTest	noTest	noTest	noTest	no	NOTEST	400	_	_	_	_	_	_	_	_	_	_	_	_	_
comp10180_c0_seq1	0	0	0	0	noTest	noTest	noTest	noTest	noTest	noTest	noTest	no	NOTEST	365	_	_	_	_	_	_	_	_	_	_	_	_	_
comp101847_c0_seq1	106	34	2.7	1.33	0.5216	0.808318	-0.463331	down	0.463331	up	0.948045	no	OK	1029	_	gi|91078484|ref|XP_968508.1|	PREDICTED: similar to GA11400-PA [Tribolium castaneum]	0.82	_	7070.XP_968508	similar to GA11400-PA	0.816	_	KOG3415	_	_	_
comp10184_c0_seq1	0	0	0	0	noTest	noTest	noTest	noTest	noTest	noTest	noTest	no	NOTEST	671	_	_	_	_	_	_	_	_	_	_	_	_	_
comp1018560_c0_seq1	6	0	0.43	0	noTest	noTest	noTest	noTest	noTest	noTest	noTest	no	NOTEST	50	49-198(+)	_	_	_	_	_	_	_	_	_	_	None	_
comp1018636_c0_seq1	2	1	0.14	0.11	noTest	noTest	noTest	noTest	noTest	noTest	noTest	no	NOTEST	65	1-195(+)	_	_	_	_	_	_	_	_	_	_	None	_
comp10186_c0_seq1	18	0	0.75	0	0.00286389	0.023557	-5.72629	down	5.72629	up	-2.11074	yes	OK	646	_	gi|487719893|ref|WP_001804125.1|	hypothetical protein [Staphylococcus aureus]	0.82	_	_	_	_	_	_	_	_	_
comp1018990_c0_seq1	7	0	0.41	0	noTest	noTest	noTest	noTest	noTest	noTest	noTest	no	NOTEST	156	2-472(+)	gi|321461804|gb|EFX72832.1|	hypothetical protein DAPPUDRAFT_325889 [Daphnia pulex]	0.75	GO:0007165	_	_	_	_	_	_	None	_
comp1019006_c0_seq1	1	0	0.07	0	noTest	noTest	noTest	noTest	noTest	noTest	noTest	no	NOTEST	395	_	_	_	_	_	_	_	_	_	_	_	_	_
comp1019137_c0_seq1	1	0	0.07	0	noTest	noTest	noTest	noTest	noTest	noTest	noTest	no	NOTEST	124	2-376(+)	_	_	_	_	_	_	_	_	_	_	None	_
comp1019393_c0_seq1	4	1	0.27	0.1	noTest	noTest	noTest	noTest	noTest	noTest	noTest	no	NOTEST	137	3-413(-)	gi|443718159|gb|ELU08904.1|	hypothetical protein CAPTEDRAFT_159800 [Capitella teleta]	0.55	_	_	_	_	_	_	_	None	_
comp1019596_c0_seq1	6	1	0.36	0.09	noTest	noTest	noTest	noTest	noTest	noTest	noTest	no	NOTEST	149	3-449(+)	_	_	_	_	_	_	_	_	_	_	None	_
comp1019688_c0_seq1	0	0	0	0	noTest	noTest	noTest	noTest	noTest	noTest	noTest	no	NOTEST	134	1-402(-)	_	_	_	_	_	_	_	_	_	_	None	_
comp10198_c0_seq1	5	3	0.32	0.29	noTest	noTest	noTest	noTest	noTest	noTest	noTest	no	NOTEST	66	183-380(+)	_	_	_	_	_	_	_	_	_	_	None	_
comp1019957_c0_seq1	4	1	0.24	0.09	noTest	noTest	noTest	noTest	noTest	noTest	noTest	no	NOTEST	459	_	_	_	_	_	_	_	_	_	_	_	_	_
comp1019_c0_seq1	8	1	0.35	0.07	noTest	noTest	noTest	noTest	noTest	noTest	noTest	no	NOTEST	174	2-523(-)	gi|168823476|ref|NP_001108372.1|	uncharacterized protein LOC100141335 [Danio rerio]	0.67	_	_	_	_	_	_	_	None	_
comp1020117_c0_seq1	4	1	0.29	0.11	noTest	noTest	noTest	noTest	noTest	noTest	noTest	no	NOTEST	386	_	_	_	_	_	_	_	_	_	_	_	_	_
comp1020201_c0_seq1	0	3	0	0.3	noTest	noTest	noTest	noTest	noTest	noTest	noTest	no	NOTEST	423	_	_	_	_	_	_	_	_	_	_	_	_	_
comp1020240_c0_seq1	0	0	0	0	noTest	noTest	noTest	noTest	noTest	noTest	noTest	no	NOTEST	247	1-744(+)	gi|281360419|ref|NP_001097236.2|	CG8172, isoform D [Drosophila LP12178p [Drosophila melanogaster]	0.79	GO:0004252;GO:0006508	7460.XP_393882	serine protease 6	0.7982	COG5640	KOG3627	_	None	_
comp1020269_c0_seq1	1	2	0.07	0.22	noTest	noTest	noTest	noTest	noTest	noTest	noTest	no	NOTEST	385	_	_	_	_	_	_	_	_	_	_	_	_	_
comp1020346_c0_seq1	3	2	0.13	0.14	noTest	noTest	noTest	noTest	noTest	noTest	noTest	no	NOTEST	117	1-351(-)	_	_	_	_	_	_	_	_	_	_	None	_
comp1020453_c0_seq1	4	0	0.22	0	noTest	noTest	noTest	noTest	noTest	noTest	noTest	no	NOTEST	485	_	_	_	_	_	_	_	_	_	_	_	_	_
comp1020592_c0_seq1	5	2	0.27	0.17	noTest	noTest	noTest	noTest	noTest	noTest	noTest	no	NOTEST	164	2-496(+)	gi|443717209|gb|ELU08403.1|	hypothetical protein CAPTEDRAFT_227704 [Capitella teleta]	0.74	GO:0030261;GO:0007067	7739.JGI244372	annotation not available	0.8029	COG5098	_	_	K06677	YCS4, CNAP1, CAPD2
comp1020655_c0_seq1	0	2	0	0.21	noTest	noTest	noTest	noTest	noTest	noTest	noTest	no	NOTEST	405	_	_	_	_	_	_	_	_	_	_	_	_	_
comp1020990_c0_seq1	0	0	0	0	noTest	noTest	noTest	noTest	noTest	noTest	noTest	no	NOTEST	432	_	_	_	_	_	_	_	_	_	_	_	_	_
comp1021045_c0_seq1	2	0	0.16	0	noTest	noTest	noTest	noTest	noTest	noTest	noTest	no	NOTEST	351	_	_	_	_	_	_	_	_	_	_	_	_	_
comp1021075_c0_seq1	0	0	0	0	noTest	noTest	noTest	noTest	noTest	noTest	noTest	no	NOTEST	67	2-202(+)	_	_	_	_	_	_	_	_	_	_	None	_
comp1021340_c0_seq1	4	0	0.29	0	noTest	noTest	noTest	noTest	noTest	noTest	noTest	no	NOTEST	386	_	_	_	_	_	_	_	_	_	_	_	_	_
comp1021682_c0_seq1	0	3	0	0.34	noTest	noTest	noTest	noTest	noTest	noTest	noTest	no	NOTEST	382	_	_	_	_	_	_	_	_	_	_	_	_	_
comp1021864_c0_seq1	3	0	0.23	0	noTest	noTest	noTest	noTest	noTest	noTest	noTest	no	NOTEST	358	_	_	_	_	_	_	_	_	_	_	_	_	_
comp1021897_c0_seq1	1	2	0.08	0.24	noTest	noTest	noTest	noTest	noTest	noTest	noTest	no	NOTEST	360	_	_	_	_	_	_	_	_	_	_	_	_	_
comp1022121_c0_seq1	6	3	0.38	0.3	noTest	noTest	noTest	noTest	noTest	noTest	noTest	no	NOTEST	429	_	_	_	_	_	_	_	_	_	_	_	_	_
comp1022321_c0_seq1	0	5	0	0.53	noTest	noTest	noTest	noTest	noTest	noTest	noTest	no	NOTEST	404	_	_	_	_	_	_	_	_	_	_	_	_	_
comp1022440_c0_seq1	4	0	0.26	0	noTest	noTest	noTest	noTest	noTest	noTest	noTest	no	NOTEST	431	_	_	_	_	_	_	_	_	_	_	_	_	_
comp102246_c0_seq1	79	73	3.22	4.55	0.136074	0.39815	1.0581	up	-1.0581	down	1.32701	no	OK	657	_	_	_	_	_	_	_	_	_	_	_	_	_
comp1022544_c0_seq1	4	0	0.21	0	noTest	noTest	noTest	noTest	noTest	noTest	noTest	no	NOTEST	53	86-244(+)	_	_	_	_	_	_	_	_	_	_	None	_
comp1022729_c0_seq1	4	0	0.31	0	noTest	noTest	noTest	noTest	noTest	noTest	noTest	no	NOTEST	118	2-358(+)	_	_	_	_	_	_	_	_	_	_	None	_
comp1022823_c0_seq1	1	1	0.06	0.09	noTest	noTest	noTest	noTest	noTest	noTest	noTest	no	NOTEST	484	_	_	_	_	_	_	_	_	_	_	_	_	_
comp1022999_c0_seq1	3	0	0.19	0	noTest	noTest	noTest	noTest	noTest	noTest	noTest	no	NOTEST	145	2-439(+)	gi|432889211|ref|XP_004075167.1|	PREDICTED: general transcription factor 3C polypeptide 5-like [Oryzias latipes]	0.53	_	_	_	_	_	_	_	K15202	GTF3C5, TFC1
comp1023014_c0_seq1	0	11	0	0.94	0.00140897	0.0140324	6.18361	up	-6.18361	down	-2.35022	yes	OK	492	_	gi|226492201|ref|NP_001141112.1|	uncharacterized protein LOC100273196 [Zea mays]	1	GO:0016020;GO:0048046;GO:0006096;GO:0006020;GO:0006013;GO:0031977;GO:0005739;GO:0009941;GO:0010287;GO:0004332;GO:0006000;GO:0006094;GO:0009737;GO:0015976;GO:0046686;GO:0006098;GO:0022626	_	_	_	_	_	_	_	_
comp10231_c0_seq1	5	1	0.27	0.08	noTest	noTest	noTest	noTest	noTest	noTest	noTest	no	NOTEST	508	_	_	_	_	_	_	_	_	_	_	_	_	_
comp1023254_c0_seq1	3	0	0.18	0	noTest	noTest	noTest	noTest	noTest	noTest	noTest	no	NOTEST	457	_	_	_	_	_	_	_	_	_	_	_	_	_
comp1023298_c0_seq1	1	0	0.07	0	noTest	noTest	noTest	noTest	noTest	noTest	noTest	no	NOTEST	126	2-382(+)	_	_	_	_	_	_	_	_	_	_	None	_
comp1023382_c0_seq1	2	2	0.15	0.24	noTest	noTest	noTest	noTest	noTest	noTest	noTest	no	NOTEST	364	_	_	_	_	_	_	_	_	_	_	_	_	_
comp1023545_c0_seq1	8	0	0.45	0	noTest	noTest	noTest	noTest	noTest	noTest	noTest	no	NOTEST	489	_	_	_	_	_	_	_	_	_	_	_	_	_
comp1023585_c0_seq1	10	0	0.41	0	0.0347826	0.150204	-4.89993	down	4.89993	up	-2.9041	no	OK	66	19-216(-)	_	_	_	_	_	_	_	_	_	_	None	_
comp1023607_c0_seq1	2	1	0.13	0.1	noTest	noTest	noTest	noTest	noTest	noTest	noTest	no	NOTEST	415	_	gi|195445710|ref|XP_002070450.1|	GK11025 [Drosophila willistoni]	0.61	GO:0005515;GO:0042734;GO:0008104;GO:0007411;GO:0043195	_	_	_	_	_	_	_	_
comp1023787_c0_seq1	5	1	0.29	0.09	noTest	noTest	noTest	noTest	noTest	noTest	noTest	no	NOTEST	475	_	_	_	_	_	_	_	_	_	_	_	_	_
comp10237_c0_seq1	18	4	0.5	0.17	0.394643	0.696729	-0.967789	down	0.967789	up	-1.72779	no	OK	940	_	gi|307177243|gb|EFN66430.1|	PiggyBac transposable element-derived protein 4 [Camponotus floridanus]	0.54	_	_	_	_	_	_	_	_	_
comp1023824_c0_seq1	2	3	0.13	0.29	noTest	noTest	noTest	noTest	noTest	noTest	noTest	no	NOTEST	436	_	_	_	_	_	_	_	_	_	_	_	_	_
comp1023918_c0_seq1	2	0	0.12	0	noTest	noTest	noTest	noTest	noTest	noTest	noTest	no	NOTEST	457	_	_	_	_	_	_	_	_	_	_	_	_	_
comp1024146_c0_seq1	0	0	0	0	noTest	noTest	noTest	noTest	noTest	noTest	noTest	no	NOTEST	536	_	gi|512879166|ref|XP_004919481.1|	PREDICTED: putative nuclease HARBI1-like [Xenopus (Silurana) tropicalis]	0.76	_	_	_	_	_	_	_	_	_
comp1024157_c0_seq1	2	0	0.14	0	noTest	noTest	noTest	noTest	noTest	noTest	noTest	no	NOTEST	128	3-386(-)	_	_	_	_	_	_	_	_	_	_	None	_
comp10241_c0_seq1	2	1	0.15	0.12	noTest	noTest	noTest	noTest	noTest	noTest	noTest	no	NOTEST	371	_	_	_	_	_	_	_	_	_	_	_	_	_
comp1024632_c0_seq1	4	0	0.3	0	noTest	noTest	noTest	noTest	noTest	noTest	noTest	no	NOTEST	122	1-369(+)	gi|328722582|ref|XP_001944666.2|	PREDICTED: f-box only protein 32-like [Acyrthosiphon pisum]	0.69	_	_	_	_	_	_	_	K10305	FBXO25_32
comp1024707_c0_seq1	2	4	0.09	0.27	noTest	noTest	noTest	noTest	noTest	noTest	noTest	no	NOTEST	201	3-608(+)	gi|162462783|ref|NP_001104822.1|	alpha-esterase 45 [Bombyx mori]	0.61	_	_	_	_	_	_	_	K01063	JHE
comp1024788_c0_seq1	0	0	0	0	noTest	noTest	noTest	noTest	noTest	noTest	noTest	no	NOTEST	94	1-282(+)	_	_	_	_	_	_	_	_	_	_	None	_
comp1024892_c0_seq1	3	0	0.22	0	noTest	noTest	noTest	noTest	noTest	noTest	noTest	no	NOTEST	51	226-378(-)	_	_	_	_	_	_	_	_	_	_	None	_
comp1025023_c0_seq1	2	1	0.13	0.1	noTest	noTest	noTest	noTest	noTest	noTest	noTest	no	NOTEST	412	_	_	_	_	_	_	_	_	_	_	_	_	_
comp1025197_c0_seq1	0	3	0	0.26	noTest	noTest	noTest	noTest	noTest	noTest	noTest	no	NOTEST	158	2-478(+)	_	_	_	_	_	_	_	_	_	_	None	_
comp1025252_c0_seq1	4	0	0.25	0	noTest	noTest	noTest	noTest	noTest	noTest	noTest	no	NOTEST	437	_	_	_	_	_	_	_	_	_	_	_	_	_
comp1025257_c0_seq1	7	2	0.35	0.16	noTest	noTest	noTest	noTest	noTest	noTest	noTest	no	NOTEST	535	_	_	_	_	_	_	_	_	_	_	_	_	_
comp1025271_c0_seq1	4	0	0.27	0	noTest	noTest	noTest	noTest	noTest	noTest	noTest	no	NOTEST	61	176-358(-)	_	_	_	_	_	_	_	_	_	_	None	_
comp1025320_c0_seq1	3	2	0.2	0.2	noTest	noTest	noTest	noTest	noTest	noTest	noTest	no	NOTEST	422	_	_	_	_	_	_	_	_	_	_	_	_	_
comp1025480_c0_seq1	3	0	0.19	0	noTest	noTest	noTest	noTest	noTest	noTest	noTest	no	NOTEST	429	_	_	_	_	_	_	_	_	_	_	_	_	_
comp1025497_c0_seq1	6	1	0.42	0.11	noTest	noTest	noTest	noTest	noTest	noTest	noTest	no	NOTEST	400	_	gi|270001186|gb|EEZ97633.1|	hypothetical protein TcasGA2_TC016081 [Tribolium castaneum]	0.89	GO:0055085;GO:0050829;GO:0005524;GO:0017111;GO:0016021;GO:0022857	7739.JGI232074	hypothetical protein	0.7969	COG5069	KOG0518;KOG0035;KOG0517	_	_	_
comp10254_c0_seq1	9	0	0.61	0	noTest	noTest	noTest	noTest	noTest	noTest	noTest	no	NOTEST	408	_	_	_	_	_	_	_	_	_	_	_	_	_
comp1025507_c0_seq1	1	0	0.08	0	noTest	noTest	noTest	noTest	noTest	noTest	noTest	no	NOTEST	354	_	_	_	_	_	_	_	_	_	_	_	_	_
comp1025814_c0_seq1	1	1	0.08	0.12	noTest	noTest	noTest	noTest	noTest	noTest	noTest	no	NOTEST	370	_	_	_	_	_	_	_	_	_	_	_	_	_
comp1025852_c0_seq1	2	2	0.13	0.2	noTest	noTest	noTest	noTest	noTest	noTest	noTest	no	NOTEST	422	_	_	_	_	_	_	_	_	_	_	_	_	_
comp1025917_c0_seq1	1	0	0.08	0	noTest	noTest	noTest	noTest	noTest	noTest	noTest	no	NOTEST	371	_	_	_	_	_	_	_	_	_	_	_	_	_
comp1025921_c0_seq1	3	0	0.18	0	noTest	noTest	noTest	noTest	noTest	noTest	noTest	no	NOTEST	450	_	_	_	_	_	_	_	_	_	_	_	_	_
comp1025961_c0_seq1	2	2	0.13	0.21	noTest	noTest	noTest	noTest	noTest	noTest	noTest	no	NOTEST	413	_	_	_	_	_	_	_	_	_	_	_	_	_
comp1025980_c0_seq1	3	0	0.2	0	noTest	noTest	noTest	noTest	noTest	noTest	noTest	no	NOTEST	409	_	_	_	_	_	_	_	_	_	_	_	_	_
comp10259_c0_seq1	5	2	0.24	0.15	noTest	noTest	noTest	noTest	noTest	noTest	noTest	no	NOTEST	147	1-441(-)	_	_	_	_	_	_	_	_	_	_	None	_
comp10264_c0_seq1	8	2	0.26	0.1	0.769726	0.962025	-0.779193	down	0.779193	up	-2.82775	no	OK	180	2-541(-)	_	_	_	_	_	_	_	_	_	_	None	_
comp1026741_c0_seq1	5	1	0.36	0.11	noTest	noTest	noTest	noTest	noTest	noTest	noTest	no	NOTEST	382	_	_	_	_	_	_	_	_	_	_	_	_	_
comp1026758_c0_seq1	2	1	0.11	0.09	noTest	noTest	noTest	noTest	noTest	noTest	noTest	no	NOTEST	477	_	_	_	_	_	_	_	_	_	_	_	_	_
comp1026787_c0_seq1	1	3	0.07	0.33	noTest	noTest	noTest	noTest	noTest	noTest	noTest	no	NOTEST	385	_	_	_	_	_	_	_	_	_	_	_	_	_
comp1026894_c0_seq1	3	0	0.21	0	noTest	noTest	noTest	noTest	noTest	noTest	noTest	no	NOTEST	398	_	_	_	_	_	_	_	_	_	_	_	_	_
comp1026941_c0_seq1	5	0	0.28	0	noTest	noTest	noTest	noTest	noTest	noTest	noTest	no	NOTEST	486	_	_	_	_	_	_	_	_	_	_	_	_	_
comp1026973_c0_seq1	1	3	0.07	0.32	noTest	noTest	noTest	noTest	noTest	noTest	noTest	no	NOTEST	75	133-357(+)	_	_	_	_	_	_	_	_	_	_	None	_
comp1026991_c0_seq1	2	4	0.15	0.47	noTest	noTest	noTest	noTest	noTest	noTest	noTest	no	NOTEST	121	2-367(+)	_	_	_	_	_	_	_	_	_	_	None	_
comp1027104_c0_seq1	4	2	0.24	0.18	noTest	noTest	noTest	noTest	noTest	noTest	noTest	no	NOTEST	152	1-456(-)	gi|270016311|gb|EFA12757.1|	hypothetical protein TcasGA2_TC010284 [Tribolium castaneum]	0.68	_	_	_	_	_	_	_	None	_
comp1027159_c0_seq1	1	0	0.07	0	noTest	noTest	noTest	noTest	noTest	noTest	noTest	no	NOTEST	421	_	_	_	_	_	_	_	_	_	_	_	_	_
comp10271_c0_seq1	2	3	0.16	0.37	noTest	noTest	noTest	noTest	noTest	noTest	noTest	no	NOTEST	353	_	_	_	_	_	_	_	_	_	_	_	_	_
comp1027357_c0_seq1	0	7	0	0.54	noTest	noTest	noTest	noTest	noTest	noTest	noTest	no	NOTEST	535	_	gi|443696220|gb|ELT96981.1|	hypothetical protein CAPTEDRAFT_217178 [Capitella teleta]	0.55	_	_	_	_	_	_	_	_	_
comp1027594_c0_seq1	0	2	0	0.22	noTest	noTest	noTest	noTest	noTest	noTest	noTest	no	NOTEST	127	1-384(+)	gi|195113647|ref|XP_002001379.1|	GI22008 [Drosophila mojavensis]	0.73	_	_	_	_	_	_	_	None	_
comp1027738_c0_seq1	0	2	0	0.13	noTest	noTest	noTest	noTest	noTest	noTest	noTest	no	NOTEST	210	3-632(-)	gi|321475219|gb|EFX86182.1|	hypothetical protein DAPPUDRAFT_308482 [Daphnia pulex]	0.81	GO:0006546;GO:0004047;GO:0006566;GO:0055114;GO:0005737;GO:0006563;GO:0016491	6945.ISCW010313-PA	sarcosine dehydrogenase, putative	0.8112	COG0665	KOG2844	_	K00314	E1.5.99.1
comp1027781_c0_seq1	2	1	0.16	0.12	noTest	noTest	noTest	noTest	noTest	noTest	noTest	no	NOTEST	118	2-358(+)	_	_	_	_	_	_	_	_	_	_	None	_
comp1027813_c0_seq1	3	0	0.16	0	noTest	noTest	noTest	noTest	noTest	noTest	noTest	no	NOTEST	505	_	gi|206724858|dbj|BAG71703.1|	NADH dehydrogenase subunit 1 [Andrias davidianus]	0.96	GO:0006120;GO:0006744;GO:0016021;GO:0005739;GO:0015992;GO:0006814;GO:0008137	9615.ENSCAFP00000030309	NADH-ubiquinone oxidoreductase chain 1 (EC 1.6.5.3)(NADH dehydrogenase subunit 1); Core subu [...]	0.8176	COG1005	KOG4770	_	_	_
comp1027838_c0_seq1	4	1	0.22	0.08	noTest	noTest	noTest	noTest	noTest	noTest	noTest	no	NOTEST	498	_	_	_	_	_	_	_	_	_	_	_	_	_
comp10278_c0_seq1	0	7	0	0.67	noTest	noTest	noTest	noTest	noTest	noTest	noTest	no	NOTEST	444	_	_	_	_	_	_	_	_	_	_	_	_	_
comp1028032_c0_seq1	2	1	0.15	0.12	noTest	noTest	noTest	noTest	noTest	noTest	noTest	no	NOTEST	123	1-372(+)	_	_	_	_	_	_	_	_	_	_	None	_
comp10280_c0_seq1	0	1	0	0.07	noTest	noTest	noTest	noTest	noTest	noTest	noTest	no	NOTEST	566	_	_	_	_	_	_	_	_	_	_	_	_	_
comp10281_c0_seq1	6	1	0.4	0.1	noTest	noTest	noTest	noTest	noTest	noTest	noTest	no	NOTEST	412	_	_	_	_	_	_	_	_	_	_	_	_	_
comp1028284_c0_seq1	2	0	0.12	0	noTest	noTest	noTest	noTest	noTest	noTest	noTest	no	NOTEST	442	_	_	_	_	_	_	_	_	_	_	_	_	_
comp1028288_c0_seq1	0	0	0	0	noTest	noTest	noTest	noTest	noTest	noTest	noTest	no	NOTEST	116	3-353(+)	gi|241742044|ref|XP_002414156.1|	conserved hypothetical protein [Ixodes scapularis]	0.91	_	_	_	_	_	_	_	None	_
comp1028450_c0_seq1	3	2	0.17	0.18	noTest	noTest	noTest	noTest	noTest	noTest	noTest	no	NOTEST	469	_	_	_	_	_	_	_	_	_	_	_	_	_
comp1028560_c0_seq1	2	1	0.16	0.12	noTest	noTest	noTest	noTest	noTest	noTest	noTest	no	NOTEST	67	156-359(+)	_	_	_	_	_	_	_	_	_	_	None	_
comp1028622_c0_seq1	2	0	0.15	0	noTest	noTest	noTest	noTest	noTest	noTest	noTest	no	NOTEST	362	_	_	_	_	_	_	_	_	_	_	_	_	_
comp1028693_c0_seq1	2	2	0.11	0.17	noTest	noTest	noTest	noTest	noTest	noTest	noTest	no	NOTEST	129	103-489(-)	_	_	_	_	_	_	_	_	_	_	None	_
comp10287_c0_seq1	4	3	0.26	0.3	noTest	noTest	noTest	noTest	noTest	noTest	noTest	no	NOTEST	428	_	_	_	_	_	_	_	_	_	_	_	_	_
comp10289_c0_seq1	4.94	1	0.2	0.06	noTest	noTest	noTest	noTest	noTest	noTest	noTest	no	NOTEST	655	_	_	_	_	_	_	_	_	_	_	_	_	_
comp1029210_c0_seq1	4	0	0.28	0	noTest	noTest	noTest	noTest	noTest	noTest	noTest	no	NOTEST	399	_	_	_	_	_	_	_	_	_	_	_	_	_
comp1029241_c0_seq1	4	0	0.32	0	noTest	noTest	noTest	noTest	noTest	noTest	noTest	no	NOTEST	58	1-174(+)	_	_	_	_	_	_	_	_	_	_	None	_
comp1029260_c0_seq1	4	1	0.25	0.1	noTest	noTest	noTest	noTest	noTest	noTest	noTest	no	NOTEST	432	_	_	_	_	_	_	_	_	_	_	_	_	_
comp1029459_c0_seq1	1	1	0.07	0.11	noTest	noTest	noTest	noTest	noTest	noTest	noTest	no	NOTEST	400	_	gi|242005981|ref|XP_002423838.1|	conserved hypothetical protein [Pediculus humanus corporis]	0.54	_	_	_	_	_	_	_	_	_
comp1029523_c0_seq1	3	0	0.24	0	noTest	noTest	noTest	noTest	noTest	noTest	noTest	no	NOTEST	119	1-357(-)	gi|148233906|ref|NP_001079215.1|	T-cell leukemia homeobox 3 [Xenopus laevis]	0.64	GO:0003677	_	_	_	_	_	_	K15607	TLX3, HOX11L2
comp1029546_c0_seq1	1	1	0.07	0.1	noTest	noTest	noTest	noTest	noTest	noTest	noTest	no	NOTEST	421	_	_	_	_	_	_	_	_	_	_	_	_	_
comp1029649_c0_seq1	6	3	0.27	0.21	noTest	noTest	noTest	noTest	noTest	noTest	noTest	no	NOTEST	591	_	_	_	_	_	_	_	_	_	_	_	_	_
comp1029714_c0_seq1	4	1	0.29	0.11	noTest	noTest	noTest	noTest	noTest	noTest	noTest	no	NOTEST	382	_	_	_	_	_	_	_	_	_	_	_	_	_
comp1029741_c0_seq1	0	0	0	0	noTest	noTest	noTest	noTest	noTest	noTest	noTest	no	NOTEST	99	153-452(+)	_	_	_	_	_	_	_	_	_	_	None	_
comp1029760_c0_seq1	3	0	0.21	0	noTest	noTest	noTest	noTest	noTest	noTest	noTest	no	NOTEST	134	1-402(-)	_	_	_	_	_	_	_	_	_	_	None	_
comp1029769_c0_seq1	4	1	0.3	0.12	noTest	noTest	noTest	noTest	noTest	noTest	noTest	no	NOTEST	372	_	_	_	_	_	_	_	_	_	_	_	_	_
comp1029890_c0_seq1	1	0	0.08	0	noTest	noTest	noTest	noTest	noTest	noTest	noTest	no	NOTEST	356	_	_	_	_	_	_	_	_	_	_	_	_	_
comp10298_c0_seq1	11	0	0.49	0	0.0219002	0.107599	-5.03303	down	5.03303	up	-2.77468	no	OK	202	1-606(-)	gi|507973299|ref|XP_004691352.1|	PREDICTED: SKI/DACH domain-containing protein 1 isoform X2 [Condylura cristata]	0.65	_	_	_	_	_	_	_	None	_
comp1029939_c0_seq1	3	1	0.2	0.1	noTest	noTest	noTest	noTest	noTest	noTest	noTest	no	NOTEST	87	153-413(-)	_	_	_	_	_	_	_	_	_	_	None	_
comp1030059_c0_seq1	3	0	0.2	0	noTest	noTest	noTest	noTest	noTest	noTest	noTest	no	NOTEST	135	3-410(+)	_	_	_	_	_	_	_	_	_	_	None	_
comp1030259_c0_seq1	2	1	0.16	0.12	noTest	noTest	noTest	noTest	noTest	noTest	noTest	no	NOTEST	354	_	_	_	_	_	_	_	_	_	_	_	_	_
comp1030292_c0_seq1	1	0	0.06	0	noTest	noTest	noTest	noTest	noTest	noTest	noTest	no	NOTEST	465	_	_	_	_	_	_	_	_	_	_	_	_	_
comp1030296_c0_seq1	1	1	0.07	0.11	noTest	noTest	noTest	noTest	noTest	noTest	noTest	no	NOTEST	132	3-398(-)	_	_	_	_	_	_	_	_	_	_	None	_
comp1030707_c0_seq1	4	0	0.25	0	noTest	noTest	noTest	noTest	noTest	noTest	noTest	no	NOTEST	439	_	_	_	_	_	_	_	_	_	_	_	_	_
comp1031132_c0_seq1	0	0	0	0	noTest	noTest	noTest	noTest	noTest	noTest	noTest	no	NOTEST	184	3-557(+)	gi|340709029|ref|XP_003393118.1|	PREDICTED: LOW QUALITY PROTEIN: chondroitin sulfate proteoglycan 4-like [Bombus terrestris]	0.53	_	_	_	_	_	_	_	None	_
comp1031256_c0_seq1	1	2	0.07	0.23	noTest	noTest	noTest	noTest	noTest	noTest	noTest	no	NOTEST	124	2-376(+)	_	_	_	_	_	_	_	_	_	_	None	_
comp1031324_c0_seq1	3	2	0.18	0.19	noTest	noTest	noTest	noTest	noTest	noTest	noTest	no	NOTEST	453	_	_	_	_	_	_	_	_	_	_	_	_	_
comp1031350_c0_seq1	5	3	0.27	0.25	noTest	noTest	noTest	noTest	noTest	noTest	noTest	no	NOTEST	102	201-506(-)	_	_	_	_	_	_	_	_	_	_	None	_
comp1031369_c0_seq1	2	2	0.11	0.18	noTest	noTest	noTest	noTest	noTest	noTest	noTest	no	NOTEST	477	_	_	_	_	_	_	_	_	_	_	_	_	_
comp1031400_c0_seq1	2	2	0.14	0.22	noTest	noTest	noTest	noTest	noTest	noTest	noTest	no	NOTEST	385	_	_	_	_	_	_	_	_	_	_	_	_	_
comp1031625_c0_seq1	2	1	0.1	0.08	noTest	noTest	noTest	noTest	noTest	noTest	noTest	no	NOTEST	536	_	_	_	_	_	_	_	_	_	_	_	_	_
comp1031653_c0_seq1	3	2	0.21	0.22	noTest	noTest	noTest	noTest	noTest	noTest	noTest	no	NOTEST	128	3-389(+)	gi|338720722|ref|XP_001493861.3|	PREDICTED: beta-1,3-galactosyltransferase 5-like [Equus caballus]	0.54	_	_	_	_	_	_	_	K03877	B3GALT5
comp103170_c0_seq1	64	46	1.12	1.23	0.335217	0.651032	0.695915	up	-0.695915	down	0.79012	no	OK	454	3-1364(+)	gi|405977231|gb|EKC41690.1|	Multifunctional protein ADE2 [Crassostrea gigas]	0.79	GO:0016829;GO:0006164;GO:0016874	7425.XP_001607772	similar to phosphoribosylaminoimidazole carboxylase	0.7922	COG0041;COG0152	KOG2835	_	K01587	PAICS
comp1031728_c0_seq1	2	0	0.15	0	noTest	noTest	noTest	noTest	noTest	noTest	noTest	no	NOTEST	122	2-370(+)	_	_	_	_	_	_	_	_	_	_	None	_
comp1031_c0_seq1	7	5	0.2	0.21	0.822492	0.982884	0.66381	up	-0.66381	down	-2.47432	no	OK	939	_	_	_	_	_	_	_	_	_	_	_	_	_
comp1032054_c0_seq1	1	4	0.07	0.44	noTest	noTest	noTest	noTest	noTest	noTest	noTest	no	NOTEST	392	_	_	_	_	_	_	_	_	_	_	_	_	_
comp1032157_c0_seq1	1	0	0.08	0	noTest	noTest	noTest	noTest	noTest	noTest	noTest	no	NOTEST	362	_	_	_	_	_	_	_	_	_	_	_	_	_
comp10322_c0_seq1	3	3	0.18	0.27	noTest	noTest	noTest	noTest	noTest	noTest	noTest	no	NOTEST	466	_	_	_	_	_	_	_	_	_	_	_	_	_
comp1032304_c0_seq1	4	2	0.26	0.2	noTest	noTest	noTest	noTest	noTest	noTest	noTest	no	NOTEST	108	3-326(+)	_	_	_	_	_	_	_	_	_	_	None	_
comp1032375_c0_seq1	2	0	0.08	0	noTest	noTest	noTest	noTest	noTest	noTest	noTest	no	NOTEST	211	2-637(+)	_	_	_	_	_	_	_	_	_	_	None	_
comp103248_c0_seq1	37	43	2.88	5.17	0.0649395	0.240429	1.38384	up	-1.38384	down	0.436908	no	OK	359	_	_	_	_	_	_	_	_	_	_	_	_	_
comp10324_c0_seq1	5	2	0.38	0.24	noTest	noTest	noTest	noTest	noTest	noTest	noTest	no	NOTEST	363	_	_	_	_	_	_	_	_	_	_	_	_	_
comp10326_c0_seq1	5	5	0.35	0.54	0.442579	0.734291	1.12227	up	-1.12227	down	-2.70995	no	OK	394	_	_	_	_	_	_	_	_	_	_	_	_	_
comp1032742_c0_seq1	0	2	0	0.21	noTest	noTest	noTest	noTest	noTest	noTest	noTest	no	NOTEST	403	_	_	_	_	_	_	_	_	_	_	_	_	_
comp1032764_c0_seq1	5	0	0.32	0	noTest	noTest	noTest	noTest	noTest	noTest	noTest	no	NOTEST	436	_	_	_	_	_	_	_	_	_	_	_	_	_
comp1032788_c0_seq1	0	0	0	0	noTest	noTest	noTest	noTest	noTest	noTest	noTest	no	NOTEST	556	_	_	_	_	_	_	_	_	_	_	_	_	_
comp1033105_c0_seq1	1	0	0.08	0	noTest	noTest	noTest	noTest	noTest	noTest	noTest	no	NOTEST	363	_	_	_	_	_	_	_	_	_	_	_	_	_
comp1033442_c0_seq1	0	0	0	0	noTest	noTest	noTest	noTest	noTest	noTest	noTest	no	NOTEST	479	_	_	_	_	_	_	_	_	_	_	_	_	_
comp1033501_c0_seq1	1	6	0.06	0.58	noTest	noTest	noTest	noTest	noTest	noTest	noTest	no	NOTEST	435	_	_	_	_	_	_	_	_	_	_	_	_	_
comp1033541_c0_seq1	5	0	0.3	0	noTest	noTest	noTest	noTest	noTest	noTest	noTest	no	NOTEST	463	_	_	_	_	_	_	_	_	_	_	_	_	_
comp1033639_c0_seq1	2	1	0.12	0.09	noTest	noTest	noTest	noTest	noTest	noTest	noTest	no	NOTEST	450	_	_	_	_	_	_	_	_	_	_	_	_	_
comp1033665_c0_seq1	2	4	0.14	0.43	noTest	noTest	noTest	noTest	noTest	noTest	noTest	no	NOTEST	59	222-398(-)	_	_	_	_	_	_	_	_	_	_	None	_
comp10336_c0_seq1	14	2	0.35	0.08	0.189984	0.477544	-1.56065	down	1.56065	up	-2.20395	no	OK	345	2-1039(+)	gi|15425681|dbj|BAB64297.1|	I-connectin [Procambarus clarkii]	0.84	_	_	_	_	_	_	_	None	_
comp1033770_c0_seq1	0	1	0	0.1	noTest	noTest	noTest	noTest	noTest	noTest	noTest	no	NOTEST	425	_	_	_	_	_	_	_	_	_	_	_	_	_
comp1033814_c0_seq1	5	2	0.34	0.21	noTest	noTest	noTest	noTest	noTest	noTest	noTest	no	NOTEST	405	_	gi|328719176|ref|XP_003246687.1|	PREDICTED: adenosine receptor A2a-like [Acyrthosiphon pisum]	0.64	GO:0007186;GO:0016021;GO:0004930	7176.CPIJ016092-PA	adenosine A2 receptor	0.7975	_	KOG3656	_	_	_
comp1033958_c0_seq1	3	0	0.21	0	noTest	noTest	noTest	noTest	noTest	noTest	noTest	no	NOTEST	396	_	_	_	_	_	_	_	_	_	_	_	_	_
comp1034083_c0_seq1	2	0	0.16	0	noTest	noTest	noTest	noTest	noTest	noTest	noTest	no	NOTEST	352	_	_	_	_	_	_	_	_	_	_	_	_	_
comp1034219_c0_seq1	4	0	0.3	0	noTest	noTest	noTest	noTest	noTest	noTest	noTest	no	NOTEST	369	_	gi|91077116|ref|XP_970572.1|	PREDICTED: similar to corticotropin releasing hormone binding protein [Tribolium castaneum]	0.66	_	_	_	_	_	_	_	_	_
comp1034245_c0_seq1	1	1	0.07	0.11	noTest	noTest	noTest	noTest	noTest	noTest	noTest	no	NOTEST	85	135-389(-)	_	_	_	_	_	_	_	_	_	_	None	_
comp10347_c0_seq1	14	9	0.31	0.3	0.662736	0.903493	0.527022	up	-0.527022	down	-1.5299	no	OK	92	3-278(-)	_	_	_	_	_	_	_	_	_	_	None	_
comp1034851_c0_seq1	1	2	0.08	0.24	noTest	noTest	noTest	noTest	noTest	noTest	noTest	no	NOTEST	361	_	_	_	_	_	_	_	_	_	_	_	_	_
comp1034_c0_seq1	4	0	0.28	0	noTest	noTest	noTest	noTest	noTest	noTest	noTest	no	NOTEST	129	3-392(+)	_	_	_	_	_	_	_	_	_	_	None	_
comp10350_c0_seq1	0	2	0	0.24	noTest	noTest	noTest	noTest	noTest	noTest	noTest	no	NOTEST	365	_	_	_	_	_	_	_	_	_	_	_	_	_
comp1035219_c0_seq1	2	2	0.15	0.23	noTest	noTest	noTest	noTest	noTest	noTest	noTest	no	NOTEST	372	_	_	_	_	_	_	_	_	_	_	_	_	_
comp1035340_c0_seq1	1	0	0.08	0	noTest	noTest	noTest	noTest	noTest	noTest	noTest	no	NOTEST	355	_	_	_	_	_	_	_	_	_	_	_	_	_
comp1035418_c0_seq1	2	4	0.12	0.37	noTest	noTest	noTest	noTest	noTest	noTest	noTest	no	NOTEST	150	2-454(+)	gi|270013391|gb|EFA09839.1|	hypothetical protein TcasGA2_TC011986 [Tribolium castaneum]	0.67	GO:0042023;GO:0001077;GO:0019730;GO:0040005;GO:0060537;GO:0000122;GO:0043565;GO:0035206;GO:0008630;GO:0031523;GO:0007475;GO:0008362;GO:0046331;GO:0008069;GO:0045850;GO:0048813;GO:0035189;GO:0007424;GO:0045944;GO:0000082;GO:0051726;GO:0008134	_	_	_	_	_	_	None	_
comp1035456_c0_seq1	2	2	0.15	0.23	noTest	noTest	noTest	noTest	noTest	noTest	noTest	no	NOTEST	374	_	_	_	_	_	_	_	_	_	_	_	_	_
comp1035560_c0_seq1	4	2	0.24	0.19	noTest	noTest	noTest	noTest	noTest	noTest	noTest	no	NOTEST	150	1-453(+)	gi|312379926|gb|EFR26065.1|	hypothetical protein AND_08103 [Anopheles darlingi]	0.72	_	_	_	_	_	_	_	None	_
comp1035575_c0_seq1	4	1	0.31	0.12	noTest	noTest	noTest	noTest	noTest	noTest	noTest	no	NOTEST	120	1-360(-)	_	_	_	_	_	_	_	_	_	_	None	_
comp1035958_c0_seq1	7	0	0.34	0	noTest	noTest	noTest	noTest	noTest	noTest	noTest	no	NOTEST	145	2-436(-)	gi|328775940|ref|XP_396192.4|	PREDICTED: roundabout homolog 2 [Apis mellifera]	0.67	_	_	_	_	_	_	_	None	_
comp1036001_c0_seq1	3	1	0.23	0.12	noTest	noTest	noTest	noTest	noTest	noTest	noTest	no	NOTEST	366	_	_	_	_	_	_	_	_	_	_	_	_	_
comp1036101_c0_seq1	2	0	0.14	0	noTest	noTest	noTest	noTest	noTest	noTest	noTest	no	NOTEST	398	_	_	_	_	_	_	_	_	_	_	_	_	_
comp103612_c0_seq1	44	35	2.92	3.57	0.27538	0.587754	0.840184	up	-0.840184	down	0.329511	no	OK	416	_	_	_	_	_	_	_	_	_	_	_	_	_
comp10361_c0_seq1	2	1	0.15	0.12	noTest	noTest	noTest	noTest	noTest	noTest	noTest	no	NOTEST	122	1-366(-)	_	_	_	_	_	_	_	_	_	_	None	_
comp1036316_c0_seq1	3	2	0.19	0.19	noTest	noTest	noTest	noTest	noTest	noTest	noTest	no	NOTEST	439	_	_	_	_	_	_	_	_	_	_	_	_	_
comp1036378_c0_seq1	1	1	0.07	0.11	noTest	noTest	noTest	noTest	noTest	noTest	noTest	no	NOTEST	134	1-402(-)	_	_	_	_	_	_	_	_	_	_	None	_
comp1036388_c0_seq1	4	0	0.31	0	noTest	noTest	noTest	noTest	noTest	noTest	noTest	no	NOTEST	358	_	_	_	_	_	_	_	_	_	_	_	_	_
comp1036440_c0_seq1	2	0	0.15	0	noTest	noTest	noTest	noTest	noTest	noTest	noTest	no	NOTEST	369	_	_	_	_	_	_	_	_	_	_	_	_	_
comp1036537_c0_seq1	0	1	0	0.09	noTest	noTest	noTest	noTest	noTest	noTest	noTest	no	NOTEST	163	3-491(-)	gi|405977687|gb|EKC42123.1|	hypothetical protein CGI_10024622 [Crassostrea gigas]	0.79	GO:0016020;GO:0007186;GO:0007377;GO:0004888;GO:0002805	_	_	_	_	_	_	None	_
comp1036634_c0_seq1	3	2	0.18	0.19	noTest	noTest	noTest	noTest	noTest	noTest	noTest	no	NOTEST	150	1-453(+)	gi|134148768|gb|AAZ80093.4|	calcium-activated potassium channel [Cancer borealis]	0.99	GO:0006813;GO:0005249;GO:0000166;GO:0060072;GO:0008076	_	_	_	_	_	_	K04936	KCNMA1
comp1036710_c0_seq1	2	1	0.15	0.12	noTest	noTest	noTest	noTest	noTest	noTest	noTest	no	NOTEST	365	_	gi|195134518|ref|XP_002011684.1|	GI10959 [Drosophila mojavensis]	0.74	GO:0016020	_	_	_	_	_	_	_	_
comp1036838_c0_seq1	4	0	0.26	0	noTest	noTest	noTest	noTest	noTest	noTest	noTest	no	NOTEST	417	_	_	_	_	_	_	_	_	_	_	_	_	_
comp1036861_c0_seq1	1	2	0.06	0.2	noTest	noTest	noTest	noTest	noTest	noTest	noTest	no	NOTEST	92	3-278(+)	_	_	_	_	_	_	_	_	_	_	None	_
comp1036888_c0_seq1	5	0	0.28	0	noTest	noTest	noTest	noTest	noTest	noTest	noTest	no	NOTEST	488	_	_	_	_	_	_	_	_	_	_	_	_	_
comp10368_c0_seq1	8	1	0.33	0.06	noTest	noTest	noTest	noTest	noTest	noTest	noTest	no	NOTEST	651	_	_	_	_	_	_	_	_	_	_	_	_	_
comp103699_c0_seq1	87	34	3.39	2.03	0.823077	0.983054	-0.17938	down	0.17938	up	0.782131	no	OK	684	_	_	_	_	_	_	_	_	_	_	_	_	_
comp1036_c0_seq1	3	3	0.18	0.28	noTest	noTest	noTest	noTest	noTest	noTest	noTest	no	NOTEST	85	196-450(-)	_	_	_	_	_	_	_	_	_	_	None	_
comp1037046_c0_seq1	0	0	0	0	noTest	noTest	noTest	noTest	noTest	noTest	noTest	no	NOTEST	388	_	_	_	_	_	_	_	_	_	_	_	_	_
comp1037128_c0_seq1	6	2	0.33	0.17	noTest	noTest	noTest	noTest	noTest	noTest	noTest	no	NOTEST	491	_	_	_	_	_	_	_	_	_	_	_	_	_
comp1037298_c0_seq1	2	2	0.12	0.19	noTest	noTest	noTest	noTest	noTest	noTest	noTest	no	NOTEST	442	_	_	_	_	_	_	_	_	_	_	_	_	_
comp1037358_c0_seq1	1	1	0.07	0.11	noTest	noTest	noTest	noTest	noTest	noTest	noTest	no	NOTEST	374	_	_	_	_	_	_	_	_	_	_	_	_	_
comp10375_c0_seq1	3	6	0.13	0.4	noTest	noTest	noTest	noTest	noTest	noTest	noTest	no	NOTEST	615	_	_	_	_	_	_	_	_	_	_	_	_	_
comp1037608_c0_seq1	4	0	0.27	0	noTest	noTest	noTest	noTest	noTest	noTest	noTest	no	NOTEST	404	_	gi|307180384|gb|EFN68410.1|	EH domain-binding protein 1 [Camponotus floridanus]	0.84	_	10116.ENSRNOP00000012131	EH domain binding protein 1	0.7982	_	KOG0035	_	_	_
comp1037771_c0_seq1	3	1	0.19	0.1	noTest	noTest	noTest	noTest	noTest	noTest	noTest	no	NOTEST	426	_	_	_	_	_	_	_	_	_	_	_	_	_
comp1037806_c0_seq1	0	4	0	0.49	noTest	noTest	noTest	noTest	noTest	noTest	noTest	no	NOTEST	97	62-352(-)	_	_	_	_	_	_	_	_	_	_	None	_
comp1037965_c0_seq1	0	4	0	0.48	noTest	noTest	noTest	noTest	noTest	noTest	noTest	no	NOTEST	119	2-361(+)	_	_	_	_	_	_	_	_	_	_	None	_
comp1038032_c0_seq1	6	0	0.34	0	noTest	noTest	noTest	noTest	noTest	noTest	noTest	no	NOTEST	483	_	_	_	_	_	_	_	_	_	_	_	_	_
comp1038454_c0_seq1	4	0	0.31	0	noTest	noTest	noTest	noTest	noTest	noTest	noTest	no	NOTEST	119	2-361(+)	gi|46396568|sp|Q63945.2|SET_RAT	RecName: Full=Protein SET; AltName: Full=Liver regeneration-related protein LRRGR00002; AltName: Full=Phosphatase 2A inhibitor I2PP2A; Short=I-2PP2A; AltName: Full=Tem	0.98	GO:0045892;GO:0042393;GO:0005783;GO:0004864;GO:0003677;GO:0005654;GO:0008601;GO:0006260;GO:0006334;GO:0043524;GO:0048471;GO:0035067;GO:0006337;GO:0006913;GO:0005829;GO:0043234;GO:0016071	9544.ENSMMUP00000011186	SET translocation Fragment	0.9832	_	KOG1508	_	K11290	SET, TAF1, I2PP2A
comp10386_c0_seq1	0	0	0	0	noTest	noTest	noTest	noTest	noTest	noTest	noTest	no	NOTEST	132	2-400(+)	_	_	_	_	_	_	_	_	_	_	None	_
comp1038712_c0_seq1	2	2	0.16	0.24	noTest	noTest	noTest	noTest	noTest	noTest	noTest	no	NOTEST	358	_	_	_	_	_	_	_	_	_	_	_	_	_
comp1038832_c0_seq1	3	0	0.22	0	noTest	noTest	noTest	noTest	noTest	noTest	noTest	no	NOTEST	129	1-387(-)	_	_	_	_	_	_	_	_	_	_	None	_
comp1038874_c0_seq1	2	1	0.12	0.09	noTest	noTest	noTest	noTest	noTest	noTest	noTest	no	NOTEST	462	_	_	_	_	_	_	_	_	_	_	_	_	_
comp10389_c0_seq1	1	8	0.06	0.75	noTest	noTest	noTest	noTest	noTest	noTest	noTest	no	NOTEST	149	2-451(+)	_	_	_	_	_	_	_	_	_	_	None	_
comp1039090_c0_seq1	4	1	0.31	0.12	noTest	noTest	noTest	noTest	noTest	noTest	noTest	no	NOTEST	360	_	_	_	_	_	_	_	_	_	_	_	_	_
comp1039202_c0_seq1	4	0	0.3	0	noTest	noTest	noTest	noTest	noTest	noTest	noTest	no	NOTEST	372	_	_	_	_	_	_	_	_	_	_	_	_	_
comp1039224_c0_seq1	4	1	0.27	0.1	noTest	noTest	noTest	noTest	noTest	noTest	noTest	no	NOTEST	414	_	_	_	_	_	_	_	_	_	_	_	_	_
comp1039367_c0_seq1	0	0	0	0	noTest	noTest	noTest	noTest	noTest	noTest	noTest	no	NOTEST	138	3-419(+)	_	_	_	_	_	_	_	_	_	_	None	_
comp10394_c0_seq1	1	2	0.06	0.18	noTest	noTest	noTest	noTest	noTest	noTest	noTest	no	NOTEST	472	_	_	_	_	_	_	_	_	_	_	_	_	_
comp1039530_c0_seq1	3	0	0.21	0	noTest	noTest	noTest	noTest	noTest	noTest	noTest	no	NOTEST	390	_	_	_	_	_	_	_	_	_	_	_	_	_
comp1039600_c0_seq1	3	0	0.24	0	noTest	noTest	noTest	noTest	noTest	noTest	noTest	no	NOTEST	118	3-359(+)	_	_	_	_	_	_	_	_	_	_	None	_
comp1039728_c0_seq1	6	2	0.32	0.16	noTest	noTest	noTest	noTest	noTest	noTest	noTest	no	NOTEST	506	_	_	_	_	_	_	_	_	_	_	_	_	_
comp1039783_c0_seq1	3	1	0.17	0.09	noTest	noTest	noTest	noTest	noTest	noTest	noTest	no	NOTEST	469	_	_	_	_	_	_	_	_	_	_	_	_	_
comp1039980_c0_seq1	2	1	0.14	0.11	noTest	noTest	noTest	noTest	noTest	noTest	noTest	no	NOTEST	385	_	_	_	_	_	_	_	_	_	_	_	_	_
comp1040186_c0_seq1	3	1	0.2	0.1	noTest	noTest	noTest	noTest	noTest	noTest	noTest	no	NOTEST	418	_	_	_	_	_	_	_	_	_	_	_	_	_
comp1040215_c0_seq1	6	3	0.25	0.19	noTest	noTest	noTest	noTest	noTest	noTest	noTest	no	NOTEST	52	356-511(+)	_	_	_	_	_	_	_	_	_	_	None	_
comp1040278_c0_seq1	4	0	0.32	0	noTest	noTest	noTest	noTest	noTest	noTest	noTest	no	NOTEST	117	3-353(-)	_	_	_	_	_	_	_	_	_	_	None	_
comp1040418_c0_seq1	0	10	0	0.52	0.00199604	0.018286	6.04809	up	-6.04809	down	-2.50604	yes	OK	262	2-790(+)	gi|255988561|gb|ACU51164.1|	vitellogenin [Pandalopsis japonica]	0.67	_	_	_	_	_	_	_	None	_
comp104041_c0_seq1	81	50	3.45	3.27	0.521876	0.80847	0.477607	up	-0.477607	down	1.00669	no	OK	629	_	_	_	_	_	_	_	_	_	_	_	_	_
comp1040921_c0_seq1	4	1	0.25	0.1	noTest	noTest	noTest	noTest	noTest	noTest	noTest	no	NOTEST	439	_	_	_	_	_	_	_	_	_	_	_	_	_
comp1040986_c0_seq1	0	2	0	0.21	noTest	noTest	noTest	noTest	noTest	noTest	noTest	no	NOTEST	405	_	_	_	_	_	_	_	_	_	_	_	_	_
comp1041012_c0_seq1	3	0	0.18	0	noTest	noTest	noTest	noTest	noTest	noTest	noTest	no	NOTEST	460	_	gi|38674620|gb|AAR26327.1|	TRPgamma cation channel [Periplaneta americana]	0.93	GO:0070588;GO:0016021;GO:0005262	_	_	_	_	_	_	_	_
comp1041041_c0_seq1	4	1	0.27	0.1	noTest	noTest	noTest	noTest	noTest	noTest	noTest	no	NOTEST	412	_	_	_	_	_	_	_	_	_	_	_	_	_
comp1041213_c0_seq1	3	2	0.2	0.21	noTest	noTest	noTest	noTest	noTest	noTest	noTest	no	NOTEST	405	_	_	_	_	_	_	_	_	_	_	_	_	_
comp104128_c0_seq1	123	125	4.51	7.03	0.0828632	0.285623	1.19632	up	-1.19632	down	2.06702	no	OK	725	_	_	_	_	_	_	_	_	_	_	_	_	_
comp10412_c0_seq1	5	1	0.21	0.06	noTest	noTest	noTest	noTest	noTest	noTest	noTest	no	NOTEST	211	1-636(+)	gi|260780799|ref|XP_002585527.1|	hypothetical protein BRAFLDRAFT_89257 [Branchiostoma floridae]	0.55	GO:0043167;GO:0016491	_	_	_	_	_	_	None	_
comp1041332_c0_seq1	0	0	0	0	noTest	noTest	noTest	noTest	noTest	noTest	noTest	no	NOTEST	117	2-355(+)	gi|321473270|gb|EFX84238.1|	hypothetical protein DAPPUDRAFT_315076 [Daphnia pulex]	0.7	_	_	_	_	_	_	_	None	_
comp1041471_c0_seq1	1	3	0.05	0.23	noTest	noTest	noTest	noTest	noTest	noTest	noTest	no	NOTEST	540	_	_	_	_	_	_	_	_	_	_	_	_	_
comp10414_c0_seq1	0	0	0	0	noTest	noTest	noTest	noTest	noTest	noTest	noTest	no	NOTEST	82	2-247(-)	_	_	_	_	_	_	_	_	_	_	None	_
comp1041563_c0_seq1	4	1	0.23	0.09	noTest	noTest	noTest	noTest	noTest	noTest	noTest	no	NOTEST	157	3-476(+)	gi|432939116|ref|XP_004082589.1|	PREDICTED: tigger transposable element-derived protein 1-like [Oryzias latipes]	0.64	_	_	_	_	_	_	_	None	_
comp1041597_c0_seq1	2	0	0.13	0	noTest	noTest	noTest	noTest	noTest	noTest	noTest	no	NOTEST	415	_	gi|227150086|gb|ACP19733.1|	clip domain serine protease [Eriocheir sinensis]	0.67	GO:0008233	_	_	_	_	_	_	_	_
comp1041719_c0_seq1	3	1	0.21	0.11	noTest	noTest	noTest	noTest	noTest	noTest	noTest	no	NOTEST	394	_	_	_	_	_	_	_	_	_	_	_	_	_
comp1041823_c0_seq1	2	1	0.15	0.12	noTest	noTest	noTest	noTest	noTest	noTest	noTest	no	NOTEST	370	_	_	_	_	_	_	_	_	_	_	_	_	_
comp1041929_c0_seq1	0	0	0	0	noTest	noTest	noTest	noTest	noTest	noTest	noTest	no	NOTEST	363	_	_	_	_	_	_	_	_	_	_	_	_	_
comp1042028_c0_seq1	1	3	0.06	0.29	noTest	noTest	noTest	noTest	noTest	noTest	noTest	no	NOTEST	442	_	_	_	_	_	_	_	_	_	_	_	_	_
comp1042125_c0_seq1	2	2	0.15	0.22	noTest	noTest	noTest	noTest	noTest	noTest	noTest	no	NOTEST	53	2-160(-)	_	_	_	_	_	_	_	_	_	_	None	_
comp1042260_c0_seq1	4	3	0.31	0.36	noTest	noTest	noTest	noTest	noTest	noTest	noTest	no	NOTEST	50	3-152(-)	_	_	_	_	_	_	_	_	_	_	None	_
comp1042334_c0_seq1	5	0	0.3	0	noTest	noTest	noTest	noTest	noTest	noTest	noTest	no	NOTEST	89	2-268(+)	_	_	_	_	_	_	_	_	_	_	None	_
comp1042464_c0_seq1	4	1	0.26	0.1	noTest	noTest	noTest	noTest	noTest	noTest	noTest	no	NOTEST	422	_	_	_	_	_	_	_	_	_	_	_	_	_
comp1042560_c0_seq1	2	3	0.12	0.28	noTest	noTest	noTest	noTest	noTest	noTest	noTest	no	NOTEST	109	3-329(-)	_	_	_	_	_	_	_	_	_	_	None	_
comp1042654_c0_seq1	4	0	0.17	0	noTest	noTest	noTest	noTest	noTest	noTest	noTest	no	NOTEST	213	2-643(+)	_	_	_	_	_	_	_	_	_	_	None	_
comp1042685_c0_seq1	4	2	0.21	0.16	noTest	noTest	noTest	noTest	noTest	noTest	noTest	no	NOTEST	524	_	_	_	_	_	_	_	_	_	_	_	_	_
comp1042699_c0_seq1	0	1	0	0.12	noTest	noTest	noTest	noTest	noTest	noTest	noTest	no	NOTEST	123	3-374(+)	_	_	_	_	_	_	_	_	_	_	None	_
comp1042758_c0_seq1	5	0	0.37	0	noTest	noTest	noTest	noTest	noTest	noTest	noTest	no	NOTEST	379	_	_	_	_	_	_	_	_	_	_	_	_	_
comp1042_c0_seq1	5	0	0.38	0	noTest	noTest	noTest	noTest	noTest	noTest	noTest	no	NOTEST	366	_	_	_	_	_	_	_	_	_	_	_	_	_
comp104314_c0_seq1	63	12	5.01	1.47	0.155983	0.431021	-1.20656	down	1.20656	up	-0.0296245	no	OK	117	2-355(+)	_	_	_	_	_	_	_	_	_	_	None	_
comp1043202_c0_seq1	5	4	0.2	0.25	noTest	noTest	noTest	noTest	noTest	noTest	noTest	no	NOTEST	667	_	_	_	_	_	_	_	_	_	_	_	_	_
comp1043246_c0_seq1	1	1	0.07	0.11	noTest	noTest	noTest	noTest	noTest	noTest	noTest	no	NOTEST	377	_	_	_	_	_	_	_	_	_	_	_	_	_
comp1043383_c0_seq1	0	1	0	0.12	noTest	noTest	noTest	noTest	noTest	noTest	noTest	no	NOTEST	355	_	_	_	_	_	_	_	_	_	_	_	_	_
comp10433_c0_seq1	4	2	0.29	0.22	noTest	noTest	noTest	noTest	noTest	noTest	noTest	no	NOTEST	81	144-386(-)	_	_	_	_	_	_	_	_	_	_	None	_
comp1043497_c0_seq1	2	2	0.16	0.25	noTest	noTest	noTest	noTest	noTest	noTest	noTest	no	NOTEST	351	_	_	_	_	_	_	_	_	_	_	_	_	_
comp104357_c0_seq1	26	0	1.65	0	0.00304285	0.024521	-6.24839	down	6.24839	up	-1.61882	yes	OK	433	_	_	_	_	_	_	_	_	_	_	_	_	_
comp1043638_c0_seq1	1	0	0.06	0	noTest	noTest	noTest	noTest	noTest	noTest	noTest	no	NOTEST	438	_	_	_	_	_	_	_	_	_	_	_	_	_
comp10437_c0_seq1	2	8	0.12	0.73	0.0279694	0.130251	2.97221	up	-2.97221	down	-2.58861	no	OK	462	_	_	_	_	_	_	_	_	_	_	_	_	_
comp1044354_c0_seq1	1	2	0.08	0.24	noTest	noTest	noTest	noTest	noTest	noTest	noTest	no	NOTEST	354	_	_	_	_	_	_	_	_	_	_	_	_	_
comp1044475_c0_seq1	4	0	0.31	0	noTest	noTest	noTest	noTest	noTest	noTest	noTest	no	NOTEST	363	_	_	_	_	_	_	_	_	_	_	_	_	_
comp1044646_c0_seq1	5	0	0.37	0	noTest	noTest	noTest	noTest	noTest	noTest	noTest	no	NOTEST	378	_	_	_	_	_	_	_	_	_	_	_	_	_
comp1044666_c0_seq1	4	0	0.23	0	noTest	noTest	noTest	noTest	noTest	noTest	noTest	no	NOTEST	478	_	_	_	_	_	_	_	_	_	_	_	_	_
comp1044822_c0_seq1	3	1	0.22	0.12	noTest	noTest	noTest	noTest	noTest	noTest	noTest	no	NOTEST	372	_	_	_	_	_	_	_	_	_	_	_	_	_
comp1044899_c0_seq1	0	1	0	0.11	noTest	noTest	noTest	noTest	noTest	noTest	noTest	no	NOTEST	376	_	_	_	_	_	_	_	_	_	_	_	_	_
comp1045002_c0_seq1	4	1	0.31	0.12	noTest	noTest	noTest	noTest	noTest	noTest	noTest	no	NOTEST	362	_	_	_	_	_	_	_	_	_	_	_	_	_
comp1045101_c0_seq1	2	0	0.09	0	noTest	noTest	noTest	noTest	noTest	noTest	noTest	no	NOTEST	601	_	_	_	_	_	_	_	_	_	_	_	_	_
comp1045201_c0_seq1	5	0	0.3	0	noTest	noTest	noTest	noTest	noTest	noTest	noTest	no	NOTEST	65	199-393(-)	_	_	_	_	_	_	_	_	_	_	None	_
comp1045208_c0_seq1	4	0	0.29	0	noTest	noTest	noTest	noTest	noTest	noTest	noTest	no	NOTEST	127	1-384(+)	gi|477518975|gb|ENH71168.1|	Ankyrin repeat domain-containing protein 50 [Fusarium oxysporum f. sp. cubense race 1]	0.6	_	_	_	_	_	_	_	None	_
comp1045780_c0_seq1	2	0	0.12	0	noTest	noTest	noTest	noTest	noTest	noTest	noTest	no	NOTEST	153	2-463(+)	_	_	_	_	_	_	_	_	_	_	None	_
comp1045869_c0_seq1	2	3	0.13	0.31	noTest	noTest	noTest	noTest	noTest	noTest	noTest	no	NOTEST	410	_	_	_	_	_	_	_	_	_	_	_	_	_
comp10461_c0_seq1	8	2	0.41	0.16	0.769726	0.962025	-0.779193	down	0.779193	up	-2.82775	no	OK	534	_	_	_	_	_	_	_	_	_	_	_	_	_
comp104632_c0_seq1	133	126	3.83	5.54	0.114301	0.355263	1.09534	up	-1.09534	down	2.11172	no	OK	916	_	_	_	_	_	_	_	_	_	_	_	_	_
comp1046367_c0_seq1	3	2	0.22	0.23	noTest	noTest	noTest	noTest	noTest	noTest	noTest	no	NOTEST	376	_	_	_	_	_	_	_	_	_	_	_	_	_
comp1046555_c0_seq1	4	2	0.25	0.19	noTest	noTest	noTest	noTest	noTest	noTest	noTest	no	NOTEST	64	106-297(-)	_	_	_	_	_	_	_	_	_	_	None	_
comp1046596_c0_seq1	1	0	0.08	0	noTest	noTest	noTest	noTest	noTest	noTest	noTest	no	NOTEST	371	_	_	_	_	_	_	_	_	_	_	_	_	_
comp1046643_c0_seq1	3	1	0.07	0.03	noTest	noTest	noTest	noTest	noTest	noTest	noTest	no	NOTEST	398	3-1199(+)	gi|332027953|gb|EGI68004.1|	Serine/threonine-protein kinase PFTAIRE-1 [Acromyrmex echinatior]	0.85	GO:0004674;GO:0005524;GO:0009069;GO:0006468	7460.XP_624994	ecdysone-induced protein 63E ortholog	0.8484	COG0515	KOG0594	_	K08821	CDK14, PFTK1
comp104667_c0_seq1	130	100	4.18	4.92	0.249571	0.562432	0.795199	up	-0.795199	down	1.88308	no	OK	823	_	_	_	_	_	_	_	_	_	_	_	_	_
comp1046941_c0_seq1	2	2	0.13	0.2	noTest	noTest	noTest	noTest	noTest	noTest	noTest	no	NOTEST	417	_	_	_	_	_	_	_	_	_	_	_	_	_
comp1046_c0_seq1	4	7	0.24	0.65	0.0999758	0.321201	1.89411	up	-1.89411	down	-2.50891	no	OK	135	1-405(-)	_	_	_	_	_	_	_	_	_	_	None	_
comp1047033_c0_seq1	5	0	0.33	0	noTest	noTest	noTest	noTest	noTest	noTest	noTest	no	NOTEST	140	2-421(-)	_	_	_	_	_	_	_	_	_	_	None	_
comp1047042_c0_seq1	4	0	0.22	0	noTest	noTest	noTest	noTest	noTest	noTest	noTest	no	NOTEST	89	3-269(+)	_	_	_	_	_	_	_	_	_	_	None	_
comp1047113_c0_seq1	5	0	0.39	0	noTest	noTest	noTest	noTest	noTest	noTest	noTest	no	NOTEST	96	1-288(+)	_	_	_	_	_	_	_	_	_	_	None	_
comp1047160_c0_seq1	1	2	0.06	0.17	noTest	noTest	noTest	noTest	noTest	noTest	noTest	no	NOTEST	492	_	_	_	_	_	_	_	_	_	_	_	_	_
comp1047275_c0_seq1	3	1	0.2	0.11	noTest	noTest	noTest	noTest	noTest	noTest	noTest	no	NOTEST	405	_	gi|326680826|ref|XP_002661892.2|	PREDICTED: hypothetical protein LOC100329443 [Danio rerio]	0.66	GO:0005488	_	_	_	_	_	_	_	_
comp1047331_c0_seq1	4	0	0.29	0	noTest	noTest	noTest	noTest	noTest	noTest	noTest	no	NOTEST	386	_	_	_	_	_	_	_	_	_	_	_	_	_
comp1047504_c0_seq1	0	0	0	0	noTest	noTest	noTest	noTest	noTest	noTest	noTest	no	NOTEST	369	_	_	_	_	_	_	_	_	_	_	_	_	_
comp1047905_c0_seq1	3	1	0.2	0.1	noTest	noTest	noTest	noTest	noTest	noTest	noTest	no	NOTEST	134	3-407(+)	_	_	_	_	_	_	_	_	_	_	None	_
comp1048372_c0_seq1	3	0	0.23	0	noTest	noTest	noTest	noTest	noTest	noTest	noTest	no	NOTEST	120	2-364(+)	_	_	_	_	_	_	_	_	_	_	None	_
comp1048837_c0_seq1	0	3	0	0.25	noTest	noTest	noTest	noTest	noTest	noTest	noTest	no	NOTEST	497	_	_	_	_	_	_	_	_	_	_	_	_	_
comp1048923_c0_seq1	4	1	0.3	0.12	noTest	noTest	noTest	noTest	noTest	noTest	noTest	no	NOTEST	369	_	_	_	_	_	_	_	_	_	_	_	_	_
comp1049284_c0_seq1	0	0	0	0	noTest	noTest	noTest	noTest	noTest	noTest	noTest	no	NOTEST	422	_	gi|340385049|ref|XP_003391023.1|	PREDICTED: hypothetical protein LOC100633611, partial [Amphimedon queenslandica]	0.64	_	_	_	_	_	_	_	_	_
comp1049525_c0_seq1	4	0	0.26	0	noTest	noTest	noTest	noTest	noTest	noTest	noTest	no	NOTEST	142	3-428(-)	gi|390407693|ref|NP_001254573.1|	ASPIP precursor [Gasterosteus cartilage acidic protein 2 [Gasterosteus aculeatus]	0.83	_	_	_	_	_	_	_	None	_
comp1049603_c0_seq1	4	0	0.2	0	noTest	noTest	noTest	noTest	noTest	noTest	noTest	no	NOTEST	529	_	_	_	_	_	_	_	_	_	_	_	_	_
comp1049742_c0_seq1	1	2	0.08	0.24	noTest	noTest	noTest	noTest	noTest	noTest	noTest	no	NOTEST	355	_	_	_	_	_	_	_	_	_	_	_	_	_
comp10500_c0_seq1	6	3	0.34	0.26	noTest	noTest	noTest	noTest	noTest	noTest	noTest	no	NOTEST	481	_	_	_	_	_	_	_	_	_	_	_	_	_
comp1050187_c0_seq1	3	1	0.19	0.1	noTest	noTest	noTest	noTest	noTest	noTest	noTest	no	NOTEST	443	_	_	_	_	_	_	_	_	_	_	_	_	_
comp1050246_c0_seq1	3	1	0.19	0.1	noTest	noTest	noTest	noTest	noTest	noTest	noTest	no	NOTEST	433	_	_	_	_	_	_	_	_	_	_	_	_	_
comp1050404_c0_seq1	3	1	0.17	0.09	noTest	noTest	noTest	noTest	noTest	noTest	noTest	no	NOTEST	156	2-472(+)	_	_	_	_	_	_	_	_	_	_	None	_
comp1050423_c0_seq1	3	0	0.23	0	noTest	noTest	noTest	noTest	noTest	noTest	noTest	no	NOTEST	360	_	_	_	_	_	_	_	_	_	_	_	_	_
comp1050573_c0_seq1	2	1	0.11	0.09	noTest	noTest	noTest	noTest	noTest	noTest	noTest	no	NOTEST	477	_	_	_	_	_	_	_	_	_	_	_	_	_
comp10506_c0_seq1	9	0	0.65	0	noTest	noTest	noTest	noTest	noTest	noTest	noTest	no	NOTEST	127	1-384(+)	_	_	_	_	_	_	_	_	_	_	None	_
comp1050723_c0_seq1	2	0	0.12	0	noTest	noTest	noTest	noTest	noTest	noTest	noTest	no	NOTEST	474	_	_	_	_	_	_	_	_	_	_	_	_	_
comp105086_c0_seq1	3	8.87	0.19	0.86	0.0396963	0.165304	2.62698	up	-2.62698	down	-2.32317	no	OK	437	_	_	_	_	_	_	_	_	_	_	_	_	_
comp1050951_c0_seq1	5	1	0.31	0.1	noTest	noTest	noTest	noTest	noTest	noTest	noTest	no	NOTEST	444	_	_	_	_	_	_	_	_	_	_	_	_	_
comp1050997_c0_seq1	2	2	0.14	0.21	noTest	noTest	noTest	noTest	noTest	noTest	noTest	no	NOTEST	400	_	_	_	_	_	_	_	_	_	_	_	_	_
comp1051090_c0_seq1	5	0	0.29	0	noTest	noTest	noTest	noTest	noTest	noTest	noTest	no	NOTEST	156	2-472(+)	_	_	_	_	_	_	_	_	_	_	None	_
comp10514_c0_seq1	0	2	0	0.22	noTest	noTest	noTest	noTest	noTest	noTest	noTest	no	NOTEST	387	_	_	_	_	_	_	_	_	_	_	_	_	_
comp1051548_c0_seq1	3	0	0.21	0	noTest	noTest	noTest	noTest	noTest	noTest	noTest	no	NOTEST	395	_	_	_	_	_	_	_	_	_	_	_	_	_
comp1051688_c0_seq1	0	2	0	0.22	noTest	noTest	noTest	noTest	noTest	noTest	noTest	no	NOTEST	387	_	_	_	_	_	_	_	_	_	_	_	_	_
comp105185_c0_seq1	40	47	1.47	2.65	0.0596785	0.226187	1.40026	up	-1.40026	down	0.563965	no	OK	723	_	_	_	_	_	_	_	_	_	_	_	_	_
comp10523_c0_seq1	5	1	0.29	0.09	noTest	noTest	noTest	noTest	noTest	noTest	noTest	no	NOTEST	466	_	_	_	_	_	_	_	_	_	_	_	_	_
comp1052412_c0_seq1	3	1	0.23	0.12	noTest	noTest	noTest	noTest	noTest	noTest	noTest	no	NOTEST	123	1-372(+)	gi|321451113|gb|EFX62873.1|	hypothetical protein DAPPUDRAFT_269522 [Daphnia pulex]	0.66	GO:0015074;GO:0003676	_	_	_	_	_	_	K15196	BRF1, GTF3B
comp10524_c0_seq1	5	2	0.36	0.22	noTest	noTest	noTest	noTest	noTest	noTest	noTest	no	NOTEST	384	_	_	_	_	_	_	_	_	_	_	_	_	_
comp1052582_c0_seq1	2	6	0.12	0.57	noTest	noTest	noTest	noTest	noTest	noTest	noTest	no	NOTEST	87	181-441(-)	gi|10834978|ref|NP_000575.1|	interleukin-8 precursor [Homo PREDICTED: interleukin-8 isoform 2 [Pan troglodytes]	1	GO:0005615;GO:0050930;GO:0031623;GO:0071222;GO:0045744;GO:0071356;GO:0007050;GO:0071347;GO:0006987;GO:0005153;GO:0008009;GO:0030155;GO:0008285;GO:0001525;GO:0090023;GO:0042119;GO:0019722;GO:0005622;GO:0044344;GO:0006954;GO:0045091;GO:0006955;GO:0048566	9598.ENSPTRP00000027770	interleukin 8	1	_	_	NOG73311	K10030	IL8, CXCL8
comp10526_c0_seq1	5	0	0.24	0	noTest	noTest	noTest	noTest	noTest	noTest	noTest	no	NOTEST	562	_	_	_	_	_	_	_	_	_	_	_	_	_
comp105287_c0_seq1	41	11	3.25	1.35	0.410207	0.714511	-0.714938	down	0.714938	up	-0.494643	no	OK	75	128-355(+)	gi|347921128|ref|NP_001026378.2|	transcription initiation factor IIA subunit 1 [Gallus gallus]	0.62	_	_	_	_	_	_	_	K03122	TFIIA1, GTF2A1, TOA1
comp1053035_c0_seq1	0	1	0	0.1	noTest	noTest	noTest	noTest	noTest	noTest	noTest	no	NOTEST	416	_	gi|91092254|ref|XP_966929.1|	PREDICTED: similar to HL06052p [Tribolium castaneum]	0.84	GO:0016021	7260.FBpp0251767	GK22624	0.875	_	KOG0748	_	_	_
comp1053216_c0_seq1	2	2	0.16	0.24	noTest	noTest	noTest	noTest	noTest	noTest	noTest	no	NOTEST	356	_	_	_	_	_	_	_	_	_	_	_	_	_
comp1053445_c0_seq1	1	0	0.07	0	noTest	noTest	noTest	noTest	noTest	noTest	noTest	no	NOTEST	97	2-292(+)	_	_	_	_	_	_	_	_	_	_	None	_
comp10536_c0_seq1	5	2	0.31	0.19	noTest	noTest	noTest	noTest	noTest	noTest	noTest	no	NOTEST	445	_	_	_	_	_	_	_	_	_	_	_	_	_
comp1053763_c0_seq1	2	0	0.14	0	noTest	noTest	noTest	noTest	noTest	noTest	noTest	no	NOTEST	389	_	_	_	_	_	_	_	_	_	_	_	_	_
comp1053_c0_seq1	10	3	0.37	0.17	0.822492	0.982884	-0.538809	down	0.538809	up	-2.44307	no	OK	726	_	_	_	_	_	_	_	_	_	_	_	_	_
comp1054072_c0_seq1	4	4	0.16	0.24	noTest	noTest	noTest	noTest	noTest	noTest	noTest	no	NOTEST	669	_	_	_	_	_	_	_	_	_	_	_	_	_
comp1054073_c0_seq1	1	0	0.08	0	noTest	noTest	noTest	noTest	noTest	noTest	noTest	no	NOTEST	369	_	_	_	_	_	_	_	_	_	_	_	_	_
comp1054321_c0_seq1	1	1	0.07	0.12	noTest	noTest	noTest	noTest	noTest	noTest	noTest	no	NOTEST	124	1-375(+)	gi|326671264|ref|XP_003199405.1|	PREDICTED: protocadherin Fat 3-like, partial [Danio rerio]	0.63	GO:0016020;GO:0005783	_	_	_	_	_	_	K06813	CDH23
comp1054431_c0_seq1	4	0	0.29	0	noTest	noTest	noTest	noTest	noTest	noTest	noTest	no	NOTEST	382	_	_	_	_	_	_	_	_	_	_	_	_	_
comp105474_c0_seq1	176	80	1.63	1.13	0.971449	1	0.0377627	up	-0.0377627	down	1.89858	no	OK	73	560-778(+)	_	_	_	_	_	_	_	_	_	_	None	_
comp1055046_c0_seq1	1	0	0.07	0	noTest	noTest	noTest	noTest	noTest	noTest	noTest	no	NOTEST	412	_	_	_	_	_	_	_	_	_	_	_	_	_
comp1055159_c0_seq1	0	3	0	0.36	noTest	noTest	noTest	noTest	noTest	noTest	noTest	no	NOTEST	362	_	_	_	_	_	_	_	_	_	_	_	_	_
comp1055169_c0_seq1	3	0	0.23	0	noTest	noTest	noTest	noTest	noTest	noTest	noTest	no	NOTEST	368	_	_	_	_	_	_	_	_	_	_	_	_	_
comp10552_c0_seq1	5	4	0.3	0.37	noTest	noTest	noTest	noTest	noTest	noTest	noTest	no	NOTEST	453	_	_	_	_	_	_	_	_	_	_	_	_	_
comp10555_c0_seq1	4	2	0.22	0.17	noTest	noTest	noTest	noTest	noTest	noTest	noTest	no	NOTEST	493	_	_	_	_	_	_	_	_	_	_	_	_	_
comp1056157_c0_seq1	1	3	0.06	0.26	noTest	noTest	noTest	noTest	noTest	noTest	noTest	no	NOTEST	484	_	_	_	_	_	_	_	_	_	_	_	_	_
comp1056184_c0_seq1	2	1	0.14	0.11	noTest	noTest	noTest	noTest	noTest	noTest	noTest	no	NOTEST	396	_	_	_	_	_	_	_	_	_	_	_	_	_
comp1056329_c0_seq1	0	0	0	0	noTest	noTest	noTest	noTest	noTest	noTest	noTest	no	NOTEST	562	_	_	_	_	_	_	_	_	_	_	_	_	_
comp1056641_c0_seq1	2	0	0.14	0	noTest	noTest	noTest	noTest	noTest	noTest	noTest	no	NOTEST	384	_	_	_	_	_	_	_	_	_	_	_	_	_
comp10567_c0_seq1	0	1	0	0.12	noTest	noTest	noTest	noTest	noTest	noTest	noTest	no	NOTEST	361	_	_	_	_	_	_	_	_	_	_	_	_	_
comp1056_c0_seq1	4	1	0.29	0.11	noTest	noTest	noTest	noTest	noTest	noTest	noTest	no	NOTEST	383	_	_	_	_	_	_	_	_	_	_	_	_	_
comp1057021_c0_seq1	0	0	0	0	noTest	noTest	noTest	noTest	noTest	noTest	noTest	no	NOTEST	412	_	_	_	_	_	_	_	_	_	_	_	_	_
comp1057120_c0_seq1	7	0	0.4	0	noTest	noTest	noTest	noTest	noTest	noTest	noTest	no	NOTEST	160	1-480(-)	gi|499027504|ref|XP_004564486.1|	PREDICTED: zinc finger protein 250-like isoform X1 [Maylandia zebra]	0.46	_	_	_	_	_	_	_	None	_
comp1057124_c0_seq1	0	0	0	0	noTest	noTest	noTest	noTest	noTest	noTest	noTest	no	NOTEST	375	_	_	_	_	_	_	_	_	_	_	_	_	_
comp10572_c0_seq1	4	2	0.23	0.18	noTest	noTest	noTest	noTest	noTest	noTest	noTest	no	NOTEST	467	_	_	_	_	_	_	_	_	_	_	_	_	_
comp1058050_c0_seq1	0	0	0	0	noTest	noTest	noTest	noTest	noTest	noTest	noTest	no	NOTEST	422	_	_	_	_	_	_	_	_	_	_	_	_	_
comp1058075_c0_seq1	2	3	0.14	0.32	noTest	noTest	noTest	noTest	noTest	noTest	noTest	no	NOTEST	400	_	_	_	_	_	_	_	_	_	_	_	_	_
comp1058120_c0_seq1	4	1	0.3	0.12	noTest	noTest	noTest	noTest	noTest	noTest	noTest	no	NOTEST	86	3-260(+)	_	_	_	_	_	_	_	_	_	_	None	_
comp1058247_c0_seq1	5	0	0.3	0	noTest	noTest	noTest	noTest	noTest	noTest	noTest	no	NOTEST	462	_	_	_	_	_	_	_	_	_	_	_	_	_
comp1058250_c0_seq1	3	0	0.21	0	noTest	noTest	noTest	noTest	noTest	noTest	noTest	no	NOTEST	398	_	_	_	_	_	_	_	_	_	_	_	_	_
comp1058285_c0_seq1	4	0	0.31	0	noTest	noTest	noTest	noTest	noTest	noTest	noTest	no	NOTEST	118	3-356(-)	_	_	_	_	_	_	_	_	_	_	None	_
comp105849_c0_seq1	138	79	2.97	2.59	0.614238	0.872047	0.369777	up	-0.369777	down	1.71972	no	OK	1214	_	_	_	_	_	_	_	_	_	_	_	_	_
comp1058504_c0_seq1	2	2	0.14	0.22	noTest	noTest	noTest	noTest	noTest	noTest	noTest	no	NOTEST	397	_	_	_	_	_	_	_	_	_	_	_	_	_
comp1058527_c0_seq1	5	1	0.35	0.11	noTest	noTest	noTest	noTest	noTest	noTest	noTest	no	NOTEST	69	190-396(-)	_	_	_	_	_	_	_	_	_	_	None	_
comp1058606_c0_seq1	3	1	0.22	0.11	noTest	noTest	noTest	noTest	noTest	noTest	noTest	no	NOTEST	128	2-388(+)	_	_	_	_	_	_	_	_	_	_	None	_
comp1058766_c0_seq1	1	7	0.05	0.56	noTest	noTest	noTest	noTest	noTest	noTest	noTest	no	NOTEST	522	_	_	_	_	_	_	_	_	_	_	_	_	_
comp1058975_c0_seq1	2	4	0.14	0.43	noTest	noTest	noTest	noTest	noTest	noTest	noTest	no	NOTEST	133	2-400(-)	_	_	_	_	_	_	_	_	_	_	None	_
comp10590_c0_seq1	4	11	0.15	0.64	0.0167826	0.0908578	2.53489	up	-2.53489	down	-1.98081	no	OK	705	_	gi|115928363|ref|XP_001199932.1|	PREDICTED: uncharacterized protein LOC763830, partial [Strongylocentrotus purpuratus]	0.74	GO:0009987;GO:0005488	_	_	_	_	_	_	_	_
comp10592_c0_seq1	7	0	0.32	0	noTest	noTest	noTest	noTest	noTest	noTest	noTest	no	NOTEST	597	_	_	_	_	_	_	_	_	_	_	_	_	_
comp1059323_c0_seq1	3	3	0.21	0.32	noTest	noTest	noTest	noTest	noTest	noTest	noTest	no	NOTEST	397	_	_	_	_	_	_	_	_	_	_	_	_	_
comp10594_c0_seq1	4	2	0.19	0.14	noTest	noTest	noTest	noTest	noTest	noTest	noTest	no	NOTEST	575	_	_	_	_	_	_	_	_	_	_	_	_	_
comp1059535_c0_seq1	4	2	0.29	0.22	noTest	noTest	noTest	noTest	noTest	noTest	noTest	no	NOTEST	387	_	_	_	_	_	_	_	_	_	_	_	_	_
comp1059967_c0_seq1	3	1	0.24	0.12	noTest	noTest	noTest	noTest	noTest	noTest	noTest	no	NOTEST	355	_	_	_	_	_	_	_	_	_	_	_	_	_
comp1059_c0_seq1	4	1	0.25	0.1	noTest	noTest	noTest	noTest	noTest	noTest	noTest	no	NOTEST	436	_	_	_	_	_	_	_	_	_	_	_	_	_
comp10600_c0_seq1	9	0	0.35	0	noTest	noTest	noTest	noTest	noTest	noTest	noTest	no	NOTEST	119	322-681(+)	_	_	_	_	_	_	_	_	_	_	None	_
comp1060177_c0_seq1	0	1	0	0.1	noTest	noTest	noTest	noTest	noTest	noTest	noTest	no	NOTEST	61	1-183(-)	_	_	_	_	_	_	_	_	_	_	None	_
comp1060210_c0_seq1	3	0	0.24	0	noTest	noTest	noTest	noTest	noTest	noTest	noTest	no	NOTEST	353	_	_	_	_	_	_	_	_	_	_	_	_	_
comp1060372_c0_seq1	1	1	0.07	0.11	noTest	noTest	noTest	noTest	noTest	noTest	noTest	no	NOTEST	394	_	_	_	_	_	_	_	_	_	_	_	_	_
comp106045_c0_seq1	39	46	1.9	3.45	0.0581562	0.221065	1.40554	up	-1.40554	down	0.530336	no	OK	553	_	_	_	_	_	_	_	_	_	_	_	_	_
comp1060759_c0_seq1	2	1	0.13	0.1	noTest	noTest	noTest	noTest	noTest	noTest	noTest	no	NOTEST	423	_	_	_	_	_	_	_	_	_	_	_	_	_
comp10607_c0_seq1	5	2	0.34	0.21	noTest	noTest	noTest	noTest	noTest	noTest	noTest	no	NOTEST	408	_	_	_	_	_	_	_	_	_	_	_	_	_
comp1060863_c0_seq1	1	1	0.08	0.12	noTest	noTest	noTest	noTest	noTest	noTest	noTest	no	NOTEST	352	_	_	_	_	_	_	_	_	_	_	_	_	_
comp1061025_c0_seq1	2	0	0.16	0	noTest	noTest	noTest	noTest	noTest	noTest	noTest	no	NOTEST	83	60-308(-)	_	_	_	_	_	_	_	_	_	_	None	_
comp1061188_c0_seq1	3	1	0.15	0.08	noTest	noTest	noTest	noTest	noTest	noTest	noTest	no	NOTEST	64	2-193(+)	_	_	_	_	_	_	_	_	_	_	None	_
comp1061494_c0_seq1	3	2	0.21	0.21	noTest	noTest	noTest	noTest	noTest	noTest	noTest	no	NOTEST	403	_	_	_	_	_	_	_	_	_	_	_	_	_
comp1061546_c0_seq1	2	1	0.11	0.09	noTest	noTest	noTest	noTest	noTest	noTest	noTest	no	NOTEST	125	114-491(+)	gi|340383683|ref|XP_003390346.1|	PREDICTED: zinc finger BED domain-containing protein 1-like [Amphimedon queenslandica]	0.55	_	_	_	_	_	_	_	None	_
comp106162_c0_seq1	140	97	3.04	3.22	0.358158	0.675313	0.644683	up	-0.644683	down	1.89853	no	OK	1201	_	_	_	_	_	_	_	_	_	_	_	_	_
comp10617_c0_seq1	4	0	0.21	0	noTest	noTest	noTest	noTest	noTest	noTest	noTest	no	NOTEST	514	_	_	_	_	_	_	_	_	_	_	_	_	_
comp1062202_c0_seq1	4	3	0.28	0.32	noTest	noTest	noTest	noTest	noTest	noTest	noTest	no	NOTEST	399	_	_	_	_	_	_	_	_	_	_	_	_	_
comp10623_c0_seq1	3	4	0.18	0.37	noTest	noTest	noTest	noTest	noTest	noTest	noTest	no	NOTEST	92	182-460(+)	_	_	_	_	_	_	_	_	_	_	None	_
comp1062515_c0_seq1	3	0	0.21	0	noTest	noTest	noTest	noTest	noTest	noTest	noTest	no	NOTEST	392	_	_	_	_	_	_	_	_	_	_	_	_	_
comp1062601_c0_seq1	0	1	0	0.12	noTest	noTest	noTest	noTest	noTest	noTest	noTest	no	NOTEST	116	2-349(-)	gi|61162135|dbj|BAD91056.1|	Cj-cadherin [Caridina japonica]	0.96	GO:0031290;GO:0007412;GO:0045463;GO:0044331;GO:0005887;GO:0005911;GO:0048841;GO:0045467;GO:0007413;GO:0007165;GO:0004872;GO:0050774;GO:0016339;GO:0042803;GO:0045296;GO:0016342;GO:0007156;GO:0005509;GO:0016318;GO:0008013	_	_	_	_	_	_	None	_
comp1062849_c0_seq1	1	0	0.07	0	noTest	noTest	noTest	noTest	noTest	noTest	noTest	no	NOTEST	405	_	_	_	_	_	_	_	_	_	_	_	_	_
comp1062982_c0_seq1	2	0	0.15	0	noTest	noTest	noTest	noTest	noTest	noTest	noTest	no	NOTEST	123	2-373(+)	_	_	_	_	_	_	_	_	_	_	None	_
comp1063019_c0_seq1	1	1	0.07	0.11	noTest	noTest	noTest	noTest	noTest	noTest	noTest	no	NOTEST	380	_	_	_	_	_	_	_	_	_	_	_	_	_
comp10630_c0_seq1	4	0	0.14	0	noTest	noTest	noTest	noTest	noTest	noTest	noTest	no	NOTEST	738	_	_	_	_	_	_	_	_	_	_	_	_	_
comp10631_c0_seq1	3	0	0.16	0	noTest	noTest	noTest	noTest	noTest	noTest	noTest	no	NOTEST	509	_	_	_	_	_	_	_	_	_	_	_	_	_
comp1063292_c0_seq1	0	5	0	0.38	noTest	noTest	noTest	noTest	noTest	noTest	noTest	no	NOTEST	183	1-552(+)	gi|449674377|ref|XP_004208167.1|	PREDICTED: jerky protein homolog-like [Hydra magnipapillata]	0.64	_	_	_	_	_	_	_	None	_
comp1063359_c0_seq1	4	2	0.27	0.21	noTest	noTest	noTest	noTest	noTest	noTest	noTest	no	NOTEST	406	_	_	_	_	_	_	_	_	_	_	_	_	_
comp1063364_c0_seq1	5	0	0.35	0	noTest	noTest	noTest	noTest	noTest	noTest	noTest	no	NOTEST	393	_	_	_	_	_	_	_	_	_	_	_	_	_
comp10634_c0_seq1	4	0	0.23	0	noTest	noTest	noTest	noTest	noTest	noTest	noTest	no	NOTEST	475	_	_	_	_	_	_	_	_	_	_	_	_	_
comp10638_c0_seq1	8	3	0.23	0.13	1	1	-0.228911	down	0.228911	up	-2.66294	no	OK	222	2-667(-)	_	_	_	_	_	_	_	_	_	_	None	_
comp1063967_c0_seq1	5	0	0.25	0	noTest	noTest	noTest	noTest	noTest	noTest	noTest	no	NOTEST	537	_	_	_	_	_	_	_	_	_	_	_	_	_
comp1063975_c0_seq1	4	1	0.31	0.12	noTest	noTest	noTest	noTest	noTest	noTest	noTest	no	NOTEST	358	_	_	_	_	_	_	_	_	_	_	_	_	_
comp1064112_c0_seq1	0	0	0	0	noTest	noTest	noTest	noTest	noTest	noTest	noTest	no	NOTEST	364	_	_	_	_	_	_	_	_	_	_	_	_	_
comp1064346_c0_seq1	4	0	0.28	0	noTest	noTest	noTest	noTest	noTest	noTest	noTest	no	NOTEST	399	_	_	_	_	_	_	_	_	_	_	_	_	_
comp10643_c0_seq1	1	0	0.02	0	noTest	noTest	noTest	noTest	noTest	noTest	noTest	no	NOTEST	408	2-1225(-)	_	_	_	_	_	_	_	_	_	_	None	_
comp1064497_c0_seq1	5	0	0.33	0	noTest	noTest	noTest	noTest	noTest	noTest	noTest	no	NOTEST	421	_	_	_	_	_	_	_	_	_	_	_	_	_
comp1064564_c0_seq1	2	1	0.15	0.11	noTest	noTest	noTest	noTest	noTest	noTest	noTest	no	NOTEST	377	_	_	_	_	_	_	_	_	_	_	_	_	_
comp1064678_c0_seq1	3	1	0.22	0.11	noTest	noTest	noTest	noTest	noTest	noTest	noTest	no	NOTEST	124	3-377(+)	gi|290542331|ref|NP_001166357.1|	platelet-activating factor acetylhydrolase precursor [Cavia porcellus]	0.56	_	_	_	_	_	_	_	K01062	E3.1.1.47, PAFAH
comp106499_c0_seq1	6	3	0.32	0.25	noTest	noTest	noTest	noTest	noTest	noTest	noTest	no	NOTEST	506	_	_	_	_	_	_	_	_	_	_	_	_	_
comp1065068_c0_seq1	3	4	0.16	0.32	noTest	noTest	noTest	noTest	noTest	noTest	noTest	no	NOTEST	66	61-258(+)	_	_	_	_	_	_	_	_	_	_	None	_
comp106507_c0_seq1	237	0	8.76	0	2.68434e-10	2.73048e-08	-9.4197	down	9.4197	up	1.37283	yes	OK	155	227-691(-)	gi|328905031|gb|AEB54791.1|	single VWC domain protein 1 [Litopenaeus vannamei]	0.57	_	_	_	_	_	_	_	None	_
comp106519_c0_seq1	0	0	0	0	noTest	noTest	noTest	noTest	noTest	noTest	noTest	no	NOTEST	440	_	_	_	_	_	_	_	_	_	_	_	_	_
comp1065293_c0_seq1	7	3	0.35	0.23	1	1	-0.0447984	down	0.0447984	up	-2.7889	no	OK	546	_	_	_	_	_	_	_	_	_	_	_	_	_
comp1065308_c0_seq1	2	1	0.16	0.12	noTest	noTest	noTest	noTest	noTest	noTest	noTest	no	NOTEST	356	_	_	_	_	_	_	_	_	_	_	_	_	_
comp1065491_c0_seq1	5	1	0.32	0.1	noTest	noTest	noTest	noTest	noTest	noTest	noTest	no	NOTEST	429	_	_	_	_	_	_	_	_	_	_	_	_	_
comp1065743_c0_seq1	3	1	0.24	0.12	noTest	noTest	noTest	noTest	noTest	noTest	noTest	no	NOTEST	354	_	_	_	_	_	_	_	_	_	_	_	_	_
comp10659_c0_seq1	7	3	0.32	0.21	1	1	-0.0447984	down	0.0447984	up	-2.7889	no	OK	587	_	_	_	_	_	_	_	_	_	_	_	_	_
comp1066481_c0_seq1	6	1	0.39	0.1	noTest	noTest	noTest	noTest	noTest	noTest	noTest	no	NOTEST	141	1-426(+)	gi|391348269|ref|XP_003748370.1|	PREDICTED: zinc finger protein 64 homolog, isoforms 3 and 4-like [Metaseiulus occidentalis]	0.74	_	_	_	_	_	_	_	None	_
comp1066654_c0_seq1	4	1	0.24	0.09	noTest	noTest	noTest	noTest	noTest	noTest	noTest	no	NOTEST	150	1-453(+)	gi|345493429|ref|XP_001605548.2|	PREDICTED: teneurin-3-like [Nasonia vitripennis]	0.83	GO:0030246	_	_	_	_	_	_	None	_
comp1066678_c0_seq1	0	1	0	0.09	noTest	noTest	noTest	noTest	noTest	noTest	noTest	no	NOTEST	152	2-460(+)	gi|512897693|ref|XP_004924215.1|	PREDICTED: LOW QUALITY PROTEIN: low-density lipoprotein receptor-related protein 2-like [Bombyx mori]	0.79	GO:0016020	_	_	_	_	_	_	K06233	LRP2
comp106679_c0_seq1	4	0	0.27	0	noTest	noTest	noTest	noTest	noTest	noTest	noTest	no	NOTEST	411	_	_	_	_	_	_	_	_	_	_	_	_	_
comp1066822_c0_seq1	3	0	0.21	0	noTest	noTest	noTest	noTest	noTest	noTest	noTest	no	NOTEST	395	_	gi|241167591|ref|XP_002410103.1|	conserved hypothetical protein [Ixodes scapularis]	0.67	_	_	_	_	_	_	_	_	_
comp1066955_c0_seq1	2	1	0.16	0.12	noTest	noTest	noTest	noTest	noTest	noTest	noTest	no	NOTEST	351	_	_	_	_	_	_	_	_	_	_	_	_	_
comp1066978_c0_seq1	2	1	0.16	0.12	noTest	noTest	noTest	noTest	noTest	noTest	noTest	no	NOTEST	351	_	_	_	_	_	_	_	_	_	_	_	_	_
comp1067151_c0_seq1	1	3	0.06	0.26	noTest	noTest	noTest	noTest	noTest	noTest	noTest	no	NOTEST	52	3-158(-)	_	_	_	_	_	_	_	_	_	_	None	_
comp1067171_c0_seq1	3	8	0.11	0.44	0.0729734	0.259988	2.46007	up	-2.46007	down	-2.46961	no	OK	56	381-548(-)	_	_	_	_	_	_	_	_	_	_	None	_
comp1067477_c0_seq1	4	2	0.12	0.09	noTest	noTest	noTest	noTest	noTest	noTest	noTest	no	NOTEST	859	_	_	_	_	_	_	_	_	_	_	_	_	_
comp106760_c0_seq1	142	18	2.88	0.56	0.0183691	0.0975514	-1.79575	down	1.79575	up	0.978547	no	OK	1285	_	_	_	_	_	_	_	_	_	_	_	_	_
comp10676_c0_seq1	0	0	0	0	noTest	noTest	noTest	noTest	noTest	noTest	noTest	no	NOTEST	148	2-448(+)	gi|391343207|ref|XP_003745904.1|	PREDICTED: venom allergen 5-like [Metaseiulus occidentalis]	0.58	_	_	_	_	_	_	_	None	_
comp10677_c0_seq1	4	1	0.17	0.07	noTest	noTest	noTest	noTest	noTest	noTest	noTest	no	NOTEST	622	_	_	_	_	_	_	_	_	_	_	_	_	_
comp1067828_c0_seq1	2	1	0.15	0.12	noTest	noTest	noTest	noTest	noTest	noTest	noTest	no	NOTEST	372	_	_	_	_	_	_	_	_	_	_	_	_	_
comp10680_c0_seq1	6	0	0.46	0	noTest	noTest	noTest	noTest	noTest	noTest	noTest	no	NOTEST	367	_	_	_	_	_	_	_	_	_	_	_	_	_
comp10682_c0_seq1	2	1	0.14	0.11	noTest	noTest	noTest	noTest	noTest	noTest	noTest	no	NOTEST	51	103-255(-)	_	_	_	_	_	_	_	_	_	_	None	_
comp10683_c0_seq1	5	0	0.31	0	noTest	noTest	noTest	noTest	noTest	noTest	noTest	no	NOTEST	441	_	_	_	_	_	_	_	_	_	_	_	_	_
comp10685_c0_seq1	2	1	0.14	0.11	noTest	noTest	noTest	noTest	noTest	noTest	noTest	no	NOTEST	392	_	_	_	_	_	_	_	_	_	_	_	_	_
comp1068610_c0_seq1	5	0	0.31	0	noTest	noTest	noTest	noTest	noTest	noTest	noTest	no	NOTEST	442	_	_	_	_	_	_	_	_	_	_	_	_	_
comp1068854_c0_seq1	5	0	0.34	0	noTest	noTest	noTest	noTest	noTest	noTest	noTest	no	NOTEST	134	1-402(-)	_	_	_	_	_	_	_	_	_	_	None	_
comp1068916_c0_seq1	1	4	0.06	0.37	noTest	noTest	noTest	noTest	noTest	noTest	noTest	no	NOTEST	459	_	_	_	_	_	_	_	_	_	_	_	_	_
comp10690_c0_seq1	4	0	0.28	0	noTest	noTest	noTest	noTest	noTest	noTest	noTest	no	NOTEST	394	_	_	_	_	_	_	_	_	_	_	_	_	_
comp1069131_c0_seq1	1	0	0.08	0	noTest	noTest	noTest	noTest	noTest	noTest	noTest	no	NOTEST	359	_	_	_	_	_	_	_	_	_	_	_	_	_
comp1069363_c0_seq1	4	1	0.26	0.1	noTest	noTest	noTest	noTest	noTest	noTest	noTest	no	NOTEST	421	_	_	_	_	_	_	_	_	_	_	_	_	_
comp1069483_c0_seq1	3	0	0.22	0	noTest	noTest	noTest	noTest	noTest	noTest	noTest	no	NOTEST	78	3-236(-)	_	_	_	_	_	_	_	_	_	_	None	_
comp1069608_c0_seq1	3	0	0.22	0	noTest	noTest	noTest	noTest	noTest	noTest	noTest	no	NOTEST	125	2-379(+)	_	_	_	_	_	_	_	_	_	_	None	_
comp1069970_c0_seq1	2	1	0.14	0.11	noTest	noTest	noTest	noTest	noTest	noTest	noTest	no	NOTEST	134	2-406(+)	gi|242006694|ref|XP_002424182.1|	protocadherin fat 2 precursor, putative [Pediculus humanus corporis]	0.67	GO:0016020;GO:0007155	_	_	_	_	_	_	None	_
comp1070122_c0_seq1	1	0	0.07	0	noTest	noTest	noTest	noTest	noTest	noTest	noTest	no	NOTEST	378	_	_	_	_	_	_	_	_	_	_	_	_	_
comp1070569_c0_seq1	4	0	0.26	0	noTest	noTest	noTest	noTest	noTest	noTest	noTest	no	NOTEST	431	_	_	_	_	_	_	_	_	_	_	_	_	_
comp10711_c0_seq1	13	4	0.45	0.21	0.700311	0.922303	-0.508747	down	0.508747	up	-2.05994	no	OK	771	_	_	_	_	_	_	_	_	_	_	_	_	_
comp1071234_c0_seq1	1	0	0.06	0	noTest	noTest	noTest	noTest	noTest	noTest	noTest	no	NOTEST	153	1-462(+)	gi|256087832|ref|XP_002580067.1|	60S ribosomal protein L19 [Schistosoma mansoni]	0.87	GO:0005840;GO:0042254;GO:0006412;GO:0003735	7244.FBpp0236680	GJ22263	0.8346	COG2147	KOG1696	_	K02885	RP-L19e, RPL19
comp1071259_c0_seq1	2	0	0.15	0	noTest	noTest	noTest	noTest	noTest	noTest	noTest	no	NOTEST	379	_	gi|505855887|ref|XP_004621352.1|	PREDICTED: complement factor B-like isoform X1 [Sorex araneus]	0.69	GO:0008283;GO:0008233;GO:0005576;GO:0006957	_	_	_	_	_	_	_	_
comp1071288_c0_seq1	2	1	0.15	0.12	noTest	noTest	noTest	noTest	noTest	noTest	noTest	no	NOTEST	122	2-367(-)	gi|312106662|ref|XP_003150759.1|	hypothetical protein LOAG_15220 [Loa loa]	0.67	_	_	_	_	_	_	_	K08825	DYRK
comp1071810_c0_seq1	2	0	0.16	0	noTest	noTest	noTest	noTest	noTest	noTest	noTest	no	NOTEST	356	_	_	_	_	_	_	_	_	_	_	_	_	_
comp1072161_c0_seq1	5	1	0.39	0.12	noTest	noTest	noTest	noTest	noTest	noTest	noTest	no	NOTEST	362	_	_	_	_	_	_	_	_	_	_	_	_	_
comp1072421_c0_seq1	2	0	0.14	0	noTest	noTest	noTest	noTest	noTest	noTest	noTest	no	NOTEST	404	_	_	_	_	_	_	_	_	_	_	_	_	_
comp107246_c0_seq1	66	59	1.54	2.11	0.156275	0.431617	1.00978	up	-1.00978	down	1.03203	no	OK	1120	_	_	_	_	_	_	_	_	_	_	_	_	_
comp1072522_c0_seq1	2	4	0.13	0.39	noTest	noTest	noTest	noTest	noTest	noTest	noTest	no	NOTEST	429	_	_	_	_	_	_	_	_	_	_	_	_	_
comp1072798_c0_seq1	0	3	0	0.28	noTest	noTest	noTest	noTest	noTest	noTest	noTest	no	NOTEST	459	_	_	_	_	_	_	_	_	_	_	_	_	_
comp1072841_c0_seq1	0	0	0	0	noTest	noTest	noTest	noTest	noTest	noTest	noTest	no	NOTEST	130	3-395(+)	_	_	_	_	_	_	_	_	_	_	None	_
comp1072858_c0_seq1	5	1	0.31	0.1	noTest	noTest	noTest	noTest	noTest	noTest	noTest	no	NOTEST	443	_	_	_	_	_	_	_	_	_	_	_	_	_
comp1072873_c0_seq1	0	0	0	0	noTest	noTest	noTest	noTest	noTest	noTest	noTest	no	NOTEST	118	2-358(+)	gi|312380270|gb|EFR26315.1|	hypothetical protein AND_07729 [Anopheles darlingi]	0.83	_	_	_	_	_	_	_	None	_
comp10732_c0_seq1	1	4	0.07	0.42	noTest	noTest	noTest	noTest	noTest	noTest	noTest	no	NOTEST	403	_	_	_	_	_	_	_	_	_	_	_	_	_
comp10736_c0_seq1	0	4	0	0.44	noTest	noTest	noTest	noTest	noTest	noTest	noTest	no	NOTEST	392	_	_	_	_	_	_	_	_	_	_	_	_	_
comp107445_c0_seq1	24	8	1.1	0.56	0.717697	0.93455	-0.402896	down	0.402896	up	-1.15119	no	OK	585	_	_	_	_	_	_	_	_	_	_	_	_	_
comp1074587_c0_seq1	0	0	0	0	noTest	noTest	noTest	noTest	noTest	noTest	noTest	no	NOTEST	380	_	_	_	_	_	_	_	_	_	_	_	_	_
comp1074628_c0_seq1	1	0	0.07	0	noTest	noTest	noTest	noTest	noTest	noTest	noTest	no	NOTEST	372	_	gi|194215305|ref|XP_001915026.1|	PREDICTED: b-cell receptor CD22 isoform 1 [Equus caballus]	0.49	_	_	_	_	_	_	_	_	_
comp10749_c0_seq1	0	0	0	0	noTest	noTest	noTest	noTest	noTest	noTest	noTest	no	NOTEST	387	_	_	_	_	_	_	_	_	_	_	_	_	_
comp10752_c0_seq1	7	0	0.42	0	noTest	noTest	noTest	noTest	noTest	noTest	noTest	no	NOTEST	459	_	_	_	_	_	_	_	_	_	_	_	_	_
comp1075430_c0_seq1	3	0	0.22	0	noTest	noTest	noTest	noTest	noTest	noTest	noTest	no	NOTEST	379	_	_	_	_	_	_	_	_	_	_	_	_	_
comp1075874_c0_seq1	5	0	0.34	0	noTest	noTest	noTest	noTest	noTest	noTest	noTest	no	NOTEST	408	_	_	_	_	_	_	_	_	_	_	_	_	_
comp1076042_c0_seq1	2	1	0.14	0.11	noTest	noTest	noTest	noTest	noTest	noTest	noTest	no	NOTEST	405	_	_	_	_	_	_	_	_	_	_	_	_	_
comp1076250_c0_seq1	0	1	0	0.1	noTest	noTest	noTest	noTest	noTest	noTest	noTest	no	NOTEST	423	_	_	_	_	_	_	_	_	_	_	_	_	_
comp1076293_c0_seq1	0	0	0	0	noTest	noTest	noTest	noTest	noTest	noTest	noTest	no	NOTEST	131	2-397(+)	_	_	_	_	_	_	_	_	_	_	None	_
comp1076375_c0_seq1	1	2	0.07	0.22	noTest	noTest	noTest	noTest	noTest	noTest	noTest	no	NOTEST	385	_	_	_	_	_	_	_	_	_	_	_	_	_
comp10766_c0_seq1	4	2	0.17	0.13	noTest	noTest	noTest	noTest	noTest	noTest	noTest	no	NOTEST	646	_	_	_	_	_	_	_	_	_	_	_	_	_
comp1077067_c0_seq1	3	1	0.2	0.1	noTest	noTest	noTest	noTest	noTest	noTest	noTest	no	NOTEST	413	_	_	_	_	_	_	_	_	_	_	_	_	_
comp1077100_c0_seq1	0	3	0	0.34	noTest	noTest	noTest	noTest	noTest	noTest	noTest	no	NOTEST	381	_	gi|115928363|ref|XP_001199932.1|	PREDICTED: uncharacterized protein LOC763830, partial [Strongylocentrotus purpuratus]	0.76	_	_	_	_	_	_	_	_	_
comp1077502_c0_seq1	1	1	0.08	0.12	noTest	noTest	noTest	noTest	noTest	noTest	noTest	no	NOTEST	82	117-362(-)	_	_	_	_	_	_	_	_	_	_	None	_
comp1077614_c0_seq1	3	1	0.21	0.11	noTest	noTest	noTest	noTest	noTest	noTest	noTest	no	NOTEST	395	_	_	_	_	_	_	_	_	_	_	_	_	_
comp107761_c0_seq1	79	69	3.35	4.49	0.169571	0.458274	0.976973	up	-0.976973	down	1.27351	no	OK	632	_	_	_	_	_	_	_	_	_	_	_	_	_
comp1078145_c0_seq1	2	0	0.16	0	noTest	noTest	noTest	noTest	noTest	noTest	noTest	no	NOTEST	356	_	_	_	_	_	_	_	_	_	_	_	_	_
comp10783_c0_seq1	4	0	0.28	0	noTest	noTest	noTest	noTest	noTest	noTest	noTest	no	NOTEST	395	_	_	_	_	_	_	_	_	_	_	_	_	_
comp1078509_c0_seq1	2	3	0.15	0.36	noTest	noTest	noTest	noTest	noTest	noTest	noTest	no	NOTEST	361	_	_	_	_	_	_	_	_	_	_	_	_	_
comp1078744_c0_seq1	4	0	0.24	0	noTest	noTest	noTest	noTest	noTest	noTest	noTest	no	NOTEST	448	_	_	_	_	_	_	_	_	_	_	_	_	_
comp1078823_c0_seq1	2	0	0.14	0	noTest	noTest	noTest	noTest	noTest	noTest	noTest	no	NOTEST	130	3-392(-)	gi|410931562|ref|XP_003979164.1|	PREDICTED: uncharacterized protein LOC101078810, partial [Takifugu rubripes]	0.69	_	_	_	_	_	_	_	None	_
comp1078943_c0_seq1	4	0	0.23	0	noTest	noTest	noTest	noTest	noTest	noTest	noTest	no	NOTEST	156	2-472(+)	_	_	_	_	_	_	_	_	_	_	None	_
comp1079086_c0_seq1	1	1	0.08	0.12	noTest	noTest	noTest	noTest	noTest	noTest	noTest	no	NOTEST	357	_	_	_	_	_	_	_	_	_	_	_	_	_
comp1079596_c0_seq1	5	1	0.23	0.07	noTest	noTest	noTest	noTest	noTest	noTest	noTest	no	NOTEST	196	2-592(+)	gi|291227159|ref|XP_002733554.1|	PREDICTED: DNA-directed DNA polymerase epsilon-like [Saccoglossus kowalevskii]	0.8	GO:0005634;GO:0006281;GO:0034645;GO:0016779;GO:0003676	7668.XP_001182659	similar to polymerase (DNA directed), epsilon	0.7917	COG0417	KOG1798	_	K02324	POLE1
comp1079646_c0_seq1	3	0	0.2	0	noTest	noTest	noTest	noTest	noTest	noTest	noTest	no	NOTEST	135	2-409(+)	_	_	_	_	_	_	_	_	_	_	None	_
comp1079837_c0_seq1	3	2	0.2	0.21	noTest	noTest	noTest	noTest	noTest	noTest	noTest	no	NOTEST	406	_	gi|328780267|ref|XP_001120757.2|	PREDICTED: probable G-protein coupled receptor Mth-like 1-like [Apis mellifera]	0.5	_	_	_	_	_	_	_	_	_
comp1080168_c0_seq1	4	0	0.25	0	noTest	noTest	noTest	noTest	noTest	noTest	noTest	no	NOTEST	445	_	_	_	_	_	_	_	_	_	_	_	_	_
comp108025_c0_seq1	0	0	0	0	noTest	noTest	noTest	noTest	noTest	noTest	noTest	no	NOTEST	1150	_	_	_	_	_	_	_	_	_	_	_	_	_
comp10803_c0_seq1	4	2	0.29	0.22	noTest	noTest	noTest	noTest	noTest	noTest	noTest	no	NOTEST	389	_	_	_	_	_	_	_	_	_	_	_	_	_
comp1080601_c0_seq1	3	0	0.22	0	noTest	noTest	noTest	noTest	noTest	noTest	noTest	no	NOTEST	374	_	_	_	_	_	_	_	_	_	_	_	_	_
comp1080721_c0_seq1	3	0	0.22	0	noTest	noTest	noTest	noTest	noTest	noTest	noTest	no	NOTEST	372	_	_	_	_	_	_	_	_	_	_	_	_	_
comp1080884_c0_seq1	2	1	0.11	0.08	noTest	noTest	noTest	noTest	noTest	noTest	noTest	no	NOTEST	166	2-502(+)	gi|242021617|ref|XP_002431241.1|	conserved hypothetical protein [Pediculus humanus corporis]	0.71	_	_	_	_	_	_	_	K13539	LMLN
comp1081146_c0_seq1	2	0	0.14	0	noTest	noTest	noTest	noTest	noTest	noTest	noTest	no	NOTEST	384	_	_	_	_	_	_	_	_	_	_	_	_	_
comp1081237_c0_seq1	2	0	0.15	0	noTest	noTest	noTest	noTest	noTest	noTest	noTest	no	NOTEST	70	151-360(-)	gi|189239991|ref|XP_001809048.1|	PREDICTED: similar to CG5500 CG5500-PA [Tribolium castaneum]	0.86	GO:0005739	7070.XP_001809048	similar to CG5500 CG5500-PA	0.8644	_	_	NOG68600	None	_
comp1081574_c0_seq1	6	0	0.38	0	noTest	noTest	noTest	noTest	noTest	noTest	noTest	no	NOTEST	433	_	_	_	_	_	_	_	_	_	_	_	_	_
comp1082026_c0_seq1	0	0	0	0	noTest	noTest	noTest	noTest	noTest	noTest	noTest	no	NOTEST	409	_	_	_	_	_	_	_	_	_	_	_	_	_
comp1082414_c0_seq1	8	0	0.58	0	noTest	noTest	noTest	noTest	noTest	noTest	noTest	no	NOTEST	385	_	_	_	_	_	_	_	_	_	_	_	_	_
comp108241_c0_seq1	70	47	1.97	2.02	0.414702	0.720511	0.598223	up	-0.598223	down	0.863202	no	OK	935	_	_	_	_	_	_	_	_	_	_	_	_	_
comp1082958_c0_seq1	2	0	0.14	0	noTest	noTest	noTest	noTest	noTest	noTest	noTest	no	NOTEST	392	_	_	_	_	_	_	_	_	_	_	_	_	_
comp1083285_c0_seq1	0	1	0	0.11	noTest	noTest	noTest	noTest	noTest	noTest	noTest	no	NOTEST	134	3-407(+)	_	_	_	_	_	_	_	_	_	_	None	_
comp1083506_c0_seq1	2	1	0.15	0.12	noTest	noTest	noTest	noTest	noTest	noTest	noTest	no	NOTEST	373	_	_	_	_	_	_	_	_	_	_	_	_	_
comp1083650_c0_seq1	1	0	0.05	0	noTest	noTest	noTest	noTest	noTest	noTest	noTest	no	NOTEST	188	1-567(+)	gi|291227986|ref|XP_002733957.1|	PREDICTED: BTB (POZ) domain containing 7-like [Saccoglossus kowalevskii]	0.7	_	_	_	_	_	_	_	K10479	BTBD7
comp10839_c0_seq1	5	1	0.21	0.07	noTest	noTest	noTest	noTest	noTest	noTest	noTest	no	NOTEST	207	2-622(-)	_	_	_	_	_	_	_	_	_	_	None	_
comp1084065_c0_seq1	10	0	0.64	0	0.0347826	0.150204	-4.89993	down	4.89993	up	-2.9041	no	OK	144	1-432(-)	_	_	_	_	_	_	_	_	_	_	None	_
comp1084091_c0_seq1	0	7	0	0.85	noTest	noTest	noTest	noTest	noTest	noTest	noTest	no	NOTEST	118	1-357(+)	_	_	_	_	_	_	_	_	_	_	None	_
comp108413_c0_seq1	127	85	3.49	3.58	0.396443	0.698059	0.594716	up	-0.594716	down	1.72736	no	OK	956	_	_	_	_	_	_	_	_	_	_	_	_	_
comp10843_c0_seq1	4	2	0.31	0.24	noTest	noTest	noTest	noTest	noTest	noTest	noTest	no	NOTEST	357	_	_	_	_	_	_	_	_	_	_	_	_	_
comp1084695_c0_seq1	4	0	0.29	0	noTest	noTest	noTest	noTest	noTest	noTest	noTest	no	NOTEST	127	1-384(+)	_	_	_	_	_	_	_	_	_	_	None	_
comp10846_c0_seq1	8	5	0.4	0.38	0.822492	0.982884	0.479697	up	-0.479697	down	-2.37132	no	OK	545	_	gi|493684065|ref|WP_006634201.1|	nucleoside transporter NupC [Microcoleus vaginatus]	0.85	GO:0016020;GO:0005415;GO:0006812;GO:0015858;GO:0001882	_	_	_	_	_	_	_	_
comp1084822_c0_seq1	3	0	0.24	0	noTest	noTest	noTest	noTest	noTest	noTest	noTest	no	NOTEST	357	_	_	_	_	_	_	_	_	_	_	_	_	_
comp10850_c0_seq1	1	1	0.08	0.12	noTest	noTest	noTest	noTest	noTest	noTest	noTest	no	NOTEST	119	1-360(+)	gi|291221509|ref|XP_002730764.1|	PREDICTED: synaptic vesicle associated protein of 30 kD-like [Saccoglossus kowalevskii]	0.6	_	_	_	_	_	_	_	None	_
comp1085111_c0_seq1	1	2	0.08	0.24	noTest	noTest	noTest	noTest	noTest	noTest	noTest	no	NOTEST	119	2-361(+)	gi|149638244|ref|XP_001515796.1|	PREDICTED: zinc finger X-chromosomal protein-like isoform 1 [Ornithorhynchus anatinus]	0.65	GO:0005488	_	_	_	_	_	_	None	_
comp1085426_c0_seq1	0	1	0	0.11	noTest	noTest	noTest	noTest	noTest	noTest	noTest	no	NOTEST	103	69-380(+)	gi|512930970|ref|XP_004932192.1|	PREDICTED: septin-4-like [Bombyx mori]	0.88	GO:0031105;GO:0051301;GO:0005525;GO:0007049	_	_	_	_	_	_	None	_
comp1085545_c0_seq1	3	0	0.21	0	noTest	noTest	noTest	noTest	noTest	noTest	noTest	no	NOTEST	60	3-182(-)	_	_	_	_	_	_	_	_	_	_	None	_
comp1085634_c0_seq1	3	2	0.17	0.18	noTest	noTest	noTest	noTest	noTest	noTest	noTest	no	NOTEST	478	_	_	_	_	_	_	_	_	_	_	_	_	_
comp1086192_c0_seq1	3	2	0.21	0.21	noTest	noTest	noTest	noTest	noTest	noTest	noTest	no	NOTEST	401	_	_	_	_	_	_	_	_	_	_	_	_	_
comp1086337_c0_seq1	3	0	0.14	0	noTest	noTest	noTest	noTest	noTest	noTest	noTest	no	NOTEST	190	3-572(+)	gi|506485069|gb|AGM16419.1|	chitinase [Pseudoalteromonas sp. PAMC21693]	0.46	_	_	_	_	_	_	_	K03933	cpbD
comp10863_c0_seq1	7	1	0.34	0.07	noTest	noTest	noTest	noTest	noTest	noTest	noTest	no	NOTEST	559	_	_	_	_	_	_	_	_	_	_	_	_	_
comp1086658_c0_seq1	3	4	0.15	0.31	noTest	noTest	noTest	noTest	noTest	noTest	noTest	no	NOTEST	532	_	_	_	_	_	_	_	_	_	_	_	_	_
comp1087138_c0_seq1	3	0	0.24	0	noTest	noTest	noTest	noTest	noTest	noTest	noTest	no	NOTEST	93	77-358(+)	gi|512898367|ref|XP_004924382.1|	PREDICTED: S phase cyclin A-associated protein in the endoplasmic reticulum-like [Bombyx mori]	0.57	_	_	_	_	_	_	_	None	_
comp10873_c0_seq1	5	1	0.24	0.07	noTest	noTest	noTest	noTest	noTest	noTest	noTest	no	NOTEST	57	170-340(-)	_	_	_	_	_	_	_	_	_	_	None	_
comp1087413_c0_seq1	4	1	0.31	0.12	noTest	noTest	noTest	noTest	noTest	noTest	noTest	no	NOTEST	87	3-263(+)	_	_	_	_	_	_	_	_	_	_	None	_
comp1087738_c0_seq1	3	2	0.24	0.25	noTest	noTest	noTest	noTest	noTest	noTest	noTest	no	NOTEST	352	_	_	_	_	_	_	_	_	_	_	_	_	_
comp1087789_c0_seq1	6	0	0.42	0	noTest	noTest	noTest	noTest	noTest	noTest	noTest	no	NOTEST	74	170-391(-)	_	_	_	_	_	_	_	_	_	_	None	_
comp10877_c0_seq1	1	0	0.07	0	noTest	noTest	noTest	noTest	noTest	noTest	noTest	no	NOTEST	129	3-389(-)	gi|328777254|ref|XP_394446.4|	PREDICTED: rab GTPase-activating protein 1 [Apis mellifera]	0.89	GO:0005097;GO:0032851;GO:0005622	7460.XP_394446	hypothetical protein LOC726266	0.9048	COG5210	_	_	None	_
comp1087841_c0_seq1	3	2	0.21	0.22	noTest	noTest	noTest	noTest	noTest	noTest	noTest	no	NOTEST	397	_	_	_	_	_	_	_	_	_	_	_	_	_
comp1087880_c0_seq1	4	1	0.22	0.09	noTest	noTest	noTest	noTest	noTest	noTest	noTest	no	NOTEST	162	2-490(+)	_	_	_	_	_	_	_	_	_	_	None	_
comp10878_c0_seq1	4	1	0.26	0.1	noTest	noTest	noTest	noTest	noTest	noTest	noTest	no	NOTEST	429	_	_	_	_	_	_	_	_	_	_	_	_	_
comp10883_c0_seq1	3	0	0.12	0	noTest	noTest	noTest	noTest	noTest	noTest	noTest	no	NOTEST	191	80-652(-)	gi|321478990|gb|EFX89946.1|	hypothetical protein DAPPUDRAFT_300036 [Daphnia pulex]	0.51	_	_	_	_	_	_	_	None	_
comp1088622_c0_seq1	3	0	0.21	0	noTest	noTest	noTest	noTest	noTest	noTest	noTest	no	NOTEST	394	_	_	_	_	_	_	_	_	_	_	_	_	_
comp1089020_c0_seq1	1	5	0.07	0.51	noTest	noTest	noTest	noTest	noTest	noTest	noTest	no	NOTEST	414	_	_	_	_	_	_	_	_	_	_	_	_	_
comp1089110_c0_seq1	0	0	0	0	noTest	noTest	noTest	noTest	noTest	noTest	noTest	no	NOTEST	416	_	_	_	_	_	_	_	_	_	_	_	_	_
comp1089114_c0_seq1	2	2	0.14	0.22	noTest	noTest	noTest	noTest	noTest	noTest	noTest	no	NOTEST	386	_	_	_	_	_	_	_	_	_	_	_	_	_
comp1089712_c0_seq1	0	1	0	0.12	noTest	noTest	noTest	noTest	noTest	noTest	noTest	no	NOTEST	354	_	_	_	_	_	_	_	_	_	_	_	_	_
comp1090211_c0_seq1	1	2	0.07	0.23	noTest	noTest	noTest	noTest	noTest	noTest	noTest	no	NOTEST	124	2-376(+)	_	_	_	_	_	_	_	_	_	_	None	_
comp10902_c0_seq1	4	1	0.27	0.1	noTest	noTest	noTest	noTest	noTest	noTest	noTest	no	NOTEST	59	195-371(-)	_	_	_	_	_	_	_	_	_	_	None	_
comp1090304_c0_seq1	1	1	0.07	0.11	noTest	noTest	noTest	noTest	noTest	noTest	noTest	no	NOTEST	377	_	_	_	_	_	_	_	_	_	_	_	_	_
comp1090364_c0_seq1	0	1	0	0.12	noTest	noTest	noTest	noTest	noTest	noTest	noTest	no	NOTEST	368	_	_	_	_	_	_	_	_	_	_	_	_	_
comp10903_c0_seq1	0	4	0	0.49	noTest	noTest	noTest	noTest	noTest	noTest	noTest	no	NOTEST	352	_	_	_	_	_	_	_	_	_	_	_	_	_
comp10906_c0_seq1	7	0	0.28	0	noTest	noTest	noTest	noTest	noTest	noTest	noTest	no	NOTEST	66	389-586(-)	_	_	_	_	_	_	_	_	_	_	None	_
comp1090780_c0_seq1	5	1	0.28	0.09	noTest	noTest	noTest	noTest	noTest	noTest	noTest	no	NOTEST	488	_	_	_	_	_	_	_	_	_	_	_	_	_
comp1090880_c0_seq1	1	3	0.08	0.37	noTest	noTest	noTest	noTest	noTest	noTest	noTest	no	NOTEST	352	_	_	_	_	_	_	_	_	_	_	_	_	_
comp1091352_c0_seq1	4	0	0.26	0	noTest	noTest	noTest	noTest	noTest	noTest	noTest	no	NOTEST	422	_	_	_	_	_	_	_	_	_	_	_	_	_
comp10920_c0_seq1	7	5	0.35	0.39	0.822492	0.982884	0.66381	up	-0.66381	down	-2.47432	no	OK	537	_	_	_	_	_	_	_	_	_	_	_	_	_
comp10922_c0_seq1	4	7	0.17	0.44	0.0999758	0.321201	1.89411	up	-1.89411	down	-2.50891	no	OK	165	3-497(-)	_	_	_	_	_	_	_	_	_	_	None	_
comp1092719_c0_seq1	1	1	0.06	0.09	noTest	noTest	noTest	noTest	noTest	noTest	noTest	no	NOTEST	462	_	_	_	_	_	_	_	_	_	_	_	_	_
comp1092739_c0_seq1	0	0	0	0	noTest	noTest	noTest	noTest	noTest	noTest	noTest	no	NOTEST	393	_	_	_	_	_	_	_	_	_	_	_	_	_
comp10934_c0_seq1	5	1	0.29	0.09	noTest	noTest	noTest	noTest	noTest	noTest	noTest	no	NOTEST	478	_	_	_	_	_	_	_	_	_	_	_	_	_
comp10937_c0_seq1	7	1	0.36	0.08	noTest	noTest	noTest	noTest	noTest	noTest	noTest	no	NOTEST	533	_	_	_	_	_	_	_	_	_	_	_	_	_
comp1093821_c0_seq1	2	2	0.13	0.19	noTest	noTest	noTest	noTest	noTest	noTest	noTest	no	NOTEST	435	_	_	_	_	_	_	_	_	_	_	_	_	_
comp1093830_c0_seq1	2	5	0.1	0.4	noTest	noTest	noTest	noTest	noTest	noTest	noTest	no	NOTEST	524	_	_	_	_	_	_	_	_	_	_	_	_	_
comp1094125_c0_seq1	2	1	0.14	0.11	noTest	noTest	noTest	noTest	noTest	noTest	noTest	no	NOTEST	392	_	_	_	_	_	_	_	_	_	_	_	_	_
comp1094830_c0_seq1	4	0	0.32	0	noTest	noTest	noTest	noTest	noTest	noTest	noTest	no	NOTEST	355	_	_	_	_	_	_	_	_	_	_	_	_	_
comp1094_c0_seq1	2	1	0.15	0.11	noTest	noTest	noTest	noTest	noTest	noTest	noTest	no	NOTEST	380	_	_	_	_	_	_	_	_	_	_	_	_	_
comp1095133_c0_seq1	1	0	0.07	0	noTest	noTest	noTest	noTest	noTest	noTest	noTest	no	NOTEST	402	_	_	_	_	_	_	_	_	_	_	_	_	_
comp1095231_c0_seq1	4	0	0.31	0	noTest	noTest	noTest	noTest	noTest	noTest	noTest	no	NOTEST	361	_	_	_	_	_	_	_	_	_	_	_	_	_
comp1095668_c0_seq1	5	1	0.38	0.12	noTest	noTest	noTest	noTest	noTest	noTest	noTest	no	NOTEST	364	_	_	_	_	_	_	_	_	_	_	_	_	_
comp109566_c0_seq1	85	15	3.21	0.87	0.0909391	0.305294	-1.31835	down	1.31835	up	0.363366	no	OK	705	_	_	_	_	_	_	_	_	_	_	_	_	_
comp1095735_c0_seq1	2	1	0.15	0.12	noTest	noTest	noTest	noTest	noTest	noTest	noTest	no	NOTEST	371	_	_	_	_	_	_	_	_	_	_	_	_	_
comp10958_c0_seq1	7	1	0.52	0.11	noTest	noTest	noTest	noTest	noTest	noTest	noTest	no	NOTEST	375	_	_	_	_	_	_	_	_	_	_	_	_	_
comp1095962_c0_seq1	4	1	0.3	0.11	noTest	noTest	noTest	noTest	noTest	noTest	noTest	no	NOTEST	377	_	_	_	_	_	_	_	_	_	_	_	_	_
comp1096498_c0_seq1	0	7	0	0.77	noTest	noTest	noTest	noTest	noTest	noTest	noTest	no	NOTEST	390	_	_	_	_	_	_	_	_	_	_	_	_	_
comp10968_c0_seq1	3	0	0.2	0	noTest	noTest	noTest	noTest	noTest	noTest	noTest	no	NOTEST	421	_	_	_	_	_	_	_	_	_	_	_	_	_
comp109721_c0_seq1	215	54	4.44	1.7	0.251024	0.562432	-0.816196	down	0.816196	up	1.83052	no	OK	1264	_	_	_	_	_	_	_	_	_	_	_	_	_
comp1097813_c0_seq1	1	1	0.07	0.11	noTest	noTest	noTest	noTest	noTest	noTest	noTest	no	NOTEST	134	2-406(+)	_	_	_	_	_	_	_	_	_	_	None	_
comp1097873_c0_seq1	1	0	0.08	0	noTest	noTest	noTest	noTest	noTest	noTest	noTest	no	NOTEST	352	_	_	_	_	_	_	_	_	_	_	_	_	_
comp1098214_c0_seq1	4	0	0.32	0	noTest	noTest	noTest	noTest	noTest	noTest	noTest	no	NOTEST	355	_	_	_	_	_	_	_	_	_	_	_	_	_
comp10982_c0_seq1	5	1	0.28	0.09	noTest	noTest	noTest	noTest	noTest	noTest	noTest	no	NOTEST	479	_	_	_	_	_	_	_	_	_	_	_	_	_
comp10983_c0_seq1	5	2	0.31	0.19	noTest	noTest	noTest	noTest	noTest	noTest	noTest	no	NOTEST	146	1-441(+)	_	_	_	_	_	_	_	_	_	_	None	_
comp10989_c0_seq1	12	8	0.3	0.31	0.63922	0.883625	0.576713	up	-0.576713	down	-1.73008	no	OK	348	3-1049(+)	_	_	_	_	_	_	_	_	_	_	None	_
comp1099437_c0_seq1	1	1	0.07	0.11	noTest	noTest	noTest	noTest	noTest	noTest	noTest	no	NOTEST	131	3-395(-)	gi|432953259|ref|XP_004085324.1|	PREDICTED: zinc finger protein 879-like, partial [Oryzias latipes]	0.6	_	_	_	_	_	_	_	None	_
comp11000_c0_seq1	2	2	0.09	0.14	noTest	noTest	noTest	noTest	noTest	noTest	noTest	no	NOTEST	579	_	_	_	_	_	_	_	_	_	_	_	_	_
comp11001_c0_seq1	6	0	0.44	0	noTest	noTest	noTest	noTest	noTest	noTest	noTest	no	NOTEST	378	_	_	_	_	_	_	_	_	_	_	_	_	_
comp11002_c0_seq1	8	0	0.51	0	noTest	noTest	noTest	noTest	noTest	noTest	noTest	no	NOTEST	428	_	_	_	_	_	_	_	_	_	_	_	_	_
comp1100389_c0_seq1	1	0	0.06	0	noTest	noTest	noTest	noTest	noTest	noTest	noTest	no	NOTEST	473	_	_	_	_	_	_	_	_	_	_	_	_	_
comp11003_c0_seq1	8	4	0.4	0.31	1	1	0.168468	up	-0.168468	down	-2.51146	no	OK	101	2-304(+)	_	_	_	_	_	_	_	_	_	_	None	_
comp1100651_c0_seq1	3	0	0.18	0	noTest	noTest	noTest	noTest	noTest	noTest	noTest	no	NOTEST	152	3-458(-)	gi|167645607|ref|YP_001683270.1|	nucleotide diphosphatase [Caulobacter sp. K31]	0.47	GO:0003824	_	_	_	_	_	_	None	_
comp11006_c0_seq1	9	3	0.37	0.19	1	1	-0.392165	down	0.392165	up	-2.54829	no	OK	656	_	_	_	_	_	_	_	_	_	_	_	_	_
comp11009_c0_seq1	5	1	0.18	0.06	noTest	noTest	noTest	noTest	noTest	noTest	noTest	no	NOTEST	734	_	_	_	_	_	_	_	_	_	_	_	_	_
comp1100_c0_seq1	4	0	0.31	0	noTest	noTest	noTest	noTest	noTest	noTest	noTest	no	NOTEST	356	_	_	_	_	_	_	_	_	_	_	_	_	_
comp1101103_c0_seq1	2	2	0.14	0.22	noTest	noTest	noTest	noTest	noTest	noTest	noTest	no	NOTEST	390	_	_	_	_	_	_	_	_	_	_	_	_	_
comp11011_c0_seq1	3	0	0.23	0	noTest	noTest	noTest	noTest	noTest	noTest	noTest	no	NOTEST	371	_	_	_	_	_	_	_	_	_	_	_	_	_
comp1101575_c0_seq1	4	1	0.25	0.1	noTest	noTest	noTest	noTest	noTest	noTest	noTest	no	NOTEST	432	_	_	_	_	_	_	_	_	_	_	_	_	_
comp1101746_c0_seq1	5	0	0.32	0	noTest	noTest	noTest	noTest	noTest	noTest	noTest	no	NOTEST	434	_	gi|345480624|ref|XP_001604567.2|	PREDICTED: hypothetical protein LOC100120978 [Nasonia vitripennis]	0.52	_	_	_	_	_	_	_	_	_
comp11024_c0_seq1	0	0	0	0	noTest	noTest	noTest	noTest	noTest	noTest	noTest	no	NOTEST	119	3-359(-)	_	_	_	_	_	_	_	_	_	_	None	_
comp11026_c0_seq1	2	0	0.15	0	noTest	noTest	noTest	noTest	noTest	noTest	noTest	no	NOTEST	381	_	_	_	_	_	_	_	_	_	_	_	_	_
comp11034_c0_seq1	4	3	0.2	0.23	noTest	noTest	noTest	noTest	noTest	noTest	noTest	no	NOTEST	534	_	_	_	_	_	_	_	_	_	_	_	_	_
comp1104440_c0_seq1	1	4	0.08	0.49	noTest	noTest	noTest	noTest	noTest	noTest	noTest	no	NOTEST	352	_	_	_	_	_	_	_	_	_	_	_	_	_
comp110463_c0_seq1	42	61	3.14	7.03	0.0206257	0.107458	1.70553	up	-1.70553	down	0.86308	no	OK	373	_	_	_	_	_	_	_	_	_	_	_	_	_
comp1104727_c0_seq1	2	1	0.12	0.09	noTest	noTest	noTest	noTest	noTest	noTest	noTest	no	NOTEST	462	_	gi|383385902|gb|AFH08753.1|	vitellogenin B [Xiphophorus hellerii]	0.77	_	_	_	_	_	_	_	_	_
comp1104876_c0_seq1	2	0	0.15	0	noTest	noTest	noTest	noTest	noTest	noTest	noTest	no	NOTEST	374	_	_	_	_	_	_	_	_	_	_	_	_	_
comp11050_c0_seq1	4	1	0.24	0.09	noTest	noTest	noTest	noTest	noTest	noTest	noTest	no	NOTEST	448	_	gi|291222018|ref|XP_002731015.1|	PREDICTED: Pao retrotransposon peptidase family protein-like [Saccoglossus kowalevskii]	0.61	_	_	_	_	_	_	_	_	_
comp1105112_c0_seq1	3	1	0.23	0.12	noTest	noTest	noTest	noTest	noTest	noTest	noTest	no	NOTEST	361	_	_	_	_	_	_	_	_	_	_	_	_	_
comp11051_c0_seq1	4	0	0.25	0	noTest	noTest	noTest	noTest	noTest	noTest	noTest	no	NOTEST	440	_	_	_	_	_	_	_	_	_	_	_	_	_
comp11056_c0_seq1	9	2	0.35	0.12	0.585507	0.847898	-0.942447	down	0.942447	up	-2.70058	no	OK	683	_	_	_	_	_	_	_	_	_	_	_	_	_
comp11057_c0_seq1	1	0	0.08	0	noTest	noTest	noTest	noTest	noTest	noTest	noTest	no	NOTEST	361	_	_	_	_	_	_	_	_	_	_	_	_	_
comp1106144_c0_seq1	1	4	0.06	0.4	noTest	noTest	noTest	noTest	noTest	noTest	noTest	no	NOTEST	424	_	_	_	_	_	_	_	_	_	_	_	_	_
comp1106418_c0_seq1	5	1	0.3	0.09	noTest	noTest	noTest	noTest	noTest	noTest	noTest	no	NOTEST	70	252-464(+)	_	_	_	_	_	_	_	_	_	_	None	_
comp1106465_c0_seq1	4	0	0.28	0	noTest	noTest	noTest	noTest	noTest	noTest	noTest	no	NOTEST	393	_	_	_	_	_	_	_	_	_	_	_	_	_
comp1106487_c0_seq1	3	0	0.22	0	noTest	noTest	noTest	noTest	noTest	noTest	noTest	no	NOTEST	126	1-381(+)	gi|511987401|ref|XP_004811462.1|	PREDICTED: complement component C9 isoform X1 [Mustela putorius furo]	0.76	GO:0006956;GO:0005886	_	_	_	_	_	_	K04000	C9
comp1106563_c0_seq1	6	0	0.38	0	noTest	noTest	noTest	noTest	noTest	noTest	noTest	no	NOTEST	429	_	_	_	_	_	_	_	_	_	_	_	_	_
comp11073_c0_seq1	8	8	0.24	0.36	0.283653	0.594815	1.14157	up	-1.14157	down	-2.00509	no	OK	890	_	_	_	_	_	_	_	_	_	_	_	_	_
comp110779_c0_seq1	51	20	2.79	1.68	0.856588	0.999857	-0.173901	down	0.173901	up	0.0167044	no	OK	497	_	_	_	_	_	_	_	_	_	_	_	_	_
comp1107911_c0_seq1	0	0	0	0	noTest	noTest	noTest	noTest	noTest	noTest	noTest	no	NOTEST	361	_	_	_	_	_	_	_	_	_	_	_	_	_
comp11082_c0_seq1	2	2	0.11	0.17	noTest	noTest	noTest	noTest	noTest	noTest	noTest	no	NOTEST	67	2-202(-)	_	_	_	_	_	_	_	_	_	_	None	_
comp11090_c0_seq1	6	1	0.18	0.05	noTest	noTest	noTest	noTest	noTest	noTest	noTest	no	NOTEST	861	_	_	_	_	_	_	_	_	_	_	_	_	_
comp11091_c0_seq1	6	2	0.28	0.15	noTest	noTest	noTest	noTest	noTest	noTest	noTest	no	NOTEST	570	_	_	_	_	_	_	_	_	_	_	_	_	_
comp11094_c0_seq1	4	0	0.26	0	noTest	noTest	noTest	noTest	noTest	noTest	noTest	no	NOTEST	140	1-420(-)	_	_	_	_	_	_	_	_	_	_	None	_
comp110971_c0_seq1	36	11	2	0.94	0.595081	0.855692	-0.528989	down	0.528989	up	-0.617605	no	OK	491	_	_	_	_	_	_	_	_	_	_	_	_	_
comp1110572_c0_seq1	4	1	0.21	0.08	noTest	noTest	noTest	noTest	noTest	noTest	noTest	no	NOTEST	524	_	_	_	_	_	_	_	_	_	_	_	_	_
comp11110_c0_seq1	2	9	0.12	0.86	0.0197869	0.103976	3.13911	up	-3.13911	down	-2.43005	no	OK	441	_	_	_	_	_	_	_	_	_	_	_	_	_
comp1111579_c0_seq1	0	0	0	0	noTest	noTest	noTest	noTest	noTest	noTest	noTest	no	NOTEST	87	42-302(+)	_	_	_	_	_	_	_	_	_	_	None	_
comp11123_c0_seq1	2	11	0.11	0.9	0.00744743	0.0493931	3.42421	up	-3.42421	down	-2.15095	yes	OK	509	_	_	_	_	_	_	_	_	_	_	_	_	_
comp1112649_c0_seq1	5	1	0.35	0.11	noTest	noTest	noTest	noTest	noTest	noTest	noTest	no	NOTEST	397	_	_	_	_	_	_	_	_	_	_	_	_	_
comp11126_c0_seq1	2	6	0.07	0.3	noTest	noTest	noTest	noTest	noTest	noTest	noTest	no	NOTEST	800	_	_	_	_	_	_	_	_	_	_	_	_	_
comp11127_c0_seq1	7	0	0.46	0	noTest	noTest	noTest	noTest	noTest	noTest	noTest	no	NOTEST	52	133-288(+)	_	_	_	_	_	_	_	_	_	_	None	_
comp1112904_c0_seq1	1	1	0.07	0.11	noTest	noTest	noTest	noTest	noTest	noTest	noTest	no	NOTEST	103	73-381(-)	_	_	_	_	_	_	_	_	_	_	None	_
comp11130_c0_seq1	6	0	0.19	0	noTest	noTest	noTest	noTest	noTest	noTest	noTest	no	NOTEST	830	_	_	_	_	_	_	_	_	_	_	_	_	_
comp11133_c0_seq1	6	2	0.32	0.17	noTest	noTest	noTest	noTest	noTest	noTest	noTest	no	NOTEST	69	296-502(-)	_	_	_	_	_	_	_	_	_	_	None	_
comp11136_c0_seq1	3	2	0.21	0.22	noTest	noTest	noTest	noTest	noTest	noTest	noTest	no	NOTEST	389	_	_	_	_	_	_	_	_	_	_	_	_	_
comp111387_c0_seq1	77	10	4.08	0.81	0.034271	0.150204	-1.75403	down	1.75403	up	0.129139	no	OK	62	2-187(+)	_	_	_	_	_	_	_	_	_	_	None	_
comp111408_c0_seq1	62	74	2.32	4.23	0.0496718	0.1978	1.42554	up	-1.42554	down	1.22787	no	OK	713	_	_	_	_	_	_	_	_	_	_	_	_	_
comp1114531_c0_seq1	7	2	0.4	0.18	noTest	noTest	noTest	noTest	noTest	noTest	noTest	no	NOTEST	477	_	_	_	_	_	_	_	_	_	_	_	_	_
comp1114571_c0_seq1	2	0	0.15	0	noTest	noTest	noTest	noTest	noTest	noTest	noTest	no	NOTEST	372	_	gi|410925210|ref|XP_003976074.1|	PREDICTED: galectin-4-like [Takifugu rubripes]	0.59	_	_	_	_	_	_	_	_	_
comp11152_c0_seq1	0	0	0	0	noTest	noTest	noTest	noTest	noTest	noTest	noTest	no	NOTEST	439	_	_	_	_	_	_	_	_	_	_	_	_	_
comp11154_c0_seq1	2	0	0.16	0	noTest	noTest	noTest	noTest	noTest	noTest	noTest	no	NOTEST	352	_	_	_	_	_	_	_	_	_	_	_	_	_
comp1115740_c0_seq1	1	0	0.07	0	noTest	noTest	noTest	noTest	noTest	noTest	noTest	no	NOTEST	392	_	_	_	_	_	_	_	_	_	_	_	_	_
comp1116308_c0_seq1	3	3	0.22	0.33	noTest	noTest	noTest	noTest	noTest	noTest	noTest	no	NOTEST	387	_	_	_	_	_	_	_	_	_	_	_	_	_
comp11173_c0_seq1	12	2	0.61	0.16	0.333681	0.650701	-1.34405	down	1.34405	up	-2.38038	no	OK	533	_	_	_	_	_	_	_	_	_	_	_	_	_
comp11176_c0_seq1	0	1	0	0.11	noTest	noTest	noTest	noTest	noTest	noTest	noTest	no	NOTEST	130	3-392(-)	gi|332373302|gb|AEE61792.1|	unknown [Dendroctonus ponderosae]	0.71	GO:0016740	_	_	_	_	_	_	None	_
comp11185_c0_seq1	2	0	0.14	0	noTest	noTest	noTest	noTest	noTest	noTest	noTest	no	NOTEST	387	_	_	_	_	_	_	_	_	_	_	_	_	_
comp1118815_c0_seq1	3	2	0.13	0.13	noTest	noTest	noTest	noTest	noTest	noTest	noTest	no	NOTEST	208	2-628(+)	gi|340714393|ref|XP_003395713.1|	PREDICTED: protein unc-79 homolog [Bombus terrestris]	0.68	_	_	_	_	_	_	_	None	_
comp11189_c0_seq1	6	4	0.3	0.3	0.7999	0.981232	0.563675	up	-0.563675	down	-2.74963	no	OK	546	_	gi|321472492|gb|EFX83462.1|	hypothetical protein DAPPUDRAFT_315830 [Daphnia pulex]	0.6	_	_	_	_	_	_	_	_	_
comp11190_c0_seq1	8	1	0.33	0.06	noTest	noTest	noTest	noTest	noTest	noTest	noTest	no	NOTEST	654	_	_	_	_	_	_	_	_	_	_	_	_	_
comp111915_c0_seq1	88	50	2.18	1.89	0.619249	0.875226	0.358515	up	-0.358515	down	1.06148	no	OK	1058	_	_	_	_	_	_	_	_	_	_	_	_	_
comp1119692_c0_seq1	2	1	0.14	0.11	noTest	noTest	noTest	noTest	noTest	noTest	noTest	no	NOTEST	389	_	_	_	_	_	_	_	_	_	_	_	_	_
comp11202_c0_seq1	4	0	0.2	0	noTest	noTest	noTest	noTest	noTest	noTest	noTest	no	NOTEST	179	2-538(-)	_	_	_	_	_	_	_	_	_	_	None	_
comp1120363_c0_seq1	2	2	0.15	0.24	noTest	noTest	noTest	noTest	noTest	noTest	noTest	no	NOTEST	120	1-363(+)	_	_	_	_	_	_	_	_	_	_	None	_
comp11205_c0_seq1	7	0	0.37	0	noTest	noTest	noTest	noTest	noTest	noTest	noTest	no	NOTEST	508	_	_	_	_	_	_	_	_	_	_	_	_	_
comp11206_c0_seq1	3	2	0.24	0.25	noTest	noTest	noTest	noTest	noTest	noTest	noTest	no	NOTEST	352	_	_	_	_	_	_	_	_	_	_	_	_	_
comp11207_c0_seq1	15	12	0.44	0.54	0.394949	0.696729	0.83879	up	-0.83879	down	-1.25723	no	OK	299	1-900(+)	gi|328715583|ref|XP_001952478.2|	PREDICTED: hemicentin-2-like [Acyrthosiphon pisum]	0.54	_	_	_	_	_	_	_	None	_
comp1121174_c0_seq1	3	0	0.19	0	noTest	noTest	noTest	noTest	noTest	noTest	noTest	no	NOTEST	425	_	_	_	_	_	_	_	_	_	_	_	_	_
comp11213_c0_seq1	3	4	0.12	0.25	noTest	noTest	noTest	noTest	noTest	noTest	noTest	no	NOTEST	654	_	_	_	_	_	_	_	_	_	_	_	_	_
comp11213_c0_seq2	6	2	0.31	0.16	noTest	noTest	noTest	noTest	noTest	noTest	noTest	no	NOTEST	526	_	_	_	_	_	_	_	_	_	_	_	_	_
comp1122426_c0_seq1	1	0	0.08	0	noTest	noTest	noTest	noTest	noTest	noTest	noTest	no	NOTEST	354	_	_	_	_	_	_	_	_	_	_	_	_	_
comp1122679_c0_seq1	3	1	0.22	0.11	noTest	noTest	noTest	noTest	noTest	noTest	noTest	no	NOTEST	383	_	gi|384499664|gb|EIE90155.1|	hypothetical protein RO3G_14866 [Rhizopus delemar RA 99-880]	0.68	_	_	_	_	_	_	_	_	_
comp1122_c0_seq1	2	0	0.1	0	noTest	noTest	noTest	noTest	noTest	noTest	noTest	no	NOTEST	176	1-531(+)	_	_	_	_	_	_	_	_	_	_	None	_
comp112372_c0_seq1	86	22	3.84	1.51	0.310597	0.62669	-0.787268	down	0.787268	up	0.532992	no	OK	602	_	_	_	_	_	_	_	_	_	_	_	_	_
comp11239_c0_seq1	6	7	0.24	0.43	0.305221	0.619378	1.348	up	-1.348	down	-2.29861	no	OK	669	_	_	_	_	_	_	_	_	_	_	_	_	_
comp1124099_c0_seq1	0	0	0	0	noTest	noTest	noTest	noTest	noTest	noTest	noTest	no	NOTEST	401	_	_	_	_	_	_	_	_	_	_	_	_	_
comp1124350_c0_seq1	3	1	0.21	0.11	noTest	noTest	noTest	noTest	noTest	noTest	noTest	no	NOTEST	397	_	_	_	_	_	_	_	_	_	_	_	_	_
comp1124638_c0_seq1	2	4	0.13	0.4	noTest	noTest	noTest	noTest	noTest	noTest	noTest	no	NOTEST	423	_	_	_	_	_	_	_	_	_	_	_	_	_
comp11248_c0_seq1	8	2	0.32	0.12	0.769726	0.962025	-0.779193	down	0.779193	up	-2.82775	no	OK	678	_	_	_	_	_	_	_	_	_	_	_	_	_
comp1124_c0_seq1	6	22	0.17	0.94	0.00117558	0.0128163	2.97883	up	-2.97883	down	-0.966264	yes	OK	53	661-819(-)	_	_	_	_	_	_	_	_	_	_	None	_
comp1125210_c0_seq1	0	8	0	0.86	noTest	noTest	noTest	noTest	noTest	noTest	noTest	no	NOTEST	397	_	_	_	_	_	_	_	_	_	_	_	_	_
comp1126146_c0_seq1	2	0	0.15	0	noTest	noTest	noTest	noTest	noTest	noTest	noTest	no	NOTEST	372	_	_	_	_	_	_	_	_	_	_	_	_	_
comp11262_c0_seq1	8	0	0.41	0	noTest	noTest	noTest	noTest	noTest	noTest	noTest	no	NOTEST	140	3-422(-)	_	_	_	_	_	_	_	_	_	_	None	_
comp11265_c0_seq1	1	1	0.08	0.12	noTest	noTest	noTest	noTest	noTest	noTest	noTest	no	NOTEST	356	_	_	_	_	_	_	_	_	_	_	_	_	_
comp11269_c0_seq1	9	0	0.31	0	noTest	noTest	noTest	noTest	noTest	noTest	noTest	no	NOTEST	761	_	_	_	_	_	_	_	_	_	_	_	_	_
comp1127231_c0_seq1	4	1	0.28	0.11	noTest	noTest	noTest	noTest	noTest	noTest	noTest	no	NOTEST	392	_	_	_	_	_	_	_	_	_	_	_	_	_
comp1127340_c0_seq1	0	2	0	0.24	noTest	noTest	noTest	noTest	noTest	noTest	noTest	no	NOTEST	360	_	_	_	_	_	_	_	_	_	_	_	_	_
comp1127467_c0_seq1	5	0	0.37	0	noTest	noTest	noTest	noTest	noTest	noTest	noTest	no	NOTEST	379	_	_	_	_	_	_	_	_	_	_	_	_	_
comp1127522_c0_seq1	6	0	0.47	0	noTest	noTest	noTest	noTest	noTest	noTest	noTest	no	NOTEST	359	_	_	_	_	_	_	_	_	_	_	_	_	_
comp11279_c0_seq1	1	0	0.03	0	noTest	noTest	noTest	noTest	noTest	noTest	noTest	no	NOTEST	252	3-758(-)	_	_	_	_	_	_	_	_	_	_	None	_
comp1128063_c0_seq1	0	2	0	0.24	noTest	noTest	noTest	noTest	noTest	noTest	noTest	no	NOTEST	362	_	_	_	_	_	_	_	_	_	_	_	_	_
comp1129064_c0_seq1	2	1	0.14	0.11	noTest	noTest	noTest	noTest	noTest	noTest	noTest	no	NOTEST	92	48-323(-)	_	_	_	_	_	_	_	_	_	_	None	_
comp11294_c0_seq1	6	1	0.45	0.11	noTest	noTest	noTest	noTest	noTest	noTest	noTest	no	NOTEST	375	_	_	_	_	_	_	_	_	_	_	_	_	_
comp1129718_c0_seq1	1	1	0.07	0.11	noTest	noTest	noTest	noTest	noTest	noTest	noTest	no	NOTEST	378	_	_	_	_	_	_	_	_	_	_	_	_	_
comp1129_c0_seq1	7	0	0.32	0	noTest	noTest	noTest	noTest	noTest	noTest	noTest	no	NOTEST	60	1-180(-)	_	_	_	_	_	_	_	_	_	_	None	_
comp1130145_c0_seq1	5	1	0.25	0.08	noTest	noTest	noTest	noTest	noTest	noTest	noTest	no	NOTEST	179	1-540(+)	_	_	_	_	_	_	_	_	_	_	None	_
comp11301_c0_seq1	7	0	0.5	0	noTest	noTest	noTest	noTest	noTest	noTest	noTest	no	NOTEST	389	_	_	_	_	_	_	_	_	_	_	_	_	_
comp11304_c0_seq1	6	0	0.37	0	noTest	noTest	noTest	noTest	noTest	noTest	noTest	no	NOTEST	440	_	_	_	_	_	_	_	_	_	_	_	_	_
comp1131862_c0_seq1	2	0	0.16	0	noTest	noTest	noTest	noTest	noTest	noTest	noTest	no	NOTEST	352	_	_	_	_	_	_	_	_	_	_	_	_	_
comp11320_c0_seq1	2	0	0.13	0	noTest	noTest	noTest	noTest	noTest	noTest	noTest	no	NOTEST	136	2-412(+)	gi|327281012|ref|XP_003225244.1|	PREDICTED: WD repeat domain-containing protein 83-like [Anolis carolinensis]	0.87	GO:0000398;GO:0005737;GO:0071013	_	_	_	_	_	_	K13124	MORG1
comp11320_c0_seq2	0	0	0	0	noTest	noTest	noTest	noTest	noTest	noTest	noTest	no	NOTEST	129	69-458(+)	gi|327281012|ref|XP_003225244.1|	PREDICTED: WD repeat domain-containing protein 83-like [Anolis carolinensis]	0.87	GO:0000398;GO:0005737;GO:0071013	_	_	_	_	_	_	K13124	MORG1
comp11321_c0_seq1	8	0	0.51	0	noTest	noTest	noTest	noTest	noTest	noTest	noTest	no	NOTEST	143	3-434(+)	_	_	_	_	_	_	_	_	_	_	None	_
comp1132344_c0_seq1	2	3	0.12	0.27	noTest	noTest	noTest	noTest	noTest	noTest	noTest	no	NOTEST	462	_	_	_	_	_	_	_	_	_	_	_	_	_
comp1132884_c0_seq1	2	1	0.14	0.11	noTest	noTest	noTest	noTest	noTest	noTest	noTest	no	NOTEST	87	2-262(-)	_	_	_	_	_	_	_	_	_	_	None	_
comp1133125_c0_seq1	4	0	0.31	0	noTest	noTest	noTest	noTest	noTest	noTest	noTest	no	NOTEST	356	_	_	_	_	_	_	_	_	_	_	_	_	_
comp113326_c0_seq1	36	33	1.76	2.48	0.18837	0.477544	1.04268	up	-1.04268	down	0.162948	no	OK	551	_	_	_	_	_	_	_	_	_	_	_	_	_
comp1133380_c0_seq1	3	0	0.23	0	noTest	noTest	noTest	noTest	noTest	noTest	noTest	no	NOTEST	363	_	_	_	_	_	_	_	_	_	_	_	_	_
comp11342_c0_seq1	5	10	0.14	0.43	0.06403	0.237762	2.10063	up	-2.10063	down	-2.01556	no	OK	313	3-941(-)	gi|242009445|ref|XP_002425496.1|	Inactive dipeptidyl peptidase, putative [Pediculus humanus corporis]	0.61	_	_	_	_	_	_	_	None	_
comp1134565_c0_seq1	2	1	0.15	0.12	noTest	noTest	noTest	noTest	noTest	noTest	noTest	no	NOTEST	369	_	_	_	_	_	_	_	_	_	_	_	_	_
comp11350_c0_seq1	5	0	0.27	0	noTest	noTest	noTest	noTest	noTest	noTest	noTest	no	NOTEST	505	_	_	_	_	_	_	_	_	_	_	_	_	_
comp11356_c0_seq1	4	1	0.29	0.11	noTest	noTest	noTest	noTest	noTest	noTest	noTest	no	NOTEST	382	_	_	_	_	_	_	_	_	_	_	_	_	_
comp1135901_c0_seq1	0	3	0	0.37	noTest	noTest	noTest	noTest	noTest	noTest	noTest	no	NOTEST	54	1-162(+)	gi|328699454|ref|XP_003240937.1|	PREDICTED: KRAB-A domain-containing protein 2-like [Acyrthosiphon pisum]	0.76	_	_	_	_	_	_	_	None	_
comp11359_c0_seq1	5	5	0.23	0.36	0.442579	0.734291	1.12227	up	-1.12227	down	-2.70995	no	OK	577	_	_	_	_	_	_	_	_	_	_	_	_	_
comp11361_c0_seq1	8	1	0.59	0.11	noTest	noTest	noTest	noTest	noTest	noTest	noTest	no	NOTEST	375	_	_	_	_	_	_	_	_	_	_	_	_	_
comp1136723_c0_seq1	1	0	0.07	0	noTest	noTest	noTest	noTest	noTest	noTest	noTest	no	NOTEST	393	_	_	_	_	_	_	_	_	_	_	_	_	_
comp1136873_c0_seq1	1	0	0.08	0	noTest	noTest	noTest	noTest	noTest	noTest	noTest	no	NOTEST	363	_	_	_	_	_	_	_	_	_	_	_	_	_
comp1136940_c0_seq1	2	0	0.15	0	noTest	noTest	noTest	noTest	noTest	noTest	noTest	no	NOTEST	99	67-363(-)	_	_	_	_	_	_	_	_	_	_	None	_
comp113696_c0_seq1	103	66	4.07	3.99	0.450092	0.743149	0.531738	up	-0.531738	down	1.38654	no	OK	676	_	_	_	_	_	_	_	_	_	_	_	_	_
comp1136_c0_seq1	2	0	0.15	0	noTest	noTest	noTest	noTest	noTest	noTest	noTest	no	NOTEST	105	2-316(-)	_	_	_	_	_	_	_	_	_	_	None	_
comp11376_c0_seq1	3	3	0.18	0.28	noTest	noTest	noTest	noTest	noTest	noTest	noTest	no	NOTEST	85	75-329(+)	_	_	_	_	_	_	_	_	_	_	None	_
comp11380_c0_seq1	8	1	0.45	0.09	noTest	noTest	noTest	noTest	noTest	noTest	noTest	no	NOTEST	489	_	_	_	_	_	_	_	_	_	_	_	_	_
comp11391_c0_seq1	5	8	0.2	0.48	0.143889	0.412903	1.78414	up	-1.78414	down	-2.26194	no	OK	58	510-683(-)	_	_	_	_	_	_	_	_	_	_	None	_
comp11396_c0_seq1	3	2	0.22	0.22	noTest	noTest	noTest	noTest	noTest	noTest	noTest	no	NOTEST	383	_	_	_	_	_	_	_	_	_	_	_	_	_
comp1139896_c0_seq1	3	2	0.24	0.24	noTest	noTest	noTest	noTest	noTest	noTest	noTest	no	NOTEST	357	_	_	_	_	_	_	_	_	_	_	_	_	_
comp1139_c0_seq1	0	0	0	0	noTest	noTest	noTest	noTest	noTest	noTest	noTest	no	NOTEST	154	2-466(+)	gi|328704979|ref|XP_003242660.1|	PREDICTED: hypothetical protein LOC100573861 [Acyrthosiphon pisum]	0.73	_	_	_	_	_	_	_	None	_
comp1141155_c0_seq1	2	1	0.15	0.12	noTest	noTest	noTest	noTest	noTest	noTest	noTest	no	NOTEST	370	_	_	_	_	_	_	_	_	_	_	_	_	_
comp11413_c0_seq1	2	0	0.16	0	noTest	noTest	noTest	noTest	noTest	noTest	noTest	no	NOTEST	355	_	_	_	_	_	_	_	_	_	_	_	_	_
comp114149_c0_seq1	80	48	3.11	2.86	0.553092	0.827053	0.436743	up	-0.436743	down	0.965883	no	OK	687	_	_	_	_	_	_	_	_	_	_	_	_	_
comp114162_c0_seq1	136	13	5.28	0.77	0.00582077	0.0408492	-2.19843	down	2.19843	up	0.846326	yes	OK	687	_	_	_	_	_	_	_	_	_	_	_	_	_
comp114225_c0_seq1	58	28	1.67	1.23	0.922212	1	0.124004	up	-0.124004	down	0.337277	no	OK	917	_	_	_	_	_	_	_	_	_	_	_	_	_
comp1142348_c0_seq1	3	0	0.15	0	noTest	noTest	noTest	noTest	noTest	noTest	noTest	no	NOTEST	121	165-527(-)	gi|313246341|emb|CBY35260.1|	unnamed protein product [Oikopleura dioica]	0.68	GO:0008233	_	_	_	_	_	_	None	_
comp1142354_c0_seq1	2	2	0.15	0.24	noTest	noTest	noTest	noTest	noTest	noTest	noTest	no	NOTEST	361	_	_	_	_	_	_	_	_	_	_	_	_	_
comp11425_c0_seq1	0	9	0	1.11	noTest	noTest	noTest	noTest	noTest	noTest	noTest	no	NOTEST	352	_	gi|239985661|ref|NP_001105497.1|	triose phosphate/phosphate translocator, chloroplastic precursor [Zea mays]	1	GO:0008643;GO:0016021;GO:0005215;GO:0031969	_	_	_	_	_	_	_	_
comp11431_c0_seq1	0	6	0	0.69	noTest	noTest	noTest	noTest	noTest	noTest	noTest	no	NOTEST	375	_	_	_	_	_	_	_	_	_	_	_	_	_
comp114344_c0_seq1	63	41	1.45	1.44	0.477186	0.770317	0.553087	up	-0.553087	down	0.683714	no	OK	63	179-367(-)	_	_	_	_	_	_	_	_	_	_	None	_
comp1144005_c0_seq1	2	1	0.15	0.12	noTest	noTest	noTest	noTest	noTest	noTest	noTest	no	NOTEST	369	_	_	_	_	_	_	_	_	_	_	_	_	_
comp11441_c0_seq1	1	1	0.07	0.11	noTest	noTest	noTest	noTest	noTest	noTest	noTest	no	NOTEST	119	46-402(-)	_	_	_	_	_	_	_	_	_	_	None	_
comp1145_c0_seq1	4	3	0.21	0.25	noTest	noTest	noTest	noTest	noTest	noTest	noTest	no	NOTEST	508	_	_	_	_	_	_	_	_	_	_	_	_	_
comp11468_c0_seq1	1	1	0.08	0.12	noTest	noTest	noTest	noTest	noTest	noTest	noTest	no	NOTEST	362	_	_	_	_	_	_	_	_	_	_	_	_	_
comp11481_c0_seq1	1	3	0.06	0.28	noTest	noTest	noTest	noTest	noTest	noTest	noTest	no	NOTEST	453	_	_	_	_	_	_	_	_	_	_	_	_	_
comp11482_c0_seq1	3	2	0.17	0.17	noTest	noTest	noTest	noTest	noTest	noTest	noTest	no	NOTEST	481	_	_	_	_	_	_	_	_	_	_	_	_	_
comp114866_c0_seq1	42	25	2.27	2.08	0.633648	0.883625	0.423851	up	-0.423851	down	0.0214851	no	OK	502	_	_	_	_	_	_	_	_	_	_	_	_	_
comp11495_c0_seq1	3	0	0.2	0	noTest	noTest	noTest	noTest	noTest	noTest	noTest	no	NOTEST	77	1-231(-)	_	_	_	_	_	_	_	_	_	_	None	_
comp115022_c0_seq1	82	36	2.72	1.83	1	1	-0.0122355	down	0.0122355	up	0.77253	no	OK	798	_	_	_	_	_	_	_	_	_	_	_	_	_
comp1151403_c0_seq1	1	1	0.07	0.11	noTest	noTest	noTest	noTest	noTest	noTest	noTest	no	NOTEST	391	_	_	_	_	_	_	_	_	_	_	_	_	_
comp1152559_c0_seq1	4	0	0.32	0	noTest	noTest	noTest	noTest	noTest	noTest	noTest	no	NOTEST	352	_	_	_	_	_	_	_	_	_	_	_	_	_
comp1152696_c0_seq1	2	1	0.16	0.12	noTest	noTest	noTest	noTest	noTest	noTest	noTest	no	NOTEST	74	134-355(-)	_	_	_	_	_	_	_	_	_	_	None	_
comp11526_c0_seq1	10	1	0.26	0.04	0.266667	0.574591	-1.98979	down	1.98979	up	-2.73783	no	OK	284	154-1005(-)	gi|507549808|ref|XP_004658715.1|	PREDICTED: kelch-like protein 5 isoform X1 [Jaculus jaculus]	0.86	_	9600.ENSPPYP00000017078	kelch-like 5 (Drosophila)	0.8649	_	KOG4441	_	K10442	KLHL1_4_5
comp1154122_c0_seq1	4	0	0.24	0	noTest	noTest	noTest	noTest	noTest	noTest	noTest	no	NOTEST	149	2-451(+)	gi|383852533|ref|XP_003701781.1|	PREDICTED: collagen alpha-1(XV) chain-like, partial [Megachile rotundata]	0.8	GO:0007155;GO:0005581;GO:0005198	7425.XP_001604454	similar to collagen alpha 1(xviii) chain	0.7871	_	KOG3546	_	None	_
comp11541_c0_seq1	2	0	0.16	0	noTest	noTest	noTest	noTest	noTest	noTest	noTest	no	NOTEST	360	_	_	_	_	_	_	_	_	_	_	_	_	_
comp11557_c0_seq1	3	0	0.17	0	noTest	noTest	noTest	noTest	noTest	noTest	noTest	no	NOTEST	111	3-335(-)	gi|71895273|ref|NP_001026444.1|	spindle assembly abnormal protein 6 homolog [Gallus gallus]	0.62	GO:0005814;GO:0007099	_	_	_	_	_	_	None	_
comp1155_c0_seq1	3.99	0	0.3	0	noTest	noTest	noTest	noTest	noTest	noTest	noTest	no	NOTEST	369	_	_	_	_	_	_	_	_	_	_	_	_	_
comp11560_c0_seq1	7	1	0.4	0.09	noTest	noTest	noTest	noTest	noTest	noTest	noTest	no	NOTEST	157	1-474(+)	_	_	_	_	_	_	_	_	_	_	None	_
comp11563_c0_seq1	10	0	0.5	0	0.0347826	0.150204	-4.89993	down	4.89993	up	-2.9041	no	OK	540	_	_	_	_	_	_	_	_	_	_	_	_	_
comp11567_c0_seq1	6	0	0.32	0	noTest	noTest	noTest	noTest	noTest	noTest	noTest	no	NOTEST	512	_	_	_	_	_	_	_	_	_	_	_	_	_
comp1156891_c0_seq1	5	1	0.38	0.12	noTest	noTest	noTest	noTest	noTest	noTest	noTest	no	NOTEST	85	1-255(+)	_	_	_	_	_	_	_	_	_	_	None	_
comp1157287_c0_seq1	0	0	0	0	noTest	noTest	noTest	noTest	noTest	noTest	noTest	no	NOTEST	73	134-352(-)	gi|332021416|gb|EGI61784.1|	hypothetical protein G5I_09901 [Acromyrmex echinatior]	0.71	_	_	_	_	_	_	_	None	_
comp115779_c0_seq1	0	0	0	0	noTest	noTest	noTest	noTest	noTest	noTest	noTest	no	NOTEST	402	_	_	_	_	_	_	_	_	_	_	_	_	_
comp11579_c0_seq1	2	0	0.06	0	noTest	noTest	noTest	noTest	noTest	noTest	noTest	no	NOTEST	292	1-879(+)	gi|242014738|ref|XP_002428042.1|	WD-repeat protein, putative [Pediculus humanus corporis]	0.5	_	_	_	_	_	_	_	None	_
comp11582_c0_seq1	2	1	0.14	0.11	noTest	noTest	noTest	noTest	noTest	noTest	noTest	no	NOTEST	132	2-400(+)	gi|340715306|ref|XP_003396157.1|	PREDICTED: transmembrane protein 62-like [Bombus terrestris]	0.69	_	_	_	_	_	_	_	None	_
comp11588_c0_seq1	2	0	0.14	0	noTest	noTest	noTest	noTest	noTest	noTest	noTest	no	NOTEST	387	_	_	_	_	_	_	_	_	_	_	_	_	_
comp115943_c0_seq1	108	39	3.68	2.04	0.705811	0.926367	-0.293102	down	0.293102	up	1.04402	no	OK	778	_	_	_	_	_	_	_	_	_	_	_	_	_
comp11597_c0_seq1	2	1	0.13	0.1	noTest	noTest	noTest	noTest	noTest	noTest	noTest	no	NOTEST	414	_	_	_	_	_	_	_	_	_	_	_	_	_
comp11598_c0_seq1	5	1	0.37	0.11	noTest	noTest	noTest	noTest	noTest	noTest	noTest	no	NOTEST	126	1-378(-)	gi|260796097|ref|XP_002593041.1|	hypothetical protein BRAFLDRAFT_278559 [Branchiostoma floridae]	0.73	GO:0000226;GO:0015630;GO:0044430	_	_	_	_	_	_	None	_
comp1160969_c0_seq1	2	0	0.15	0	noTest	noTest	noTest	noTest	noTest	noTest	noTest	no	NOTEST	362	_	_	_	_	_	_	_	_	_	_	_	_	_
comp116161_c0_seq1	79	27	2.1	1.1	0.637939	0.883625	-0.371693	down	0.371693	up	0.563157	no	OK	988	_	_	_	_	_	_	_	_	_	_	_	_	_
comp11629_c0_seq1	8	1	0.26	0.05	noTest	noTest	noTest	noTest	noTest	noTest	noTest	no	NOTEST	227	124-807(+)	gi|196005621|ref|XP_002112677.1|	hypothetical protein TRIADDRAFT_56952 [Trichoplax adhaerens]	0.49	_	_	_	_	_	_	_	K07436	CYP24A
comp116307_c0_seq1	53	61	1.27	2.24	0.0610894	0.230137	1.37238	up	-1.37238	down	0.958967	no	OK	1092	_	_	_	_	_	_	_	_	_	_	_	_	_
comp11631_c0_seq1	5	0	0.34	0	noTest	noTest	noTest	noTest	noTest	noTest	noTest	no	NOTEST	403	_	_	_	_	_	_	_	_	_	_	_	_	_
comp1163599_c0_seq1	4	2	0.21	0.16	noTest	noTest	noTest	noTest	noTest	noTest	noTest	no	NOTEST	520	_	_	_	_	_	_	_	_	_	_	_	_	_
comp116359_c0_seq1	13	17	0.93	1.87	0.0781883	0.273688	1.53737	up	-1.53737	down	-1.01252	no	OK	388	_	_	_	_	_	_	_	_	_	_	_	_	_
comp11644_c0_seq1	1	7	0.06	0.68	noTest	noTest	noTest	noTest	noTest	noTest	noTest	no	NOTEST	438	_	_	_	_	_	_	_	_	_	_	_	_	_
comp11655_c0_seq1	1	0	0.08	0	noTest	noTest	noTest	noTest	noTest	noTest	noTest	no	NOTEST	360	_	_	_	_	_	_	_	_	_	_	_	_	_
comp116571_c0_seq1	52	51	3.17	4.79	0.118207	0.36158	1.14208	up	-1.14208	down	0.770492	no	OK	449	_	_	_	_	_	_	_	_	_	_	_	_	_
comp116633_c0_seq1	14	19	0.75	1.57	0.0706332	0.257135	1.59224	up	-1.59224	down	-0.86115	no	OK	506	_	_	_	_	_	_	_	_	_	_	_	_	_
comp11665_c0_seq1	10	1	0.65	0.1	0.266667	0.574591	-1.98979	down	1.98979	up	-2.73783	no	OK	424	_	_	_	_	_	_	_	_	_	_	_	_	_
comp11667_c0_seq1	2	1	0.15	0.12	noTest	noTest	noTest	noTest	noTest	noTest	noTest	no	NOTEST	362	_	_	_	_	_	_	_	_	_	_	_	_	_
comp11675_c0_seq1	1	3	0.07	0.31	noTest	noTest	noTest	noTest	noTest	noTest	noTest	no	NOTEST	406	_	_	_	_	_	_	_	_	_	_	_	_	_
comp1169381_c0_seq1	3	1	0.17	0.09	noTest	noTest	noTest	noTest	noTest	noTest	noTest	no	NOTEST	89	213-482(+)	_	_	_	_	_	_	_	_	_	_	None	_
comp11698_c0_seq1	6	3	0.36	0.28	noTest	noTest	noTest	noTest	noTest	noTest	noTest	no	NOTEST	459	_	_	_	_	_	_	_	_	_	_	_	_	_
comp117056_c0_seq1	52.54	29	1.25	1.06	0.723265	0.939384	0.303611	up	-0.303611	down	0.296583	no	OK	1098	_	_	_	_	_	_	_	_	_	_	_	_	_
comp11710_c0_seq1	2	0	0.1	0	noTest	noTest	noTest	noTest	noTest	noTest	noTest	no	NOTEST	524	_	_	_	_	_	_	_	_	_	_	_	_	_
comp11712_c0_seq1	0	0	0	0	noTest	noTest	noTest	noTest	noTest	noTest	noTest	no	NOTEST	176	3-533(+)	gi|242017215|ref|XP_002429087.1|	alcohol dehydrogenase, putative [Pediculus humanus corporis]	0.59	_	_	_	_	_	_	_	None	_
comp11716_c0_seq1	2	2	0.13	0.2	noTest	noTest	noTest	noTest	noTest	noTest	noTest	no	NOTEST	425	_	_	_	_	_	_	_	_	_	_	_	_	_
comp11721_c0_seq1	11	1	0.26	0.04	0.191276	0.477544	-2.12289	down	2.12289	up	-2.62098	no	OK	298	2-895(+)	_	_	_	_	_	_	_	_	_	_	None	_
comp11726_c0_seq1	0	0	0	0	noTest	noTest	noTest	noTest	noTest	noTest	noTest	no	NOTEST	131	1-396(+)	_	_	_	_	_	_	_	_	_	_	None	_
comp117288_c0_seq1	54	32	2.38	2.16	0.602008	0.861384	0.418124	up	-0.418124	down	0.384303	no	OK	609	_	_	_	_	_	_	_	_	_	_	_	_	_
comp1173214_c0_seq1	3	0	0.22	0	noTest	noTest	noTest	noTest	noTest	noTest	noTest	no	NOTEST	379	_	_	_	_	_	_	_	_	_	_	_	_	_
comp11735_c0_seq1	7	2	0.37	0.16	noTest	noTest	noTest	noTest	noTest	noTest	noTest	no	NOTEST	514	_	_	_	_	_	_	_	_	_	_	_	_	_
comp1175091_c0_seq1	2	0	0.15	0	noTest	noTest	noTest	noTest	noTest	noTest	noTest	no	NOTEST	365	_	_	_	_	_	_	_	_	_	_	_	_	_
comp1176047_c0_seq1	0	1	0	0.11	noTest	noTest	noTest	noTest	noTest	noTest	noTest	no	NOTEST	74	1-222(+)	_	_	_	_	_	_	_	_	_	_	None	_
comp1176195_c0_seq1	0	1	0	0.09	noTest	noTest	noTest	noTest	noTest	noTest	noTest	no	NOTEST	163	1-489(-)	gi|115928363|ref|XP_001199932.1|	PREDICTED: uncharacterized protein LOC763830, partial [Strongylocentrotus purpuratus]	0.64	GO:0003824	_	_	_	_	_	_	None	_
comp11763_c0_seq1	2	2	0.14	0.22	noTest	noTest	noTest	noTest	noTest	noTest	noTest	no	NOTEST	394	_	_	_	_	_	_	_	_	_	_	_	_	_
comp117702_c0_seq1	37	25	2.68	2.8	0.447595	0.739916	0.605121	up	-0.605121	down	-0.0637825	no	OK	383	_	_	_	_	_	_	_	_	_	_	_	_	_
comp11774_c0_seq1	12	0	0.54	0	0.0219002	0.107599	-5.15489	down	5.15489	up	-2.65682	no	OK	199	1-600(+)	gi|513204260|ref|XP_414253.4|	PREDICTED: inter-alpha-trypsin inhibitor heavy chain H3 isoform X2 [Gallus gallus]	0.86	GO:0004867;GO:0030212	_	_	_	_	_	_	None	_
comp11775_c0_seq1	7	2	0.49	0.22	noTest	noTest	noTest	noTest	noTest	noTest	noTest	no	NOTEST	397	_	_	_	_	_	_	_	_	_	_	_	_	_
comp11784_c0_seq1	4	1	0.28	0.11	noTest	noTest	noTest	noTest	noTest	noTest	noTest	no	NOTEST	398	_	_	_	_	_	_	_	_	_	_	_	_	_
comp117877_c0_seq1	113	64	2.68	2.32	0.623951	0.878979	0.354198	up	-0.354198	down	1.42165	no	OK	1105	_	_	_	_	_	_	_	_	_	_	_	_	_
comp1178919_c0_seq1	1	3	0.05	0.25	noTest	noTest	noTest	noTest	noTest	noTest	noTest	no	NOTEST	509	_	_	_	_	_	_	_	_	_	_	_	_	_
comp11789_c0_seq1	7	2	0.43	0.19	noTest	noTest	noTest	noTest	noTest	noTest	noTest	no	NOTEST	103	2-310(+)	_	_	_	_	_	_	_	_	_	_	None	_
comp11790_c0_seq1	3	1	0.13	0.06	noTest	noTest	noTest	noTest	noTest	noTest	noTest	no	NOTEST	638	_	_	_	_	_	_	_	_	_	_	_	_	_
comp117957_c0_seq1	38	47	0.63	1.18	0.0509387	0.201946	1.47361	up	-1.47361	down	0.541252	no	OK	115	240-584(+)	_	_	_	_	_	_	_	_	_	_	None	_
comp11795_c0_seq1	4	0	0.3	0	noTest	noTest	noTest	noTest	noTest	noTest	noTest	no	NOTEST	84	1-252(+)	gi|229367036|gb|ACQ58498.1|	Dynein light chain 2, cytoplasmic [Anoplopoma fimbria]	0.95	GO:0002009;GO:0005874;GO:0006260;GO:0048477;GO:0003774;GO:0042127;GO:0009792;GO:0030286;GO:0005829;GO:0040035;GO:0006914;GO:0007017;GO:0005886;GO:0008092;GO:0040020;GO:0005813;GO:0043652;GO:0008039;GO:0006915;GO:0040010;GO:0035046;GO:0016459;GO:0040011;GO:0006898;GO:0019886;GO:0010171;GO:0002119	8090.ENSORLP00000006685	.	0.9518	_	KOG3430	_	K10418	DYNLL
comp11799_c0_seq1	2	1	0.13	0.1	noTest	noTest	noTest	noTest	noTest	noTest	noTest	no	NOTEST	90	163-432(-)	_	_	_	_	_	_	_	_	_	_	None	_
comp11801_c0_seq1	4	4	0.18	0.27	noTest	noTest	noTest	noTest	noTest	noTest	noTest	no	NOTEST	600	_	_	_	_	_	_	_	_	_	_	_	_	_
comp11808_c0_seq1	0	0	0	0	noTest	noTest	noTest	noTest	noTest	noTest	noTest	no	NOTEST	722	_	_	_	_	_	_	_	_	_	_	_	_	_
comp11810_c0_seq1	11	3	0.46	0.19	0.822492	0.982884	-0.671913	down	0.671913	up	-2.34587	no	OK	69	87-293(+)	_	_	_	_	_	_	_	_	_	_	None	_
comp1181786_c0_seq1	1	0	0.08	0	noTest	noTest	noTest	noTest	noTest	noTest	noTest	no	NOTEST	355	_	_	_	_	_	_	_	_	_	_	_	_	_
comp118196_c0_seq1	110	87	1.79	2.15	0.236618	0.549928	0.834928	up	-0.834928	down	1.66505	no	OK	1598	_	_	_	_	_	_	_	_	_	_	_	_	_
comp118229_c0_seq1	204	108	2.47	2	0.719394	0.936004	0.257401	up	-0.257401	down	2.22441	no	OK	2128	_	_	_	_	_	_	_	_	_	_	_	_	_
comp11835_c0_seq1	4	1	0.2	0.08	noTest	noTest	noTest	noTest	noTest	noTest	noTest	no	NOTEST	149	3-449(+)	_	_	_	_	_	_	_	_	_	_	None	_
comp118365_c0_seq1	66	31	2.62	1.89	0.929971	1	0.0847098	up	-0.0847098	down	0.505121	no	OK	135	190-594(-)	gi|390334242|ref|XP_001201407.2|	PREDICTED: putative peptidyl-tRNA hydrolase PTRHD1-like [Strongylocentrotus purpuratus]	0.82	GO:0035335;GO:0004725;GO:0006570;GO:0004045	7070.XP_972516	similar to CG14903-PA	0.7586	_	KOG3305	_	None	_
comp118369_c0_seq1	34	30	1.5	2.04	0.208992	0.507839	0.987497	up	-0.987497	down	0.0429661	no	OK	607	_	_	_	_	_	_	_	_	_	_	_	_	_
comp11841_c0_seq1	7	1	0.41	0.09	noTest	noTest	noTest	noTest	noTest	noTest	noTest	no	NOTEST	154	2-463(-)	_	_	_	_	_	_	_	_	_	_	None	_
comp11844_c0_seq1	4	6	0.21	0.48	0.191276	0.477544	1.67686	up	-1.67686	down	-2.66987	no	OK	525	_	_	_	_	_	_	_	_	_	_	_	_	_
comp1184839_c0_seq1	3	0	0.22	0	noTest	noTest	noTest	noTest	noTest	noTest	noTest	no	NOTEST	372	_	_	_	_	_	_	_	_	_	_	_	_	_
comp11850_c0_seq1	0	3	0	0.28	noTest	noTest	noTest	noTest	noTest	noTest	noTest	no	NOTEST	455	_	_	_	_	_	_	_	_	_	_	_	_	_
comp11850_c0_seq2	5	0	0.33	0	noTest	noTest	noTest	noTest	noTest	noTest	noTest	no	NOTEST	418	_	_	_	_	_	_	_	_	_	_	_	_	_
comp1185_c0_seq1	6	1	0.47	0.12	noTest	noTest	noTest	noTest	noTest	noTest	noTest	no	NOTEST	66	2-199(-)	_	_	_	_	_	_	_	_	_	_	None	_
comp118636_c0_seq1	94	64	3.55	3.7	0.380107	0.695455	0.618897	up	-0.618897	down	1.30443	no	OK	706	_	_	_	_	_	_	_	_	_	_	_	_	_
comp11863_c0_seq1	0	0	0	0	noTest	noTest	noTest	noTest	noTest	noTest	noTest	no	NOTEST	141	121-546(+)	gi|307186990|gb|EFN72324.1|	SCAN domain-containing protein 3 [Camponotus floridanus]	0.72	_	_	_	_	_	_	_	None	_
comp11865_c0_seq1	3	0	0.23	0	noTest	noTest	noTest	noTest	noTest	noTest	noTest	no	NOTEST	362	_	_	_	_	_	_	_	_	_	_	_	_	_
comp118686_c0_seq1	63	36	2.24	1.96	0.644386	0.889272	0.366207	up	-0.366207	down	0.580511	no	OK	747	_	_	_	_	_	_	_	_	_	_	_	_	_
comp118699_c0_seq1	119	9	4.43	0.51	0.00240252	0.0210716	-2.52936	down	2.52936	up	0.613195	yes	OK	715	_	_	_	_	_	_	_	_	_	_	_	_	_
comp1187810_c0_seq1	3	1	0.23	0.12	noTest	noTest	noTest	noTest	noTest	noTest	noTest	no	NOTEST	364	_	_	_	_	_	_	_	_	_	_	_	_	_
comp1187_c0_seq1	4	1	0.28	0.11	noTest	noTest	noTest	noTest	noTest	noTest	noTest	no	NOTEST	67	188-391(+)	_	_	_	_	_	_	_	_	_	_	None	_
comp11880_c0_seq1	9	2	0.38	0.13	0.585507	0.847898	-0.942447	down	0.942447	up	-2.70058	no	OK	213	2-640(-)	_	_	_	_	_	_	_	_	_	_	None	_
comp11881_c0_seq1	6	2	0.24	0.12	noTest	noTest	noTest	noTest	noTest	noTest	noTest	no	NOTEST	669	_	_	_	_	_	_	_	_	_	_	_	_	_
comp1188_c0_seq1	7	3	0.23	0.15	1	1	-0.0447984	down	0.0447984	up	-2.7889	no	OK	94	83-364(-)	_	_	_	_	_	_	_	_	_	_	None	_
comp1190709_c0_seq1	1	3	0.08	0.37	noTest	noTest	noTest	noTest	noTest	noTest	noTest	no	NOTEST	354	_	gi|260785111|ref|XP_002587606.1|	hypothetical protein BRAFLDRAFT_115656 [Branchiostoma floridae]	0.68	_	_	_	_	_	_	_	_	_
comp119074_c0_seq1	44	43	2.33	3.5	0.131501	0.386318	1.13599	up	-1.13599	down	0.520603	no	OK	512	_	_	_	_	_	_	_	_	_	_	_	_	_
comp11908_c0_seq1	12	4	0.31	0.16	0.840166	0.992452	-0.396388	down	0.396388	up	-2.13825	no	OK	337	3-1013(-)	gi|47206099|emb|CAF92139.1|	unnamed protein product [Tetraodon nigroviridis]	0.49	_	_	_	_	_	_	_	None	_
comp11912_c0_seq1	9	3	0.36	0.19	1	1	-0.392165	down	0.392165	up	-2.54829	no	OK	661	_	_	_	_	_	_	_	_	_	_	_	_	_
comp11922_c0_seq1	8	1	0.58	0.11	noTest	noTest	noTest	noTest	noTest	noTest	noTest	no	NOTEST	383	_	_	_	_	_	_	_	_	_	_	_	_	_
comp1195932_c0_seq1	3	0	0.24	0	noTest	noTest	noTest	noTest	noTest	noTest	noTest	no	NOTEST	356	_	_	_	_	_	_	_	_	_	_	_	_	_
comp1195989_c0_seq1	5	0	0.36	0	noTest	noTest	noTest	noTest	noTest	noTest	noTest	no	NOTEST	389	_	_	_	_	_	_	_	_	_	_	_	_	_
comp119623_c0_seq1	65.8	26	1.83	1.11	0.848435	0.998172	-0.167681	down	0.167681	up	0.38996	no	OK	946	_	_	_	_	_	_	_	_	_	_	_	_	_
comp11963_c0_seq1	8	3	0.31	0.18	1	1	-0.228911	down	0.228911	up	-2.66294	no	OK	227	2-685(+)	gi|328722219|ref|XP_003247512.1|	PREDICTED: hypothetical protein LOC100570165 [Acyrthosiphon pisum]	0.7	_	_	_	_	_	_	_	None	_
comp11968_c0_seq1	2	7	0.13	0.73	noTest	noTest	noTest	noTest	noTest	noTest	noTest	no	NOTEST	410	_	_	_	_	_	_	_	_	_	_	_	_	_
comp1196_c0_seq1	7	3	0.55	0.36	1	1	-0.0447984	down	0.0447984	up	-2.7889	no	OK	357	_	_	_	_	_	_	_	_	_	_	_	_	_
comp1197765_c0_seq1	3	3	0.19	0.3	noTest	noTest	noTest	noTest	noTest	noTest	noTest	no	NOTEST	425	_	_	_	_	_	_	_	_	_	_	_	_	_
comp1197868_c0_seq1	3	0	0.19	0	noTest	noTest	noTest	noTest	noTest	noTest	noTest	no	NOTEST	424	_	_	_	_	_	_	_	_	_	_	_	_	_
comp11983_c0_seq1	3	0	0.2	0	noTest	noTest	noTest	noTest	noTest	noTest	noTest	no	NOTEST	423	_	_	_	_	_	_	_	_	_	_	_	_	_
comp11991_c0_seq1	6	4	0.25	0.25	0.7999	0.981232	0.563675	up	-0.563675	down	-2.74963	no	OK	644	_	_	_	_	_	_	_	_	_	_	_	_	_
comp11996_c0_seq1	3	0	0.16	0	noTest	noTest	noTest	noTest	noTest	noTest	noTest	no	NOTEST	496	_	_	_	_	_	_	_	_	_	_	_	_	_
comp119993_c0_seq1	64	26	2.36	1.47	0.884803	1	-0.123522	down	0.123522	up	0.364948	no	OK	723	_	_	_	_	_	_	_	_	_	_	_	_	_
comp12006_c0_seq1	11	1	0.6	0.08	0.191276	0.477544	-2.12289	down	2.12289	up	-2.62098	no	OK	166	1-501(+)	_	_	_	_	_	_	_	_	_	_	None	_
comp12008_c0_seq1	6	0	0.42	0	noTest	noTest	noTest	noTest	noTest	noTest	noTest	no	NOTEST	394	_	_	_	_	_	_	_	_	_	_	_	_	_
comp1200_c0_seq1	5	1	0.31	0.09	noTest	noTest	noTest	noTest	noTest	noTest	noTest	no	NOTEST	449	_	_	_	_	_	_	_	_	_	_	_	_	_
comp12016_c0_seq1	3	1	0.24	0.12	noTest	noTest	noTest	noTest	noTest	noTest	noTest	no	NOTEST	357	_	_	_	_	_	_	_	_	_	_	_	_	_
comp120212_c0_seq1	5	2	0.15	0.09	noTest	noTest	noTest	noTest	noTest	noTest	noTest	no	NOTEST	125	330-704(+)	_	_	_	_	_	_	_	_	_	_	None	_
comp12022_c0_seq1	6	0	0.3	0	noTest	noTest	noTest	noTest	noTest	noTest	noTest	no	NOTEST	183	1-549(-)	_	_	_	_	_	_	_	_	_	_	None	_
comp12024_c0_seq1	7	4	0.3	0.27	1	1	0.352581	up	-0.352581	down	-2.62494	no	OK	617	_	_	_	_	_	_	_	_	_	_	_	_	_
comp12028_c0_seq1	8	7	0.48	0.65	0.438083	0.734291	0.952798	up	-0.952798	down	-2.11926	no	OK	452	_	_	_	_	_	_	_	_	_	_	_	_	_
comp1204243_c0_seq1	0	0	0	0	noTest	noTest	noTest	noTest	noTest	noTest	noTest	no	NOTEST	370	_	_	_	_	_	_	_	_	_	_	_	_	_
comp1204641_c0_seq1	4	0	0.27	0	noTest	noTest	noTest	noTest	noTest	noTest	noTest	no	NOTEST	411	_	_	_	_	_	_	_	_	_	_	_	_	_
comp1204689_c0_seq1	1	1	0.06	0.09	noTest	noTest	noTest	noTest	noTest	noTest	noTest	no	NOTEST	154	1-465(+)	gi|312381670|gb|EFR27366.1|	hypothetical protein AND_05975 [Anopheles darlingi]	0.74	GO:0016020	_	_	_	_	_	_	K06233	LRP2
comp120478_c0_seq1	68	17	4.12	1.59	0.295755	0.611938	-0.819031	down	0.819031	up	0.189228	no	OK	150	2-454(+)	_	_	_	_	_	_	_	_	_	_	None	_
comp120483_c0_seq1	108	41	1.96	1.14	0.781815	0.971128	-0.221229	down	0.221229	up	1.07481	no	OK	1430	_	_	_	_	_	_	_	_	_	_	_	_	_
comp120503_c0_seq1	44	31	1.5	1.62	0.398232	0.700146	0.665909	up	-0.665909	down	0.22477	no	OK	778	_	_	_	_	_	_	_	_	_	_	_	_	_
comp1205527_c0_seq1	2	1	0.13	0.1	noTest	noTest	noTest	noTest	noTest	noTest	noTest	no	NOTEST	421	_	_	_	_	_	_	_	_	_	_	_	_	_
comp1205637_c0_seq1	5	1	0.23	0.07	noTest	noTest	noTest	noTest	noTest	noTest	noTest	no	NOTEST	196	5-592(-)	gi|291224795|ref|XP_002732388.1|	PREDICTED: hypothetical protein [Saccoglossus kowalevskii]	0.54	_	_	_	_	_	_	_	None	_
comp12056_c0_seq1	2	0	0.15	0	noTest	noTest	noTest	noTest	noTest	noTest	noTest	no	NOTEST	122	1-369(+)	gi|512884781|ref|XP_004920303.1|	PREDICTED: uncharacterized protein LOC101730720, partial [Xenopus (Silurana) tropicalis]	0.65	GO:0003824;GO:0006259;GO:0003676	_	_	_	_	_	_	None	_
comp1205945_c0_seq1	1	1	0.07	0.11	noTest	noTest	noTest	noTest	noTest	noTest	noTest	no	NOTEST	393	_	_	_	_	_	_	_	_	_	_	_	_	_
comp1205974_c0_seq1	5	0	0.35	0	noTest	noTest	noTest	noTest	noTest	noTest	noTest	no	NOTEST	65	198-395(+)	_	_	_	_	_	_	_	_	_	_	None	_
comp120632_c0_seq1	109	67	3.88	3.65	0.509345	0.798874	0.471965	up	-0.471965	down	1.43466	no	OK	747	_	_	_	_	_	_	_	_	_	_	_	_	_
comp1206445_c0_seq1	2	0	0.15	0	noTest	noTest	noTest	noTest	noTest	noTest	noTest	no	NOTEST	361	_	_	_	_	_	_	_	_	_	_	_	_	_
comp120645_c0_seq1	219	76	3.42	1.81	0.623594	0.878979	-0.350891	down	0.350891	up	2.0356	no	OK	354	1-1062(+)	gi|345493904|ref|XP_001606757.2|	PREDICTED: protein alan shepard-like isoform 1 [Nasonia vitripennis]	0.61	GO:0003723;GO:0003677;GO:0000166;GO:0009629	7165.AGAP005964-PA	AGAP005964-PA	0.8079	_	KOG0146;KOG4733	_	None	_
comp1206674_c0_seq1	3	1	0.22	0.11	noTest	noTest	noTest	noTest	noTest	noTest	noTest	no	NOTEST	375	_	_	_	_	_	_	_	_	_	_	_	_	_
comp1206914_c0_seq1	4	0	0.29	0	noTest	noTest	noTest	noTest	noTest	noTest	noTest	no	NOTEST	129	1-390(+)	_	_	_	_	_	_	_	_	_	_	None	_
comp12069_c0_seq1	5	0	0.37	0	noTest	noTest	noTest	noTest	noTest	noTest	noTest	no	NOTEST	375	_	_	_	_	_	_	_	_	_	_	_	_	_
comp1207000_c0_seq1	3	2	0.18	0.19	noTest	noTest	noTest	noTest	noTest	noTest	noTest	no	NOTEST	449	_	_	_	_	_	_	_	_	_	_	_	_	_
comp1207020_c0_seq1	2	0	0.15	0	noTest	noTest	noTest	noTest	noTest	noTest	noTest	no	NOTEST	373	_	_	_	_	_	_	_	_	_	_	_	_	_
comp1207081_c0_seq1	5	0	0.4	0	noTest	noTest	noTest	noTest	noTest	noTest	noTest	no	NOTEST	354	_	_	_	_	_	_	_	_	_	_	_	_	_
comp1207196_c0_seq1	4	0	0.27	0	noTest	noTest	noTest	noTest	noTest	noTest	noTest	no	NOTEST	137	2-412(-)	gi|260801084|ref|XP_002595426.1|	hypothetical protein BRAFLDRAFT_119036 [Branchiostoma floridae]	0.86	_	45351.JGI244655	hypothetical protein	0.8504	_	KOG3647	_	K14721	RPC37, POLR3E
comp1207220_c0_seq1	3	0	0.23	0	noTest	noTest	noTest	noTest	noTest	noTest	noTest	no	NOTEST	75	1-225(+)	_	_	_	_	_	_	_	_	_	_	None	_
comp1207358_c0_seq1	1	0	0.07	0	noTest	noTest	noTest	noTest	noTest	noTest	noTest	no	NOTEST	372	_	_	_	_	_	_	_	_	_	_	_	_	_
comp1208051_c0_seq1	0	2	0	0.15	noTest	noTest	noTest	noTest	noTest	noTest	noTest	no	NOTEST	559	_	_	_	_	_	_	_	_	_	_	_	_	_
comp1208084_c0_seq1	3	3	0.15	0.23	noTest	noTest	noTest	noTest	noTest	noTest	noTest	no	NOTEST	544	_	_	_	_	_	_	_	_	_	_	_	_	_
comp12080_c0_seq1	8	0	0.5	0	noTest	noTest	noTest	noTest	noTest	noTest	noTest	no	NOTEST	440	_	_	_	_	_	_	_	_	_	_	_	_	_
comp1208222_c0_seq1	6	0	0.4	0	noTest	noTest	noTest	noTest	noTest	noTest	noTest	no	NOTEST	416	_	_	_	_	_	_	_	_	_	_	_	_	_
comp1208355_c0_seq1	0	0	0	0	noTest	noTest	noTest	noTest	noTest	noTest	noTest	no	NOTEST	378	_	_	_	_	_	_	_	_	_	_	_	_	_
comp12083_c0_seq1	2	2	0.13	0.21	noTest	noTest	noTest	noTest	noTest	noTest	noTest	no	NOTEST	136	3-410(-)	_	_	_	_	_	_	_	_	_	_	None	_
comp1208531_c0_seq1	2	1	0.15	0.11	noTest	noTest	noTest	noTest	noTest	noTest	noTest	no	NOTEST	374	_	_	_	_	_	_	_	_	_	_	_	_	_
comp12085_c0_seq1	4	0	0.32	0	noTest	noTest	noTest	noTest	noTest	noTest	noTest	no	NOTEST	72	3-218(+)	_	_	_	_	_	_	_	_	_	_	None	_
comp1208635_c0_seq1	5	0	0.38	0	noTest	noTest	noTest	noTest	noTest	noTest	noTest	no	NOTEST	368	_	_	_	_	_	_	_	_	_	_	_	_	_
comp12088_c0_seq1	4	1	0.26	0.1	noTest	noTest	noTest	noTest	noTest	noTest	noTest	no	NOTEST	60	112-291(+)	_	_	_	_	_	_	_	_	_	_	None	_
comp1209023_c0_seq1	2	0	0.15	0	noTest	noTest	noTest	noTest	noTest	noTest	noTest	no	NOTEST	124	3-374(-)	gi|410897585|ref|XP_003962279.1|	PREDICTED: intraflagellar transport protein 88 homolog [Takifugu rubripes]	0.5	_	_	_	_	_	_	_	None	_
comp1209635_c0_seq1	3	0	0.22	0	noTest	noTest	noTest	noTest	noTest	noTest	noTest	no	NOTEST	382	_	_	_	_	_	_	_	_	_	_	_	_	_
comp1209952_c0_seq1	1	1	0.08	0.12	noTest	noTest	noTest	noTest	noTest	noTest	noTest	no	NOTEST	363	_	_	_	_	_	_	_	_	_	_	_	_	_
comp1210096_c0_seq1	3	0	0.19	0	noTest	noTest	noTest	noTest	noTest	noTest	noTest	no	NOTEST	442	_	_	_	_	_	_	_	_	_	_	_	_	_
comp12103_c0_seq1	8	4	0.29	0.22	1	1	0.168468	up	-0.168468	down	-2.51146	no	OK	745	_	_	_	_	_	_	_	_	_	_	_	_	_
comp1210802_c0_seq1	4	1	0.29	0.11	noTest	noTest	noTest	noTest	noTest	noTest	noTest	no	NOTEST	381	_	_	_	_	_	_	_	_	_	_	_	_	_
comp1210_c0_seq1	4	4	0.28	0.43	noTest	noTest	noTest	noTest	noTest	noTest	noTest	no	NOTEST	397	_	_	_	_	_	_	_	_	_	_	_	_	_
comp1211093_c0_seq1	8	0	0.49	0	noTest	noTest	noTest	noTest	noTest	noTest	noTest	no	NOTEST	450	_	gi|291230617|ref|XP_002735263.1|	PREDICTED: hypothetical protein [Saccoglossus kowalevskii]	0.44	_	_	_	_	_	_	_	_	_
comp12113_c0_seq1	9	2	0.48	0.16	0.585507	0.847898	-0.942447	down	0.942447	up	-2.70058	no	OK	508	_	_	_	_	_	_	_	_	_	_	_	_	_
comp1211901_c0_seq1	0	1	0	0.11	noTest	noTest	noTest	noTest	noTest	noTest	noTest	no	NOTEST	66	30-227(-)	_	_	_	_	_	_	_	_	_	_	None	_
comp1211908_c0_seq1	3	1	0.24	0.12	noTest	noTest	noTest	noTest	noTest	noTest	noTest	no	NOTEST	117	2-355(+)	_	_	_	_	_	_	_	_	_	_	None	_
comp1211958_c0_seq1	3	1	0.22	0.11	noTest	noTest	noTest	noTest	noTest	noTest	noTest	no	NOTEST	380	_	_	_	_	_	_	_	_	_	_	_	_	_
comp1211_c0_seq1	3	3	0.2	0.3	noTest	noTest	noTest	noTest	noTest	noTest	noTest	no	NOTEST	422	_	_	_	_	_	_	_	_	_	_	_	_	_
comp1212087_c0_seq1	3	1	0.23	0.12	noTest	noTest	noTest	noTest	noTest	noTest	noTest	no	NOTEST	121	2-364(-)	gi|307175815|gb|EFN65630.1|	Probable G-protein coupled receptor 125 [Camponotus floridanus]	0.6	GO:0007165	_	_	_	_	_	_	None	_
comp1212149_c0_seq1	4	1	0.27	0.1	noTest	noTest	noTest	noTest	noTest	noTest	noTest	no	NOTEST	136	1-408(-)	_	_	_	_	_	_	_	_	_	_	None	_
comp1212312_c0_seq1	4	2	0.26	0.2	noTest	noTest	noTest	noTest	noTest	noTest	noTest	no	NOTEST	79	183-419(-)	_	_	_	_	_	_	_	_	_	_	None	_
comp1212333_c0_seq1	0	6	0	0.63	noTest	noTest	noTest	noTest	noTest	noTest	noTest	no	NOTEST	404	_	_	_	_	_	_	_	_	_	_	_	_	_
comp1212431_c0_seq1	1	1	0.07	0.1	noTest	noTest	noTest	noTest	noTest	noTest	noTest	no	NOTEST	413	_	_	_	_	_	_	_	_	_	_	_	_	_
comp12124_c0_seq1	7	1	0.38	0.08	noTest	noTest	noTest	noTest	noTest	noTest	noTest	no	NOTEST	128	1-384(-)	_	_	_	_	_	_	_	_	_	_	None	_
comp1212505_c0_seq1	0	2	0	0.22	noTest	noTest	noTest	noTest	noTest	noTest	noTest	no	NOTEST	387	_	_	_	_	_	_	_	_	_	_	_	_	_
comp1212636_c0_seq1	3	2	0.19	0.19	noTest	noTest	noTest	noTest	noTest	noTest	noTest	no	NOTEST	436	_	_	_	_	_	_	_	_	_	_	_	_	_
comp1213142_c0_seq1	3	0	0.22	0	noTest	noTest	noTest	noTest	noTest	noTest	noTest	no	NOTEST	124	2-376(+)	_	_	_	_	_	_	_	_	_	_	None	_
comp1213575_c0_seq1	1	2	0.08	0.25	noTest	noTest	noTest	noTest	noTest	noTest	noTest	no	NOTEST	352	_	_	_	_	_	_	_	_	_	_	_	_	_
comp1213632_c0_seq1	3	0	0.22	0	noTest	noTest	noTest	noTest	noTest	noTest	noTest	no	NOTEST	382	_	_	_	_	_	_	_	_	_	_	_	_	_
comp1213743_c0_seq1	4	0	0.3	0	noTest	noTest	noTest	noTest	noTest	noTest	noTest	no	NOTEST	371	_	_	_	_	_	_	_	_	_	_	_	_	_
comp1213800_c0_seq1	2	3	0.14	0.33	noTest	noTest	noTest	noTest	noTest	noTest	noTest	no	NOTEST	394	_	_	_	_	_	_	_	_	_	_	_	_	_
comp1213964_c0_seq1	5	0	0.39	0	noTest	noTest	noTest	noTest	noTest	noTest	noTest	no	NOTEST	118	2-358(+)	_	_	_	_	_	_	_	_	_	_	None	_
comp1214001_c0_seq1	1	0	0.07	0	noTest	noTest	noTest	noTest	noTest	noTest	noTest	no	NOTEST	380	_	_	_	_	_	_	_	_	_	_	_	_	_
comp12142_c0_seq1	0	0	0	0	noTest	noTest	noTest	noTest	noTest	noTest	noTest	no	NOTEST	375	_	_	_	_	_	_	_	_	_	_	_	_	_
comp1214527_c0_seq1	2	1	0.11	0.08	noTest	noTest	noTest	noTest	noTest	noTest	noTest	no	NOTEST	496	_	_	_	_	_	_	_	_	_	_	_	_	_
comp121454_c0_seq1	55	46	1.68	2.15	0.218983	0.524025	0.913284	up	-0.913284	down	0.702599	no	OK	864	_	_	_	_	_	_	_	_	_	_	_	_	_
comp1214732_c0_seq1	3	2	0.22	0.23	noTest	noTest	noTest	noTest	noTest	noTest	noTest	no	NOTEST	378	_	_	_	_	_	_	_	_	_	_	_	_	_
comp12149_c0_seq1	6	3	0.39	0.3	noTest	noTest	noTest	noTest	noTest	noTest	noTest	no	NOTEST	428	_	_	_	_	_	_	_	_	_	_	_	_	_
comp1215030_c0_seq1	1	1	0.07	0.12	noTest	noTest	noTest	noTest	noTest	noTest	noTest	no	NOTEST	373	_	_	_	_	_	_	_	_	_	_	_	_	_
comp1215_c0_seq1	6	3	0.38	0.29	noTest	noTest	noTest	noTest	noTest	noTest	noTest	no	NOTEST	437	_	_	_	_	_	_	_	_	_	_	_	_	_
comp1216107_c0_seq1	2	2	0.15	0.23	noTest	noTest	noTest	noTest	noTest	noTest	noTest	no	NOTEST	370	_	_	_	_	_	_	_	_	_	_	_	_	_
comp12165_c0_seq1	1	1	0.07	0.1	noTest	noTest	noTest	noTest	noTest	noTest	noTest	no	NOTEST	138	2-418(+)	gi|307193329|gb|EFN76191.1|	Vascular endothelial growth factor receptor 2 [Harpegnathos saltator]	0.75	GO:0016020;GO:0050794;GO:0016310;GO:0004713;GO:0000166;GO:0044238;GO:0071704	_	_	_	_	_	_	K05096	FLT1, VEGFR1
comp12167_c0_seq1	1	0	0.07	0	noTest	noTest	noTest	noTest	noTest	noTest	noTest	no	NOTEST	389	_	_	_	_	_	_	_	_	_	_	_	_	_
comp12174_c0_seq1	6	0	0.21	0	noTest	noTest	noTest	noTest	noTest	noTest	noTest	no	NOTEST	255	2-766(-)	_	_	_	_	_	_	_	_	_	_	None	_
comp1217687_c0_seq1	4	0	0.26	0	noTest	noTest	noTest	noTest	noTest	noTest	noTest	no	NOTEST	423	_	_	_	_	_	_	_	_	_	_	_	_	_
comp121796_c0_seq1	69	25	2.64	1.46	0.740515	0.951904	-0.287728	down	0.287728	up	0.403179	no	OK	698	_	_	_	_	_	_	_	_	_	_	_	_	_
comp1218159_c0_seq1	3	0	0.22	0	noTest	noTest	noTest	noTest	noTest	noTest	noTest	no	NOTEST	376	_	_	_	_	_	_	_	_	_	_	_	_	_
comp1219180_c0_seq1	0	0	0	0	noTest	noTest	noTest	noTest	noTest	noTest	noTest	no	NOTEST	566	_	_	_	_	_	_	_	_	_	_	_	_	_
comp1219186_c0_seq1	4	1	0.27	0.1	noTest	noTest	noTest	noTest	noTest	noTest	noTest	no	NOTEST	412	_	_	_	_	_	_	_	_	_	_	_	_	_
comp1219317_c0_seq1	0	3	0	0.37	noTest	noTest	noTest	noTest	noTest	noTest	noTest	no	NOTEST	354	_	_	_	_	_	_	_	_	_	_	_	_	_
comp1219830_c0_seq1	5	1	0.26	0.08	noTest	noTest	noTest	noTest	noTest	noTest	noTest	no	NOTEST	523	_	_	_	_	_	_	_	_	_	_	_	_	_
comp1219865_c0_seq1	1	1	0.08	0.12	noTest	noTest	noTest	noTest	noTest	noTest	noTest	no	NOTEST	362	_	_	_	_	_	_	_	_	_	_	_	_	_
comp12198_c0_seq1	6	1	0.4	0.1	noTest	noTest	noTest	noTest	noTest	noTest	noTest	no	NOTEST	412	_	_	_	_	_	_	_	_	_	_	_	_	_
comp1220023_c0_seq1	1	0	0.06	0	noTest	noTest	noTest	noTest	noTest	noTest	noTest	no	NOTEST	76	235-462(-)	_	_	_	_	_	_	_	_	_	_	None	_
comp12203_c0_seq1	11	3	0.36	0.15	0.822492	0.982884	-0.671913	down	0.671913	up	-2.34587	no	OK	808	_	_	_	_	_	_	_	_	_	_	_	_	_
comp1220726_c0_seq1	1	2	0.06	0.18	noTest	noTest	noTest	noTest	noTest	noTest	noTest	no	NOTEST	465	_	gi|156408900|ref|XP_001642094.1|	predicted protein [Nematostella predicted protein [Nematostella vectensis]	0.77	_	_	_	_	_	_	_	_	_
comp1220831_c0_seq1	2	1	0.13	0.1	noTest	noTest	noTest	noTest	noTest	noTest	noTest	no	NOTEST	425	_	_	_	_	_	_	_	_	_	_	_	_	_
comp12208_c0_seq1	0	0	0	0	noTest	noTest	noTest	noTest	noTest	noTest	noTest	no	NOTEST	388	_	_	_	_	_	_	_	_	_	_	_	_	_
comp12209_c0_seq1	6	2	0.22	0.11	noTest	noTest	noTest	noTest	noTest	noTest	noTest	no	NOTEST	729	_	_	_	_	_	_	_	_	_	_	_	_	_
comp1221037_c0_seq1	3	1	0.16	0.08	noTest	noTest	noTest	noTest	noTest	noTest	noTest	no	NOTEST	497	_	_	_	_	_	_	_	_	_	_	_	_	_
comp1221268_c0_seq1	3	0	0.22	0	noTest	noTest	noTest	noTest	noTest	noTest	noTest	no	NOTEST	62	186-371(+)	_	_	_	_	_	_	_	_	_	_	None	_
comp1221362_c0_seq1	2	1	0.15	0.11	noTest	noTest	noTest	noTest	noTest	noTest	noTest	no	NOTEST	378	_	_	_	_	_	_	_	_	_	_	_	_	_
comp12214_c0_seq1	3	2	0.2	0.21	noTest	noTest	noTest	noTest	noTest	noTest	noTest	no	NOTEST	413	_	_	_	_	_	_	_	_	_	_	_	_	_
comp1221904_c0_seq1	2	1	0.15	0.11	noTest	noTest	noTest	noTest	noTest	noTest	noTest	no	NOTEST	378	_	_	_	_	_	_	_	_	_	_	_	_	_
comp1222447_c0_seq1	1	1	0.07	0.1	noTest	noTest	noTest	noTest	noTest	noTest	noTest	no	NOTEST	409	_	_	_	_	_	_	_	_	_	_	_	_	_
comp1222980_c0_seq1	1	0	0.08	0	noTest	noTest	noTest	noTest	noTest	noTest	noTest	no	NOTEST	368	_	_	_	_	_	_	_	_	_	_	_	_	_
comp12229_c0_seq1	4	0	0.28	0	noTest	noTest	noTest	noTest	noTest	noTest	noTest	no	NOTEST	394	_	_	_	_	_	_	_	_	_	_	_	_	_
comp1223101_c0_seq1	7	0	0.47	0	noTest	noTest	noTest	noTest	noTest	noTest	noTest	no	NOTEST	136	3-413(+)	_	_	_	_	_	_	_	_	_	_	None	_
comp1223124_c0_seq1	3	0	0.23	0	noTest	noTest	noTest	noTest	noTest	noTest	noTest	no	NOTEST	361	_	_	_	_	_	_	_	_	_	_	_	_	_
comp12233_c0_seq1	3	4	0.19	0.38	noTest	noTest	noTest	noTest	noTest	noTest	noTest	no	NOTEST	442	_	_	_	_	_	_	_	_	_	_	_	_	_
comp12237_c0_seq1	5	1	0.27	0.08	noTest	noTest	noTest	noTest	noTest	noTest	noTest	no	NOTEST	146	1-438(+)	gi|260811181|ref|XP_002600301.1|	hypothetical protein BRAFLDRAFT_118280 [Branchiostoma floridae]	0.66	_	_	_	_	_	_	_	None	_
comp122412_c0_seq1	0	0	0	0	noTest	noTest	noTest	noTest	noTest	noTest	noTest	no	NOTEST	367	_	_	_	_	_	_	_	_	_	_	_	_	_
comp1224692_c0_seq1	0	0	0	0	noTest	noTest	noTest	noTest	noTest	noTest	noTest	no	NOTEST	73	143-361(-)	_	_	_	_	_	_	_	_	_	_	None	_
comp1224981_c0_seq1	3	0	0.22	0	noTest	noTest	noTest	noTest	noTest	noTest	noTest	no	NOTEST	383	_	_	_	_	_	_	_	_	_	_	_	_	_
comp1224_c0_seq1	0	5	0	0.51	noTest	noTest	noTest	noTest	noTest	noTest	noTest	no	NOTEST	420	_	_	_	_	_	_	_	_	_	_	_	_	_
comp12251_c0_seq1	14	4	0.38	0.17	0.700311	0.922303	-0.612984	down	0.612984	up	-1.98619	no	OK	98	295-588(+)	_	_	_	_	_	_	_	_	_	_	None	_
comp1225930_c0_seq1	2	0	0.13	0	noTest	noTest	noTest	noTest	noTest	noTest	noTest	no	NOTEST	413	_	_	_	_	_	_	_	_	_	_	_	_	_
comp122597_c0_seq1	29	21	2.26	2.53	0.407523	0.711534	0.703041	up	-0.703041	down	-0.364828	no	OK	59	57-233(-)	_	_	_	_	_	_	_	_	_	_	None	_
comp12259_c0_seq1	6	1	0.33	0.08	noTest	noTest	noTest	noTest	noTest	noTest	noTest	no	NOTEST	493	_	_	_	_	_	_	_	_	_	_	_	_	_
comp1226060_c0_seq1	3	0	0.15	0	noTest	noTest	noTest	noTest	noTest	noTest	noTest	no	NOTEST	183	1-552(+)	_	_	_	_	_	_	_	_	_	_	None	_
comp1226075_c0_seq1	0	0	0	0	noTest	noTest	noTest	noTest	noTest	noTest	noTest	no	NOTEST	358	_	_	_	_	_	_	_	_	_	_	_	_	_
comp1226109_c0_seq1	1	2	0.07	0.21	noTest	noTest	noTest	noTest	noTest	noTest	noTest	no	NOTEST	414	_	_	_	_	_	_	_	_	_	_	_	_	_
comp12262_c0_seq1	2	3	0.14	0.32	noTest	noTest	noTest	noTest	noTest	noTest	noTest	no	NOTEST	396	_	_	_	_	_	_	_	_	_	_	_	_	_
comp1226328_c0_seq1	1	4	0.06	0.39	noTest	noTest	noTest	noTest	noTest	noTest	noTest	no	NOTEST	143	3-434(+)	_	_	_	_	_	_	_	_	_	_	None	_
comp1226984_c0_seq1	3	1	0.24	0.12	noTest	noTest	noTest	noTest	noTest	noTest	noTest	no	NOTEST	352	_	_	_	_	_	_	_	_	_	_	_	_	_
comp12270_c0_seq1	2	0	0.13	0	noTest	noTest	noTest	noTest	noTest	noTest	noTest	no	NOTEST	94	63-344(-)	_	_	_	_	_	_	_	_	_	_	None	_
comp1227555_c0_seq1	3	0	0.23	0	noTest	noTest	noTest	noTest	noTest	noTest	noTest	no	NOTEST	89	2-268(-)	_	_	_	_	_	_	_	_	_	_	None	_
comp12276_c0_seq1	2	4	0.14	0.42	noTest	noTest	noTest	noTest	noTest	noTest	noTest	no	NOTEST	406	_	_	_	_	_	_	_	_	_	_	_	_	_
comp1227926_c0_seq1	0	0	0	0	noTest	noTest	noTest	noTest	noTest	noTest	noTest	no	NOTEST	384	_	_	_	_	_	_	_	_	_	_	_	_	_
comp122797_c0_seq1	118	9	2.69	0.31	0.00259677	0.022587	-2.51722	down	2.51722	up	0.602995	yes	OK	267	98-898(+)	gi|91078614|ref|XP_967493.1|	PREDICTED: similar to syntaxin-like protein [Tribolium castaneum]	0.75	GO:0046907;GO:0016192	7460.XP_393125	syntaxin 6	0.7796	_	KOG3202	_	K08498	STX6
comp12279_c0_seq1	12	1	0.56	0.07	0.191276	0.477544	-2.24475	down	2.24475	up	-2.51374	no	OK	192	3-578(-)	gi|340385146|ref|XP_003391071.1|	PREDICTED: hypothetical protein LOC100641148, partial [Amphimedon queenslandica]	0.49	_	_	_	_	_	_	_	K10325	ASB3
comp12280_c0_seq1	11	6	0.45	0.37	0.854437	0.998288	0.292552	up	-0.292552	down	-1.99533	no	OK	658	_	_	_	_	_	_	_	_	_	_	_	_	_
comp12283_c0_seq1	8	1	0.62	0.12	noTest	noTest	noTest	noTest	noTest	noTest	noTest	no	NOTEST	119	2-358(-)	_	_	_	_	_	_	_	_	_	_	None	_
comp1228764_c0_seq1	1	0	0.05	0	noTest	noTest	noTest	noTest	noTest	noTest	noTest	no	NOTEST	536	_	_	_	_	_	_	_	_	_	_	_	_	_
comp1228922_c0_seq1	4	2	0.28	0.21	noTest	noTest	noTest	noTest	noTest	noTest	noTest	no	NOTEST	133	1-399(-)	_	_	_	_	_	_	_	_	_	_	None	_
comp1229233_c0_seq1	1	0	0.08	0	noTest	noTest	noTest	noTest	noTest	noTest	noTest	no	NOTEST	355	_	_	_	_	_	_	_	_	_	_	_	_	_
comp1229920_c0_seq1	4	2	0.27	0.21	noTest	noTest	noTest	noTest	noTest	noTest	noTest	no	NOTEST	135	3-407(-)	_	_	_	_	_	_	_	_	_	_	None	_
comp123019_c0_seq1	135	31	3.7	1.3	0.196306	0.486414	-0.943855	down	0.943855	up	1.12397	no	OK	959	_	_	_	_	_	_	_	_	_	_	_	_	_
comp12304_c0_seq1	3	0	0.23	0	noTest	noTest	noTest	noTest	noTest	noTest	noTest	no	NOTEST	367	_	_	_	_	_	_	_	_	_	_	_	_	_
comp123097_c0_seq1	60	39	2.12	2.11	0.48232	0.773041	0.551208	up	-0.551208	down	0.61155	no	OK	752	_	_	_	_	_	_	_	_	_	_	_	_	_
comp1230_c0_seq1	6	1	0.42	0.11	noTest	noTest	noTest	noTest	noTest	noTest	noTest	no	NOTEST	399	_	_	_	_	_	_	_	_	_	_	_	_	_
comp1231528_c0_seq1	0	0	0	0	noTest	noTest	noTest	noTest	noTest	noTest	noTest	no	NOTEST	388	_	_	_	_	_	_	_	_	_	_	_	_	_
comp123161_c0_seq1	23	24	1.6	2.57	0.144797	0.414372	1.22436	up	-1.22436	down	-0.379583	no	OK	399	_	_	_	_	_	_	_	_	_	_	_	_	_
comp1231642_c0_seq1	2	0	0.15	0	noTest	noTest	noTest	noTest	noTest	noTest	noTest	no	NOTEST	371	_	_	_	_	_	_	_	_	_	_	_	_	_
comp12316_c0_seq1	2	1	0.15	0.11	noTest	noTest	noTest	noTest	noTest	noTest	noTest	no	NOTEST	375	_	_	_	_	_	_	_	_	_	_	_	_	_
comp1231796_c0_seq1	0	0	0	0	noTest	noTest	noTest	noTest	noTest	noTest	noTest	no	NOTEST	603	_	_	_	_	_	_	_	_	_	_	_	_	_
comp1231897_c0_seq1	1	0	0.06	0	noTest	noTest	noTest	noTest	noTest	noTest	noTest	no	NOTEST	436	_	gi|61162135|dbj|BAD91056.1|	Cj-cadherin [Caridina japonica]	0.96	GO:0005509;GO:0007156;GO:0016021;GO:0005886	_	_	_	_	_	_	_	_
comp1232449_c0_seq1	2	0	0.15	0	noTest	noTest	noTest	noTest	noTest	noTest	noTest	no	NOTEST	125	3-380(+)	gi|256072841|ref|XP_002572742.1|	60S ribosomal protein L12 [Schistosoma mansoni]	0.91	GO:0005840;GO:0042254;GO:0006412;GO:0003735	7739.JGI125332	annotation not available	0.8871	COG0080	KOG0886	_	K02870	RP-L12e, RPL12
comp12327_c0_seq1	9	2	0.32	0.11	0.585507	0.847898	-0.942447	down	0.942447	up	-2.70058	no	OK	64	56-247(-)	_	_	_	_	_	_	_	_	_	_	None	_
comp1232815_c0_seq1	2	0	0.13	0	noTest	noTest	noTest	noTest	noTest	noTest	noTest	no	NOTEST	410	_	_	_	_	_	_	_	_	_	_	_	_	_
comp1232970_c0_seq1	1	5	0.07	0.53	noTest	noTest	noTest	noTest	noTest	noTest	noTest	no	NOTEST	405	_	_	_	_	_	_	_	_	_	_	_	_	_
comp1232_c0_seq1	3	0	0.16	0	noTest	noTest	noTest	noTest	noTest	noTest	noTest	no	NOTEST	522	_	_	_	_	_	_	_	_	_	_	_	_	_
comp1233234_c0_seq1	3	0	0.18	0	noTest	noTest	noTest	noTest	noTest	noTest	noTest	no	NOTEST	63	10-198(-)	_	_	_	_	_	_	_	_	_	_	None	_
comp1233387_c0_seq1	4	1	0.28	0.11	noTest	noTest	noTest	noTest	noTest	noTest	noTest	no	NOTEST	392	_	_	_	_	_	_	_	_	_	_	_	_	_
comp1233462_c0_seq1	3	0	0.2	0	noTest	noTest	noTest	noTest	noTest	noTest	noTest	no	NOTEST	414	_	_	_	_	_	_	_	_	_	_	_	_	_
comp12336_c0_seq1	3	3	0.18	0.28	noTest	noTest	noTest	noTest	noTest	noTest	noTest	no	NOTEST	459	_	gi|254587315|emb|CAX83714.1|	reverse transcriptase [Schistosoma japonicum]	0.59	GO:0009987	_	_	_	_	_	_	_	_
comp1233766_c0_seq1	1	3	0.08	0.36	noTest	noTest	noTest	noTest	noTest	noTest	noTest	no	NOTEST	358	_	_	_	_	_	_	_	_	_	_	_	_	_
comp12341_c0_seq1	2	0	0.14	0	noTest	noTest	noTest	noTest	noTest	noTest	noTest	no	NOTEST	406	_	_	_	_	_	_	_	_	_	_	_	_	_
comp1234209_c0_seq1	3	0	0.21	0	noTest	noTest	noTest	noTest	noTest	noTest	noTest	no	NOTEST	390	_	_	_	_	_	_	_	_	_	_	_	_	_
comp1234341_c0_seq1	0	0	0	0	noTest	noTest	noTest	noTest	noTest	noTest	noTest	no	NOTEST	419	_	_	_	_	_	_	_	_	_	_	_	_	_
comp12343_c0_seq1	5	1	0.29	0.09	noTest	noTest	noTest	noTest	noTest	noTest	noTest	no	NOTEST	155	1-465(-)	_	_	_	_	_	_	_	_	_	_	None	_
comp12346_c0_seq1	6	5	0.33	0.42	0.63315	0.883625	0.874904	up	-0.874904	down	-2.58659	no	OK	500	_	_	_	_	_	_	_	_	_	_	_	_	_
comp1234759_c0_seq1	3	1	0.17	0.09	noTest	noTest	noTest	noTest	noTest	noTest	noTest	no	NOTEST	111	150-482(-)	gi|194870658|ref|XP_001972695.1|	GG13743 [Drosophila erecta]	0.61	_	_	_	_	_	_	_	None	_
comp12348_c0_seq1	4	2	0.24	0.19	noTest	noTest	noTest	noTest	noTest	noTest	noTest	no	NOTEST	449	_	_	_	_	_	_	_	_	_	_	_	_	_
comp12349_c0_seq1	5	4	0.28	0.34	noTest	noTest	noTest	noTest	noTest	noTest	noTest	no	NOTEST	489	_	_	_	_	_	_	_	_	_	_	_	_	_
comp1235495_c0_seq1	0	0	0	0	noTest	noTest	noTest	noTest	noTest	noTest	noTest	no	NOTEST	393	_	gi|350419496|ref|XP_003492201.1|	PREDICTED: hypothetical protein LOC100748465 [Bombus impatiens]	0.92	GO:0055085;GO:0016021	_	_	_	_	_	_	_	_
comp123583_c0_seq1	13	161	0.47	8.91	1.45427e-08	9.13003e-07	4.76924	up	-4.76924	down	1.93456	yes	OK	736	_	_	_	_	_	_	_	_	_	_	_	_	_
comp1235863_c0_seq1	0	1	0	0.09	noTest	noTest	noTest	noTest	noTest	noTest	noTest	no	NOTEST	492	_	_	_	_	_	_	_	_	_	_	_	_	_
comp1236034_c0_seq1	1	0	0.05	0	noTest	noTest	noTest	noTest	noTest	noTest	noTest	no	NOTEST	525	_	_	_	_	_	_	_	_	_	_	_	_	_
comp12360_c0_seq1	3	0	0.16	0	noTest	noTest	noTest	noTest	noTest	noTest	noTest	no	NOTEST	504	_	_	_	_	_	_	_	_	_	_	_	_	_
comp1236375_c0_seq1	0	0	0	0	noTest	noTest	noTest	noTest	noTest	noTest	noTest	no	NOTEST	79	252-488(-)	_	_	_	_	_	_	_	_	_	_	None	_
comp1236693_c0_seq1	1	5	0.07	0.54	noTest	noTest	noTest	noTest	noTest	noTest	noTest	no	NOTEST	393	_	_	_	_	_	_	_	_	_	_	_	_	_
comp12368_c0_seq1	10	7	0.29	0.31	0.580436	0.847898	0.6429	up	-0.6429	down	-1.96286	no	OK	913	_	_	_	_	_	_	_	_	_	_	_	_	_
comp1236940_c0_seq1	1	1	0.07	0.11	noTest	noTest	noTest	noTest	noTest	noTest	noTest	no	NOTEST	395	_	_	_	_	_	_	_	_	_	_	_	_	_
comp12370_c0_seq1	4	2	0.23	0.18	noTest	noTest	noTest	noTest	noTest	noTest	noTest	no	NOTEST	478	_	_	_	_	_	_	_	_	_	_	_	_	_
comp1237446_c0_seq1	1	1	0.05	0.08	noTest	noTest	noTest	noTest	noTest	noTest	noTest	no	NOTEST	171	3-518(+)	gi|357607519|gb|EHJ65558.1|	phospholipase C gamma [Danaus plexippus]	0.63	GO:0009395;GO:0007596;GO:0004435;GO:0006661;GO:0007166;GO:0001775;GO:0005515;GO:0006955;GO:0007242;GO:0048518;GO:0046339;GO:0005886;GO:0051209	_	_	_	_	_	_	K05859	PLCG
comp1237585_c0_seq1	1	0	0.08	0	noTest	noTest	noTest	noTest	noTest	noTest	noTest	no	NOTEST	117	1-351(-)	_	_	_	_	_	_	_	_	_	_	None	_
comp1237593_c0_seq1	0	0	0	0	noTest	noTest	noTest	noTest	noTest	noTest	noTest	no	NOTEST	88	2-265(+)	_	_	_	_	_	_	_	_	_	_	None	_
comp1238088_c0_seq1	2	0	0.16	0	noTest	noTest	noTest	noTest	noTest	noTest	noTest	no	NOTEST	353	_	_	_	_	_	_	_	_	_	_	_	_	_
comp1238720_c0_seq1	4	2	0.23	0.18	noTest	noTest	noTest	noTest	noTest	noTest	noTest	no	NOTEST	82	223-468(-)	_	_	_	_	_	_	_	_	_	_	_	_
comp12387_c0_seq1	3	4	0.2	0.4	noTest	noTest	noTest	noTest	noTest	noTest	noTest	no	NOTEST	420	_	_	_	_	_	_	_	_	_	_	_	_	_
comp1238950_c0_seq1	0	1	0	0.11	noTest	noTest	noTest	noTest	noTest	noTest	noTest	no	NOTEST	383	_	gi|67625719|tpe|CAJ00247.1|	TPA: reverse transcriptase [Schistosoma mansoni]	0.6	_	_	_	_	_	_	_	_	_
comp12389_c0_seq1	4	2	0.28	0.21	noTest	noTest	noTest	noTest	noTest	noTest	noTest	no	NOTEST	133	1-402(+)	gi|260822613|ref|XP_002606696.1|	hypothetical protein BRAFLDRAFT_72537 [Branchiostoma floridae]	0.78	_	_	_	_	_	_	_	None	_
comp1238_c0_seq1	1	1	0.07	0.11	noTest	noTest	noTest	noTest	noTest	noTest	noTest	no	NOTEST	125	1-375(-)	gi|326667410|ref|XP_001344881.4|	PREDICTED: gastrula zinc finger protein XlCGF57.1-like [Danio rerio]	0.6	_	_	_	_	_	_	_	None	_
comp12391_c0_seq1	3	0	0.13	0	noTest	noTest	noTest	noTest	noTest	noTest	noTest	no	NOTEST	111	3-335(+)	_	_	_	_	_	_	_	_	_	_	None	_
comp123994_c0_seq1	109	70	3.5	3.44	0.445753	0.737841	0.535018	up	-0.535018	down	1.47065	no	OK	825	_	_	_	_	_	_	_	_	_	_	_	_	_
comp1239975_c0_seq1	1	0	0.06	0	noTest	noTest	noTest	noTest	noTest	noTest	noTest	no	NOTEST	473	_	_	_	_	_	_	_	_	_	_	_	_	_
comp123_c0_seq1	3	1	0.2	0.1	noTest	noTest	noTest	noTest	noTest	noTest	noTest	no	NOTEST	415	_	_	_	_	_	_	_	_	_	_	_	_	_
comp123_c0_seq2	0	0	0	0	noTest	noTest	noTest	noTest	noTest	noTest	noTest	no	NOTEST	63	2-190(-)	_	_	_	_	_	_	_	_	_	_	None	_
comp12403_c0_seq1	4	5	0.24	0.47	noTest	noTest	noTest	noTest	noTest	noTest	noTest	no	NOTEST	450	_	_	_	_	_	_	_	_	_	_	_	_	_
comp12407_c0_seq1	3	5	0.2	0.52	noTest	noTest	noTest	noTest	noTest	noTest	noTest	no	NOTEST	411	_	_	_	_	_	_	_	_	_	_	_	_	_
comp12419_c0_seq1	5	2	0.38	0.23	noTest	noTest	noTest	noTest	noTest	noTest	noTest	no	NOTEST	101	64-366(-)	_	_	_	_	_	_	_	_	_	_	None	_
comp12423_c0_seq1	2	0	0.1	0	noTest	noTest	noTest	noTest	noTest	noTest	noTest	no	NOTEST	554	_	_	_	_	_	_	_	_	_	_	_	_	_
comp1242512_c0_seq1	4	0	0.26	0	noTest	noTest	noTest	noTest	noTest	noTest	noTest	no	NOTEST	430	_	_	_	_	_	_	_	_	_	_	_	_	_
comp1242742_c0_seq1	0	8	0	0.89	noTest	noTest	noTest	noTest	noTest	noTest	noTest	no	NOTEST	383	_	_	_	_	_	_	_	_	_	_	_	_	_
comp12427_c0_seq1	5	5	0.35	0.53	0.442579	0.734291	1.12227	up	-1.12227	down	-2.70995	no	OK	400	_	_	_	_	_	_	_	_	_	_	_	_	_
comp12429_c0_seq1	5	2	0.21	0.13	noTest	noTest	noTest	noTest	noTest	noTest	noTest	no	NOTEST	649	_	_	_	_	_	_	_	_	_	_	_	_	_
comp12430_c0_seq1	3	3	0.17	0.26	noTest	noTest	noTest	noTest	noTest	noTest	noTest	no	NOTEST	490	_	_	_	_	_	_	_	_	_	_	_	_	_
comp1243884_c0_seq1	2	1	0.12	0.09	noTest	noTest	noTest	noTest	noTest	noTest	noTest	no	NOTEST	466	_	_	_	_	_	_	_	_	_	_	_	_	_
comp1244051_c0_seq1	2.31	0	0.16	0	noTest	noTest	noTest	noTest	noTest	noTest	noTest	no	NOTEST	135	1-408(+)	gi|350423936|ref|XP_003493636.1|	PREDICTED: MAP kinase-activating death domain protein-like [Bombus impatiens]	0.89	GO:0016310;GO:0016301	_	_	_	_	_	_	None	_
comp12441_c0_seq1	2	1	0.15	0.12	noTest	noTest	noTest	noTest	noTest	noTest	noTest	no	NOTEST	364	_	_	_	_	_	_	_	_	_	_	_	_	_
comp12451_c0_seq1	6	0	0.43	0	noTest	noTest	noTest	noTest	noTest	noTest	noTest	no	NOTEST	388	_	_	_	_	_	_	_	_	_	_	_	_	_
comp12453_c0_seq1	5	1	0.23	0.07	noTest	noTest	noTest	noTest	noTest	noTest	noTest	no	NOTEST	583	_	_	_	_	_	_	_	_	_	_	_	_	_
comp124547_c0_seq1	1	1	0.01	0.02	noTest	noTest	noTest	noTest	noTest	noTest	noTest	no	NOTEST	540	225-1847(+)	gi|321451400|gb|EFX63066.1|	dib, putative ecdysteroid 22-hydroxylase, ecdysone biosynthesis [Daphnia pulex]	0.65	GO:0005488;GO:0016491	_	_	_	_	_	_	K10721	DIB
comp1245595_c0_seq1	0	2	0	0.25	noTest	noTest	noTest	noTest	noTest	noTest	noTest	no	NOTEST	351	_	_	_	_	_	_	_	_	_	_	_	_	_
comp12458_c0_seq1	5	0	0.37	0	noTest	noTest	noTest	noTest	noTest	noTest	noTest	no	NOTEST	375	_	_	_	_	_	_	_	_	_	_	_	_	_
comp1246084_c0_seq1	4	0	0.28	0	noTest	noTest	noTest	noTest	noTest	noTest	noTest	no	NOTEST	132	2-400(+)	_	_	_	_	_	_	_	_	_	_	None	_
comp12462_c0_seq1	9	2	0.41	0.14	0.585507	0.847898	-0.942447	down	0.942447	up	-2.70058	no	OK	72	198-413(-)	_	_	_	_	_	_	_	_	_	_	None	_
comp12464_c0_seq1	3	1	0.2	0.1	noTest	noTest	noTest	noTest	noTest	noTest	noTest	no	NOTEST	140	1-423(+)	gi|301625671|ref|XP_002942030.1|	PREDICTED: zinc finger protein 616-like isoform X1 [Xenopus (Silurana) tropicalis]	0.59	_	_	_	_	_	_	_	K09228	KRAB
comp1246594_c0_seq1	3	0	0.24	0	noTest	noTest	noTest	noTest	noTest	noTest	noTest	no	NOTEST	356	_	_	_	_	_	_	_	_	_	_	_	_	_
comp124669_c0_seq1	48	44	1.45	2.04	0.156428	0.431987	1.04445	up	-1.04445	down	0.587681	no	OK	873	_	_	_	_	_	_	_	_	_	_	_	_	_
comp124706_c0_seq1	9	6	0.5	0.51	0.700311	0.922303	0.5723	up	-0.5723	down	-2.15358	no	OK	491	_	_	_	_	_	_	_	_	_	_	_	_	_
comp12471_c0_seq1	3	0	0.17	0	noTest	noTest	noTest	noTest	noTest	noTest	noTest	no	NOTEST	481	_	_	_	_	_	_	_	_	_	_	_	_	_
comp12477_c0_seq1	6	5	0.36	0.46	0.63315	0.883625	0.874904	up	-0.874904	down	-2.58659	no	OK	87	198-458(-)	_	_	_	_	_	_	_	_	_	_	None	_
comp12478_c0_seq1	5	0	0.37	0	noTest	noTest	noTest	noTest	noTest	noTest	noTest	no	NOTEST	93	99-377(-)	_	_	_	_	_	_	_	_	_	_	None	_
comp124794_c0_seq1	110	26	2.23	0.8	0.22966	0.53863	-0.901629	down	0.901629	up	0.845941	no	OK	161	3-485(+)	_	_	_	_	_	_	_	_	_	_	None	_
comp12483_c0_seq1	3	2	0.21	0.21	noTest	noTest	noTest	noTest	noTest	noTest	noTest	no	NOTEST	398	_	_	_	_	_	_	_	_	_	_	_	_	_
comp124916_c0_seq1	16	6	0.95	0.55	0.876186	1	-0.23418	down	0.23418	up	-1.67033	no	OK	459	_	_	_	_	_	_	_	_	_	_	_	_	_
comp12491_c0_seq1	3	0	0.23	0	noTest	noTest	noTest	noTest	noTest	noTest	noTest	no	NOTEST	119	3-362(+)	_	_	_	_	_	_	_	_	_	_	None	_
comp12492_c0_seq1	2	0	0.1	0	noTest	noTest	noTest	noTest	noTest	noTest	noTest	no	NOTEST	163	2-490(-)	gi|507647849|ref|XP_004631993.1|	PREDICTED: beta-1,3-galactosyltransferase 5 [Octodon degus]	0.59	_	_	_	_	_	_	_	K03877	B3GALT5
comp1249544_c0_seq1	1	1	0.07	0.11	noTest	noTest	noTest	noTest	noTest	noTest	noTest	no	NOTEST	393	_	gi|307183514|gb|EFN70293.1|	F-box/SPRY domain-containing protein 1 [Camponotus floridanus]	1	_	_	_	_	_	_	_	_	_
comp1249550_c0_seq1	3	0	0.23	0	noTest	noTest	noTest	noTest	noTest	noTest	noTest	no	NOTEST	119	1-360(+)	gi|328724693|ref|XP_003248223.1|	PREDICTED: matrix metalloproteinase-16-like isoform 2 [Acyrthosiphon pisum]	0.84	GO:0031012;GO:0006508;GO:0004222;GO:0005509;GO:0008270	_	_	_	_	_	_	None	_
comp1249625_c0_seq1	2	1	0.13	0.1	noTest	noTest	noTest	noTest	noTest	noTest	noTest	no	NOTEST	413	_	gi|432872008|ref|XP_004072071.1|	PREDICTED: uncharacterized protein LOC101172738 [Oryzias latipes]	0.58	_	_	_	_	_	_	_	_	_
comp12498_c0_seq1	2	1	0.13	0.1	noTest	noTest	noTest	noTest	noTest	noTest	noTest	no	NOTEST	422	_	_	_	_	_	_	_	_	_	_	_	_	_
comp1249934_c0_seq1	1	1	0.08	0.12	noTest	noTest	noTest	noTest	noTest	noTest	noTest	no	NOTEST	117	2-355(+)	_	_	_	_	_	_	_	_	_	_	None	_
comp12499_c0_seq1	4	0	0.3	0	noTest	noTest	noTest	noTest	noTest	noTest	noTest	no	NOTEST	376	_	_	_	_	_	_	_	_	_	_	_	_	_
comp125029_c0_seq1	46	25	2.07	1.73	0.728199	0.94115	0.293634	up	-0.293634	down	0.0857586	no	OK	597	_	_	_	_	_	_	_	_	_	_	_	_	_
comp1250_c0_seq1	5.99	0	0.37	0	noTest	noTest	noTest	noTest	noTest	noTest	noTest	no	NOTEST	146	3-440(-)	gi|6573138|gb|AAF17565.1|AF201829_1	Fringe [Schistocerca gregaria]	0.86	GO:0016020;GO:0033829	6945.ISCW009494-PA	beta-1,3-N-acetylglucosaminyltransferase radical fringe, putative	0.8378	_	_	NOG70217	K05948	FNG
comp1251137_c0_seq1	3	0	0.22	0	noTest	noTest	noTest	noTest	noTest	noTest	noTest	no	NOTEST	376	_	_	_	_	_	_	_	_	_	_	_	_	_
comp1251315_c0_seq1	2	1	0.15	0.12	noTest	noTest	noTest	noTest	noTest	noTest	noTest	no	NOTEST	361	_	_	_	_	_	_	_	_	_	_	_	_	_
comp12518_c0_seq1	6	0	0.4	0	noTest	noTest	noTest	noTest	noTest	noTest	noTest	no	NOTEST	138	1-417(+)	gi|291224971|ref|XP_002732475.1|	PREDICTED: polyprotein-like [Saccoglossus kowalevskii]	0.69	GO:0005488	_	_	_	_	_	_	None	_
comp125210_c0_seq1	25	22	1.89	2.56	0.237758	0.549928	0.981081	up	-0.981081	down	-0.415237	no	OK	369	_	_	_	_	_	_	_	_	_	_	_	_	_
comp1252302_c0_seq1	1	0	0.05	0	noTest	noTest	noTest	noTest	noTest	noTest	noTest	no	NOTEST	166	2-499(-)	gi|341884556|gb|EGT40491.1|	hypothetical protein CAEBREN_10654 [Caenorhabditis brenneri]	0.64	GO:0008237;GO:0001764;GO:0035188	_	_	_	_	_	_	K08076	E3.4.24.21
comp125237_c0_seq1	33	29	1.91	2.58	0.225898	0.533984	0.981468	up	-0.981468	down	-0.00491845	no	OK	472	_	_	_	_	_	_	_	_	_	_	_	_	_
comp125248_c0_seq1	28	24	1.22	1.6	0.247778	0.562432	0.944395	up	-0.944395	down	-0.270863	no	OK	89	310-576(-)	_	_	_	_	_	_	_	_	_	_	None	_
comp1252559_c0_seq1	2	1	0.15	0.11	noTest	noTest	noTest	noTest	noTest	noTest	noTest	no	NOTEST	374	_	_	_	_	_	_	_	_	_	_	_	_	_
comp12533_c0_seq1	2	2	0.15	0.23	noTest	noTest	noTest	noTest	noTest	noTest	noTest	no	NOTEST	126	1-378(-)	_	_	_	_	_	_	_	_	_	_	None	_
comp12540_c0_seq1	2	1	0.15	0.12	noTest	noTest	noTest	noTest	noTest	noTest	noTest	no	NOTEST	362	_	_	_	_	_	_	_	_	_	_	_	_	_
comp1254627_c0_seq1	0	1	0	0.1	noTest	noTest	noTest	noTest	noTest	noTest	noTest	no	NOTEST	140	2-424(+)	_	_	_	_	_	_	_	_	_	_	None	_
comp1254663_c0_seq1	4	1	0.3	0.11	noTest	noTest	noTest	noTest	noTest	noTest	noTest	no	NOTEST	74	61-282(+)	_	_	_	_	_	_	_	_	_	_	None	_
comp12546_c0_seq1	11	0	0.88	0	0.0219002	0.107599	-5.03303	down	5.03303	up	-2.77468	no	OK	351	_	_	_	_	_	_	_	_	_	_	_	_	_
comp1254_c0_seq1	1	0	0.07	0	noTest	noTest	noTest	noTest	noTest	noTest	noTest	no	NOTEST	87	2-262(+)	_	_	_	_	_	_	_	_	_	_	None	_
comp125555_c0_seq1	105	23	3.31	1.11	0.179814	0.476899	-1.0105	down	1.0105	up	0.746283	no	OK	838	_	_	_	_	_	_	_	_	_	_	_	_	_
comp12555_c0_seq1	2	3	0.11	0.26	noTest	noTest	noTest	noTest	noTest	noTest	noTest	no	NOTEST	479	_	_	_	_	_	_	_	_	_	_	_	_	_
comp1256682_c0_seq1	2	0	0.13	0	noTest	noTest	noTest	noTest	noTest	noTest	noTest	no	NOTEST	421	_	_	_	_	_	_	_	_	_	_	_	_	_
comp12566_c0_seq1	3	1	0.24	0.12	noTest	noTest	noTest	noTest	noTest	noTest	noTest	no	NOTEST	356	_	_	_	_	_	_	_	_	_	_	_	_	_
comp12567_c0_seq1	16	4	0.33	0.13	0.479207	0.770317	-0.801266	down	0.801266	up	-1.85043	no	OK	1269	_	_	_	_	_	_	_	_	_	_	_	_	_
comp1256_c0_seq1	2	5	0.12	0.46	noTest	noTest	noTest	noTest	noTest	noTest	noTest	no	NOTEST	457	_	_	_	_	_	_	_	_	_	_	_	_	_
comp1257094_c0_seq1	0	2	0	0.23	noTest	noTest	noTest	noTest	noTest	noTest	noTest	no	NOTEST	372	_	_	_	_	_	_	_	_	_	_	_	_	_
comp125732_c0_seq1	44	23	3.2	2.58	0.806915	0.982884	0.237745	up	-0.237745	down	-0.00697285	no	OK	382	_	_	_	_	_	_	_	_	_	_	_	_	_
comp12577_c0_seq1	6	0	0.34	0	noTest	noTest	noTest	noTest	noTest	noTest	noTest	no	NOTEST	161	3-485(-)	gi|195491914|ref|XP_002093769.1|	GE21481 [Drosophila yakuba]	0.68	GO:0016289;GO:0006520	7222.FBpp0150081	GH16175	0.7752	COG5539	_	_	K13719	OTU1, YOD1
comp125780_c0_seq1	17	8	1.11	0.8	1	1	0.0861725	up	-0.0861725	down	-1.45543	no	OK	422	_	_	_	_	_	_	_	_	_	_	_	_	_
comp125781_c0_seq1	33	24	1.44	1.61	0.388873	0.696729	0.710031	up	-0.710031	down	-0.171041	no	OK	613	_	_	_	_	_	_	_	_	_	_	_	_	_
comp1258195_c0_seq1	2	1	0.14	0.11	noTest	noTest	noTest	noTest	noTest	noTest	noTest	no	NOTEST	392	_	_	_	_	_	_	_	_	_	_	_	_	_
comp12584_c0_seq1	7	1	0.47	0.1	noTest	noTest	noTest	noTest	noTest	noTest	noTest	no	NOTEST	410	_	_	_	_	_	_	_	_	_	_	_	_	_
comp1258546_c0_seq1	2	0	0.16	0	noTest	noTest	noTest	noTest	noTest	noTest	noTest	no	NOTEST	353	_	_	_	_	_	_	_	_	_	_	_	_	_
comp12589_c0_seq1	3	4	0.2	0.42	noTest	noTest	noTest	noTest	noTest	noTest	noTest	no	NOTEST	407	_	_	_	_	_	_	_	_	_	_	_	_	_
comp1259106_c0_seq1	2	0	0.16	0	noTest	noTest	noTest	noTest	noTest	noTest	noTest	no	NOTEST	351	_	_	_	_	_	_	_	_	_	_	_	_	_
comp12593_c0_seq1	23	5	0.98	0.33	0.335879	0.651032	-1.00426	down	1.00426	up	-1.39234	no	OK	630	_	_	_	_	_	_	_	_	_	_	_	_	_
comp125944_c0_seq1	7	6	0.35	0.46	0.390133	0.696729	0.919667	up	-0.919667	down	-2.33507	no	OK	541	_	_	_	_	_	_	_	_	_	_	_	_	_
comp12595_c0_seq1	13	3	0.78	0.28	0.542974	0.819244	-0.906126	down	0.906126	up	-2.17119	no	OK	62	2-187(+)	_	_	_	_	_	_	_	_	_	_	None	_
comp1259615_c0_seq1	3	0	0.2	0	noTest	noTest	noTest	noTest	noTest	noTest	noTest	no	NOTEST	106	94-414(+)	_	_	_	_	_	_	_	_	_	_	None	_
comp1260056_c0_seq1	1	0	0.08	0	noTest	noTest	noTest	noTest	noTest	noTest	noTest	no	NOTEST	121	3-365(-)	gi|260822519|ref|XP_002606649.1|	hypothetical protein BRAFLDRAFT_91741 [Branchiostoma floridae]	0.49	_	_	_	_	_	_	_	None	_
comp12601_c0_seq1	70	19	0.78	0.32	0.374612	0.687083	-0.701536	down	0.701536	up	0.268927	no	OK	657	301-2271(+)	gi|400153281|ref|NP_001257865.1|	zinc finger protein 616 [Callithrix jacchus]	0.45	_	_	_	_	_	_	_	K09228	KRAB
comp1260228_c0_seq1	3	2	0.22	0.23	noTest	noTest	noTest	noTest	noTest	noTest	noTest	no	NOTEST	380	_	_	_	_	_	_	_	_	_	_	_	_	_
comp1260240_c0_seq1	0	1	0	0.11	noTest	noTest	noTest	noTest	noTest	noTest	noTest	no	NOTEST	125	2-379(+)	_	_	_	_	_	_	_	_	_	_	None	_
comp12602_c0_seq1	156	38	0.98	0.36	0.238708	0.549928	-0.859523	down	0.859523	up	1.35737	no	OK	1335	84-4088(-)	gi|332027798|gb|EGI67863.1|	Mitogen-activated protein kinase kinase kinase 15 [Acromyrmex echinatior]	0.86	GO:0004674;GO:0005524;GO:0009069;GO:0006468	7159.AAEL008306-PA	mitogen activated protein kinase kinase kinase 5, mapkkk5, mekk5	0.88	COG0515	KOG4279	_	K04426	MAP3K5, ASK1
comp12603_c0_seq1	18	12.08	1.05	1.08	0.567307	0.840718	0.581196	up	-0.581196	down	-1.13309	no	OK	470	_	_	_	_	_	_	_	_	_	_	_	_	_
comp12606_c0_seq1	5	8	0.37	0.91	0.143889	0.412903	1.78414	up	-1.78414	down	-2.26194	no	OK	378	_	_	_	_	_	_	_	_	_	_	_	_	_
comp12607_c0_seq1	9	5	0.64	0.55	1	1	0.316443	up	-0.316443	down	-2.27616	no	OK	388	_	_	_	_	_	_	_	_	_	_	_	_	_
comp12612_c0_seq1	11	8	0.42	0.47	0.514813	0.803038	0.698567	up	-0.698567	down	-1.79323	no	OK	700	_	_	_	_	_	_	_	_	_	_	_	_	_
comp1261491_c0_seq1	0	2	0	0.22	noTest	noTest	noTest	noTest	noTest	noTest	noTest	no	NOTEST	388	_	_	_	_	_	_	_	_	_	_	_	_	_
comp12616_c0_seq1	9	6	0.61	0.63	0.700311	0.922303	0.5723	up	-0.5723	down	-2.15358	no	OK	406	_	_	_	_	_	_	_	_	_	_	_	_	_
comp1261940_c0_seq1	3	2	0.22	0.22	noTest	noTest	noTest	noTest	noTest	noTest	noTest	no	NOTEST	386	_	_	_	_	_	_	_	_	_	_	_	_	_
comp1261950_c0_seq1	2	2	0.15	0.23	noTest	noTest	noTest	noTest	noTest	noTest	noTest	no	NOTEST	369	_	_	_	_	_	_	_	_	_	_	_	_	_
comp126254_c0_seq1	27	36	1.57	3.22	0.0397471	0.165454	1.57811	up	-1.57811	down	0.111052	no	OK	470	_	_	_	_	_	_	_	_	_	_	_	_	_
comp126267_c0_seq1	241	92	3.71	2.16	0.762928	0.962025	-0.213657	down	0.213657	up	2.23336	no	OK	496	3-1490(+)	gi|383849388|ref|XP_003700327.1|	PREDICTED: CCR4-NOT transcription complex subunit 10-like [Megachile rotundata]	0.59	_	_	_	_	_	_	_	K12607	CNOT10
comp1262681_c0_seq1	0	0	0	0	noTest	noTest	noTest	noTest	noTest	noTest	noTest	no	NOTEST	422	_	_	_	_	_	_	_	_	_	_	_	_	_
comp126276_c0_seq1	53	5	3.97	0.58	0.0151856	0.083949	-2.19645	down	2.19645	up	-0.461652	no	OK	104	1-312(-)	gi|383865957|ref|XP_003708438.1|	PREDICTED: uncharacterized protein LOC100879095 [Megachile rotundata]	0.7	_	_	_	_	_	_	_	None	_
comp12627_c0_seq1	29	7	1.15	0.43	0.369464	0.685513	-0.861141	down	0.861141	up	-1.02784	no	OK	672	_	gi|225542831|gb|ACN91298.1|	dentin sialophosphoprotein precursor [Balaena mysticetus]	0.61	_	_	_	_	_	_	_	_	_
comp12631_c0_seq1	0	0	0	0	noTest	noTest	noTest	noTest	noTest	noTest	noTest	no	NOTEST	1614	_	_	_	_	_	_	_	_	_	_	_	_	_
comp12632_c0_seq1	24	4	0.69	0.18	0.253153	0.562432	-1.376	down	1.376	up	-1.41786	no	OK	919	_	_	_	_	_	_	_	_	_	_	_	_	_
comp12634_c0_seq1	44	11	0.9	0.34	0.339352	0.655343	-0.815993	down	0.815993	up	-0.426155	no	OK	1272	_	_	_	_	_	_	_	_	_	_	_	_	_
comp12635_c0_seq1	12	3.59	0.9	0.42	0.840166	0.992452	-0.396388	down	0.396388	up	-2.13825	no	OK	371	_	_	_	_	_	_	_	_	_	_	_	_	_
comp12635_c0_seq2	0	2.41	0	0.29	noTest	noTest	noTest	noTest	noTest	noTest	noTest	no	NOTEST	357	_	_	_	_	_	_	_	_	_	_	_	_	_
comp12636_c0_seq1	32	7	1.44	0.48	0.283853	0.594815	-1.00156	down	1.00156	up	-0.927704	no	OK	599	_	_	_	_	_	_	_	_	_	_	_	_	_
comp12637_c0_seq1	24	4	1.11	0.28	0.253153	0.562432	-1.376	down	1.376	up	-1.41786	no	OK	584	_	_	_	_	_	_	_	_	_	_	_	_	_
comp12638_c0_seq1	15	10	0.5	0.51	0.597593	0.857262	0.579394	up	-0.579394	down	-1.40149	no	OK	221	128-790(-)	_	_	_	_	_	_	_	_	_	_	None	_
comp126394_c0_seq1	39	9	2.72	0.97	0.315146	0.631749	-0.928511	down	0.928511	up	-0.629387	no	OK	397	_	_	_	_	_	_	_	_	_	_	_	_	_
comp12641_c0_seq1	14	5	0.63	0.34	1	1	-0.301755	down	0.301755	up	-1.88579	no	OK	600	_	_	_	_	_	_	_	_	_	_	_	_	_
comp12644_c0_seq1	24	2	1.4	0.18	0.0721088	0.259752	-2.32366	down	2.32366	up	-1.566	no	OK	467	_	_	_	_	_	_	_	_	_	_	_	_	_
comp1264722_c0_seq1	1	2	0.07	0.21	noTest	noTest	noTest	noTest	noTest	noTest	noTest	no	NOTEST	413	_	_	_	_	_	_	_	_	_	_	_	_	_
comp1264819_c0_seq1	2	1	0.15	0.12	noTest	noTest	noTest	noTest	noTest	noTest	noTest	no	NOTEST	372	_	_	_	_	_	_	_	_	_	_	_	_	_
comp12650_c0_seq1	34	5	0.58	0.13	0.107412	0.338134	-1.56122	down	1.56122	up	-0.970374	no	OK	474	1-1422(+)	gi|241260150|ref|XP_002404929.1|	phosphatidylserine synthase I, putative [Ixodes scapularis]	0.81	GO:0006659	6945.ISCW004028-PA	phosphatidylserine synthase I, putative	0.8075	_	KOG2735	_	K08729	PTDSS1
comp12654_c0_seq1	48.43	12	1.15	0.43	0.37369	0.686405	-0.816708	down	0.816708	up	-0.303333	no	OK	1105	_	_	_	_	_	_	_	_	_	_	_	_	_
comp12656_c0_seq1	41	39	1.39	2.03	0.149757	0.416947	1.09671	up	-1.09671	down	0.390279	no	OK	780	_	_	_	_	_	_	_	_	_	_	_	_	_
comp1265_c0_seq1	6	9	0.16	0.37	0.146765	0.414372	1.70368	up	-1.70368	down	-2.05023	no	OK	99	523-819(-)	_	_	_	_	_	_	_	_	_	_	None	_
comp126619_c0_seq1	129	73	3.29	2.84	0.63414	0.883625	0.353096	up	-0.353096	down	1.6129	no	OK	1030	_	_	_	_	_	_	_	_	_	_	_	_	_
comp12661_c0_seq1	31	5	0.71	0.18	0.14827	0.414372	-1.42936	down	1.42936	up	-1.07245	no	OK	378	2-1135(-)	gi|321454784|gb|EFX65940.1|	hypothetical protein DAPPUDRAFT_332702 [Daphnia pulex]	0.62	_	_	_	_	_	_	_	None	_
comp12662_c0_seq1	13	10	0.58	0.68	0.395441	0.696729	0.780842	up	-0.780842	down	-1.50176	no	OK	607	_	_	_	_	_	_	_	_	_	_	_	_	_
comp12666_c0_seq1	41	30	0.95	1.07	0.350922	0.668323	0.719895	up	-0.719895	down	0.153121	no	OK	1124	_	_	_	_	_	_	_	_	_	_	_	_	_
comp12668_c0_seq1	48	32	1.14	1.17	0.455728	0.748903	0.5869	up	-0.5869	down	0.306358	no	OK	1098	_	_	_	_	_	_	_	_	_	_	_	_	_
comp12672_c0_seq1	8	5	0.48	0.47	0.822492	0.982884	0.479697	up	-0.479697	down	-2.37132	no	OK	452	_	_	_	_	_	_	_	_	_	_	_	_	_
comp12674_c0_seq1	52.32	5	2.17	0.32	0.0174854	0.0938546	-2.16915	down	2.16915	up	-0.484059	no	OK	646	_	_	_	_	_	_	_	_	_	_	_	_	_
comp12676_c0_seq1	23	5	0.96	0.32	0.335879	0.651032	-1.00426	down	1.00426	up	-1.39234	no	OK	644	_	_	_	_	_	_	_	_	_	_	_	_	_
comp12677_c0_seq1	15	14	0.85	1.22	0.298081	0.614195	1.05858	up	-1.05858	down	-1.12368	no	OK	481	_	_	_	_	_	_	_	_	_	_	_	_	_
comp12679_c0_seq1	14	6	0.88	0.58	1	1	-0.045898	down	0.045898	up	-1.79036	no	OK	436	_	_	_	_	_	_	_	_	_	_	_	_	_
comp1268059_c0_seq1	5	1	0.32	0.1	noTest	noTest	noTest	noTest	noTest	noTest	noTest	no	NOTEST	142	2-430(+)	gi|443715036|gb|ELU07187.1|	hypothetical protein CAPTEDRAFT_98150 [Capitella teleta]	0.63	GO:0044699;GO:0005515;GO:0043232	_	_	_	_	_	_	None	_
comp12680_c0_seq1	16	13	0.51	0.63	0.343208	0.65931	0.861794	up	-0.861794	down	-1.14834	no	OK	833	_	_	_	_	_	_	_	_	_	_	_	_	_
comp12681_c0_seq1	13	1	0.84	0.1	0.137874	0.400286	-2.3571	down	2.3571	up	-2.41464	no	OK	425	_	_	_	_	_	_	_	_	_	_	_	_	_
comp1268207_c0_seq1	2	1	0.16	0.12	noTest	noTest	noTest	noTest	noTest	noTest	noTest	no	NOTEST	118	2-358(+)	_	_	_	_	_	_	_	_	_	_	None	_
comp12682_c0_seq1	0	0	0	0	noTest	noTest	noTest	noTest	noTest	noTest	noTest	no	NOTEST	87	99-359(-)	_	_	_	_	_	_	_	_	_	_	None	_
comp12685_c0_seq1	10	9	0.78	1.08	0.324544	0.64159	0.998576	up	-0.998576	down	-1.76229	no	OK	360	_	_	_	_	_	_	_	_	_	_	_	_	_
comp12688_c0_seq1	34	6	1.39	0.38	0.195166	0.484038	-1.30536	down	1.30536	up	-0.916999	no	OK	653	_	_	_	_	_	_	_	_	_	_	_	_	_
comp12690_c0_seq1	15	7	0.63	0.45	1	1	0.0741353	up	-0.0741353	down	-1.64156	no	OK	636	_	_	_	_	_	_	_	_	_	_	_	_	_
comp1269383_c0_seq1	1	1	0.08	0.12	noTest	noTest	noTest	noTest	noTest	noTest	noTest	no	NOTEST	367	_	_	_	_	_	_	_	_	_	_	_	_	_
comp12695_c0_seq1	32	5	1.35	0.32	0.12613	0.377599	-1.47466	down	1.47466	up	-1.03752	no	OK	635	_	_	_	_	_	_	_	_	_	_	_	_	_
comp12700_c0_seq1	5	19	0.37	2.2	0.00311863	0.0250559	3.01626	up	-3.01626	down	-1.20535	yes	OK	372	_	_	_	_	_	_	_	_	_	_	_	_	_
comp127038_c0_seq1	244	15.53	4.36	0.42	0.000346804	0.00476855	-2.74368	down	2.74368	up	1.59208	yes	OK	1455	_	_	_	_	_	_	_	_	_	_	_	_	_
comp12704_c0_seq1	12	6	0.7	0.54	1	1	0.170698	up	-0.170698	down	-1.92318	no	OK	470	_	_	_	_	_	_	_	_	_	_	_	_	_
comp12705_c0_seq1	11	6	0.5	0.42	0.854437	0.998288	0.292552	up	-0.292552	down	-1.99533	no	OK	592	_	_	_	_	_	_	_	_	_	_	_	_	_
comp12706_c0_seq1	19	6	0.66	0.32	0.662736	0.903493	-0.47727	down	0.47727	up	-1.50945	no	OK	763	_	_	_	_	_	_	_	_	_	_	_	_	_
comp1270941_c0_seq1	5	0	0.3	0	noTest	noTest	noTest	noTest	noTest	noTest	noTest	no	NOTEST	457	_	gi|147906613|ref|NP_001088335.1|	group-specific component (vitamin D binding protein) precursor [Xenopus laevis]	0.72	GO:0030424;GO:0007595;GO:0005615;GO:0007565;GO:0048471;GO:0003779;GO:0005499;GO:0032355;GO:0005829;GO:0031667;GO:0042359	_	_	_	_	_	_	_	_
comp1270_c0_seq1	4	0	0.21	0	noTest	noTest	noTest	noTest	noTest	noTest	noTest	no	NOTEST	60	3-182(-)	_	_	_	_	_	_	_	_	_	_	None	_
comp12711_c0_seq1	22.79	0	0.29	0	0.00547934	0.0387535	-6.07399	down	6.07399	up	-1.78259	yes	OK	345	238-1272(+)	gi|156543076|ref|XP_001605084.1|	PREDICTED: cyclin-Y-like isoform 1 [Nasonia vitripennis]	0.82	GO:0019901;GO:0000079	7425.XP_001605084	similar to conserved hypothetical protein	0.8246	_	KOG1675	_	None	_
comp12711_c0_seq2	51.21	11	0.7	0.23	0.23162	0.541818	-1.02744	down	1.02744	up	-0.279191	no	OK	345	123-1157(+)	gi|156543076|ref|XP_001605084.1|	PREDICTED: cyclin-Y-like isoform 1 [Nasonia vitripennis]	0.82	GO:0019901;GO:0000079	7425.XP_001605084	similar to conserved hypothetical protein	0.8246	_	KOG1675	_	None	_
comp12715_c0_seq1	15	4	1.02	0.42	0.580436	0.847898	-0.710194	down	0.710194	up	-1.9165	no	OK	405	_	_	_	_	_	_	_	_	_	_	_	_	_
comp12716_c0_seq1	0	123	0	3.25	8.2293e-12	1.32186e-09	9.6485	up	-9.6485	down	1.47646	yes	OK	364	119-1210(+)	gi|364023551|gb|AEW46850.1|	seminal fluid protein CSSFP002 [Chilo suppressalis]	0.58	GO:0003824	_	_	_	_	_	_	None	_
comp12717_c0_seq1	19	8	0.8	0.52	1	1	-0.071255	down	0.071255	up	-1.36067	no	OK	66	12-209(+)	_	_	_	_	_	_	_	_	_	_	None	_
comp127196_c0_seq1	67	65	2.46	3.65	0.115657	0.355652	1.12758	up	-1.12758	down	1.13258	no	OK	726	_	_	_	_	_	_	_	_	_	_	_	_	_
comp12722_c0_seq1	10	11	0.36	0.6	0.180372	0.476899	1.28368	up	-1.28368	down	-1.58161	no	OK	745	_	_	_	_	_	_	_	_	_	_	_	_	_
comp12723_c0_seq1	7	5	0.53	0.58	0.822492	0.982884	0.66381	up	-0.66381	down	-2.47432	no	OK	371	_	_	_	_	_	_	_	_	_	_	_	_	_
comp12724_c0_seq1	12	2	0.81	0.21	0.333681	0.650701	-1.34405	down	1.34405	up	-2.38038	no	OK	408	_	_	_	_	_	_	_	_	_	_	_	_	_
comp12727_c0_seq1	39	28	1.13	1.24	0.387279	0.696729	0.692414	up	-0.692414	down	0.0636361	no	OK	910	_	_	_	_	_	_	_	_	_	_	_	_	_
comp12729_c0_seq1	8	6	0.33	0.38	0.542974	0.819244	0.735554	up	-0.735554	down	-2.241	no	OK	641	_	_	_	_	_	_	_	_	_	_	_	_	_
comp12732_c0_seq1	0	0	0	0	noTest	noTest	noTest	noTest	noTest	noTest	noTest	no	NOTEST	464	_	_	_	_	_	_	_	_	_	_	_	_	_
comp1273448_c0_seq1	4	0	0.31	0	noTest	noTest	noTest	noTest	noTest	noTest	noTest	no	NOTEST	356	_	_	_	_	_	_	_	_	_	_	_	_	_
comp12736_c0_seq1	13	14	0.76	1.25	0.174456	0.466738	1.26003	up	-1.26003	down	-1.20585	no	OK	470	_	_	_	_	_	_	_	_	_	_	_	_	_
comp1273_c0_seq1	13	2	0.3	0.07	0.251568	0.562432	-1.45641	down	1.45641	up	-2.28915	no	OK	1122	_	_	_	_	_	_	_	_	_	_	_	_	_
comp12743_c0_seq1	15	2	0.82	0.17	0.189984	0.477544	-1.65786	down	1.65786	up	-2.12402	no	OK	500	_	_	_	_	_	_	_	_	_	_	_	_	_
comp12745_c0_seq1	100	26	0.94	0.37	0.318426	0.636773	-0.764578	down	0.764578	up	0.755193	no	OK	836	3-2510(+)	gi|391339789|ref|XP_003744229.1|	PREDICTED: protein vav-like [Metaseiulus occidentalis]	0.66	_	_	_	_	_	_	_	K05730	VAV
comp12747_c0_seq1	17	4	0.71	0.26	0.479207	0.770317	-0.886929	down	0.886929	up	-1.78763	no	OK	639	_	_	_	_	_	_	_	_	_	_	_	_	_
comp12748_c0_seq1	7	3	0.48	0.32	1	1	-0.0447984	down	0.0447984	up	-2.7889	no	OK	403	_	_	_	_	_	_	_	_	_	_	_	_	_
comp12749_c0_seq1	31	1	0.87	0.04	0.00455058	0.0332604	-3.58894	down	3.58894	up	-1.31787	yes	OK	289	74-943(+)	gi|110294438|gb|ABG66641.1|	argonaute 1 isoform B [Penaeus argonaute-like protein [Marsupenaeus japonicus]	0.97	GO:0003676	_	_	_	_	_	_	K11593	ELF2C
comp1275159_c0_seq1	4	1	0.28	0.11	noTest	noTest	noTest	noTest	noTest	noTest	noTest	no	NOTEST	396	_	_	_	_	_	_	_	_	_	_	_	_	_
comp1275321_c0_seq1	1	2	0.08	0.24	noTest	noTest	noTest	noTest	noTest	noTest	noTest	no	NOTEST	55	3-167(+)	_	_	_	_	_	_	_	_	_	_	None	_
comp12753_c0_seq1	10	15	0.54	1.23	0.0576834	0.219636	1.72584	up	-1.72584	down	-1.26745	no	OK	507	_	_	_	_	_	_	_	_	_	_	_	_	_
comp12754_c0_seq1	13.24	5.8	0.52	0.35	1	1	0.058339	up	-0.058339	down	-1.855	no	OK	680	_	_	_	_	_	_	_	_	_	_	_	_	_
comp12755_c0_seq1	21	7	0.9	0.46	0.792443	0.978929	-0.401953	down	0.401953	up	-1.34133	no	OK	623	_	_	_	_	_	_	_	_	_	_	_	_	_
comp12759_c0_seq1	5	0	0.19	0	noTest	noTest	noTest	noTest	noTest	noTest	noTest	no	NOTEST	712	_	_	_	_	_	_	_	_	_	_	_	_	_
comp1275_c0_seq1	2	5	0.13	0.49	noTest	noTest	noTest	noTest	noTest	noTest	noTest	no	NOTEST	99	82-378(+)	_	_	_	_	_	_	_	_	_	_	None	_
comp12761_c0_seq1	15	6	0.84	0.52	1	1	-0.143108	down	0.143108	up	-1.7289	no	OK	487	_	_	_	_	_	_	_	_	_	_	_	_	_
comp12766_c0_seq1	62	14	1	0.34	0.244179	0.556309	-0.963817	down	0.963817	up	0.0143455	no	OK	453	117-1475(-)	gi|193673908|ref|XP_001945228.1|	PREDICTED: transcription factor E2F2-like isoform 1 [Acyrthosiphon pisum]	0.65	_	_	_	_	_	_	_	None	_
comp12770_c0_seq1	11	6	0.65	0.54	0.854437	0.998288	0.292552	up	-0.292552	down	-1.99533	no	OK	463	_	_	_	_	_	_	_	_	_	_	_	_	_
comp12779_c0_seq1	3	4	0.23	0.48	noTest	noTest	noTest	noTest	noTest	noTest	noTest	no	NOTEST	358	_	_	_	_	_	_	_	_	_	_	_	_	_
comp127810_c0_seq1	113	41	4.86	2.71	0.717385	0.93455	-0.286316	down	0.286316	up	1.1119	no	OK	623	_	_	_	_	_	_	_	_	_	_	_	_	_
comp12781_c0_seq1	8	11	0.43	0.91	0.119582	0.363135	1.59358	up	-1.59358	down	-1.70032	no	OK	504	_	_	_	_	_	_	_	_	_	_	_	_	_
comp1278463_c0_seq1	2	0	0.15	0	noTest	noTest	noTest	noTest	noTest	noTest	noTest	no	NOTEST	84	1-252(+)	_	_	_	_	_	_	_	_	_	_	None	_
comp12788_c0_seq1	17	9	0.84	0.69	0.89207	1	0.253078	up	-0.253078	down	-1.38071	no	OK	544	_	_	_	_	_	_	_	_	_	_	_	_	_
comp12791_c0_seq1	18	2	1.08	0.18	0.187026	0.477544	-1.91545	down	1.91545	up	-1.9102	no	OK	458	_	_	_	_	_	_	_	_	_	_	_	_	_
comp12795_c0_seq1	1	10	0.06	0.98	0.00199604	0.018286	4.08997	up	-4.08997	down	-2.39025	yes	OK	432	_	_	_	_	_	_	_	_	_	_	_	_	_
comp12797_c0_seq1	22	17	1.07	1.27	0.351957	0.668323	0.793786	up	-0.793786	down	-0.718341	no	OK	554	_	_	_	_	_	_	_	_	_	_	_	_	_
comp1280514_c0_seq1	4	0	0.28	0	noTest	noTest	noTest	noTest	noTest	noTest	noTest	no	NOTEST	396	_	_	_	_	_	_	_	_	_	_	_	_	_
comp12805_c0_seq1	17	2	0.58	0.11	0.187026	0.477544	-1.83459	down	1.83459	up	-1.97762	no	OK	772	_	_	_	_	_	_	_	_	_	_	_	_	_
comp12809_c0_seq1	13	5	0.78	0.46	1	1	-0.197518	down	0.197518	up	-1.95474	no	OK	458	_	_	_	_	_	_	_	_	_	_	_	_	_
comp12811_c0_seq1	36	25	0.78	0.83	0.447595	0.739916	0.644277	up	-0.644277	down	-0.0815586	no	OK	1206	_	_	_	_	_	_	_	_	_	_	_	_	_
comp1281543_c0_seq1	1	1	0.07	0.11	noTest	noTest	noTest	noTest	noTest	noTest	noTest	no	NOTEST	379	_	_	_	_	_	_	_	_	_	_	_	_	_
comp12816_c0_seq1	0	0	0	0	noTest	noTest	noTest	noTest	noTest	noTest	noTest	no	NOTEST	512	_	_	_	_	_	_	_	_	_	_	_	_	_
comp12817_c0_seq1	8.62	4	0.62	0.45	1	1	0.00521418	up	-0.00521418	down	-2.40732	no	OK	383	_	_	_	_	_	_	_	_	_	_	_	_	_
comp12817_c0_seq2	4.38	0	0.33	0	noTest	noTest	noTest	noTest	noTest	noTest	noTest	no	NOTEST	370	_	_	_	_	_	_	_	_	_	_	_	_	_
comp12819_c0_seq1	10	4	0.72	0.44	1	1	-0.14143	down	0.14143	up	-2.31113	no	OK	82	3-248(+)	_	_	_	_	_	_	_	_	_	_	None	_
comp12821_c0_seq1	21	9	0.73	0.48	1	1	-0.0462766	down	0.0462766	up	-1.20631	no	OK	768	_	_	_	_	_	_	_	_	_	_	_	_	_
comp12823_c0_seq1	10	2	0.8	0.25	0.442579	0.734291	-1.08909	down	1.08909	up	-2.5848	no	OK	351	_	_	_	_	_	_	_	_	_	_	_	_	_
comp12826_c0_seq1	12	13	0.76	1.26	0.205414	0.502436	1.26667	up	-1.26667	down	-1.32088	no	OK	435	_	_	_	_	_	_	_	_	_	_	_	_	_
comp128303_c0_seq1	20	52	1.03	4.12	0.00102635	0.0113664	2.53332	up	-2.53332	down	0.441892	yes	OK	525	_	_	_	_	_	_	_	_	_	_	_	_	_
comp1283440_c0_seq1	3	1	0.23	0.12	noTest	noTest	noTest	noTest	noTest	noTest	noTest	no	NOTEST	358	_	_	_	_	_	_	_	_	_	_	_	_	_
comp12834_c0_seq1	25	15	0.78	0.71	0.63737	0.883625	0.433196	up	-0.433196	down	-0.730319	no	OK	851	_	_	_	_	_	_	_	_	_	_	_	_	_
comp12835_c0_seq1	43	10	1.58	0.56	0.321053	0.640563	-0.918608	down	0.918608	up	-0.488952	no	OK	723	_	_	_	_	_	_	_	_	_	_	_	_	_
comp128360_c0_seq1	40	14	2.72	1.47	0.698707	0.922303	-0.335952	down	0.335952	up	-0.39697	no	OK	406	_	_	_	_	_	_	_	_	_	_	_	_	_
comp12837_c0_seq1	16	5	0.54	0.26	0.745855	0.951904	-0.490037	down	0.490037	up	-1.75829	no	OK	785	_	_	_	_	_	_	_	_	_	_	_	_	_
comp12839_c0_seq1	32.01	3	1.02	0.15	0.034945	0.15046	-2.18327	down	2.18327	up	-1.15381	no	OK	830	_	_	_	_	_	_	_	_	_	_	_	_	_
comp12845_c0_seq1	31	5	1.34	0.33	0.14827	0.414372	-1.42936	down	1.42936	up	-1.07245	no	OK	61	436-618(-)	_	_	_	_	_	_	_	_	_	_	None	_
comp1284971_c0_seq1	1	0	0.07	0	noTest	noTest	noTest	noTest	noTest	noTest	noTest	no	NOTEST	131	3-395(-)	_	_	_	_	_	_	_	_	_	_	None	_
comp12850_c0_seq1	109	13	1.32	0.24	0.0197199	0.103793	-1.88006	down	1.88006	up	0.590985	no	OK	710	2-2134(+)	gi|345785193|ref|XP_548503.3|	PREDICTED: LOW QUALITY PROTEIN: zinc finger protein 658 [Canis lupus familiaris]	0.62	_	_	_	_	_	_	_	K09228	KRAB
comp12852_c0_seq1	33	22	0.71	0.72	0.489124	0.779887	0.585333	up	-0.585333	down	-0.242383	no	OK	1220	_	_	_	_	_	_	_	_	_	_	_	_	_
comp12858_c0_seq1	16	4	0.97	0.37	0.479207	0.770317	-0.801266	down	0.801266	up	-1.85043	no	OK	453	_	_	_	_	_	_	_	_	_	_	_	_	_
comp12859_c0_seq1	18	6	1.13	0.58	0.763627	0.962025	-0.400703	down	0.400703	up	-1.56082	no	OK	436	_	_	_	_	_	_	_	_	_	_	_	_	_
comp12860_c0_seq1	8.98	60	0.24	2.48	6.40675e-06	0.000169196	3.86148	up	-3.86148	down	0.497617	yes	OK	972	_	_	_	_	_	_	_	_	_	_	_	_	_
comp128617_c0_seq1	83	21	3.54	1.37	0.290511	0.603765	-0.80289	down	0.80289	up	0.477396	no	OK	629	_	_	_	_	_	_	_	_	_	_	_	_	_
comp1286241_c0_seq1	4	0	0.26	0	noTest	noTest	noTest	noTest	noTest	noTest	noTest	no	NOTEST	420	_	_	_	_	_	_	_	_	_	_	_	_	_
comp12868_c0_seq1	10	28	0.38	1.63	0.00261227	0.0227	2.6195	up	-2.6195	down	-0.524578	yes	OK	700	_	_	_	_	_	_	_	_	_	_	_	_	_
comp1287445_c0_seq1	3	0	0.22	0	noTest	noTest	noTest	noTest	noTest	noTest	noTest	no	NOTEST	128	3-389(+)	gi|156398929|ref|XP_001638440.1|	predicted protein [Nematostella predicted protein [Nematostella vectensis]	0.6	_	_	_	_	_	_	_	None	_
comp12875_c0_seq1	19	18	0.74	1.08	0.21203	0.511827	1.08351	up	-1.08351	down	-0.756635	no	OK	682	_	_	_	_	_	_	_	_	_	_	_	_	_
comp12877_c0_seq1	9	12	0.53	1.1	0.14853	0.414372	1.5542	up	-1.5542	down	-1.55217	no	OK	461	_	_	_	_	_	_	_	_	_	_	_	_	_
comp12878_c0_seq1	3	1	0.07	0.03	noTest	noTest	noTest	noTest	noTest	noTest	noTest	no	NOTEST	395	2-1186(-)	gi|410054197|ref|XP_001153746.2|	PREDICTED: uncharacterized protein LOC746424 [Pan troglodytes]	0.46	_	_	_	_	_	_	_	None	_
comp12883_c0_seq1	20	8	0.79	0.48	1	1	-0.143963	down	0.143963	up	-1.31587	no	OK	678	_	_	_	_	_	_	_	_	_	_	_	_	_
comp12887_c0_seq1	11	8	0.61	0.69	0.514813	0.803038	0.698567	up	-0.698567	down	-1.79323	no	OK	488	_	_	_	_	_	_	_	_	_	_	_	_	_
comp12889_c0_seq1	22	9	0.64	0.4	1	1	-0.112326	down	0.112326	up	-1.16629	no	OK	900	_	_	_	_	_	_	_	_	_	_	_	_	_
comp12891_c0_seq1	21	5	1.08	0.39	0.465039	0.758585	-0.875054	down	0.875054	up	-1.48658	no	OK	528	_	_	_	_	_	_	_	_	_	_	_	_	_
comp1289592_c0_seq1	2	1	0.15	0.12	noTest	noTest	noTest	noTest	noTest	noTest	noTest	no	NOTEST	369	_	_	_	_	_	_	_	_	_	_	_	_	_
comp12896_c0_seq1	8	77	0.15	2.21	3.31679e-07	1.35746e-05	4.38382	up	-4.38382	down	0.844296	yes	OK	437	56-1366(+)	gi|470203880|ref|YP_007597979.1|	creatinase/creatine amidinohydrolase [Azoarcus sp. KH32C]	0.77	GO:0016787	269482.Bcep1808_7033	creatinase	0.7912	COG0006	_	_	K08688	E3.5.3.3
comp128993_c0_seq1	27	10	0.9	0.51	0.832809	0.988647	-0.25405	down	0.25405	up	-0.92808	no	OK	796	_	_	_	_	_	_	_	_	_	_	_	_	_
comp12900_c0_seq1	20	8	0.95	0.58	1	1	-0.143963	down	0.143963	up	-1.31587	no	OK	568	_	_	_	_	_	_	_	_	_	_	_	_	_
comp1290230_c0_seq1	0	0	0	0	noTest	noTest	noTest	noTest	noTest	noTest	noTest	no	NOTEST	429	_	_	_	_	_	_	_	_	_	_	_	_	_
comp129075_c0_seq1	222	0	8.73	0	4.82852e-10	4.54393e-08	-9.32552	down	9.32552	up	1.28204	yes	OK	205	3-617(+)	_	_	_	_	_	_	_	_	_	_	None	_
comp12910_c0_seq1	31	8	1.43	0.57	0.393996	0.696729	-0.767485	down	0.767485	up	-0.906452	no	OK	582	_	_	_	_	_	_	_	_	_	_	_	_	_
comp12911_c0_seq1	13	8	0.74	0.7	0.63922	0.883625	0.464354	up	-0.464354	down	-1.67002	no	OK	482	_	_	_	_	_	_	_	_	_	_	_	_	_
comp12913_c0_seq1	14	2	0.95	0.21	0.189984	0.477544	-1.56065	down	1.56065	up	-2.20395	no	OK	408	_	_	_	_	_	_	_	_	_	_	_	_	_
comp12914_c0_seq1	7	1	0.53	0.12	noTest	noTest	noTest	noTest	noTest	noTest	noTest	no	NOTEST	369	_	_	_	_	_	_	_	_	_	_	_	_	_
comp12916_c0_seq1	25	10	0.73	0.45	0.913871	1	-0.14448	down	0.14448	up	-0.995466	no	OK	898	_	_	_	_	_	_	_	_	_	_	_	_	_
comp12917_c0_seq1	13	23	0.52	1.4	0.0232942	0.112435	1.9701	up	-1.9701	down	-0.681325	no	OK	671	_	_	_	_	_	_	_	_	_	_	_	_	_
comp12918_c0_seq1	12	3	0.68	0.26	0.670342	0.906899	-0.793767	down	0.793767	up	-2.25554	no	OK	481	_	_	_	_	_	_	_	_	_	_	_	_	_
comp12919_c0_seq1	30	11	1.74	0.98	0.84754	0.997865	-0.268703	down	0.268703	up	-0.782813	no	OK	471	_	_	_	_	_	_	_	_	_	_	_	_	_
comp12924_c0_seq1	8	7	0.59	0.8	0.438083	0.734291	0.952798	up	-0.952798	down	-2.11926	no	OK	377	_	_	_	_	_	_	_	_	_	_	_	_	_
comp12926_c0_seq1	42	13	1.39	0.66	0.587167	0.848401	-0.511464	down	0.511464	up	-0.392064	no	OK	799	_	_	_	_	_	_	_	_	_	_	_	_	_
comp12927_c0_seq1	12.72	9	0.7	0.77	0.545915	0.819244	0.631259	up	-0.631259	down	-1.58397	no	OK	492	_	_	_	_	_	_	_	_	_	_	_	_	_
comp12928_c0_seq1	5	1	0.36	0.11	noTest	noTest	noTest	noTest	noTest	noTest	noTest	no	NOTEST	381	_	_	_	_	_	_	_	_	_	_	_	_	_
comp1293228_c0_seq1	0	0	0	0	noTest	noTest	noTest	noTest	noTest	noTest	noTest	no	NOTEST	451	_	gi|225713162|gb|ACO12427.1|	Transmembrane protein C18orf45 [Lepeophtheirus salmonis]	0.69	_	_	_	_	_	_	_	_	_
comp12932_c0_seq1	21	5	1.18	0.43	0.465039	0.758585	-0.875054	down	0.875054	up	-1.48658	no	OK	486	_	_	_	_	_	_	_	_	_	_	_	_	_
comp1293382_c0_seq1	0	3	0	0.36	noTest	noTest	noTest	noTest	noTest	noTest	noTest	no	NOTEST	356	_	_	_	_	_	_	_	_	_	_	_	_	_
comp12935_c0_seq1	9	15	0.69	1.79	0.034945	0.15046	1.87248	up	-1.87248	down	-1.31359	no	OK	362	_	_	_	_	_	_	_	_	_	_	_	_	_
comp12938_c0_seq1	18	6	1.14	0.58	0.763627	0.962025	-0.400703	down	0.400703	up	-1.56082	no	OK	434	_	_	_	_	_	_	_	_	_	_	_	_	_
comp12942_c0_seq1	25	18	1.09	1.2	0.391806	0.696729	0.693793	up	-0.693793	down	-0.58823	no	OK	617	_	_	_	_	_	_	_	_	_	_	_	_	_
comp12943_c0_seq1	38	23	1.35	1.25	0.603651	0.862971	0.44747	up	-0.44747	down	-0.111758	no	OK	750	_	_	_	_	_	_	_	_	_	_	_	_	_
comp12949_c0_seq1	28	5	1.01	0.28	0.205414	0.502436	-1.28422	down	1.28422	up	-1.18329	no	OK	740	_	_	_	_	_	_	_	_	_	_	_	_	_
comp1294_c0_seq1	1	0	0.08	0	noTest	noTest	noTest	noTest	noTest	noTest	noTest	no	NOTEST	351	_	_	_	_	_	_	_	_	_	_	_	_	_
comp12950_c0_seq1	36	19	0.81	0.66	0.828551	0.986484	0.251125	up	-0.251125	down	-0.29157	no	OK	85	387-641(-)	_	_	_	_	_	_	_	_	_	_	None	_
comp12951_c0_seq1	27	9	1.06	0.54	0.745262	0.951904	-0.403632	down	0.403632	up	-0.983433	no	OK	682	_	_	_	_	_	_	_	_	_	_	_	_	_
comp12960_c0_seq1	97	0	1.23	0	5.12166e-07	1.97809e-05	-8.13391	down	8.13391	up	0.146181	yes	OK	2037	_	_	_	_	_	_	_	_	_	_	_	_	_
comp1296845_c0_seq1	3	1	0.15	0.07	noTest	noTest	noTest	noTest	noTest	noTest	noTest	no	NOTEST	52	368-523(-)	_	_	_	_	_	_	_	_	_	_	None	_
comp12969_c0_seq1	17	9	0.58	0.47	0.89207	1	0.253078	up	-0.253078	down	-1.38071	no	OK	161	1-483(-)	_	_	_	_	_	_	_	_	_	_	None	_
comp12972_c0_seq1	22	12	0.82	0.69	0.832809	0.988647	0.296653	up	-0.296653	down	-0.985099	no	OK	713	_	_	_	_	_	_	_	_	_	_	_	_	_
comp12976_c0_seq1	24	7	1.36	0.61	0.619281	0.875226	-0.591668	down	0.591668	up	-1.2145	no	OK	482	_	_	_	_	_	_	_	_	_	_	_	_	_
comp1297_c0_seq1	2	0	0.13	0	noTest	noTest	noTest	noTest	noTest	noTest	noTest	no	NOTEST	435	_	_	_	_	_	_	_	_	_	_	_	_	_
comp12983_c0_seq1	19	15	0.62	0.75	0.348276	0.665066	0.822909	up	-0.822909	down	-0.917451	no	OK	807	_	_	_	_	_	_	_	_	_	_	_	_	_
comp1298491_c0_seq1	0	2	0	0.22	noTest	noTest	noTest	noTest	noTest	noTest	noTest	no	NOTEST	385	_	_	_	_	_	_	_	_	_	_	_	_	_
comp12986_c0_seq1	35	1	1.24	0.05	0.00222798	0.0201136	-3.76221	down	3.76221	up	-1.16213	yes	OK	747	_	_	_	_	_	_	_	_	_	_	_	_	_
comp12989_c0_seq1	10	4	0.7	0.43	1	1	-0.14143	down	0.14143	up	-2.31113	no	OK	397	_	_	_	_	_	_	_	_	_	_	_	_	_
comp12991_c0_seq1	13	23	0.65	1.76	0.0232942	0.112435	1.9701	up	-1.9701	down	-0.681325	no	OK	543	_	_	_	_	_	_	_	_	_	_	_	_	_
comp12993_c0_seq1	8	3	0.49	0.28	1	1	-0.228911	down	0.228911	up	-2.66294	no	OK	445	_	_	_	_	_	_	_	_	_	_	_	_	_
comp12996_c0_seq1	13	9	0.58	0.61	0.545915	0.819244	0.631259	up	-0.631259	down	-1.58397	no	OK	605	_	_	_	_	_	_	_	_	_	_	_	_	_
comp12998_c0_seq1	14	1	1.01	0.11	0.0999758	0.321201	-2.46134	down	2.46134	up	-2.32254	no	OK	386	_	_	_	_	_	_	_	_	_	_	_	_	_
comp13001_c0_seq1	0	0	0	0	noTest	noTest	noTest	noTest	noTest	noTest	noTest	no	NOTEST	486	_	_	_	_	_	_	_	_	_	_	_	_	_
comp13001_c0_seq2	0	0	0	0	noTest	noTest	noTest	noTest	noTest	noTest	noTest	no	NOTEST	407	_	_	_	_	_	_	_	_	_	_	_	_	_
comp13003_c0_seq1	20	15	0.85	0.98	0.416921	0.723036	0.750201	up	-0.750201	down	-0.884195	no	OK	630	_	_	_	_	_	_	_	_	_	_	_	_	_
comp13004_c0_seq1	15	6	0.75	0.46	1	1	-0.143108	down	0.143108	up	-1.7289	no	OK	538	_	_	_	_	_	_	_	_	_	_	_	_	_
comp13005_c0_seq1	37	18	0.9	0.67	0.942485	1	0.134608	up	-0.134608	down	-0.308126	no	OK	1073	_	_	_	_	_	_	_	_	_	_	_	_	_
comp1300619_c0_seq1	1	2	0.08	0.23	noTest	noTest	noTest	noTest	noTest	noTest	noTest	no	NOTEST	371	_	_	_	_	_	_	_	_	_	_	_	_	_
comp13006_c0_seq1	20	1	0.93	0.07	0.0295884	0.134592	-2.96542	down	2.96542	up	-1.87523	no	OK	581	_	_	_	_	_	_	_	_	_	_	_	_	_
comp1300852_c0_seq1	0	0	0	0	noTest	noTest	noTest	noTest	noTest	noTest	noTest	no	NOTEST	370	_	_	_	_	_	_	_	_	_	_	_	_	_
comp130089_c0_seq1	110	61	2.23	1.89	0.664839	0.90489	0.323804	up	-0.323804	down	1.36624	no	OK	1286	_	_	_	_	_	_	_	_	_	_	_	_	_
comp13008_c0_seq1	21	5	0.94	0.34	0.465039	0.758585	-0.875054	down	0.875054	up	-1.48658	no	OK	598	_	_	_	_	_	_	_	_	_	_	_	_	_
comp13009_c0_seq1	20	6	0.89	0.41	0.662736	0.903493	-0.549978	down	0.549978	up	-1.4601	no	OK	605	_	_	_	_	_	_	_	_	_	_	_	_	_
comp13019_c0_seq1	23	2	1.37	0.18	0.0721088	0.259752	-2.26315	down	2.26315	up	-1.6174	no	OK	460	_	_	_	_	_	_	_	_	_	_	_	_	_
comp13024_c0_seq1	32	23	0.93	1.02	0.405182	0.708568	0.692955	up	-0.692955	down	-0.226151	no	OK	909	_	_	_	_	_	_	_	_	_	_	_	_	_
comp13028_c0_seq1	19	13	0.72	0.75	0.503	0.791501	0.618704	up	-0.618704	down	-1.03344	no	OK	703	_	_	_	_	_	_	_	_	_	_	_	_	_
comp13030_c0_seq1	36	24	0.75	0.76	0.480463	0.770856	0.58575	up	-0.58575	down	-0.114811	no	OK	1260	_	_	_	_	_	_	_	_	_	_	_	_	_
comp13032_c0_seq1	23	0	1.41	0	0.00547934	0.0387535	-6.07399	down	6.07399	up	-1.78259	yes	OK	448	_	_	_	_	_	_	_	_	_	_	_	_	_
comp13033_c0_seq1	21	36	0.6	1.57	0.0134082	0.0773541	1.93547	up	-1.93547	down	0.0120025	no	OK	921	_	_	_	_	_	_	_	_	_	_	_	_	_
comp13037_c0_seq1	15	11	0.92	1.04	0.521385	0.808098	0.714915	up	-0.714915	down	-1.32793	no	OK	445	_	_	_	_	_	_	_	_	_	_	_	_	_
comp13038_c0_seq1	28	11	0.93	0.56	0.92171	1	-0.170344	down	0.170344	up	-0.84307	no	OK	795	_	_	_	_	_	_	_	_	_	_	_	_	_
comp13039_c0_seq1	14	11	0.56	0.68	0.426125	0.732125	0.812125	up	-0.812125	down	-1.37457	no	OK	667	_	_	_	_	_	_	_	_	_	_	_	_	_
comp1303_c0_seq1	3	0	0.24	0	noTest	noTest	noTest	noTest	noTest	noTest	noTest	no	NOTEST	353	_	_	_	_	_	_	_	_	_	_	_	_	_
comp1304040_c0_seq1	3	0	0.23	0	noTest	noTest	noTest	noTest	noTest	noTest	noTest	no	NOTEST	361	_	_	_	_	_	_	_	_	_	_	_	_	_
comp1304250_c0_seq1	3	1	0.22	0.11	noTest	noTest	noTest	noTest	noTest	noTest	noTest	no	NOTEST	378	_	_	_	_	_	_	_	_	_	_	_	_	_
comp13043_c0_seq1	34	8	1.05	0.38	0.371253	0.685513	-0.899344	down	0.899344	up	-0.814456	no	OK	852	_	_	_	_	_	_	_	_	_	_	_	_	_
comp13044_c0_seq1	41	4	1.08	0.16	0.0323089	0.144919	-2.14005	down	2.14005	up	-0.807253	no	OK	330	2-991(-)	gi|328778135|ref|XP_001122940.2|	PREDICTED: hypothetical protein LOC727230 [Apis mellifera]	0.61	_	_	_	_	_	_	_	None	_
comp13045_c0_seq1	39	22	0.92	0.79	0.697454	0.922303	0.346633	up	-0.346633	down	-0.126973	no	OK	1109	_	_	_	_	_	_	_	_	_	_	_	_	_
comp13046_c0_seq1	28	15	0.48	0.39	0.859853	1	0.271812	up	-0.271812	down	-0.646484	no	OK	1526	_	_	_	_	_	_	_	_	_	_	_	_	_
comp13048_c0_seq1	15.13	2	1.01	0.21	0.189984	0.477544	-1.65786	down	1.65786	up	-2.12402	no	OK	414	_	_	_	_	_	_	_	_	_	_	_	_	_
comp13048_c0_seq2	2.87	0	0.19	0	noTest	noTest	noTest	noTest	noTest	noTest	noTest	no	NOTEST	425	_	_	_	_	_	_	_	_	_	_	_	_	_
comp1304936_c0_seq1	1	2	0.06	0.18	noTest	noTest	noTest	noTest	noTest	noTest	noTest	no	NOTEST	468	_	_	_	_	_	_	_	_	_	_	_	_	_
comp130514_c0_seq1	71	29	2.47	1.54	0.929971	1	-0.115838	down	0.115838	up	0.517736	no	OK	764	_	_	_	_	_	_	_	_	_	_	_	_	_
comp13052_c0_seq1	12	76	0.15	1.48	4.53343e-06	0.00012597	3.80014	up	-3.80014	down	0.862944	yes	OK	598	93-1886(+)	gi|170031193|ref|XP_001843471.1|	conserved hypothetical protein [Culex quinquefasciatus]	0.58	_	_	_	_	_	_	_	None	_
comp1305627_c0_seq1	0	0	0	0	noTest	noTest	noTest	noTest	noTest	noTest	noTest	no	NOTEST	372	_	_	_	_	_	_	_	_	_	_	_	_	_
comp13058_c0_seq1	8	0	0.48	0	noTest	noTest	noTest	noTest	noTest	noTest	noTest	no	NOTEST	456	_	_	_	_	_	_	_	_	_	_	_	_	_
comp13060_c0_seq1	22	11	0.93	0.72	1	1	0.172777	up	-0.172777	down	-1.04354	no	OK	631	_	_	_	_	_	_	_	_	_	_	_	_	_
comp13068_c0_seq1	43	15	0.61	0.32	0.717848	0.93455	-0.340932	down	0.340932	up	-0.29544	no	OK	1829	_	_	_	_	_	_	_	_	_	_	_	_	_
comp1306_c0_seq1	1	4	0.08	0.47	noTest	noTest	noTest	noTest	noTest	noTest	noTest	no	NOTEST	367	_	_	_	_	_	_	_	_	_	_	_	_	_
comp130707_c0_seq1	44	37.28	1.36	1.76	0.228785	0.536995	0.920014	up	-0.920014	down	0.379456	no	OK	856	_	_	_	_	_	_	_	_	_	_	_	_	_
comp13072_c0_seq1	16	5	0.89	0.43	0.745855	0.951904	-0.490037	down	0.490037	up	-1.75829	no	OK	487	_	_	_	_	_	_	_	_	_	_	_	_	_
comp13072_c0_seq2	0	0	0	0	noTest	noTest	noTest	noTest	noTest	noTest	noTest	no	NOTEST	562	_	_	_	_	_	_	_	_	_	_	_	_	_
comp13073_c0_seq1	16	7	0.64	0.43	1	1	-0.0169365	down	0.0169365	up	-1.58622	no	OK	195	87-674(+)	gi|507681752|ref|XP_004710774.1|	PREDICTED: zinc finger protein 84-like [Echinops telfairi]	0.55	_	_	_	_	_	_	_	None	_
comp13077_c0_seq1	14	4	0.62	0.27	0.700311	0.922303	-0.612984	down	0.612984	up	-1.98619	no	OK	172	88-606(+)	gi|321471640|gb|EFX82612.1|	hypothetical protein DAPPUDRAFT_48962 [Daphnia pulex]	0.72	_	7460.XP_392865	similar to CG3732-PA	0.9296	_	KOG1995	_	None	_
comp13078_c0_seq1	16	10	0.49	0.47	0.597593	0.857262	0.488323	up	-0.488323	down	-1.3543	no	OK	866	_	_	_	_	_	_	_	_	_	_	_	_	_
comp1307991_c0_seq1	2	1	0.16	0.12	noTest	noTest	noTest	noTest	noTest	noTest	noTest	no	NOTEST	118	3-356(-)	_	_	_	_	_	_	_	_	_	_	None	_
comp13079_c0_seq1	17	1	0.83	0.07	0.0536329	0.208202	-2.73529	down	2.73529	up	-2.07982	no	OK	554	_	_	_	_	_	_	_	_	_	_	_	_	_
comp1308079_c0_seq1	2	1	0.15	0.12	noTest	noTest	noTest	noTest	noTest	noTest	noTest	no	NOTEST	373	_	_	_	_	_	_	_	_	_	_	_	_	_
comp1308092_c0_seq1	1	0	0.08	0	noTest	noTest	noTest	noTest	noTest	noTest	noTest	no	NOTEST	355	_	_	_	_	_	_	_	_	_	_	_	_	_
comp13083_c0_seq1	4	11	0.22	0.94	0.0167826	0.0908578	2.53489	up	-2.53489	down	-1.98081	no	OK	492	_	_	_	_	_	_	_	_	_	_	_	_	_
comp13087_c0_seq1	7	4	0.38	0.34	1	1	0.352581	up	-0.352581	down	-2.62494	no	OK	495	_	_	_	_	_	_	_	_	_	_	_	_	_
comp1308892_c0_seq1	2	2	0.14	0.21	noTest	noTest	noTest	noTest	noTest	noTest	noTest	no	NOTEST	407	_	_	_	_	_	_	_	_	_	_	_	_	_
comp13088_c0_seq1	11	0	0.18	0	0.0219002	0.107599	-5.03303	down	5.03303	up	-2.77468	no	OK	353	73-1131(+)	gi|358339170|dbj|GAA47285.1|	fas apoptotic inhibitory molecule 2 [Clonorchis sinensis]	0.76	GO:0016020	7719.ENSCINP00000022568	similar to NMDA receptor glutamate-binding chain	0.75	COG0670	KOG2322	_	K06890	K06890
comp13088_c0_seq2	0	0	0	0	noTest	noTest	noTest	noTest	noTest	noTest	noTest	no	NOTEST	322	73-1038(+)	gi|358339170|dbj|GAA47285.1|	fas apoptotic inhibitory molecule 2 [Clonorchis sinensis]	0.76	GO:0016020	7719.ENSCINP00000022568	similar to NMDA receptor glutamate-binding chain	0.75	COG0670	KOG2322	_	K06890	K06890
comp13092_c0_seq1	30	14	0.52	0.37	1	1	0.0749603	up	-0.0749603	down	-0.639078	no	OK	502	2-1510(+)	_	_	_	_	_	_	_	_	_	_	None	_
comp13098_c0_seq1	12.94	6	0.79	0.56	1	1	0.058339	up	-0.058339	down	-1.855	no	OK	448	_	_	_	_	_	_	_	_	_	_	_	_	_
comp13099_c0_seq1	36	9	1.32	0.51	0.392904	0.696729	-0.814092	down	0.814092	up	-0.709121	no	OK	725	_	_	_	_	_	_	_	_	_	_	_	_	_
comp13100_c0_seq1	11	5	0.83	0.58	1	1	0.036695	up	-0.036695	down	-2.10516	no	OK	61	186-371(+)	_	_	_	_	_	_	_	_	_	_	None	_
comp13103_c0_seq1	9	2	0.5	0.17	0.585507	0.847898	-0.942447	down	0.942447	up	-2.70058	no	OK	162	2-490(+)	_	_	_	_	_	_	_	_	_	_	None	_
comp13104_c0_seq1	13	2	0.87	0.21	0.251568	0.562432	-1.45641	down	1.45641	up	-2.28915	no	OK	411	_	_	_	_	_	_	_	_	_	_	_	_	_
comp13105_c0_seq1	38	6	1.2	0.29	0.128197	0.38227	-1.46429	down	1.46429	up	-0.796319	no	OK	835	_	_	_	_	_	_	_	_	_	_	_	_	_
comp13106_c0_seq1	38	4	0.64	0.1	0.0447917	0.18246	-2.03138	down	2.03138	up	-0.896277	no	OK	503	1-1509(+)	gi|449507971|ref|XP_002190985.2|	PREDICTED: transcriptional protein SWT1 [Taeniopygia guttata]	0.57	_	_	_	_	_	_	_	None	_
comp13108_c0_seq1	18.97	4	1.41	0.46	0.324544	0.64159	-1.04436	down	1.04436	up	-1.67063	no	OK	374	_	_	_	_	_	_	_	_	_	_	_	_	_
comp13109_c0_seq1	15	7	0.6	0.43	1	1	0.0741353	up	-0.0741353	down	-1.64156	no	OK	673	_	_	_	_	_	_	_	_	_	_	_	_	_
comp1311092_c0_seq1	1	0	0.07	0	noTest	noTest	noTest	noTest	noTest	noTest	noTest	no	NOTEST	127	3-386(+)	gi|189241016|ref|XP_969211.2|	PREDICTED: similar to IP09257p [Tribolium castaneum]	0.82	GO:0008152;GO:0035556;GO:0003824	_	_	_	_	_	_	None	_
comp131157_c0_seq1	38	13	2.33	1.23	0.743746	0.951904	-0.368316	down	0.368316	up	-0.482596	no	OK	447	_	_	_	_	_	_	_	_	_	_	_	_	_
comp13116_c0_seq1	29	8	0.8	0.34	0.503	0.791501	-0.67237	down	0.67237	up	-0.971689	no	OK	953	_	_	_	_	_	_	_	_	_	_	_	_	_
comp13118_c0_seq1	16	7	0.91	0.61	1	1	-0.0169365	down	0.0169365	up	-1.58622	no	OK	480	_	_	_	_	_	_	_	_	_	_	_	_	_
comp13119_c0_seq1	3	2	0.17	0.18	noTest	noTest	noTest	noTest	noTest	noTest	noTest	no	NOTEST	472	_	_	_	_	_	_	_	_	_	_	_	_	_
comp13121_c0_seq1	4	18	0.25	1.76	0.00141951	0.0140877	3.23764	up	-3.23764	down	-1.32645	yes	OK	433	_	_	_	_	_	_	_	_	_	_	_	_	_
comp13124_c0_seq1	18	3	0.83	0.21	0.283653	0.594815	-1.36517	down	1.36517	up	-1.81691	no	OK	586	_	_	_	_	_	_	_	_	_	_	_	_	_
comp131265_c0_seq1	67	14	3.68	1.18	0.193364	0.481548	-1.07511	down	1.07511	up	0.0921297	no	OK	495	_	_	_	_	_	_	_	_	_	_	_	_	_
comp13127_c0_seq1	35	3	0.74	0.1	0.0237107	0.113417	-2.31123	down	2.31123	up	-1.04699	no	OK	1235	_	_	_	_	_	_	_	_	_	_	_	_	_
comp13137_c0_seq1	13	4	0.7	0.33	0.700311	0.922303	-0.508747	down	0.508747	up	-2.05994	no	OK	503	_	_	_	_	_	_	_	_	_	_	_	_	_
comp1313877_c0_seq1	4	0	0.29	0	noTest	noTest	noTest	noTest	noTest	noTest	noTest	no	NOTEST	386	_	_	_	_	_	_	_	_	_	_	_	_	_
comp13138_c0_seq1	12	6	0.8	0.61	1	1	0.170698	up	-0.170698	down	-1.92318	no	OK	122	49-414(-)	_	_	_	_	_	_	_	_	_	_	None	_
comp1313987_c0_seq1	3	0	0.22	0	noTest	noTest	noTest	noTest	noTest	noTest	noTest	no	NOTEST	383	_	_	_	_	_	_	_	_	_	_	_	_	_
comp13139_c0_seq1	16	9	0.91	0.79	0.89207	1	0.33874	up	-0.33874	down	-1.42845	no	OK	150	3-452(+)	gi|326680543|ref|XP_003201546.1|	PREDICTED: zinc finger protein 37 homolog isoform 3 [Danio rerio]	0.69	_	_	_	_	_	_	_	K09228	KRAB
comp13143_c0_seq1	61	15	1.1	0.41	0.299162	0.615835	-0.841997	down	0.841997	up	0.0280567	no	OK	158	1-474(+)	gi|242025190|ref|XP_002433009.1|	Fructose-bisphosphate aldolase, putative [Pediculus humanus corporis]	0.79	GO:0006094;GO:0006000;GO:0004332;GO:0006096;GO:0006020;GO:0006013;GO:0006098;GO:0015976	_	_	_	_	_	_	K01623	ALDO, fbaB
comp131477_c0_seq1	119	21	3.98	1.07	0.0754786	0.266438	-1.32085	down	1.32085	up	0.837343	no	OK	169	255-761(-)	gi|498933135|ref|XP_004519567.1|	PREDICTED: cysteine-rich hydrophobic domain 2 protein-like isoform X1 [Ceratitis capitata]	0.77	_	7425.XP_001607829	similar to ENSANGP00000013893	0.7744	_	KOG4101	_	None	_
comp13147_c0_seq1	19	10	0.7	0.57	0.904233	1	0.245233	up	-0.245233	down	-1.22274	no	OK	721	_	_	_	_	_	_	_	_	_	_	_	_	_
comp13148_c0_seq1	5.06	8	0.15	0.36	0.143889	0.412903	1.78414	up	-1.78414	down	-2.26194	no	OK	908	_	_	_	_	_	_	_	_	_	_	_	_	_
comp13152_c0_seq1	90.34	10	1.37	0.23	0.0153672	0.0848391	-1.97816	down	1.97816	up	0.305932	no	OK	117	113-463(+)	_	_	_	_	_	_	_	_	_	_	None	_
comp13156_c0_seq1	64.39	14	1.22	0.4	0.225898	0.533984	-1.00937	down	1.00937	up	0.046013	no	OK	1375	_	_	_	_	_	_	_	_	_	_	_	_	_
comp13159_c0_seq1	17	18	0.54	0.88	0.167446	0.454486	1.24093	up	-1.24093	down	-0.818442	no	OK	828	_	_	_	_	_	_	_	_	_	_	_	_	_
comp131607_c0_seq1	45	13	2.58	1.15	0.499294	0.789373	-0.610212	down	0.610212	up	-0.328139	no	OK	476	_	_	_	_	_	_	_	_	_	_	_	_	_
comp1316_c0_seq1	3	3	0.18	0.28	noTest	noTest	noTest	noTest	noTest	noTest	noTest	no	NOTEST	457	_	_	_	_	_	_	_	_	_	_	_	_	_
comp13178_c0_seq1	29	4	1	0.21	0.124578	0.374736	-1.64547	down	1.64547	up	-1.20673	no	OK	773	_	_	_	_	_	_	_	_	_	_	_	_	_
comp1317_c0_seq1	1	2	0.04	0.13	noTest	noTest	noTest	noTest	noTest	noTest	noTest	no	NOTEST	650	_	_	_	_	_	_	_	_	_	_	_	_	_
comp1318077_c0_seq1	3	0	0.23	0	noTest	noTest	noTest	noTest	noTest	noTest	noTest	no	NOTEST	360	_	_	_	_	_	_	_	_	_	_	_	_	_
comp13181_c0_seq1	15	5	0.55	0.28	0.866239	1	-0.398966	down	0.398966	up	-1.82043	no	OK	731	_	_	_	_	_	_	_	_	_	_	_	_	_
comp1318263_c0_seq1	0	0	0	0	noTest	noTest	noTest	noTest	noTest	noTest	noTest	no	NOTEST	386	_	_	_	_	_	_	_	_	_	_	_	_	_
comp13182_c0_seq1	6	1	0.35	0.09	noTest	noTest	noTest	noTest	noTest	noTest	noTest	no	NOTEST	465	_	_	_	_	_	_	_	_	_	_	_	_	_
comp13183_c0_seq1	11	13	0.62	1.12	0.14853	0.414372	1.38853	up	-1.38853	down	-1.36822	no	OK	486	_	_	_	_	_	_	_	_	_	_	_	_	_
comp13184_c0_seq1	7	3.88	0.55	0.47	1	1	0.352581	up	-0.352581	down	-2.62494	no	OK	356	_	_	_	_	_	_	_	_	_	_	_	_	_
comp13188_c0_seq1	39	10	0.92	0.36	0.372408	0.685513	-0.778928	down	0.778928	up	-0.585397	no	OK	1106	_	_	_	_	_	_	_	_	_	_	_	_	_
comp13189_c0_seq1	0	0	0	0	noTest	noTest	noTest	noTest	noTest	noTest	noTest	no	NOTEST	438	_	_	_	_	_	_	_	_	_	_	_	_	_
comp13197_c0_seq1	15	36	0.22	0.79	0.0028476	0.023557	2.41156	up	-2.41156	down	-0.0959852	yes	OK	460	103-1482(-)	gi|512934883|ref|XP_004933140.1|	PREDICTED: uncharacterized protein LOC101744245 [Bombyx mori]	0.62	_	_	_	_	_	_	_	None	_
comp13200_c0_seq1	11	3.34	0.53	0.25	0.822492	0.982884	-0.671913	down	0.671913	up	-2.34587	no	OK	558	_	_	_	_	_	_	_	_	_	_	_	_	_
comp1320146_c0_seq1	3	0	0.21	0	noTest	noTest	noTest	noTest	noTest	noTest	noTest	no	NOTEST	396	_	_	_	_	_	_	_	_	_	_	_	_	_
comp13201_c0_seq1	6	1	0.42	0.11	noTest	noTest	noTest	noTest	noTest	noTest	noTest	no	NOTEST	396	_	_	_	_	_	_	_	_	_	_	_	_	_
comp13202_c0_seq1	7	0	0.52	0	noTest	noTest	noTest	noTest	noTest	noTest	noTest	no	NOTEST	374	_	_	_	_	_	_	_	_	_	_	_	_	_
comp13204_c0_seq1	22	4	0.64	0.18	0.302645	0.619342	-1.25233	down	1.25233	up	-1.51307	no	OK	912	_	_	_	_	_	_	_	_	_	_	_	_	_
comp13209_c0_seq1	52	0	2.02	0	4.69243e-05	0.00089887	-7.23887	down	7.23887	up	-0.69335	yes	OK	687	_	_	_	_	_	_	_	_	_	_	_	_	_
comp13210_c0_seq1	3	1	0.21	0.11	noTest	noTest	noTest	noTest	noTest	noTest	noTest	no	NOTEST	404	_	_	_	_	_	_	_	_	_	_	_	_	_
comp13211_c0_seq1	14	3	0.99	0.33	0.542974	0.819244	-1.01036	down	1.01036	up	-2.09205	no	OK	393	_	gi|507711940|ref|XP_004717815.1|	PREDICTED: uncharacterized protein LOC101660659 [Echinops telfairi]	0.89	_	_	_	_	_	_	_	_	_
comp13212_c0_seq1	19	11	0.68	0.61	0.717697	0.93455	0.380753	up	-0.380753	down	-1.15744	no	OK	740	_	_	_	_	_	_	_	_	_	_	_	_	_
comp13213_c0_seq1	21	22	0.86	1.38	0.162194	0.444067	1.22887	up	-1.22887	down	-0.511833	no	OK	652	_	_	_	_	_	_	_	_	_	_	_	_	_
comp13216_c0_seq1	14	3	0.91	0.3	0.542974	0.819244	-1.01036	down	1.01036	up	-2.09205	no	OK	423	_	_	_	_	_	_	_	_	_	_	_	_	_
comp1322727_c0_seq1	1	2	0.07	0.22	noTest	noTest	noTest	noTest	noTest	noTest	noTest	no	NOTEST	388	_	_	_	_	_	_	_	_	_	_	_	_	_
comp13229_c0_seq1	3	4	0.19	0.38	noTest	noTest	noTest	noTest	noTest	noTest	noTest	no	NOTEST	442	_	_	_	_	_	_	_	_	_	_	_	_	_
comp13231_c0_seq1	22	3	0.75	0.16	0.148066	0.414372	-1.64971	down	1.64971	up	-1.59045	no	OK	780	_	_	_	_	_	_	_	_	_	_	_	_	_
comp13232_c0_seq1	9	2	0.6	0.2	0.585507	0.847898	-0.942447	down	0.942447	up	-2.70058	no	OK	415	_	_	_	_	_	_	_	_	_	_	_	_	_
comp13244_c0_seq1	20	10	0.51	0.39	0.904233	1	0.172525	up	-0.172525	down	-1.18185	no	OK	1025	_	_	_	_	_	_	_	_	_	_	_	_	_
comp13245_c0_seq1	98	11	1.9	0.33	0.0169291	0.0915089	-1.96505	down	1.96505	up	0.426972	no	OK	1342	_	_	_	_	_	_	_	_	_	_	_	_	_
comp13246_c0_seq1	14	7	0.57	0.44	1	1	0.171346	up	-0.171346	down	-1.69947	no	OK	655	_	_	_	_	_	_	_	_	_	_	_	_	_
comp13247_c0_seq1	14	3	0.43	0.14	0.542974	0.819244	-1.01036	down	1.01036	up	-2.09205	no	OK	220	101-760(+)	gi|325303074|tpg|DAA34273.1|	TPA_inf: hypothetical conserved protein 714 [Amblyomma variegatum]	0.68	_	_	_	_	_	_	_	None	_
comp13251_c0_seq1	7	11	0.36	0.88	0.0721088	0.259752	1.77769	up	-1.77769	down	-1.76445	no	OK	521	_	_	_	_	_	_	_	_	_	_	_	_	_
comp13252_c0_seq1	29	18	0.97	0.92	0.573359	0.846168	0.482392	up	-0.482392	down	-0.487644	no	OK	112	394-729(+)	_	_	_	_	_	_	_	_	_	_	None	_
comp1325312_c0_seq1	2	0	0.14	0	noTest	noTest	noTest	noTest	noTest	noTest	noTest	no	NOTEST	392	_	_	_	_	_	_	_	_	_	_	_	_	_
comp13254_c0_seq1	20	5	0.56	0.21	0.545915	0.819244	-0.805835	down	0.805835	up	-1.53646	no	OK	941	_	_	_	_	_	_	_	_	_	_	_	_	_
comp13256_c0_seq1	18	7	1	0.6	1	1	-0.183459	down	0.183459	up	-1.48244	no	OK	491	_	_	_	_	_	_	_	_	_	_	_	_	_
comp13258_c0_seq1	14	1	0.73	0.08	0.0999758	0.321201	-2.46134	down	2.46134	up	-2.32254	no	OK	54	338-499(+)	_	_	_	_	_	_	_	_	_	_	None	_
comp13259_c0_seq1	8	2	0.6	0.23	0.769726	0.962025	-0.779193	down	0.779193	up	-2.82775	no	OK	373	_	_	_	_	_	_	_	_	_	_	_	_	_
comp13264_c0_seq1	5	0	0.28	0	noTest	noTest	noTest	noTest	noTest	noTest	noTest	no	NOTEST	118	130-483(-)	gi|3617766|emb|CAA09389.1|	ICHIT protein [Anopheles gambiae]	0.53	_	_	_	_	_	_	_	None	_
comp1326752_c0_seq1	2	0	0.15	0	noTest	noTest	noTest	noTest	noTest	noTest	noTest	no	NOTEST	383	_	_	_	_	_	_	_	_	_	_	_	_	_
comp13267_c0_seq1	4	2	0.31	0.24	noTest	noTest	noTest	noTest	noTest	noTest	noTest	no	NOTEST	357	_	_	_	_	_	_	_	_	_	_	_	_	_
comp13270_c0_seq1	17	12	0.62	0.68	0.479616	0.770317	0.662056	up	-0.662056	down	-1.17308	no	OK	724	_	_	_	_	_	_	_	_	_	_	_	_	_
comp13272_c0_seq1	20	5	0.82	0.31	0.545915	0.819244	-0.805835	down	0.805835	up	-1.53646	no	OK	651	_	gi|383860634|ref|XP_003705794.1|	PREDICTED: piggyBac transposable element-derived protein 4-like [Megachile rotundata]	0.63	_	_	_	_	_	_	_	_	_
comp13275_c0_seq1	84	28	0.69	0.35	0.592079	0.853686	-0.407678	down	0.407678	up	0.636766	no	OK	987	3-2963(+)	gi|332016489|gb|EGI57382.1|	INO80 complex subunit D [Acromyrmex echinatior]	0.63	_	_	_	_	_	_	_	K11668	INO80D
comp13281_c0_seq1	22	30.5	0.8	1.71	0.0448413	0.182531	1.60761	up	-1.60761	down	-0.17243	no	OK	728	_	_	_	_	_	_	_	_	_	_	_	_	_
comp132821_c0_seq1	40	40	1.73	2.65	0.122969	0.371475	1.16842	up	-1.16842	down	0.402026	no	OK	620	_	_	_	_	_	_	_	_	_	_	_	_	_
comp13282_c0_seq1	0	0	0	0	noTest	noTest	noTest	noTest	noTest	noTest	noTest	no	NOTEST	556	316-1983(-)	gi|242017448|ref|XP_002429200.1|	male sterility domain-containing protein, putative [Pediculus humanus corporis]	0.67	_	_	_	_	_	_	_	K13356	FAR
comp13283_c0_seq1	21	10	1.3	0.95	1	1	0.103306	up	-0.103306	down	-1.14226	no	OK	130	52-444(+)	_	_	_	_	_	_	_	_	_	_	None	_
comp13285_c0_seq1	24	4	0.98	0.25	0.253153	0.562432	-1.376	down	1.376	up	-1.41786	no	OK	219	1-660(+)	_	_	_	_	_	_	_	_	_	_	None	_
comp13286_c0_seq1	17	0	0.65	0	0.00416566	0.0308304	-5.64543	down	5.64543	up	-2.18745	yes	OK	696	_	_	_	_	_	_	_	_	_	_	_	_	_
comp13287_c0_seq1	22	4	1.15	0.32	0.302645	0.619342	-1.25233	down	1.25233	up	-1.51307	no	OK	519	_	_	_	_	_	_	_	_	_	_	_	_	_
comp13288_c0_seq1	27	2	0.91	0.1	0.0456519	0.184767	-2.4913	down	2.4913	up	-1.42294	no	OK	790	_	_	_	_	_	_	_	_	_	_	_	_	_
comp13295_c0_seq1	12	14	0.56	1	0.174456	0.466738	1.37238	up	-1.37238	down	-1.24917	no	OK	578	_	_	_	_	_	_	_	_	_	_	_	_	_
comp13297_c0_seq1	14	12	0.94	1.24	0.315121	0.631749	0.936001	up	-0.936001	down	-1.30162	no	OK	412	_	_	_	_	_	_	_	_	_	_	_	_	_
comp1329_c0_seq1	5	0	0.27	0	noTest	noTest	noTest	noTest	noTest	noTest	noTest	no	NOTEST	505	_	_	_	_	_	_	_	_	_	_	_	_	_
comp13301_c0_seq1	9	4	0.63	0.43	1	1	0.00521418	up	-0.00521418	down	-2.40732	no	OK	395	_	_	_	_	_	_	_	_	_	_	_	_	_
comp13302_c0_seq1	4	2	0.22	0.17	noTest	noTest	noTest	noTest	noTest	noTest	noTest	no	NOTEST	126	3-380(-)	_	_	_	_	_	_	_	_	_	_	None	_
comp1330399_c0_seq1	3	2	0.23	0.24	noTest	noTest	noTest	noTest	noTest	noTest	noTest	no	NOTEST	365	_	_	_	_	_	_	_	_	_	_	_	_	_
comp13305_c0_seq1	15	4	0.99	0.41	0.580436	0.847898	-0.710194	down	0.710194	up	-1.9165	no	OK	418	_	_	_	_	_	_	_	_	_	_	_	_	_
comp13309_c0_seq1	17	5	0.97	0.44	0.745855	0.951904	-0.5757	down	0.5757	up	-1.69908	no	OK	480	_	_	_	_	_	_	_	_	_	_	_	_	_
comp13314_c0_seq1	7	1	0.44	0.1	noTest	noTest	noTest	noTest	noTest	noTest	noTest	no	NOTEST	436	_	_	_	_	_	_	_	_	_	_	_	_	_
comp13315_c0_seq1	45	18	0.71	0.43	0.893954	1	-0.14541	down	0.14541	up	-0.151123	no	OK	513	2-1540(+)	gi|340713238|ref|XP_003395152.1|	PREDICTED: protein lethal(2)denticleless-like [Bombus terrestris]	0.69	_	_	_	_	_	_	_	K11790	DTL, CDT2, DCAF2
comp13316_c0_seq1	13.9	3	0.52	0.17	0.542974	0.819244	-1.01036	down	1.01036	up	-2.09205	no	OK	707	_	_	_	_	_	_	_	_	_	_	_	_	_
comp13319_c0_seq1	22	7	1	0.49	0.701513	0.922303	-0.468002	down	0.468002	up	-1.29762	no	OK	591	_	_	_	_	_	_	_	_	_	_	_	_	_
comp13320_c0_seq1	40	13	0.99	0.49	0.635966	0.883625	-0.441665	down	0.441665	up	-0.436526	no	OK	1062	_	_	_	_	_	_	_	_	_	_	_	_	_
comp13322_c0_seq1	46	18	0.82	0.49	0.843823	0.995093	-0.176879	down	0.176879	up	-0.132797	no	OK	1453	_	_	_	_	_	_	_	_	_	_	_	_	_
comp13323_c0_seq1	5	11	0.37	1.25	0.0381992	0.161017	2.23615	up	-2.23615	down	-1.90418	no	OK	378	_	_	_	_	_	_	_	_	_	_	_	_	_
comp13324_c0_seq1	10	8	0.47	0.58	0.394643	0.696729	0.831671	up	-0.831671	down	-1.85984	no	OK	569	_	_	_	_	_	_	_	_	_	_	_	_	_
comp13325_c0_seq1	20	8	0.63	0.38	1	1	-0.143963	down	0.143963	up	-1.31587	no	OK	845	_	_	_	_	_	_	_	_	_	_	_	_	_
comp1332729_c0_seq1	1	0	0.08	0	noTest	noTest	noTest	noTest	noTest	noTest	noTest	no	NOTEST	366	_	_	_	_	_	_	_	_	_	_	_	_	_
comp13329_c0_seq1	21	2	1.03	0.15	0.11546	0.355263	-2.13394	down	2.13394	up	-1.72673	no	OK	553	_	_	_	_	_	_	_	_	_	_	_	_	_
comp13330_c0_seq1	23	2	1.16	0.15	0.0721088	0.259752	-2.26315	down	2.26315	up	-1.6174	no	OK	538	_	_	_	_	_	_	_	_	_	_	_	_	_
comp13335_c0_seq1	16	2	0.49	0.09	0.23879	0.549928	-1.74893	down	1.74893	up	-2.04874	no	OK	868	_	_	_	_	_	_	_	_	_	_	_	_	_
comp133368_c0_seq1	29	8	1.42	0.6	0.503	0.791501	-0.67237	down	0.67237	up	-0.971689	no	OK	551	_	_	_	_	_	_	_	_	_	_	_	_	_
comp13336_c0_seq1	13	8	1.01	0.96	0.63922	0.883625	0.464354	up	-0.464354	down	-1.67002	no	OK	360	_	_	_	_	_	_	_	_	_	_	_	_	_
comp13338_c0_seq1	18	15	0.75	0.96	0.348276	0.665066	0.899476	up	-0.899476	down	-0.951649	no	OK	640	_	_	_	_	_	_	_	_	_	_	_	_	_
comp1334191_c0_seq1	2	1	0.15	0.12	noTest	noTest	noTest	noTest	noTest	noTest	noTest	no	NOTEST	122	3-368(-)	gi|242013017|ref|XP_002427218.1|	chitinase, putative [Pediculus humanus corporis]	0.59	GO:0004553;GO:0008061;GO:0006030;GO:0005576;GO:0005975	_	_	_	_	_	_	None	_
comp13341_c0_seq1	28	16	0.98	0.86	0.66464	0.90481	0.364008	up	-0.364008	down	-0.600518	no	OK	760	_	_	_	_	_	_	_	_	_	_	_	_	_
comp13343_c0_seq1	22	4	0.85	0.24	0.302645	0.619342	-1.25233	down	1.25233	up	-1.51307	no	OK	687	_	_	_	_	_	_	_	_	_	_	_	_	_
comp13346_c0_seq1	19	15	0.94	1.14	0.348276	0.665066	0.822909	up	-0.822909	down	-0.917451	no	OK	547	_	_	_	_	_	_	_	_	_	_	_	_	_
comp13347_c0_seq1	9	8	0.5	0.69	0.394643	0.696729	0.978315	up	-0.978315	down	-1.9303	no	OK	486	_	_	_	_	_	_	_	_	_	_	_	_	_
comp13349_c0_seq1	1	0	0.06	0	noTest	noTest	noTest	noTest	noTest	noTest	noTest	no	NOTEST	84	178-429(-)	_	_	_	_	_	_	_	_	_	_	None	_
comp13350_c0_seq1	26	14	1.19	0.99	0.77773	0.968143	0.278879	up	-0.278879	down	-0.750764	no	OK	586	_	_	_	_	_	_	_	_	_	_	_	_	_
comp1335521_c0_seq1	2	0	0.12	0	noTest	noTest	noTest	noTest	noTest	noTest	noTest	no	NOTEST	469	_	_	_	_	_	_	_	_	_	_	_	_	_
comp13355_c0_seq1	12	5	0.89	0.57	1	1	-0.0851592	down	0.0851592	up	-2.02769	no	OK	375	_	_	_	_	_	_	_	_	_	_	_	_	_
comp13356_c0_seq1	19	9	1.28	0.94	1	1	0.09565	up	-0.09565	down	-1.29044	no	OK	409	_	_	_	_	_	_	_	_	_	_	_	_	_
comp13360_c0_seq1	19.96	14	1.03	1.11	0.467852	0.760379	0.651709	up	-0.651709	down	-0.939919	no	OK	527	_	_	_	_	_	_	_	_	_	_	_	_	_
comp13364_c0_seq1	15	4	1.08	0.44	0.580436	0.847898	-0.710194	down	0.710194	up	-1.9165	no	OK	387	_	_	_	_	_	_	_	_	_	_	_	_	_
comp13365_c0_seq1	27	2	0.8	0.09	0.0456519	0.184767	-2.4913	down	2.4913	up	-1.42294	no	OK	130	3-392(+)	gi|375161470|gb|AFA41503.1|	stau [Laodelphax striatella]	0.85	GO:0016787;GO:0003725	7070.XP_001810552	staufen	0.7973	_	KOG3732	_	None	_
comp13370_c0_seq1	47	11	0.84	0.3	0.280417	0.594815	-0.91043	down	0.91043	up	-0.361121	no	OK	429	85-1371(-)	gi|383855840|ref|XP_003703418.1|	PREDICTED: uncharacterized protein LOC100876473 [Megachile rotundata]	0.62	_	_	_	_	_	_	_	None	_
comp1337149_c0_seq1	1	2	0.08	0.24	noTest	noTest	noTest	noTest	noTest	noTest	noTest	no	NOTEST	363	_	_	_	_	_	_	_	_	_	_	_	_	_
comp13373_c0_seq1	15	9	0.7	0.64	0.779001	0.968482	0.429812	up	-0.429812	down	-1.47812	no	OK	578	_	_	_	_	_	_	_	_	_	_	_	_	_
comp13374_c0_seq1	24	5	0.75	0.24	0.335879	0.651032	-1.06477	down	1.06477	up	-1.34771	no	OK	844	_	_	_	_	_	_	_	_	_	_	_	_	_
comp13376_c0_seq1	37	4	1.09	0.18	0.0528879	0.207134	-1.99325	down	1.99325	up	-0.927344	no	OK	297	2-895(+)	_	_	_	_	_	_	_	_	_	_	None	_
comp13378_c0_seq1	12	1	0.88	0.11	0.191276	0.477544	-2.24475	down	2.24475	up	-2.51374	no	OK	378	_	_	_	_	_	_	_	_	_	_	_	_	_
comp13379_c0_seq1	17	6	1.05	0.57	0.876186	1	-0.319843	down	0.319843	up	-1.61438	no	OK	446	_	_	_	_	_	_	_	_	_	_	_	_	_
comp1337_c0_seq1	5	2	0.37	0.23	noTest	noTest	noTest	noTest	noTest	noTest	noTest	no	NOTEST	375	_	_	_	_	_	_	_	_	_	_	_	_	_
comp13381_c0_seq1	7	1	0.48	0.1	noTest	noTest	noTest	noTest	noTest	noTest	noTest	no	NOTEST	61	163-345(+)	_	_	_	_	_	_	_	_	_	_	None	_
comp133836_c0_seq1	33	31	1.44	2.07	0.178922	0.475175	1.07719	up	-1.07719	down	0.0571282	no	OK	615	_	_	_	_	_	_	_	_	_	_	_	_	_
comp1338566_c0_seq1	1	0	0.07	0	noTest	noTest	noTest	noTest	noTest	noTest	noTest	no	NOTEST	383	_	_	_	_	_	_	_	_	_	_	_	_	_
comp13388_c0_seq1	20	2	0.81	0.12	0.11546	0.355263	-2.06473	down	2.06473	up	-1.78505	no	OK	663	_	_	_	_	_	_	_	_	_	_	_	_	_
comp13389_c0_seq1	4	2	0.29	0.22	noTest	noTest	noTest	noTest	noTest	noTest	noTest	no	NOTEST	384	_	_	_	_	_	_	_	_	_	_	_	_	_
comp13397_c0_seq1	31	12	0.81	0.48	0.85396	0.998288	-0.191602	down	0.191602	up	-0.705489	no	OK	1010	_	gi|470605302|ref|XP_004313826.1|	PREDICTED: uncharacterized protein LOC101324075 [Tursiops truncatus]	0.74	_	_	_	_	_	_	_	_	_
comp13400_c0_seq1	15	5	1.15	0.59	0.866239	1	-0.398966	down	0.398966	up	-1.82043	no	OK	54	2-163(+)	_	_	_	_	_	_	_	_	_	_	None	_
comp134056_c0_seq1	51	36	2.28	2.47	0.384798	0.696729	0.669205	up	-0.669205	down	0.442619	no	OK	600	_	_	_	_	_	_	_	_	_	_	_	_	_
comp13407_c0_seq1	64	4	1.09	0.1	0.00353459	0.0279464	-2.77814	down	2.77814	up	-0.27148	yes	OK	430	62-1351(+)	gi|195575635|ref|XP_002077683.1|	GD23050 [Drosophila simulans]	0.83	GO:0005070;GO:0005899;GO:0008286;GO:0005737;GO:0007411;GO:0005158	7260.FBpp0253779	GK24636	0.8333	_	KOG4226	_	K07365	NCK
comp1340853_c0_seq1	4	0	0.29	0	noTest	noTest	noTest	noTest	noTest	noTest	noTest	no	NOTEST	380	_	_	_	_	_	_	_	_	_	_	_	_	_
comp13408_c0_seq1	14	6	0.86	0.57	1	1	-0.045898	down	0.045898	up	-1.79036	no	OK	447	_	_	_	_	_	_	_	_	_	_	_	_	_
comp13412_c0_seq1	20	11	0.9	0.76	0.814851	0.982884	0.308045	up	-0.308045	down	-1.11829	no	OK	596	_	_	_	_	_	_	_	_	_	_	_	_	_
comp13424_c0_seq1	35	12	0.86	0.45	0.723661	0.939384	-0.364864	down	0.364864	up	-0.598805	no	OK	1067	_	_	_	_	_	_	_	_	_	_	_	_	_
comp13425_c0_seq1	35	3	0.89	0.12	0.0237107	0.113417	-2.31123	down	2.31123	up	-1.04699	no	OK	1034	_	_	_	_	_	_	_	_	_	_	_	_	_
comp13431_c0_seq1	10	6	0.61	0.56	0.854437	0.998288	0.425656	up	-0.425656	down	-2.07193	no	OK	449	_	_	_	_	_	_	_	_	_	_	_	_	_
comp13432_c0_seq1	21	2	1.45	0.21	0.11546	0.355263	-2.13394	down	2.13394	up	-1.72673	no	OK	400	_	_	_	_	_	_	_	_	_	_	_	_	_
comp13434_c0_seq1	18.83	0	0.75	0	0.00286389	0.023557	-5.80286	down	5.80286	up	-2.03826	yes	OK	200	70-672(+)	_	_	_	_	_	_	_	_	_	_	None	_
comp13434_c0_seq2	6.17	6	0.22	0.32	0.390133	0.696729	1.13076	up	-1.13076	down	-2.43691	no	OK	200	153-755(+)	_	_	_	_	_	_	_	_	_	_	None	_
comp134357_c0_seq1	41	19	2.73	1.95	0.946047	1	0.0651765	up	-0.0651765	down	-0.192062	no	OK	414	_	_	_	_	_	_	_	_	_	_	_	_	_
comp13437_c0_seq1	25	7	1	0.43	0.545468	0.819244	-0.64974	down	0.64974	up	-1.1749	no	OK	670	_	_	_	_	_	_	_	_	_	_	_	_	_
comp13440_c0_seq1	25	28	0.65	1.11	0.0973092	0.319877	1.32686	up	-1.32686	down	-0.185021	no	OK	1008	_	_	_	_	_	_	_	_	_	_	_	_	_
comp13444_c0_seq1	37	2	0.96	0.08	0.0103313	0.0623112	-2.94092	down	2.94092	up	-1.03472	no	OK	199	2-598(+)	_	_	_	_	_	_	_	_	_	_	None	_
comp1344993_c0_seq1	1	3	0.08	0.35	noTest	noTest	noTest	noTest	noTest	noTest	noTest	no	NOTEST	365	_	_	_	_	_	_	_	_	_	_	_	_	_
comp13450_c0_seq1	5	3	0.38	0.35	noTest	noTest	noTest	noTest	noTest	noTest	noTest	no	NOTEST	366	_	_	_	_	_	_	_	_	_	_	_	_	_
comp13453_c0_seq1	7	3	0.36	0.24	1	1	-0.0447984	down	0.0447984	up	-2.7889	no	OK	521	_	_	_	_	_	_	_	_	_	_	_	_	_
comp13464_c0_seq1	57	17	0.95	0.43	0.505261	0.794479	-0.565869	down	0.565869	up	0.0235691	no	OK	466	2-1399(+)	_	_	_	_	_	_	_	_	_	_	None	_
comp13465_c0_seq1	0	0	0	0	noTest	noTest	noTest	noTest	noTest	noTest	noTest	no	NOTEST	122	124-489(-)	_	_	_	_	_	_	_	_	_	_	None	_
comp13467_c0_seq1	6	12	0.23	0.69	0.0572733	0.218572	2.11266	up	-2.11266	down	-1.73261	no	OK	707	_	_	_	_	_	_	_	_	_	_	_	_	_
comp13469_c0_seq1	14	0	0.93	0	0.00922396	0.0570663	-5.37148	down	5.37148	up	-2.44864	no	OK	138	2-418(+)	_	_	_	_	_	_	_	_	_	_	None	_
comp13470_c0_seq1	26	20.43	0.66	0.79	0.339352	0.655343	0.788752	up	-0.788752	down	-0.475168	no	OK	1035	_	_	_	_	_	_	_	_	_	_	_	_	_
comp13471_c0_seq1	24	4	0.82	0.21	0.253153	0.562432	-1.376	down	1.376	up	-1.41786	no	OK	773	_	_	_	_	_	_	_	_	_	_	_	_	_
comp13474_c0_seq1	14	29	0.24	0.77	0.0105702	0.063559	2.1983	up	-2.1983	down	-0.381978	no	OK	1486	_	gi|312375942|gb|EFR23180.1|	hypothetical protein AND_13372 [Anopheles darlingi]	0.52	_	_	_	_	_	_	_	_	_
comp13480_c0_seq1	7	8	0.55	0.96	0.23879	0.549928	1.32568	up	-1.32568	down	-2.0848	no	OK	359	_	_	_	_	_	_	_	_	_	_	_	_	_
comp13481_c0_seq1	33	24	0.54	0.6	0.388873	0.696729	0.710031	up	-0.710031	down	-0.171041	no	OK	483	92-1540(+)	gi|383859985|ref|XP_003705472.1|	PREDICTED: adenylosuccinate lyase-like [Megachile rotundata]	0.85	GO:0006522;GO:0006531;GO:0070626;GO:0006144;GO:0004018;GO:0009152	7460.XP_393961	similar to CG3590-PA	0.8463	COG0015	KOG2700	_	K01756	E4.3.2.2, purB
comp13483_c0_seq1	14	29	0.48	1.53	0.0105702	0.063559	2.1983	up	-2.1983	down	-0.381978	no	OK	772	_	_	_	_	_	_	_	_	_	_	_	_	_
comp13486_c0_seq1	13	17	0.71	1.43	0.0781883	0.273688	1.53737	up	-1.53737	down	-1.01252	no	OK	496	_	_	_	_	_	_	_	_	_	_	_	_	_
comp1348_c0_seq1	0.5	1	0.04	0.12	noTest	noTest	noTest	noTest	noTest	noTest	noTest	no	NOTEST	361	_	_	_	_	_	_	_	_	_	_	_	_	_
comp1348_c0_seq2	0.5	1	0.04	0.12	noTest	noTest	noTest	noTest	noTest	noTest	noTest	no	NOTEST	361	_	_	_	_	_	_	_	_	_	_	_	_	_
comp13496_c0_seq1	9	8	0.49	0.67	0.394643	0.696729	0.978315	up	-0.978315	down	-1.9303	no	OK	500	_	_	_	_	_	_	_	_	_	_	_	_	_
comp13504_c0_seq1	8	6	0.51	0.59	0.542974	0.819244	0.735554	up	-0.735554	down	-2.241	no	OK	430	_	_	_	_	_	_	_	_	_	_	_	_	_
comp13507_c0_seq1	8	11	0.37	0.78	0.119582	0.363135	1.59358	up	-1.59358	down	-1.70032	no	OK	586	_	_	_	_	_	_	_	_	_	_	_	_	_
comp13509_c0_seq1	34	16	0.84	0.61	1	1	0.0870163	up	-0.0870163	down	-0.452621	no	OK	1058	_	_	_	_	_	_	_	_	_	_	_	_	_
comp13516_c0_seq1	15	12	0.81	0.99	0.394949	0.696729	0.83879	up	-0.83879	down	-1.25723	no	OK	64	307-498(+)	_	_	_	_	_	_	_	_	_	_	None	_
comp13518_c0_seq1	37	12	1.24	0.61	0.609666	0.867881	-0.44427	down	0.44427	up	-0.548659	no	OK	792	_	_	_	_	_	_	_	_	_	_	_	_	_
comp13520_c0_seq1	7	5	0.37	0.41	0.822492	0.982884	0.66381	up	-0.66381	down	-2.47432	no	OK	509	_	_	_	_	_	_	_	_	_	_	_	_	_
comp135224_c0_seq1	69	10	3.18	0.71	0.0546249	0.211478	-1.59652	down	1.59652	up	0.00752326	no	OK	584	_	_	_	_	_	_	_	_	_	_	_	_	_
comp13527_c0_seq1	9	4	0.59	0.41	1	1	0.00521418	up	-0.00521418	down	-2.40732	no	OK	419	_	_	_	_	_	_	_	_	_	_	_	_	_
comp13529_c0_seq1	43.57	0	0.44	0	0.000157376	0.00245728	-6.9996	down	6.9996	up	-0.916728	yes	OK	767	221-2521(-)	gi|189240519|ref|XP_971298.2|	PREDICTED: similar to unkempt protein [Tribolium castaneum]	0.83	GO:0008270;GO:0046983;GO:0003676	7070.XP_971298	similar to unkempt protein	0.898	_	KOG1595	_	None	_
comp13529_c0_seq2	39.43	9	0.42	0.15	0.315146	0.631749	-0.928511	down	0.928511	up	-0.629387	no	OK	731	221-2413(-)	gi|189240519|ref|XP_971298.2|	PREDICTED: similar to unkempt protein [Tribolium castaneum]	0.83	GO:0008270;GO:0046983;GO:0003676	7070.XP_971298	similar to unkempt protein	0.898	_	KOG1595	_	None	_
comp13530_c0_seq1	8	1	0.55	0.11	noTest	noTest	noTest	noTest	noTest	noTest	noTest	no	NOTEST	403	_	_	_	_	_	_	_	_	_	_	_	_	_
comp13532_c0_seq1	11	3	0.79	0.33	0.822492	0.982884	-0.671913	down	0.671913	up	-2.34587	no	OK	387	_	_	_	_	_	_	_	_	_	_	_	_	_
comp13538_c0_seq1	1	0	0.05	0	noTest	noTest	noTest	noTest	noTest	noTest	noTest	no	NOTEST	135	189-593(-)	gi|238476875|gb|ACR43431.1|	crustin type I [Macrobrachium rosenbergii]	1	GO:0010466;GO:0005576;GO:0030414	_	_	_	_	_	_	None	_
comp13545_c0_seq1	13	8	0.84	0.79	0.63922	0.883625	0.464354	up	-0.464354	down	-1.67002	no	OK	427	_	_	_	_	_	_	_	_	_	_	_	_	_
comp13546_c0_seq1	12.51	16	0.41	0.79	0.107412	0.338134	1.45071	up	-1.45071	down	-1.0746	no	OK	179	201-737(+)	gi|340372459|ref|XP_003384761.1|	PREDICTED: hypothetical protein LOC100635769 [Amphimedon queenslandica]	0.58	_	_	_	_	_	_	_	None	_
comp13546_c0_seq2	7.49	0	0.3	0	noTest	noTest	noTest	noTest	noTest	noTest	noTest	no	NOTEST	179	59-595(+)	gi|340372459|ref|XP_003384761.1|	PREDICTED: hypothetical protein LOC100635769 [Amphimedon queenslandica]	0.58	_	_	_	_	_	_	_	None	_
comp135486_c0_seq1	26	20	1.14	1.34	0.339352	0.655343	0.788752	up	-0.788752	down	-0.475168	no	OK	614	_	_	_	_	_	_	_	_	_	_	_	_	_
comp13548_c0_seq1	8	4	0.54	0.41	1	1	0.168468	up	-0.168468	down	-2.51146	no	OK	411	_	_	_	_	_	_	_	_	_	_	_	_	_
comp13549_c0_seq1	69	9	0.56	0.11	0.0329911	0.147244	-1.7461	down	1.7461	up	-0.0222578	no	OK	915	1-2745(+)	gi|383852631|ref|XP_003701830.1|	PREDICTED: uncharacterized protein LOC100876390 [Megachile rotundata]	0.65	_	7425.XP_001608161	similar to ENSANGP00000023698	0.8104	_	KOG4425	_	None	_
comp135507_c0_seq1	41	77	1.33	3.83	0.00451626	0.0331273	2.0753	up	-2.0753	down	1.12079	yes	OK	814	_	_	_	_	_	_	_	_	_	_	_	_	_
comp13551_c0_seq1	7	7	0.38	0.58	0.305221	0.619378	1.13691	up	-1.13691	down	-2.20565	no	OK	505	_	_	_	_	_	_	_	_	_	_	_	_	_
comp13554_c0_seq1	15	3	1.05	0.33	0.438083	0.734291	-1.10757	down	1.10757	up	-2.01753	no	OK	394	_	gi|322803055|gb|EFZ23143.1|	hypothetical protein SINV_00854 [Solenopsis invicta]	0.87	GO:0006396;GO:0004525;GO:0016075;GO:0003725;GO:0007264;GO:0005525;GO:0051252;GO:0015031	_	_	_	_	_	_	_	_
comp13555_c0_seq1	15	1	0.93	0.1	0.0999758	0.321201	-2.55855	down	2.55855	up	-2.23652	no	OK	444	_	_	_	_	_	_	_	_	_	_	_	_	_
comp13557_c0_seq1	28	6	1.08	0.35	0.343208	0.65931	-1.02837	down	1.02837	up	-1.12224	no	OK	694	_	_	_	_	_	_	_	_	_	_	_	_	_
comp13558_c0_seq1	0	0	0	0	noTest	noTest	noTest	noTest	noTest	noTest	noTest	no	NOTEST	594	_	_	_	_	_	_	_	_	_	_	_	_	_
comp13558_c0_seq2	2	0	0.09	0	noTest	noTest	noTest	noTest	noTest	noTest	noTest	no	NOTEST	573	_	_	_	_	_	_	_	_	_	_	_	_	_
comp13559_c0_seq1	14	5	0.63	0.35	1	1	-0.301755	down	0.301755	up	-1.88579	no	OK	198	1-594(-)	gi|125901787|gb|ABN58714.1|	pol-like protein [Biomphalaria glabrata]	0.5	_	_	_	_	_	_	_	None	_
comp13560_c0_seq1	29	5	0.77	0.2	0.174456	0.466738	-1.33424	down	1.33424	up	-1.14527	no	OK	329	2-991(+)	gi|449665037|ref|XP_002164686.2|	PREDICTED: uncharacterized protein LOC100213470 [Hydra magnipapillata]	0.51	_	_	_	_	_	_	_	K11658	BAZ1B, WSTF
comp13567_c0_seq1	24	14	1	0.9	0.700163	0.922303	0.392775	up	-0.392775	down	-0.810632	no	OK	640	_	_	_	_	_	_	_	_	_	_	_	_	_
comp13568_c0_seq1	21	3	1.09	0.24	0.183672	0.477544	-1.58366	down	1.58366	up	-1.64344	no	OK	104	3-314(-)	_	_	_	_	_	_	_	_	_	_	None	_
comp13572_c0_seq1	18	7	0.58	0.34	1	1	-0.183459	down	0.183459	up	-1.48244	no	OK	236	92-799(+)	gi|321460271|gb|EFX71315.1|	hypothetical protein DAPPUDRAFT_111885 [Daphnia pulex]	0.62	_	_	_	_	_	_	_	None	_
comp135797_c0_seq1	54	9	1.86	0.47	0.104716	0.331836	-1.39446	down	1.39446	up	-0.291057	no	OK	203	1-609(-)	gi|498936199|ref|XP_004541103.1|	PREDICTED: ankyrin repeat and KH domain-containing protein 1-like isoform X4 [Maylandia zebra]	0.74	GO:0005488	_	_	_	_	_	_	None	_
comp135809_c0_seq1	48	24	1.41	1.08	0.863995	1	0.174156	up	-0.174156	down	0.0877744	no	OK	899	_	_	_	_	_	_	_	_	_	_	_	_	_
comp13581_c0_seq1	17	23	0.69	1.43	0.0598362	0.226405	1.59192	up	-1.59192	down	-0.570057	no	OK	657	_	_	_	_	_	_	_	_	_	_	_	_	_
comp13584_c0_seq1	14	4	0.96	0.42	0.700311	0.922303	-0.612984	down	0.612984	up	-1.98619	no	OK	404	_	_	_	_	_	_	_	_	_	_	_	_	_
comp13587_c0_seq1	13	1	0.51	0.06	0.137874	0.400286	-2.3571	down	2.3571	up	-2.41464	no	OK	679	_	_	_	_	_	_	_	_	_	_	_	_	_
comp13588_c0_seq1	19	7	0.84	0.48	0.89207	1	-0.260027	down	0.260027	up	-1.43361	no	OK	606	_	_	_	_	_	_	_	_	_	_	_	_	_
comp13591_c0_seq1	19	3	0.49	0.12	0.228158	0.535856	-1.44174	down	1.44174	up	-1.75645	no	OK	89	754-1023(+)	_	_	_	_	_	_	_	_	_	_	None	_
comp13597_c0_seq1	26	23	0.64	0.87	0.23162	0.541818	0.988952	up	-0.988952	down	-0.352255	no	OK	1063	_	_	_	_	_	_	_	_	_	_	_	_	_
comp13598_c0_seq1	32	4	1.29	0.25	0.0880012	0.297438	-1.78589	down	1.78589	up	-1.09482	no	OK	662	_	_	_	_	_	_	_	_	_	_	_	_	_
comp13599_c0_seq1	40	0	1.23	0	0.000305695	0.00425239	-6.86322	down	6.86322	up	-1.044	yes	OK	856	_	_	_	_	_	_	_	_	_	_	_	_	_
comp13604_c0_seq1	27	17	1.35	1.3	0.609666	0.867881	0.502479	up	-0.502479	down	-0.581365	no	OK	541	_	_	_	_	_	_	_	_	_	_	_	_	_
comp13606_c0_seq1	20	6	1.01	0.47	0.662736	0.903493	-0.549978	down	0.549978	up	-1.4601	no	OK	535	_	_	_	_	_	_	_	_	_	_	_	_	_
comp13607_c0_seq1	13	0	1.04	0	0.0140787	0.0789484	-5.26725	down	5.26725	up	-2.54863	no	OK	351	_	_	_	_	_	_	_	_	_	_	_	_	_
comp13608_c0_seq1	11	8	0.84	0.94	0.514813	0.803038	0.698567	up	-0.698567	down	-1.79323	no	OK	365	_	_	_	_	_	_	_	_	_	_	_	_	_
comp13612_c0_seq1	12	10	0.62	0.8	0.395441	0.696729	0.893201	up	-0.893201	down	-1.55518	no	OK	523	_	_	_	_	_	_	_	_	_	_	_	_	_
comp13615_c0_seq1	11	6	0.55	0.46	0.854437	0.998288	0.292552	up	-0.292552	down	-1.99533	no	OK	537	_	_	_	_	_	_	_	_	_	_	_	_	_
comp13618_c0_seq1	16	11	0.52	0.55	0.521385	0.808098	0.623843	up	-0.623843	down	-1.28302	no	OK	817	_	_	_	_	_	_	_	_	_	_	_	_	_
comp1362022_c0_seq1	2	1	0.16	0.12	noTest	noTest	noTest	noTest	noTest	noTest	noTest	no	NOTEST	360	_	_	_	_	_	_	_	_	_	_	_	_	_
comp13620_c0_seq1	24	15	1.42	1.36	0.63737	0.883625	0.491268	up	-0.491268	down	-0.759583	no	OK	463	_	_	_	_	_	_	_	_	_	_	_	_	_
comp136218_c0_seq1	50	29	2.32	2.07	0.640815	0.885289	0.387113	up	-0.387113	down	0.25571	no	OK	580	_	_	_	_	_	_	_	_	_	_	_	_	_
comp13627_c0_seq1	47	24	0.97	0.76	0.816944	0.982884	0.204309	up	-0.204309	down	0.0720822	no	OK	278	88-921(+)	gi|507620569|ref|XP_004625192.1|	PREDICTED: uncharacterized protein C3orf18 homolog isoform X1 [Octodon degus]	0.53	_	_	_	_	_	_	_	None	_
comp13630_c0_seq1	13	3	0.79	0.28	0.542974	0.819244	-0.906126	down	0.906126	up	-2.17119	no	OK	453	_	_	_	_	_	_	_	_	_	_	_	_	_
comp13631_c0_seq1	31	3	1.65	0.25	0.042606	0.175053	-2.13797	down	2.13797	up	-1.19144	no	OK	509	_	_	_	_	_	_	_	_	_	_	_	_	_
comp136326_c0_seq1	21	23	1.52	2.57	0.103178	0.328342	1.29256	up	-1.29256	down	-0.46835	no	OK	383	_	_	_	_	_	_	_	_	_	_	_	_	_
comp13632_c0_seq1	9	8	0.62	0.84	0.394643	0.696729	0.978315	up	-0.978315	down	-1.9303	no	OK	404	_	_	_	_	_	_	_	_	_	_	_	_	_
comp13633_c0_seq1	16	18.97	0.71	1.29	0.0972207	0.319655	1.40396	up	-1.40396	down	-0.796717	no	OK	604	_	_	_	_	_	_	_	_	_	_	_	_	_
comp1363680_c0_seq1	3	0	0.22	0	noTest	noTest	noTest	noTest	noTest	noTest	noTest	no	NOTEST	372	_	gi|291235734|ref|XP_002737805.1|	PREDICTED: RAD51 homolog protein-like [Saccoglossus kowalevskii]	0.96	GO:0005759;GO:0005524;GO:0006281;GO:0006268;GO:0048471;GO:0046686;GO:0003684;GO:0007126;GO:0000794;GO:0051597;GO:0008094;GO:0006310	9361.ENSDNOP00000013522	RAD51 homolog (RecA homolog, E. coli) (S. cerevisiae)	0.95	COG0468	KOG1433	_	_	_
comp13637_c0_seq1	80	64	0.76	0.93	0.233902	0.545441	0.85063	up	-0.85063	down	1.21085	no	OK	540	1-1620(+)	gi|465969044|ref|XP_004263129.1|	PREDICTED: dual specificity protein phosphatase CDC14A isoform 1 [Orcinus orca]	0.88	GO:0035335;GO:0005813;GO:0004725;GO:0005737;GO:0005730;GO:0008283;GO:0005515;GO:0051301;GO:0008138;GO:0005819;GO:0006570;GO:0007049	9823.ENSSSCP00000007318	CDC14 cell division cycle 14 homolog A (S. cerevisiae)	0.8806	COG2453	KOG1720	_	K06639	CDC14
comp13638_c0_seq1	16	16	0.96	1.47	0.195166	0.484038	1.1582	up	-1.1582	down	-0.963675	no	OK	458	_	_	_	_	_	_	_	_	_	_	_	_	_
comp13642_c0_seq1	33	3.54	0.94	0.15	0.0880012	0.297438	-1.82982	down	1.82982	up	-1.05956	no	OK	268	120-923(-)	gi|332374854|gb|AEE62568.1|	unknown [Dendroctonus ponderosae]	0.62	_	_	_	_	_	_	_	None	_
comp13642_c0_seq2	0	13.46	0	0.54	0.000530405	0.00668582	6.42156	up	-6.42156	down	-2.07635	yes	OK	232	120-815(-)	gi|332374854|gb|AEE62568.1|	unknown [Dendroctonus ponderosae]	0.62	_	_	_	_	_	_	_	None	_
comp1365099_c0_seq1	4	0	0.26	0	noTest	noTest	noTest	noTest	noTest	noTest	noTest	no	NOTEST	418	_	_	_	_	_	_	_	_	_	_	_	_	_
comp13650_c0_seq1	16	17	1.12	1.83	0.147385	0.414372	1.24485	up	-1.24485	down	-0.906207	no	OK	396	_	_	_	_	_	_	_	_	_	_	_	_	_
comp13652_c0_seq1	40	10	1.17	0.45	0.391806	0.696729	-0.815136	down	0.815136	up	-0.5606	no	OK	900	_	_	_	_	_	_	_	_	_	_	_	_	_
comp13653_c0_seq1	24.97	15	0.79	0.73	0.63737	0.883625	0.433196	up	-0.433196	down	-0.730319	no	OK	831	_	_	_	_	_	_	_	_	_	_	_	_	_
comp13657_c0_seq1	5	0	0.4	0	noTest	noTest	noTest	noTest	noTest	noTest	noTest	no	NOTEST	351	_	_	_	_	_	_	_	_	_	_	_	_	_
comp13659_c0_seq1	28.01	20	1.1	1.2	0.390757	0.696729	0.683193	up	-0.683193	down	-0.427812	no	OK	681	_	_	_	_	_	_	_	_	_	_	_	_	_
comp13661_c0_seq1	26	19	0.87	0.98	0.410207	0.714511	0.715329	up	-0.715329	down	-0.518185	no	OK	790	_	_	_	_	_	_	_	_	_	_	_	_	_
comp13665_c0_seq1	96	42	1.97	1.32	1	1	-0.0172429	down	0.0172429	up	0.997537	no	OK	1271	_	_	_	_	_	_	_	_	_	_	_	_	_
comp13667_c0_seq1	49	20	1.67	1.05	0.902795	1	-0.116583	down	0.116583	up	-0.0163045	no	OK	776	_	_	_	_	_	_	_	_	_	_	_	_	_
comp13670_c0_seq1	64	10	1.39	0.33	0.0801106	0.278166	-1.48855	down	1.48855	up	-0.0745307	no	OK	1201	_	_	_	_	_	_	_	_	_	_	_	_	_
comp13673_c0_seq1	175	17	2.19	0.32	0.00470574	0.0342949	-2.1783	down	2.1783	up	1.20335	yes	OK	2061	_	_	_	_	_	_	_	_	_	_	_	_	_
comp13677_c0_seq1	70	23	1	0.5	0.593987	0.855098	-0.427913	down	0.427913	up	0.367928	no	OK	1820	_	_	_	_	_	_	_	_	_	_	_	_	_
comp13678_c0_seq1	10	4	0.57	0.35	1	1	-0.14143	down	0.14143	up	-2.31113	no	OK	482	_	_	_	_	_	_	_	_	_	_	_	_	_
comp13681_c0_seq1	42	39	0.63	0.89	0.149757	0.416947	1.06223	up	-1.06223	down	0.402946	no	OK	1727	_	_	_	_	_	_	_	_	_	_	_	_	_
comp13684_c0_seq1	18	10	1.32	1.14	0.804303	0.982639	0.3218	up	-0.3218	down	-1.26505	no	OK	378	_	_	_	_	_	_	_	_	_	_	_	_	_
comp13685_c0_seq1	17	4	0.55	0.2	0.479207	0.770317	-0.886929	down	0.886929	up	-1.78763	no	OK	817	_	_	_	_	_	_	_	_	_	_	_	_	_
comp13689_c0_seq1	65	1	3.67	0.09	4.92269e-05	0.000939796	-4.64875	down	4.64875	up	-0.35773	yes	OK	160	3-482(-)	gi|397881228|gb|AFO68119.1|	tachylectin [Macrobrachium rosenbergii]	0.99	_	_	_	_	_	_	_	None	_
comp13694_c0_seq1	4	3	0.29	0.34	noTest	noTest	noTest	noTest	noTest	noTest	noTest	no	NOTEST	379	_	_	_	_	_	_	_	_	_	_	_	_	_
comp13704_c0_seq1	9	6	0.71	0.73	0.700311	0.922303	0.5723	up	-0.5723	down	-2.15358	no	OK	356	_	_	_	_	_	_	_	_	_	_	_	_	_
comp13708_c0_seq1	66	32	1.05	0.77	0.896145	1	0.130291	up	-0.130291	down	0.527226	no	OK	1636	_	_	_	_	_	_	_	_	_	_	_	_	_
comp13709_c0_seq1	26	7	1.55	0.64	0.545468	0.819244	-0.705564	down	0.705564	up	-1.13651	no	OK	458	_	_	_	_	_	_	_	_	_	_	_	_	_
comp13710_c0_seq1	11	9	0.48	0.61	0.431875	0.734291	0.865472	up	-0.865472	down	-1.69989	no	OK	609	_	_	_	_	_	_	_	_	_	_	_	_	_
comp13711_c0_seq1	18	7	1.17	0.7	1	1	-0.183459	down	0.183459	up	-1.48244	no	OK	423	_	_	_	_	_	_	_	_	_	_	_	_	_
comp13712_c0_seq1	31	16	0.88	0.69	0.870304	1	0.218875	up	-0.218875	down	-0.524372	no	OK	219	67-723(+)	_	_	_	_	_	_	_	_	_	_	None	_
comp13717_c0_seq1	9	14	0.63	1.51	0.0837197	0.28672	1.77399	up	-1.77399	down	-1.38954	no	OK	71	182-394(-)	_	_	_	_	_	_	_	_	_	_	None	_
comp13720_c0_seq1	51	21	1.65	1.04	0.953267	1	-0.104035	down	0.104035	up	0.0467141	no	OK	817	_	_	_	_	_	_	_	_	_	_	_	_	_
comp13723_c0_seq1	26	22	0.55	0.71	0.280417	0.594815	0.925257	up	-0.925257	down	-0.392246	no	OK	1229	_	gi|328784260|ref|XP_003250422.1|	PREDICTED: sodium/potassium-transporting ATPase subunit alpha [Apis mellifera]	0.97	GO:0016820;GO:0016021;GO:0015672;GO:0005886;GO:0008324;GO:0005488	_	_	_	_	_	_	_	_
comp1372562_c0_seq1	0	0	0	0	noTest	noTest	noTest	noTest	noTest	noTest	noTest	no	NOTEST	379	_	_	_	_	_	_	_	_	_	_	_	_	_
comp13727_c0_seq1	8.84	5	0.38	0.33	1	1	0.316443	up	-0.316443	down	-2.27616	no	OK	616	_	_	_	_	_	_	_	_	_	_	_	_	_
comp13727_c0_seq2	7.16	0	0.34	0	noTest	noTest	noTest	noTest	noTest	noTest	noTest	no	NOTEST	567	_	_	_	_	_	_	_	_	_	_	_	_	_
comp13728_c0_seq1	52	9	1.54	0.41	0.11674	0.357841	-1.34037	down	1.34037	up	-0.331413	no	OK	891	_	_	_	_	_	_	_	_	_	_	_	_	_
comp13735_c0_seq1	37	2	0.99	0.08	0.0103313	0.0623112	-2.94092	down	2.94092	up	-1.03472	no	OK	986	_	_	_	_	_	_	_	_	_	_	_	_	_
comp13737_c0_seq1	70	27	0.97	0.57	0.820717	0.982884	-0.198005	down	0.198005	up	0.461493	no	OK	1865	_	_	_	_	_	_	_	_	_	_	_	_	_
comp13739_c0_seq1	15	13	1.13	1.51	0.343208	0.65931	0.952866	up	-0.952866	down	-1.18921	no	OK	371	_	_	_	_	_	_	_	_	_	_	_	_	_
comp1373_c0_seq1	9	1	0.42	0.07	0.372947	0.685513	-1.84314	down	1.84314	up	-2.86615	no	OK	573	_	_	_	_	_	_	_	_	_	_	_	_	_
comp13740_c0_seq1	20	9	1.01	0.7	1	1	0.0229421	up	-0.0229421	down	-1.24766	no	OK	537	_	_	_	_	_	_	_	_	_	_	_	_	_
comp1374246_c0_seq1	1	0	0.08	0	noTest	noTest	noTest	noTest	noTest	noTest	noTest	no	NOTEST	77	124-357(+)	_	_	_	_	_	_	_	_	_	_	None	_
comp13745_c0_seq1	24	2	0.36	0.05	0.0721088	0.259752	-2.32366	down	2.32366	up	-1.566	no	OK	1725	_	_	_	_	_	_	_	_	_	_	_	_	_
comp13747_c0_seq1	18	7	1.27	0.76	1	1	-0.183459	down	0.183459	up	-1.48244	no	OK	392	_	_	_	_	_	_	_	_	_	_	_	_	_
comp1374_c0_seq1	8	0	0.46	0	noTest	noTest	noTest	noTest	noTest	noTest	noTest	no	NOTEST	158	3-476(-)	_	_	_	_	_	_	_	_	_	_	None	_
comp13750_c0_seq1	12	3	0.71	0.27	0.670342	0.906899	-0.793767	down	0.793767	up	-2.25554	no	OK	463	_	_	_	_	_	_	_	_	_	_	_	_	_
comp13752_c0_seq1	28	10	1	0.55	0.7571	0.960647	-0.305864	down	0.305864	up	-0.895699	no	OK	744	_	_	_	_	_	_	_	_	_	_	_	_	_
comp13756_c0_seq1	8	8	0.46	0.71	0.283653	0.594815	1.14157	up	-1.14157	down	-2.00509	no	OK	474	_	_	_	_	_	_	_	_	_	_	_	_	_
comp13758_c0_seq1	13	0	1.02	0	0.0140787	0.0789484	-5.26725	down	5.26725	up	-2.54863	no	OK	358	_	_	_	_	_	_	_	_	_	_	_	_	_
comp13761_c0_seq1	30	11	1.27	0.71	0.84754	0.997865	-0.268703	down	0.268703	up	-0.782813	no	OK	634	_	_	_	_	_	_	_	_	_	_	_	_	_
comp13762_c0_seq1	34	14	0.76	0.48	0.933711	1	-0.103672	down	0.103672	up	-0.536582	no	OK	1174	_	_	_	_	_	_	_	_	_	_	_	_	_
comp13771_c0_seq1	8	0	0.25	0	noTest	noTest	noTest	noTest	noTest	noTest	noTest	no	NOTEST	286	2-859(-)	gi|490308648|ref|WP_004203586.1|	hypothetical protein [Burkholderia mallei]	0.51	_	_	_	_	_	_	_	None	_
comp1377445_c0_seq1	4	0	0.31	0	noTest	noTest	noTest	noTest	noTest	noTest	noTest	no	NOTEST	359	_	_	_	_	_	_	_	_	_	_	_	_	_
comp13775_c0_seq1	14	2	0.75	0.16	0.189984	0.477544	-1.56065	down	1.56065	up	-2.20395	no	OK	508	_	_	_	_	_	_	_	_	_	_	_	_	_
comp13778_c0_seq1	10	12	0.7	1.29	0.14853	0.414372	1.40755	up	-1.40755	down	-1.49766	no	OK	397	_	_	_	_	_	_	_	_	_	_	_	_	_
comp13784_c0_seq1	14	8	0.48	0.42	0.763627	0.962025	0.360117	up	-0.360117	down	-1.61276	no	OK	770	_	_	_	_	_	_	_	_	_	_	_	_	_
comp13789_c0_seq1	14	13	0.97	1.39	0.270771	0.580875	1.05008	up	-1.05008	down	-1.23151	no	OK	399	_	_	_	_	_	_	_	_	_	_	_	_	_
comp1378_c0_seq1	5	5	0.26	0.4	0.442579	0.734291	1.12227	up	-1.12227	down	-2.70995	no	OK	526	_	_	_	_	_	_	_	_	_	_	_	_	_
comp13792_c0_seq1	40	1	1.35	0.05	0.00114105	0.0124939	-3.95308	down	3.95308	up	-0.99006	yes	OK	262	2-790(+)	gi|66828323|ref|XP_647516.1|	hypothetical protein DDB_G0268052 [Dictyostelium discoideum AX4]	0.44	_	_	_	_	_	_	_	None	_
comp13793_c0_seq1	42	50	1.21	2.21	0.0539755	0.209321	1.41944	up	-1.41944	down	0.649875	no	OK	273	1-819(+)	gi|83319203|dbj|BAE53723.1|	HpNanos [Hemicentrotus pulcherrimus]	0.49	GO:0001555;GO:0036099;GO:0005488	_	_	_	_	_	_	None	_
comp13797_c0_seq1	52	10	1.39	0.41	0.17611	0.470135	-1.19079	down	1.19079	up	-0.295103	no	OK	982	_	gi|262232649|gb|ACY38588.1|	chitin synthase 1 variant A [Locusta migratoria manilensis]	0.94	GO:0006031;GO:0004100	_	_	_	_	_	_	_	_
comp13798_c0_seq1	25	17	1.27	1.33	0.477216	0.770317	0.612048	up	-0.612048	down	-0.634327	no	OK	533	_	_	_	_	_	_	_	_	_	_	_	_	_
comp13801_c0_seq1	14	7	0.63	0.49	1	1	0.171346	up	-0.171346	down	-1.69947	no	OK	594	_	_	_	_	_	_	_	_	_	_	_	_	_
comp13805_c0_seq1	60	7	1.08	0.19	0.0255173	0.120757	-1.90122	down	1.90122	up	-0.244475	no	OK	266	138-935(+)	gi|383856597|ref|XP_003703794.1|	PREDICTED: PCTP-like protein-like [Megachile rotundata]	0.72	_	7460.XP_395822	similar to T28D6.7	0.76	_	KOG2761	_	None	_
comp13808_c0_seq1	17	2	0.68	0.12	0.187026	0.477544	-1.83459	down	1.83459	up	-1.97762	no	OK	666	_	_	_	_	_	_	_	_	_	_	_	_	_
comp13811_c0_seq1	6	11	0.37	1.05	0.0721088	0.259752	1.98878	up	-1.98878	down	-1.83225	no	OK	443	_	_	_	_	_	_	_	_	_	_	_	_	_
comp13812_c0_seq1	20	13	1.26	1.26	0.587191	0.848401	0.545996	up	-0.545996	down	-0.997441	no	OK	435	_	_	_	_	_	_	_	_	_	_	_	_	_
comp138137_c0_seq1	58	57	1.23	1.85	0.113722	0.353862	1.14553	up	-1.14553	down	0.933222	no	OK	1229	_	_	_	_	_	_	_	_	_	_	_	_	_
comp13814_c0_seq1	42	10	0.86	0.31	0.354733	0.670327	-0.884935	down	0.884935	up	-0.512395	no	OK	1280	_	_	_	_	_	_	_	_	_	_	_	_	_
comp13816_c0_seq1	24	14	0.8	0.72	0.700163	0.922303	0.392775	up	-0.392775	down	-0.810632	no	OK	793	_	_	_	_	_	_	_	_	_	_	_	_	_
comp13820_c0_seq1	65	26	2.37	1.45	0.884803	1	-0.14577	down	0.14577	up	0.377514	no	OK	730	_	_	_	_	_	_	_	_	_	_	_	_	_
comp13823_c0_seq1	50	14	1.18	0.5	0.405182	0.708568	-0.6554	down	0.6554	up	-0.193694	no	OK	1111	_	gi|91080735|ref|XP_975438.1|	PREDICTED: similar to RING finger protein 121 [Tribolium castaneum]	0.84	GO:0008270	7070.XP_975438	similar to CG15814-PA, isoform A	0.8372	_	KOG1734	_	_	_
comp13825_c0_seq1	10	8	0.59	0.73	0.394643	0.696729	0.831671	up	-0.831671	down	-1.85984	no	OK	460	_	_	_	_	_	_	_	_	_	_	_	_	_
comp13826_c0_seq1	46	6	2.12	0.43	0.064661	0.239515	-1.73766	down	1.73766	up	-0.584071	no	OK	583	_	_	_	_	_	_	_	_	_	_	_	_	_
comp13835_c0_seq1	32	5	0.83	0.2	0.12613	0.377599	-1.47466	down	1.47466	up	-1.03752	no	OK	298	115-1011(+)	gi|291241817|ref|XP_002740808.1|	PREDICTED: hypothetical protein [Saccoglossus kowalevskii]	0.77	_	8364.ENSXETP00000007971	transmembrane protein 57	0.841	_	KOG1821	_	None	_
comp13836_c0_seq1	21.97	6	1.66	0.7	0.494712	0.784015	-0.685246	down	0.685246	up	-1.36683	no	OK	370	_	_	_	_	_	_	_	_	_	_	_	_	_
comp13837_c0_seq1	44.58	2	1.67	0.11	0.00330473	0.0263499	-3.22093	down	3.22093	up	-0.789739	yes	OK	711	_	_	_	_	_	_	_	_	_	_	_	_	_
comp13838_c0_seq1	108	17	0.88	0.21	0.0524839	0.206491	-1.48374	down	1.48374	up	0.660657	no	OK	658	125-2098(+)	gi|260829805|ref|XP_002609852.1|	hypothetical protein BRAFLDRAFT_126022 [Branchiostoma floridae]	0.81	GO:0003723;GO:0008270	7739.JGI126022	hypothetical protein	0.8925	_	KOG2113	_	K15686	MEX3, RKHD
comp138435_c0_seq1	24	12	1.45	1.12	0.917982	1	0.172988	up	-0.172988	down	-0.917294	no	OK	452	_	_	_	_	_	_	_	_	_	_	_	_	_
comp138452_c0_seq1	33	8	1.65	0.62	0.348276	0.665066	-0.856716	down	0.856716	up	-0.844392	no	OK	540	_	_	_	_	_	_	_	_	_	_	_	_	_
comp13846_c0_seq1	4	2	0.27	0.2	noTest	noTest	noTest	noTest	noTest	noTest	noTest	no	NOTEST	416	_	_	_	_	_	_	_	_	_	_	_	_	_
comp1385111_c0_seq1	4	1	0.29	0.11	noTest	noTest	noTest	noTest	noTest	noTest	noTest	no	NOTEST	378	_	_	_	_	_	_	_	_	_	_	_	_	_
comp13851_c0_seq1	61	19	1.63	0.77	0.538599	0.819244	-0.504039	down	0.504039	up	0.142615	no	OK	287	124-984(-)	gi|345479609|ref|XP_001607574.2|	PREDICTED: hypothetical protein LOC100123829 [Nasonia vitripennis]	0.53	_	_	_	_	_	_	_	None	_
comp13854_c0_seq1	35	0	1.98	0	0.000621965	0.00761782	-6.67235	down	6.67235	up	-1.2222	yes	OK	481	_	_	_	_	_	_	_	_	_	_	_	_	_
comp13855_c0_seq1	25	4	1.79	0.44	0.21179	0.511727	-1.43407	down	1.43407	up	-1.37278	no	OK	387	_	gi|347966608|ref|XP_551001.4|	AGAP001797-PA [Anopheles gambiae str. PEST]	0.71	GO:0051015;GO:0070865;GO:0006936;GO:0007507;GO:0048813;GO:0016529;GO:0010591;GO:0045451;GO:0005862;GO:0031941	_	_	_	_	_	_	_	_
comp13857_c0_seq1	12	10	0.79	1.02	0.395441	0.696729	0.893201	up	-0.893201	down	-1.55518	no	OK	418	_	_	_	_	_	_	_	_	_	_	_	_	_
comp13859_c0_seq1	54	3	1.5	0.13	0.00248498	0.0216855	-2.93185	down	2.93185	up	-0.518422	yes	OK	96	2-289(+)	_	_	_	_	_	_	_	_	_	_	None	_
comp13860_c0_seq1	35	14	1.19	0.73	0.933711	1	-0.145077	down	0.145077	up	-0.512215	no	OK	780	_	gi|405975928|gb|EKC40458.1|	Transmembrane protein 80 [Crassostrea gigas]	0.71	_	_	_	_	_	_	_	_	_
comp13861_c0_seq1	51	10	1.43	0.43	0.194613	0.483785	-1.16296	down	1.16296	up	-0.315271	no	OK	941	_	gi|85677254|emb|CAJ58682.1|	innexin inx2 [Homarus gammarus]	0.8	GO:0016327;GO:0005921;GO:0016324;GO:0005243;GO:0007267;GO:0030727;GO:0007440;GO:0016331;GO:0042048;GO:0010496	7244.FBpp0230210	GJ15793	0.7628	_	_	NOG73182	_	_
comp13862_c0_seq1	37	21	1.15	1	0.679362	0.912881	0.355257	up	-0.355257	down	-0.199124	no	OK	847	_	_	_	_	_	_	_	_	_	_	_	_	_
comp13864_c0_seq1	17	7	1.24	0.79	1	1	-0.102599	down	0.102599	up	-1.53325	no	OK	381	_	_	_	_	_	_	_	_	_	_	_	_	_
comp13866_c0_seq1	15	8	0.89	0.73	0.884696	1	0.262907	up	-0.262907	down	-1.55806	no	OK	461	_	_	_	_	_	_	_	_	_	_	_	_	_
comp13868_c0_seq1	21	10	1.08	0.79	1	1	0.103306	up	-0.103306	down	-1.14226	no	OK	525	_	_	_	_	_	_	_	_	_	_	_	_	_
comp13869_c0_seq1	66	12	1.7	0.47	0.131133	0.386318	-1.27332	down	1.27332	up	0.0188795	no	OK	1017	_	_	_	_	_	_	_	_	_	_	_	_	_
comp1386_c0_seq1	4	0	0.28	0	noTest	noTest	noTest	noTest	noTest	noTest	noTest	no	NOTEST	390	_	_	_	_	_	_	_	_	_	_	_	_	_
comp13870_c0_seq1	24	16	1.43	1.47	0.526087	0.813436	0.583464	up	-0.583464	down	-0.709959	no	OK	458	_	_	_	_	_	_	_	_	_	_	_	_	_
comp13871_c0_seq1	57	9	1.4	0.34	0.084392	0.288607	-1.47198	down	1.47198	up	-0.232754	no	OK	243	105-833(+)	gi|512917522|ref|XP_004928907.1|	PREDICTED: calcium release-activated calcium channel protein 1-like [Bombyx mori]	0.67	_	_	_	_	_	_	_	None	_
comp13873_c0_seq1	57	38	0.78	0.79	0.443513	0.73537	0.587446	up	-0.587446	down	0.557487	no	OK	1901	_	_	_	_	_	_	_	_	_	_	_	_	_
comp13880_c0_seq1	34	8	1.83	0.66	0.371253	0.685513	-0.899344	down	0.899344	up	-0.814456	no	OK	504	_	_	_	_	_	_	_	_	_	_	_	_	_
comp13882_c0_seq1	15	15	0.82	1.26	0.224728	0.532359	1.15707	up	-1.15707	down	-1.0605	no	OK	497	_	_	_	_	_	_	_	_	_	_	_	_	_
comp13883_c0_seq1	46	28	1.25	1.16	0.548796	0.822531	0.456189	up	-0.456189	down	0.171461	no	OK	969	_	_	_	_	_	_	_	_	_	_	_	_	_
comp138899_c0_seq1	33	22	2.24	2.3	0.489124	0.779887	0.585333	up	-0.585333	down	-0.242383	no	OK	80	3-242(+)	_	_	_	_	_	_	_	_	_	_	None	_
comp13892_c0_seq1	8	5	0.52	0.51	0.822492	0.982884	0.479697	up	-0.479697	down	-2.37132	no	OK	420	_	_	_	_	_	_	_	_	_	_	_	_	_
comp13896_c0_seq1	2	0	0.04	0	noTest	noTest	noTest	noTest	noTest	noTest	noTest	no	NOTEST	1211	_	_	_	_	_	_	_	_	_	_	_	_	_
comp13896_c0_seq2	0	0	0	0	noTest	noTest	noTest	noTest	noTest	noTest	noTest	no	NOTEST	1196	_	_	_	_	_	_	_	_	_	_	_	_	_
comp13901_c0_seq1	38	2	2.19	0.18	0.00847458	0.0549416	-2.97904	down	2.97904	up	-1.00151	no	OK	473	_	_	_	_	_	_	_	_	_	_	_	_	_
comp13903_c0_seq1	22	13	1.26	1.14	0.672306	0.906961	0.410728	up	-0.410728	down	-0.928472	no	OK	478	_	_	_	_	_	_	_	_	_	_	_	_	_
comp1390_c0_seq1	4	0	0.31	0	noTest	noTest	noTest	noTest	noTest	noTest	noTest	no	NOTEST	363	_	gi|512821984|ref|XP_004911922.1|	PREDICTED: integrin alpha-7 isoform X2 [Xenopus (Silurana) tropicalis]	0.66	_	_	_	_	_	_	_	_	_
comp13912_c0_seq1	34	21	1.13	1.07	0.568539	0.841946	0.476067	up	-0.476067	down	-0.258697	no	OK	797	_	_	_	_	_	_	_	_	_	_	_	_	_
comp13914_c0_seq1	103	22	1.41	0.46	0.171798	0.463076	-1.04655	down	1.04655	up	0.708328	no	OK	1889	_	_	_	_	_	_	_	_	_	_	_	_	_
comp139158_c0_seq1	27.99	11	1.88	1.14	0.92171	1	-0.170344	down	0.170344	up	-0.84307	no	OK	58	237-413(+)	_	_	_	_	_	_	_	_	_	_	None	_
comp139175_c0_seq1	48	2	2.27	0.15	0.00231637	0.0203831	-3.31335	down	3.31335	up	-0.708349	yes	OK	569	_	_	_	_	_	_	_	_	_	_	_	_	_
comp13917_c0_seq1	12	10	0.62	0.8	0.395441	0.696729	0.893201	up	-0.893201	down	-1.55518	no	OK	523	_	_	_	_	_	_	_	_	_	_	_	_	_
comp13919_c0_seq1	30	27	0.83	1.15	0.216737	0.520485	1.01494	up	-1.01494	down	-0.124149	no	OK	948	_	_	_	_	_	_	_	_	_	_	_	_	_
comp13920_c0_seq1	0	0	0	0	noTest	noTest	noTest	noTest	noTest	noTest	noTest	no	NOTEST	560	119-1798(+)	gi|309264066|ref|XP_003086200.1|	PREDICTED: RNA and export factor-binding protein 2-like [Mus musculus]	0.62	_	_	_	_	_	_	_	K12881	THOC4, ALY
comp13922_c0_seq1	20	5	1.18	0.45	0.545915	0.819244	-0.805835	down	0.805835	up	-1.53646	no	OK	464	_	_	_	_	_	_	_	_	_	_	_	_	_
comp13923_c0_seq1	24	2	1.79	0.23	0.0721088	0.259752	-2.32366	down	2.32366	up	-1.566	no	OK	374	_	_	_	_	_	_	_	_	_	_	_	_	_
comp1392919_c0_seq1	3	0	0.22	0	noTest	noTest	noTest	noTest	noTest	noTest	noTest	no	NOTEST	383	_	gi|321476336|gb|EFX87297.1|	hypothetical protein DAPPUDRAFT_43397 [Daphnia pulex]	0.84	GO:0007169;GO:0016787;GO:0005509;GO:0016021;GO:0004714	_	_	_	_	_	_	_	_
comp13929_c0_seq1	35	1	1.04	0.05	0.00222798	0.0201136	-3.76221	down	3.76221	up	-1.16213	yes	OK	891	_	_	_	_	_	_	_	_	_	_	_	_	_
comp13931_c0_seq1	50	4	1.72	0.21	0.012692	0.0741034	-2.42417	down	2.42417	up	-0.571369	no	OK	771	_	_	_	_	_	_	_	_	_	_	_	_	_
comp13932_c0_seq1	15	4	1.03	0.42	0.580436	0.847898	-0.710194	down	0.710194	up	-1.9165	no	OK	402	_	_	_	_	_	_	_	_	_	_	_	_	_
comp13935_c0_seq1	43	21	1.23	0.92	0.900018	1	0.140315	up	-0.140315	down	-0.0878652	no	OK	286	2-859(+)	gi|291223979|ref|XP_002731985.1|	PREDICTED: budding uninhibited by benzimidazoles 1-like [Saccoglossus kowalevskii]	0.63	GO:0016772	_	_	_	_	_	_	K02178	BUB1
comp13937_c0_seq1	15	11	0.61	0.69	0.521385	0.808098	0.714915	up	-0.714915	down	-1.32793	no	OK	654	_	_	_	_	_	_	_	_	_	_	_	_	_
comp13938_c0_seq1	414	10	3.55	0.13	3.00827e-07	1.25966e-05	-4.17546	down	4.17546	up	2.22439	yes	OK	284	1761-2612(-)	gi|260822613|ref|XP_002606696.1|	hypothetical protein BRAFLDRAFT_72537 [Branchiostoma floridae]	0.71	_	_	_	_	_	_	_	None	_
comp1393_c0_seq1	4	1	0.27	0.11	noTest	noTest	noTest	noTest	noTest	noTest	noTest	no	NOTEST	405	_	_	_	_	_	_	_	_	_	_	_	_	_
comp13942_c0_seq1	18	7	1.32	0.79	1	1	-0.183459	down	0.183459	up	-1.48244	no	OK	379	_	_	_	_	_	_	_	_	_	_	_	_	_
comp13943_c0_seq1	21	14	1.25	1.28	0.544247	0.819244	0.58249	up	-0.58249	down	-0.906292	no	OK	459	_	_	_	_	_	_	_	_	_	_	_	_	_
comp1394456_c0_seq1	4	1	0.27	0.1	noTest	noTest	noTest	noTest	noTest	noTest	noTest	no	NOTEST	406	_	_	_	_	_	_	_	_	_	_	_	_	_
comp139457_c0_seq1	87	49	2.21	1.9	0.659432	0.903262	0.345881	up	-0.345881	down	1.0381	no	OK	1034	_	_	_	_	_	_	_	_	_	_	_	_	_
comp13945_c0_seq1	25	21	1.21	1.56	0.262816	0.574591	0.914443	up	-0.914443	down	-0.456874	no	OK	558	_	_	_	_	_	_	_	_	_	_	_	_	_
comp13948_c0_seq1	5.97	6	0.43	0.66	0.390133	0.696729	1.13076	up	-1.13076	down	-2.43691	no	OK	388	_	_	_	_	_	_	_	_	_	_	_	_	_
comp13949_c0_seq1	34.79	6	0.76	0.2	0.169557	0.458262	-1.34676	down	1.34676	up	-0.885759	no	OK	1194	_	_	_	_	_	_	_	_	_	_	_	_	_
comp13950_c0_seq1	18	1	1.37	0.12	0.0536329	0.208202	-2.81615	down	2.81615	up	-2.008	no	OK	367	_	_	_	_	_	_	_	_	_	_	_	_	_
comp13952_c0_seq1	22	12	1.35	1.13	0.832809	0.988647	0.296653	up	-0.296653	down	-0.985099	no	OK	448	_	_	_	_	_	_	_	_	_	_	_	_	_
comp13954_c0_seq1	13	20	0.52	1.23	0.0421466	0.173465	1.7699	up	-1.7699	down	-0.838777	no	OK	664	_	_	_	_	_	_	_	_	_	_	_	_	_
comp13957_c0_seq1	12	9	0.94	1.09	0.545915	0.819244	0.743618	up	-0.743618	down	-1.64055	no	OK	358	_	_	_	_	_	_	_	_	_	_	_	_	_
comp13960_c0_seq1	25.99	2	1.07	0.13	0.0456519	0.184767	-2.43756	down	2.43756	up	-1.46891	no	OK	651	_	_	_	_	_	_	_	_	_	_	_	_	_
comp13961_c0_seq1	44.32	34	1.04	1.22	0.292915	0.607505	0.798549	up	-0.798549	down	0.303949	no	OK	131	343-735(-)	_	_	_	_	_	_	_	_	_	_	None	_
comp13961_c0_seq2	2.68	0	0.11	0	noTest	noTest	noTest	noTest	noTest	noTest	noTest	no	NOTEST	630	_	_	_	_	_	_	_	_	_	_	_	_	_
comp13963_c0_seq1	44	12	0.88	0.37	0.390757	0.696729	-0.692117	down	0.692117	up	-0.38722	no	OK	1300	_	_	_	_	_	_	_	_	_	_	_	_	_
comp13965_c0_seq1	50	11	1.41	0.47	0.23162	0.541818	-0.999064	down	0.999064	up	-0.299195	no	OK	933	_	_	_	_	_	_	_	_	_	_	_	_	_
comp139663_c0_seq1	135	45	2.22	1.13	0.578742	0.847898	-0.408411	down	0.408411	up	1.31663	no	OK	77	1193-1423(-)	_	_	_	_	_	_	_	_	_	_	None	_
comp139667_c0_seq1	44	27	1.81	1.7	0.571539	0.84531	0.467653	up	-0.467653	down	0.112908	no	OK	180	1-540(+)	gi|321472770|gb|EFX83739.1|	hypothetical protein DAPPUDRAFT_35278 [Daphnia pulex]	0.81	GO:0007005;GO:0031305	7955.ENSDARP00000095170	Transmembrane protein 11	0.75	_	_	NOG73433	None	_
comp13966_c0_seq1	12	1	0.88	0.11	0.191276	0.477544	-2.24475	down	2.24475	up	-2.51374	no	OK	379	_	_	_	_	_	_	_	_	_	_	_	_	_
comp13969_c0_seq1	12	7	0.61	0.54	0.866239	1	0.387942	up	-0.387942	down	-1.82414	no	OK	536	_	_	_	_	_	_	_	_	_	_	_	_	_
comp139733_c0_seq1	54	43	1.53	1.86	0.268826	0.578319	0.842627	up	-0.842627	down	0.63125	no	OK	930	_	_	_	_	_	_	_	_	_	_	_	_	_
comp13975_c0_seq1	41	3	1.14	0.13	0.0112943	0.0671973	-2.53743	down	2.53743	up	-0.856313	no	OK	249	103-849(-)	gi|321457977|gb|EFX69053.1|	hypothetical protein DAPPUDRAFT_218095 [Daphnia pulex]	0.76	GO:0005783;GO:0009987	_	_	_	_	_	_	K09586	ERP29
comp13978_c0_seq1	46	3	1.07	0.11	0.00666491	0.044914	-2.70212	down	2.70212	up	-0.716041	yes	OK	373	3-1121(-)	gi|321475412|gb|EFX86375.1|	hypothetical protein DAPPUDRAFT_308478 [Daphnia pulex]	0.5	_	_	_	_	_	_	_	None	_
comp139802_c0_seq1	45	12	2.77	1.14	0.390757	0.696729	-0.724288	down	0.724288	up	-0.365731	no	OK	57	163-333(-)	_	_	_	_	_	_	_	_	_	_	None	_
comp13981_c0_seq1	5	2	0.34	0.21	noTest	noTest	noTest	noTest	noTest	noTest	noTest	no	NOTEST	403	_	_	_	_	_	_	_	_	_	_	_	_	_
comp13985_c0_seq1	17	13	1.25	1.47	0.421156	0.727369	0.776131	up	-0.776131	down	-1.10882	no	OK	379	_	_	_	_	_	_	_	_	_	_	_	_	_
comp13987_c0_seq1	22.7	0	0.35	0	0.00547934	0.0387535	-6.07399	down	6.07399	up	-1.78259	yes	OK	249	300-1046(+)	gi|108742005|gb|AAI17578.1|	Smad6a protein [Danio rerio]	0.62	GO:0005622;GO:0009987	_	_	_	_	_	_	K04677	SMAD6_7
comp13987_c0_seq2	65.3	14	1.06	0.35	0.208992	0.507839	-1.03162	down	1.03162	up	0.0615653	no	OK	313	2-940(+)	gi|108742005|gb|AAI17578.1|	Smad6a protein [Danio rerio]	0.62	GO:0005622;GO:0009987	_	_	_	_	_	_	K04677	SMAD6_7
comp13988_c0_seq1	12	9	0.93	1.08	0.545915	0.819244	0.743618	up	-0.743618	down	-1.64055	no	OK	361	_	_	_	_	_	_	_	_	_	_	_	_	_
comp13991_c0_seq1	12	6	0.62	0.48	1	1	0.170698	up	-0.170698	down	-1.92318	no	OK	522	_	_	_	_	_	_	_	_	_	_	_	_	_
comp13992_c0_seq1	165.58	25.52	0.8	0.19	0.0426632	0.175272	-1.49378	down	1.49378	up	1.26535	no	OK	1330	186-4175(+)	gi|189233748|ref|XP_001813884.1|	PREDICTED: similar to histone h3 methyltransferase [Tribolium castaneum]	0.8	GO:0005634;GO:0006554;GO:0034968;GO:0018024	7070.XP_001813884	similar to DOT1-like, histone H3 methyltransferase	0.8376	_	KOG3924	_	K11427	DOT1L, DOT1
comp13992_c0_seq2	93.42	23.48	0.47	0.18	0.273699	0.585022	-0.83603	down	0.83603	up	0.628302	no	OK	1261	186-3968(+)	gi|242019952|ref|XP_002430422.1|	histone H3 methyltransferase, putative [Pediculus humanus corporis]	0.84	GO:0005634;GO:0006554;GO:0034968;GO:0018024	7460.XP_394544	similar to DOT1-like, histone H3 methyltransferase	0.8361	_	KOG3924	_	K11427	DOT1L, DOT1
comp13994_c0_seq1	12	26	0.55	1.83	0.00706623	0.0471968	2.25823	up	-2.25823	down	-0.564155	yes	OK	587	_	_	_	_	_	_	_	_	_	_	_	_	_
comp13998_c0_seq1	14	6.01	1.11	0.74	1	1	-0.045898	down	0.045898	up	-1.79036	no	OK	353	_	_	_	_	_	_	_	_	_	_	_	_	_
comp139_c0_seq1	1	1	0.06	0.1	noTest	noTest	noTest	noTest	noTest	noTest	noTest	no	NOTEST	429	_	_	_	_	_	_	_	_	_	_	_	_	_
comp14000_c0_seq1	26	2	0.95	0.11	0.0456519	0.184767	-2.43756	down	2.43756	up	-1.46891	no	OK	727	_	_	_	_	_	_	_	_	_	_	_	_	_
comp14004_c0_seq1	55	13	0.95	0.34	0.278896	0.593253	-0.897713	down	0.897713	up	-0.135398	no	OK	1507	_	_	_	_	_	_	_	_	_	_	_	_	_
comp14006_c0_seq1	17.94	17	0.73	1.06	0.240055	0.550991	1.07833	up	-1.07833	down	-0.840266	no	OK	657	_	_	_	_	_	_	_	_	_	_	_	_	_
comp140104_c0_seq1	34	19	1.33	1.14	0.708588	0.928638	0.332778	up	-0.332778	down	-0.333698	no	OK	682	_	_	_	_	_	_	_	_	_	_	_	_	_
comp14011_c0_seq1	33	9	1.22	0.51	0.488687	0.779849	-0.689811	down	0.689811	up	-0.794149	no	OK	58	72-245(-)	_	_	_	_	_	_	_	_	_	_	None	_
comp14012_c0_seq1	67	21	0.85	0.41	0.537803	0.819244	-0.495372	down	0.495372	up	0.279745	no	OK	2031	_	_	_	_	_	_	_	_	_	_	_	_	_
comp14018_c0_seq1	18	23	0.83	1.63	0.0598362	0.226405	1.51106	up	-1.51106	down	-0.543804	no	OK	584	_	_	_	_	_	_	_	_	_	_	_	_	_
comp14020_c0_seq1	20	4	1.36	0.42	0.26675	0.574591	-1.11706	down	1.11706	up	-1.61593	no	OK	407	_	_	_	_	_	_	_	_	_	_	_	_	_
comp1402133_c0_seq1	1	0	0.08	0	noTest	noTest	noTest	noTest	noTest	noTest	noTest	no	NOTEST	117	2-355(+)	_	_	_	_	_	_	_	_	_	_	None	_
comp14021_c0_seq1	32	15	0.89	0.64	0.933711	1	0.0813736	up	-0.0813736	down	-0.542861	no	OK	950	_	_	_	_	_	_	_	_	_	_	_	_	_
comp14022_c0_seq1	25	7	1.11	0.48	0.545468	0.819244	-0.64974	down	0.64974	up	-1.1749	no	OK	606	_	_	_	_	_	_	_	_	_	_	_	_	_
comp14023_c0_seq1	20	1	0.72	0.06	0.0295884	0.134592	-2.96542	down	2.96542	up	-1.87523	no	OK	740	_	_	_	_	_	_	_	_	_	_	_	_	_
comp14025_c0_seq1	57	1	2.4	0.06	0.000112765	0.0018341	-4.46034	down	4.46034	up	-0.529871	yes	OK	635	_	_	_	_	_	_	_	_	_	_	_	_	_
comp140278_c0_seq1	20	0	1.53	0	0.00199604	0.018286	-5.87556	down	5.87556	up	-1.96955	yes	OK	365	_	_	_	_	_	_	_	_	_	_	_	_	_
comp140285_c0_seq1	68	2	3.2	0.14	0.000295197	0.00419268	-3.81281	down	3.81281	up	-0.263937	yes	OK	573	_	_	_	_	_	_	_	_	_	_	_	_	_
comp14028_c0_seq1	11	0	0.83	0	0.0219002	0.107599	-5.03303	down	5.03303	up	-2.77468	no	OK	59	147-323(+)	_	_	_	_	_	_	_	_	_	_	None	_
comp140292_c0_seq1	8	2	0.5	0.19	0.769726	0.962025	-0.779193	down	0.779193	up	-2.82775	no	OK	441	_	_	_	_	_	_	_	_	_	_	_	_	_
comp14029_c0_seq1	37	5	1.64	0.34	0.0781883	0.273688	-1.68203	down	1.68203	up	-0.87574	no	OK	606	_	_	_	_	_	_	_	_	_	_	_	_	_
comp14030_c0_seq1	3.66	4.62	0.28	0.54	noTest	noTest	noTest	noTest	noTest	noTest	noTest	no	NOTEST	367	_	_	_	_	_	_	_	_	_	_	_	_	_
comp14030_c0_seq2	8.34	7.38	0.66	0.91	0.438083	0.734291	0.952798	up	-0.952798	down	-2.11926	no	OK	352	_	_	_	_	_	_	_	_	_	_	_	_	_
comp140359_c0_seq1	51	5	4.05	0.61	0.0174854	0.0938546	-2.14132	down	2.14132	up	-0.50685	no	OK	353	_	_	_	_	_	_	_	_	_	_	_	_	_
comp14036_c0_seq1	24	17	0.6	0.65	0.477216	0.770317	0.670121	up	-0.670121	down	-0.661693	no	OK	61	53-235(-)	_	_	_	_	_	_	_	_	_	_	None	_
comp140454_c0_seq1	57	46	2.76	3.42	0.247574	0.562432	0.862071	up	-0.862071	down	0.722572	no	OK	557	_	_	_	_	_	_	_	_	_	_	_	_	_
comp14046_c0_seq1	19	10	1.04	0.84	0.904233	1	0.245233	up	-0.245233	down	-1.22274	no	OK	498	_	_	_	_	_	_	_	_	_	_	_	_	_
comp14047_c0_seq1	34	20	0.92	0.83	0.61235	0.870295	0.406201	up	-0.406201	down	-0.295791	no	OK	967	_	_	_	_	_	_	_	_	_	_	_	_	_
comp14049_c0_seq1	45	13	1.27	0.56	0.499294	0.789373	-0.610212	down	0.610212	up	-0.328139	no	OK	934	_	_	_	_	_	_	_	_	_	_	_	_	_
comp14053_c0_seq1	3.97	3	0.3	0.35	noTest	noTest	noTest	noTest	noTest	noTest	noTest	no	NOTEST	366	_	_	_	_	_	_	_	_	_	_	_	_	_
comp140556_c0_seq1	117	0	5.91	0	1.18458e-07	5.59706e-06	-8.40348	down	8.40348	up	0.40107	yes	OK	536	_	_	_	_	_	_	_	_	_	_	_	_	_
comp14057_c0_seq1	132	75	1.12	0.97	0.627161	0.882095	0.35893	up	-0.35893	down	1.64939	no	OK	858	98-2671(+)	gi|321469809|gb|EFX80788.1|	hypothetical protein DAPPUDRAFT_51102 [Daphnia pulex]	0.81	_	7460.XP_624144	similar to CG11399-PB	0.8222	_	_	NOG80928	None	_
comp140598_c0_seq1	31	27	0.94	1.25	0.216737	0.520485	0.968168	up	-0.968168	down	-0.105625	no	OK	869	_	_	_	_	_	_	_	_	_	_	_	_	_
comp14060_c0_seq1	14	7	0.74	0.57	1	1	0.171346	up	-0.171346	down	-1.69947	no	OK	514	_	_	_	_	_	_	_	_	_	_	_	_	_
comp14062_c0_seq1	27	4	1.28	0.29	0.177284	0.471574	-1.54364	down	1.54364	up	-1.28709	no	OK	569	_	_	_	_	_	_	_	_	_	_	_	_	_
comp140661_c0_seq1	27	20	1.29	1.47	0.390757	0.696729	0.735007	up	-0.735007	down	-0.451261	no	OK	565	_	_	_	_	_	_	_	_	_	_	_	_	_
comp14067_c0_seq1	17	24	0.65	1.4	0.0528176	0.207134	1.65292	up	-1.65292	down	-0.524506	no	OK	702	_	_	_	_	_	_	_	_	_	_	_	_	_
comp14068_c0_seq1	12	12	0.76	1.18	0.285115	0.595446	1.1526	up	-1.1526	down	-1.39563	no	OK	432	_	_	_	_	_	_	_	_	_	_	_	_	_
comp14070_c0_seq1	30	11	1.5	0.84	0.84754	0.997865	-0.268703	down	0.268703	up	-0.782813	no	OK	542	_	_	_	_	_	_	_	_	_	_	_	_	_
comp14074_c0_seq1	19	8	0.45	0.29	1	1	-0.071255	down	0.071255	up	-1.36067	no	OK	1097	_	_	_	_	_	_	_	_	_	_	_	_	_
comp14077_c0_seq1	18	10	0.59	0.5	0.804303	0.982639	0.3218	up	-0.3218	down	-1.26505	no	OK	811	_	_	_	_	_	_	_	_	_	_	_	_	_
comp14079_c0_seq1	3	0	0.11	0	noTest	noTest	noTest	noTest	noTest	noTest	noTest	no	NOTEST	174	93-614(-)	_	_	_	_	_	_	_	_	_	_	None	_
comp14079_c0_seq2	0	0	0	0	noTest	noTest	noTest	noTest	noTest	noTest	noTest	no	NOTEST	194	93-674(-)	_	_	_	_	_	_	_	_	_	_	None	_
comp14082_c0_seq1	8	2	0.58	0.22	0.769726	0.962025	-0.779193	down	0.779193	up	-2.82775	no	OK	382	_	_	_	_	_	_	_	_	_	_	_	_	_
comp14085_c0_seq1	19	2	1.51	0.24	0.146765	0.414372	-1.99202	down	1.99202	up	-1.84611	no	OK	353	_	_	_	_	_	_	_	_	_	_	_	_	_
comp14086_c0_seq1	11	8	0.61	0.68	0.514813	0.803038	0.698567	up	-0.698567	down	-1.79323	no	OK	489	_	_	_	_	_	_	_	_	_	_	_	_	_
comp140879_c0_seq1	36.89	22	1.4	1.28	0.592573	0.853686	0.421896	up	-0.421896	down	-0.164267	no	OK	700	_	_	_	_	_	_	_	_	_	_	_	_	_
comp14089_c0_seq1	28	1	2.01	0.11	0.00753089	0.0497208	-3.44381	down	3.44381	up	-1.44802	yes	OK	99	89-388(+)	_	_	_	_	_	_	_	_	_	_	None	_
comp14091_c0_seq1	25	2	1.63	0.2	0.0572733	0.218572	-2.38173	down	2.38173	up	-1.51655	no	OK	423	_	_	_	_	_	_	_	_	_	_	_	_	_
comp14092_c0_seq1	13	18	0.43	0.91	0.0668461	0.245659	1.61912	up	-1.61912	down	-0.95261	no	OK	263	14-802(-)	gi|380021076|ref|XP_003694400.1|	PREDICTED: GPI ethanolamine phosphate transferase 2-like [Apis florea]	0.59	_	_	_	_	_	_	_	K05310	GPI7
comp14093_c0_seq1	13	2	0.6	0.14	0.251568	0.562432	-1.45641	down	1.45641	up	-2.28915	no	OK	579	_	_	_	_	_	_	_	_	_	_	_	_	_
comp14095_c0_seq1	16	4	0.47	0.18	0.479207	0.770317	-0.801266	down	0.801266	up	-1.85043	no	OK	904	_	_	_	_	_	_	_	_	_	_	_	_	_
comp1409_c0_seq1	2	0	0.15	0	noTest	noTest	noTest	noTest	noTest	noTest	noTest	no	NOTEST	361	_	_	_	_	_	_	_	_	_	_	_	_	_
comp14100_c0_seq1	71	13	1.17	0.33	0.111199	0.348189	-1.26406	down	1.26406	up	0.123804	no	OK	267	771-1574(+)	gi|328790649|ref|XP_392260.4|	PREDICTED: hypothetical protein LOC408725 [Apis mellifera]	0.67	_	_	_	_	_	_	_	None	_
comp14102_c0_seq1	23	5	1.59	0.53	0.335879	0.651032	-1.00426	down	1.00426	up	-1.39234	no	OK	401	_	gi|195647590|gb|ACG43263.1|	hypothetical protein [Zea mays]	0.39	_	_	_	_	_	_	_	_	_
comp141064_c0_seq1	162	57	2.52	1.35	0.648102	0.892985	-0.330825	down	0.330825	up	1.61065	no	OK	544	3-1634(+)	_	_	_	_	_	_	_	_	_	_	None	_
comp14107_c0_seq1	2	0	0.14	0	noTest	noTest	noTest	noTest	noTest	noTest	noTest	no	NOTEST	406	_	_	_	_	_	_	_	_	_	_	_	_	_
comp14108_c0_seq1	20	10	0.76	0.58	0.904233	1	0.172525	up	-0.172525	down	-1.18185	no	OK	699	_	_	_	_	_	_	_	_	_	_	_	_	_
comp1411501_c0_seq1	1	1	0.08	0.12	noTest	noTest	noTest	noTest	noTest	noTest	noTest	no	NOTEST	119	1-360(+)	_	_	_	_	_	_	_	_	_	_	None	_
comp1411_c0_seq1	4	2	0.31	0.24	noTest	noTest	noTest	noTest	noTest	noTest	noTest	no	NOTEST	89	1-267(+)	_	_	_	_	_	_	_	_	_	_	None	_
comp141203_c0_seq1	38	29	1.38	1.61	0.325787	0.643401	0.779909	up	-0.779909	down	0.0775426	no	OK	733	_	_	_	_	_	_	_	_	_	_	_	_	_
comp141254_c0_seq1	16	1	0.5	0.05	0.0729734	0.259988	-2.64962	down	2.64962	up	-2.15582	no	OK	850	_	_	_	_	_	_	_	_	_	_	_	_	_
comp14126_c0_seq1	30	29	0.71	1.04	0.16852	0.456552	1.11747	up	-1.11747	down	-0.0571797	no	OK	1113	_	_	_	_	_	_	_	_	_	_	_	_	_
comp14127_c0_seq1	15	5	0.8	0.41	0.866239	1	-0.398966	down	0.398966	up	-1.82043	no	OK	508	_	_	_	_	_	_	_	_	_	_	_	_	_
comp141294_c0_seq1	96	30	3.24	1.55	0.500122	0.790517	-0.500571	down	0.500571	up	0.791819	no	OK	785	_	gi|391338632|ref|XP_003743661.1|	PREDICTED: uncharacterized protein LOC100905534 [Metaseiulus occidentalis]	0.6	_	_	_	_	_	_	_	_	_
comp14138_c0_seq1	41	6	1.02	0.23	0.0972207	0.319655	-1.57296	down	1.57296	up	-0.712637	no	OK	239	84-800(+)	gi|321476960|gb|EFX87919.1|	hypothetical protein DAPPUDRAFT_311351 [Daphnia pulex]	0.83	GO:0008270;GO:0005886;GO:0045202;GO:0005737	10141.ENSCPOP00000019148	zinc finger, MYND-type containing 19	0.8106	_	_	NOG72014	None	_
comp14142_c0_seq1	13	3	0.64	0.23	0.542974	0.819244	-0.906126	down	0.906126	up	-2.17119	no	OK	551	_	_	_	_	_	_	_	_	_	_	_	_	_
comp14146_c0_seq1	28	21	1.15	1.32	0.356891	0.67336	0.753059	up	-0.753059	down	-0.387198	no	OK	653	_	_	_	_	_	_	_	_	_	_	_	_	_
comp14147_c0_seq1	16	6.5	1.15	0.72	0.876186	1	-0.23418	down	0.23418	up	-1.67033	no	OK	385	_	_	_	_	_	_	_	_	_	_	_	_	_
comp14152_c0_seq1	13	6	0.59	0.42	1	1	0.058339	up	-0.058339	down	-1.855	no	OK	591	_	gi|341650474|gb|AEK86526.1|	LITAF [Litopenaeus vannamei]	0.94	_	7460.XP_624383	similar to CG32280-PA, isoform A	0.7966	_	_	NOG82337	_	_
comp14156_c0_seq1	37	15	1.75	1.09	0.938413	1	-0.12599	down	0.12599	up	-0.424358	no	OK	569	_	_	_	_	_	_	_	_	_	_	_	_	_
comp14158_c0_seq1	28.99	14	0.71	0.52	0.928218	1	0.123302	up	-0.123302	down	-0.666072	no	OK	211	3-635(+)	gi|307167488|gb|EFN61061.1|	Neural proliferation differentiation and control protein 1 [Camponotus floridanus]	0.77	_	7425.XP_001601513	similar to npdc-1	0.8261	_	KOG3884	_	None	_
comp141618_c0_seq1	28	19	1.29	1.34	0.467814	0.760379	0.60977	up	-0.60977	down	-0.469408	no	OK	584	_	_	_	_	_	_	_	_	_	_	_	_	_
comp14163_c0_seq1	23	5	0.93	0.31	0.335879	0.651032	-1.00426	down	1.00426	up	-1.39234	no	OK	664	_	_	_	_	_	_	_	_	_	_	_	_	_
comp1416_c0_seq1	8	1	0.52	0.1	noTest	noTest	noTest	noTest	noTest	noTest	noTest	no	NOTEST	58	2-175(-)	_	_	_	_	_	_	_	_	_	_	None	_
comp14170_c0_seq1	49	17.96	0.88	0.49	0.749699	0.955353	-0.267366	down	0.267366	up	-0.0793483	no	OK	451	87-1439(-)	_	_	_	_	_	_	_	_	_	_	None	_
comp14177_c0_seq1	11	9	0.7	0.88	0.431875	0.734291	0.865472	up	-0.865472	down	-1.69989	no	OK	434	_	_	_	_	_	_	_	_	_	_	_	_	_
comp14179_c0_seq1	17	10	0.82	0.74	0.701513	0.922303	0.40266	up	-0.40266	down	-1.30886	no	OK	562	_	_	_	_	_	_	_	_	_	_	_	_	_
comp1417_c0_seq1	7	4.2	0.42	0.39	1	1	0.352581	up	-0.352581	down	-2.62494	no	OK	457	_	_	_	_	_	_	_	_	_	_	_	_	_
comp14187_c0_seq1	21	13	0.97	0.92	0.672306	0.906961	0.476777	up	-0.476777	down	-0.96247	no	OK	581	_	_	_	_	_	_	_	_	_	_	_	_	_
comp14194_c0_seq1	9	31	0.38	2	0.000755559	0.00893193	2.91223	up	-2.91223	down	-0.416477	yes	OK	637	_	gi|47197775|emb|CAF88611.1|	unnamed protein product [Tetraodon nigroviridis]	0.6	_	_	_	_	_	_	_	_	_
comp14195_c0_seq1	17	7	0.48	0.3	1	1	-0.102599	down	0.102599	up	-1.53325	no	OK	938	_	_	_	_	_	_	_	_	_	_	_	_	_
comp14196_c0_seq1	10	1	0.47	0.07	0.266667	0.574591	-1.98979	down	1.98979	up	-2.73783	no	OK	575	_	_	_	_	_	_	_	_	_	_	_	_	_
comp14206_c0_seq1	30	1	1.58	0.08	0.00455058	0.0332604	-3.54217	down	3.54217	up	-1.35984	yes	OK	515	_	_	_	_	_	_	_	_	_	_	_	_	_
comp14213_c0_seq1	6	4	0.42	0.43	0.7999	0.981232	0.563675	up	-0.563675	down	-2.74963	no	OK	95	35-319(-)	_	_	_	_	_	_	_	_	_	_	None	_
comp142155_c0_seq1	19	10	1.35	1.1	0.904233	1	0.245233	up	-0.245233	down	-1.22274	no	OK	390	_	_	_	_	_	_	_	_	_	_	_	_	_
comp142165_c0_seq1	33	23	2.57	2.76	0.453309	0.746227	0.649029	up	-0.649029	down	-0.206337	no	OK	359	_	_	_	_	_	_	_	_	_	_	_	_	_
comp14217_c0_seq1	37	21	1.15	1	0.679362	0.912881	0.355257	up	-0.355257	down	-0.199124	no	OK	126	457-834(+)	_	_	_	_	_	_	_	_	_	_	None	_
comp1421_c0_seq1	10	3	0.5	0.23	0.822492	0.982884	-0.538809	down	0.538809	up	-2.44307	no	OK	543	_	_	_	_	_	_	_	_	_	_	_	_	_
comp14221_c0_seq1	55	18	1.87	0.94	0.586413	0.848401	-0.43291	down	0.43291	up	0.0212989	no	OK	779	_	_	_	_	_	_	_	_	_	_	_	_	_
comp14225_c0_seq1	30	6	1.32	0.41	0.298081	0.614195	-1.12673	down	1.12673	up	-1.05012	no	OK	609	_	_	_	_	_	_	_	_	_	_	_	_	_
comp14227_c0_seq1	11	13	0.8	1.46	0.14853	0.414372	1.38853	up	-1.38853	down	-1.36822	no	OK	86	125-385(+)	_	_	_	_	_	_	_	_	_	_	None	_
comp14228_c0_seq1	26	4	1.16	0.27	0.177284	0.471574	-1.48989	down	1.48989	up	-1.32922	no	OK	600	_	_	_	_	_	_	_	_	_	_	_	_	_
comp14236_c0_seq1	11	17	0.64	1.52	0.0528879	0.207134	1.77158	up	-1.77158	down	-1.08912	no	OK	471	_	_	_	_	_	_	_	_	_	_	_	_	_
comp1423925_c0_seq1	0	0	0	0	noTest	noTest	noTest	noTest	noTest	noTest	noTest	no	NOTEST	417	_	_	_	_	_	_	_	_	_	_	_	_	_
comp14239_c0_seq1	19	4	1.42	0.46	0.324544	0.64159	-1.04436	down	1.04436	up	-1.67063	no	OK	373	_	_	_	_	_	_	_	_	_	_	_	_	_
comp1423_c0_seq1	4	0	0.28	0	noTest	noTest	noTest	noTest	noTest	noTest	noTest	no	NOTEST	398	_	_	_	_	_	_	_	_	_	_	_	_	_
comp14243_c0_seq1	24	19	0.82	0.99	0.354733	0.670327	0.829226	up	-0.829226	down	-0.56899	no	OK	779	_	_	_	_	_	_	_	_	_	_	_	_	_
comp14245_c0_seq1	14	41	0.47	2.13	0.00132989	0.0140324	2.69565	up	-2.69565	down	0.0513061	yes	OK	782	_	_	_	_	_	_	_	_	_	_	_	_	_
comp14248_c0_seq1	30	19	0.89	0.86	0.587167	0.848401	0.511411	up	-0.511411	down	-0.422496	no	OK	104	2-313(+)	_	_	_	_	_	_	_	_	_	_	None	_
comp142516_c0_seq1	30	29	1.96	2.92	0.16852	0.456552	1.11747	up	-1.11747	down	-0.0571797	no	OK	422	_	_	_	_	_	_	_	_	_	_	_	_	_
comp14253_c0_seq1	12	2	0.95	0.25	0.333681	0.650701	-1.34405	down	1.34405	up	-2.38038	no	OK	352	_	_	_	_	_	_	_	_	_	_	_	_	_
comp14255_c0_seq1	22	17	0.82	0.97	0.351957	0.668323	0.793786	up	-0.793786	down	-0.718341	no	OK	716	_	_	_	_	_	_	_	_	_	_	_	_	_
comp14259_c0_seq1	23	3	1.64	0.33	0.119582	0.363135	-1.71287	down	1.71287	up	-1.53955	no	OK	389	_	_	_	_	_	_	_	_	_	_	_	_	_
comp14265_c0_seq1	23	4	1.29	0.34	0.253153	0.562432	-1.31549	down	1.31549	up	-1.46458	no	OK	486	_	_	_	_	_	_	_	_	_	_	_	_	_
comp14267_c0_seq1	4	2	0.29	0.23	noTest	noTest	noTest	noTest	noTest	noTest	noTest	no	NOTEST	378	_	_	_	_	_	_	_	_	_	_	_	_	_
comp14272_c0_seq1	35	15	1.8	1.18	1	1	-0.046584	down	0.046584	up	-0.470426	no	OK	528	_	_	_	_	_	_	_	_	_	_	_	_	_
comp14273_c0_seq1	63.74	28	1.22	0.82	1	1	-0.0172117	down	0.0172117	up	0.412768	no	OK	1359	_	_	_	_	_	_	_	_	_	_	_	_	_
comp14274_c0_seq1	29	5	1.2	0.32	0.174456	0.466738	-1.33424	down	1.33424	up	-1.14527	no	OK	135	245-652(+)	_	_	_	_	_	_	_	_	_	_	None	_
comp14276_c0_seq1	15	11	0.79	0.89	0.521385	0.808098	0.714915	up	-0.714915	down	-1.32793	no	OK	516	_	_	_	_	_	_	_	_	_	_	_	_	_
comp14278_c0_seq1	55	7	1.61	0.31	0.0412756	0.170578	-1.77644	down	1.77644	up	-0.343224	no	OK	899	_	_	_	_	_	_	_	_	_	_	_	_	_
comp14281_c0_seq1	2	0	0.03	0	noTest	noTest	noTest	noTest	noTest	noTest	noTest	no	NOTEST	329	84-1070(+)	gi|390473514|ref|XP_003734614.1|	PREDICTED: LOW QUALITY PROTEIN: serine protease 55-like [Callithrix jacchus]	0.6	GO:0016787	_	_	_	_	_	_	None	_
comp14282_c0_seq1	14	8	0.76	0.67	0.763627	0.962025	0.360117	up	-0.360117	down	-1.61276	no	OK	502	_	_	_	_	_	_	_	_	_	_	_	_	_
comp14287_c0_seq1	5	3	0.28	0.26	noTest	noTest	noTest	noTest	noTest	noTest	noTest	no	NOTEST	484	_	_	_	_	_	_	_	_	_	_	_	_	_
comp14290_c0_seq1	13	6	0.61	0.43	1	1	0.058339	up	-0.058339	down	-1.855	no	OK	573	_	_	_	_	_	_	_	_	_	_	_	_	_
comp14291_c0_seq1	55	6	2.28	0.38	0.0294637	0.134592	-1.99369	down	1.99369	up	-0.380217	no	OK	646	_	_	_	_	_	_	_	_	_	_	_	_	_
comp142928_c0_seq1	19	0	0.79	0	0.00286389	0.023557	-5.80286	down	5.80286	up	-2.03826	yes	OK	647	_	_	_	_	_	_	_	_	_	_	_	_	_
comp14293_c0_seq1	11	8	0.82	0.92	0.514813	0.803038	0.698567	up	-0.698567	down	-1.79323	no	OK	375	_	_	_	_	_	_	_	_	_	_	_	_	_
comp14294_c0_seq1	14	5	0.8	0.44	1	1	-0.301755	down	0.301755	up	-1.88579	no	OK	478	_	_	_	_	_	_	_	_	_	_	_	_	_
comp14296_c0_seq1	62.01	28	1.19	0.82	1	1	0.0283413	up	-0.0283413	down	0.388093	no	OK	1361	_	_	_	_	_	_	_	_	_	_	_	_	_
comp14301_c0_seq1	3.49	2	0.08	0.07	noTest	noTest	noTest	noTest	noTest	noTest	noTest	no	NOTEST	192	328-903(-)	gi|241643394|ref|XP_002411061.1|	RAS-related protein, putative [Ixodes scapularis]	0.93	GO:0007264;GO:0004767;GO:0005525;GO:0015031;GO:0006687	6945.ISCW020598-PA	RAS-related protein, putative	0.9392	COG1100	KOG0086	_	K07880	RAB4B
comp14301_c0_seq2	47.51	0	1.06	0	8.43945e-05	0.00144921	-7.12419	down	7.12419	up	-0.800435	yes	OK	219	328-984(-)	gi|241643394|ref|XP_002411061.1|	RAS-related protein, putative [Ixodes scapularis]	0.95	GO:0007264;GO:0004767;GO:0005739;GO:0005525;GO:0015031;GO:0005886;GO:0006687	6945.ISCW020598-PA	RAS-related protein, putative	0.9512	COG1100	KOG0086	_	K07880	RAB4B
comp14303_c0_seq1	20	34	0.72	1.86	0.0181542	0.0969958	1.92259	up	-1.92259	down	-0.0714084	no	OK	743	_	_	_	_	_	_	_	_	_	_	_	_	_
comp14304_c0_seq1	31	9	1.44	0.64	0.544247	0.819244	-0.60058	down	0.60058	up	-0.854157	no	OK	580	_	_	_	_	_	_	_	_	_	_	_	_	_
comp14306_c0_seq1	84	17	0.85	0.26	0.150372	0.4183	-1.12249	down	1.12249	up	0.398139	no	OK	739	143-2359(+)	gi|321472391|gb|EFX83361.1|	hypothetical protein DAPPUDRAFT_301963 [Daphnia pulex]	0.93	GO:0046872;GO:0005524;GO:0009069;GO:0006468;GO:0004697;GO:0035556	6945.ISCW004410-PA	protein kinase C terminal domain-containing protein, putative	0.9164	COG0515	KOG0694	_	K06068	NPKC
comp14306_c0_seq2	0	0	0	0	noTest	noTest	noTest	noTest	noTest	noTest	noTest	no	NOTEST	460	847-2226(+)	gi|321472391|gb|EFX83361.1|	hypothetical protein DAPPUDRAFT_301963 [Daphnia pulex]	0.93	GO:0046872;GO:0005524;GO:0009069;GO:0006468;GO:0004697;GO:0035556	6945.ISCW004410-PA	protein kinase C terminal domain-containing protein, putative	0.9164	COG0515	KOG0694	_	K06068	NPKC
comp143095_c0_seq1	43	22	1.94	1.53	0.801477	0.982528	0.206953	up	-0.206953	down	-0.0555544	no	OK	50	446-598(+)	_	_	_	_	_	_	_	_	_	_	None	_
comp1430_c0_seq1	7	4	0.36	0.31	1	1	0.352581	up	-0.352581	down	-2.62494	no	OK	531	_	_	_	_	_	_	_	_	_	_	_	_	_
comp14311_c0_seq1	34	11	1.37	0.68	0.651531	0.895718	-0.447336	down	0.447336	up	-0.670315	no	OK	665	_	_	_	_	_	_	_	_	_	_	_	_	_
comp14313_c0_seq1	14	6	0.44	0.29	1	1	-0.045898	down	0.045898	up	-1.79036	no	OK	841	_	_	_	_	_	_	_	_	_	_	_	_	_
comp14325_c0_seq1	69	26	0.86	0.49	0.778919	0.968482	-0.231484	down	0.231484	up	0.426597	no	OK	2068	_	_	_	_	_	_	_	_	_	_	_	_	_
comp14327_c0_seq1	23	7	1.18	0.55	0.701513	0.922303	-0.53116	down	0.53116	up	-1.25538	no	OK	526	_	_	_	_	_	_	_	_	_	_	_	_	_
comp14329_c0_seq1	27	10	0.69	0.39	0.832809	0.988647	-0.25405	down	0.25405	up	-0.92808	no	OK	1028	_	_	_	_	_	_	_	_	_	_	_	_	_
comp14330_c0_seq1	0	1	0	0.1	noTest	noTest	noTest	noTest	noTest	noTest	noTest	no	NOTEST	437	_	gi|321469621|gb|EFX80600.1|	hypothetical protein DAPPUDRAFT_196566 [Daphnia pulex]	0.85	GO:0055114;GO:0016491	_	_	_	_	_	_	_	_
comp14333_c0_seq1	38	2	0.73	0.06	0.00847458	0.0549416	-2.97904	down	2.97904	up	-1.00151	no	OK	364	266-1357(-)	gi|321474422|gb|EFX85387.1|	hypothetical protein DAPPUDRAFT_300448 [Daphnia pulex]	0.89	GO:0006810;GO:0016021	7070.XP_972074	similar to tricarboxylate transport protein	0.8662	_	KOG0756	_	K15100	SLC25A1, CTP
comp14334_c0_seq1	71	9	1.14	0.22	0.029826	0.135359	-1.78712	down	1.78712	up	0.00980386	no	OK	317	147-1097(+)	gi|91091020|ref|XP_975125.1|	PREDICTED: similar to zinc transporter [Tribolium castaneum]	0.66	GO:0044765	7176.CPIJ001666-PA	catecholamine up	0.7516	COG0428	KOG2694	_	K14719	SLC39A13, ZIP13
comp14338_c0_seq1	71	25	1.06	0.57	0.707955	0.928239	-0.328748	down	0.328748	up	0.427423	no	OK	277	899-1729(-)	gi|403066810|dbj|BAM38481.1|	C2H2-type transcription factor Mig1p [Candida boidinii]	0.47	GO:0005488	_	_	_	_	_	_	None	_
comp14340_c0_seq1	19	9	1.3	0.95	1	1	0.09565	up	-0.09565	down	-1.29044	no	OK	403	_	_	_	_	_	_	_	_	_	_	_	_	_
comp14342_c0_seq1	14	22	0.75	1.82	0.0399547	0.16615	1.80217	up	-1.80217	down	-0.702273	no	OK	505	_	_	_	_	_	_	_	_	_	_	_	_	_
comp14346_c0_seq1	0	0	0	0	noTest	noTest	noTest	noTest	noTest	noTest	noTest	no	NOTEST	101	234-536(+)	gi|507530755|ref|XP_004649461.1|	PREDICTED: DNA mismatch repair protein Mlh3 [Jaculus jaculus]	0.75	GO:0007127;GO:0003677;GO:0000794;GO:0044454;GO:0006974	9598.ENSPTRP00000045604	mutL homolog 3 (E. coli)	0.7759	COG0323	_	_	K08739	MLH3
comp14346_c0_seq2	35	17	0.92	0.69	0.87929	1	0.132269	up	-0.132269	down	-0.389673	no	OK	242	1-726(+)	gi|431839136|gb|ELK01063.1|	DNA mismatch repair protein Mlh3 [Pteropus alecto]	0.65	GO:0044763;GO:0043229;GO:0005488	9598.ENSPTRP00000045604	mutL homolog 3 (E. coli)	0.7586	COG0323	_	_	K08739	MLH3
comp14347_c0_seq1	21	18	0.49	0.65	0.282111	0.594815	0.94158	up	-0.94158	down	-0.697856	no	OK	1114	_	_	_	_	_	_	_	_	_	_	_	_	_
comp14349_c0_seq1	22	12	0.88	0.73	0.832809	0.988647	0.296653	up	-0.296653	down	-0.985099	no	OK	670	_	_	_	_	_	_	_	_	_	_	_	_	_
comp14351_c0_seq1	31	12	1.44	0.85	0.85396	0.998288	-0.191602	down	0.191602	up	-0.705489	no	OK	581	_	_	_	_	_	_	_	_	_	_	_	_	_
comp14353_c0_seq1	23	17	0.8	0.91	0.413309	0.718615	0.730628	up	-0.730628	down	-0.689687	no	OK	759	_	_	_	_	_	_	_	_	_	_	_	_	_
comp14359_c0_seq1	22	8	0.58	0.32	0.804303	0.982639	-0.279231	down	0.279231	up	-1.23082	no	OK	993	_	_	_	_	_	_	_	_	_	_	_	_	_
comp1435_c0_seq1	1	0	0.07	0	noTest	noTest	noTest	noTest	noTest	noTest	noTest	no	NOTEST	374	_	_	_	_	_	_	_	_	_	_	_	_	_
comp14362_c0_seq1	19	1	1.51	0.12	0.0396963	0.165304	-2.89271	down	2.89271	up	-1.93993	no	OK	352	_	_	_	_	_	_	_	_	_	_	_	_	_
comp14363_c0_seq1	17	6	1	0.54	0.876186	1	-0.319843	down	0.319843	up	-1.61438	no	OK	465	_	_	_	_	_	_	_	_	_	_	_	_	_
comp14364_c0_seq1	25	15	0.54	0.49	0.63737	0.883625	0.433196	up	-0.433196	down	-0.730319	no	OK	1215	_	_	_	_	_	_	_	_	_	_	_	_	_
comp143680_c0_seq1	48	82	1.77	4.64	0.00753993	0.0497732	1.94025	up	-1.94025	down	1.24428	yes	OK	721	_	_	_	_	_	_	_	_	_	_	_	_	_
comp14370_c0_seq1	32.42	25	0.77	0.91	0.318503	0.636852	0.812484	up	-0.812484	down	-0.155329	no	OK	1096	_	_	_	_	_	_	_	_	_	_	_	_	_
comp14377_c0_seq1	9	15	0.63	1.63	0.034945	0.15046	1.87248	up	-1.87248	down	-1.31359	no	OK	393	_	_	_	_	_	_	_	_	_	_	_	_	_
comp143793_c0_seq1	13	4	0.97	0.46	0.700311	0.922303	-0.508747	down	0.508747	up	-2.05994	no	OK	373	_	_	_	_	_	_	_	_	_	_	_	_	_
comp143801_c0_seq1	42	103	1.46	5.46	0.000846599	0.00968933	2.45982	up	-2.45982	down	1.47927	yes	OK	766	_	_	_	_	_	_	_	_	_	_	_	_	_
comp14382_c0_seq1	53	14	1.22	0.49	0.388873	0.696729	-0.738902	down	0.738902	up	-0.138483	no	OK	378	1-1134(-)	gi|241997568|ref|XP_002433433.1|	zinc finger protein, putative [Ixodes scapularis]	0.57	GO:0005488	_	_	_	_	_	_	None	_
comp14384_c0_seq1	39	5	1.03	0.2	0.0668461	0.245659	-1.75729	down	1.75729	up	-0.816264	no	OK	67	503-703(-)	_	_	_	_	_	_	_	_	_	_	None	_
comp14385_c0_seq1	23	4	1.47	0.39	0.253153	0.562432	-1.31549	down	1.31549	up	-1.46458	no	OK	429	_	_	_	_	_	_	_	_	_	_	_	_	_
comp14386_c0_seq1	13	27	1.02	3.26	0.0100416	0.0609947	2.20001	up	-2.20001	down	-0.492373	no	OK	358	_	_	_	_	_	_	_	_	_	_	_	_	_
comp14388_c0_seq1	158	0	4.32	0	9.03865e-09	6.06125e-07	-8.83579	down	8.83579	up	0.812318	yes	OK	289	93-959(-)	_	_	_	_	_	_	_	_	_	_	None	_
comp14393_c0_seq1	37	26	1.31	1.41	0.388042	0.696729	0.661366	up	-0.661366	down	-0.0315739	no	OK	752	_	_	_	_	_	_	_	_	_	_	_	_	_
comp14399_c0_seq1	38	4	2.16	0.35	0.0447917	0.18246	-2.03138	down	2.03138	up	-0.896277	no	OK	480	_	_	_	_	_	_	_	_	_	_	_	_	_
comp143_c0_seq1	4	4	0.28	0.43	noTest	noTest	noTest	noTest	noTest	noTest	noTest	no	NOTEST	400	_	_	_	_	_	_	_	_	_	_	_	_	_
comp14401_c0_seq1	6	3	0.42	0.32	noTest	noTest	noTest	noTest	noTest	noTest	noTest	no	NOTEST	399	_	_	_	_	_	_	_	_	_	_	_	_	_
comp14403_c0_seq1	14	8	0.6	0.53	0.763627	0.962025	0.360117	up	-0.360117	down	-1.61276	no	OK	623	_	_	_	_	_	_	_	_	_	_	_	_	_
comp14406_c0_seq1	36	5	1.46	0.31	0.0915827	0.306144	-1.64287	down	1.64287	up	-0.906527	no	OK	660	_	_	_	_	_	_	_	_	_	_	_	_	_
comp14407_c0_seq1	7	11	0.45	1.08	0.0721088	0.259752	1.77769	up	-1.77769	down	-1.76445	no	OK	431	_	_	_	_	_	_	_	_	_	_	_	_	_
comp1440_c0_seq1	3	1	0.22	0.11	noTest	noTest	noTest	noTest	noTest	noTest	noTest	no	NOTEST	381	_	_	_	_	_	_	_	_	_	_	_	_	_
comp14412_c0_seq1	27	13	0.65	0.48	0.925108	1	0.119421	up	-0.119421	down	-0.771292	no	OK	1082	_	_	_	_	_	_	_	_	_	_	_	_	_
comp14413_c0_seq1	30	9	1.51	0.69	0.605363	0.864409	-0.553806	down	0.553806	up	-0.885259	no	OK	538	_	_	_	_	_	_	_	_	_	_	_	_	_
comp14414_c0_seq1	18	7	0.88	0.52	1	1	-0.183459	down	0.183459	up	-1.48244	no	OK	553	_	_	_	_	_	_	_	_	_	_	_	_	_
comp14415_c0_seq1	10	12	0.57	1.06	0.14853	0.414372	1.40755	up	-1.40755	down	-1.49766	no	OK	475	_	_	_	_	_	_	_	_	_	_	_	_	_
comp14417_c0_seq1	16	2	0.98	0.19	0.23879	0.549928	-1.74893	down	1.74893	up	-2.04874	no	OK	448	_	_	_	_	_	_	_	_	_	_	_	_	_
comp14418_c0_seq1	26.4	8	1.82	0.85	0.638759	0.883625	-0.516793	down	0.516793	up	-1.0763	no	OK	402	_	_	_	_	_	_	_	_	_	_	_	_	_
comp14421_c0_seq1	23	5	0.55	0.18	0.335879	0.651032	-1.00426	down	1.00426	up	-1.39234	no	OK	1098	_	_	_	_	_	_	_	_	_	_	_	_	_
comp14425_c0_seq1	20	6	0.77	0.35	0.662736	0.903493	-0.549978	down	0.549978	up	-1.4601	no	OK	692	_	_	_	_	_	_	_	_	_	_	_	_	_
comp14427_c0_seq1	1	6	0.04	0.39	noTest	noTest	noTest	noTest	noTest	noTest	noTest	no	NOTEST	629	_	_	_	_	_	_	_	_	_	_	_	_	_
comp14428_c0_seq1	11	1	0.35	0.05	0.191276	0.477544	-2.12289	down	2.12289	up	-2.62098	no	OK	831	_	_	_	_	_	_	_	_	_	_	_	_	_
comp14429_c0_seq1	10	6	0.49	0.45	0.854437	0.998288	0.425656	up	-0.425656	down	-2.07193	no	OK	555	_	_	_	_	_	_	_	_	_	_	_	_	_
comp14431_c0_seq1	16	6	0.73	0.42	0.876186	1	-0.23418	down	0.23418	up	-1.67033	no	OK	591	_	_	_	_	_	_	_	_	_	_	_	_	_
comp14434_c0_seq1	0	0	0	0	noTest	noTest	noTest	noTest	noTest	noTest	noTest	no	NOTEST	763	_	_	_	_	_	_	_	_	_	_	_	_	_
comp14434_c0_seq2	6	0	0.18	0	noTest	noTest	noTest	noTest	noTest	noTest	noTest	no	NOTEST	882	_	_	_	_	_	_	_	_	_	_	_	_	_
comp14436_c0_seq1	2	6	0.09	0.41	noTest	noTest	noTest	noTest	noTest	noTest	noTest	no	NOTEST	59	111-287(+)	_	_	_	_	_	_	_	_	_	_	None	_
comp14438_c0_seq1	5.84	12	0.11	0.34	0.0572733	0.218572	2.11266	up	-2.11266	down	-1.73261	no	OK	1405	_	_	_	_	_	_	_	_	_	_	_	_	_
comp14438_c0_seq2	33.16	0	0.63	0	0.000797167	0.00915599	-6.58832	down	6.58832	up	-1.30069	yes	OK	1372	_	_	_	_	_	_	_	_	_	_	_	_	_
comp144394_c0_seq1	29	13	1.85	1.28	1	1	0.0175894	up	-0.0175894	down	-0.713611	no	OK	431	_	_	_	_	_	_	_	_	_	_	_	_	_
comp14439_c0_seq1	15	9	0.93	0.86	0.779001	0.968482	0.429812	up	-0.429812	down	-1.47812	no	OK	443	_	_	_	_	_	_	_	_	_	_	_	_	_
comp14449_c0_seq1	7	2	0.48	0.21	noTest	noTest	noTest	noTest	noTest	noTest	noTest	no	NOTEST	400	_	_	_	_	_	_	_	_	_	_	_	_	_
comp14452_c0_seq1	44	3	1.31	0.14	0.00792498	0.0519664	-2.63848	down	2.63848	up	-0.770385	no	OK	889	_	_	_	_	_	_	_	_	_	_	_	_	_
comp14457_c0_seq1	4	9	0.27	0.94	0.0396963	0.165304	2.24978	up	-2.24978	down	-2.2251	no	OK	408	_	_	_	_	_	_	_	_	_	_	_	_	_
comp14458_c0_seq1	5	2	0.37	0.23	noTest	noTest	noTest	noTest	noTest	noTest	noTest	no	NOTEST	374	_	_	_	_	_	_	_	_	_	_	_	_	_
comp14462_c0_seq1	29	24	0.36	0.45	0.263542	0.574591	0.894378	up	-0.894378	down	-0.250239	no	OK	359	626-1702(+)	gi|288779614|dbj|BAI70368.1|	suppressor of cytokine signaling-2 like protein [Marsupenaeus japonicus]	0.79	GO:0035556	_	_	_	_	_	_	K04695	SOCS2, CIS2
comp14463_c0_seq1	19	2	1.07	0.17	0.146765	0.414372	-1.99202	down	1.99202	up	-1.84611	no	OK	484	_	_	_	_	_	_	_	_	_	_	_	_	_
comp14464_c0_seq1	7	0	0.47	0	noTest	noTest	noTest	noTest	noTest	noTest	noTest	no	NOTEST	413	_	_	_	_	_	_	_	_	_	_	_	_	_
comp14469_c0_seq1	10	1	0.59	0.09	0.266667	0.574591	-1.98979	down	1.98979	up	-2.73783	no	OK	463	_	_	_	_	_	_	_	_	_	_	_	_	_
comp14475_c0_seq1	10	3	0.51	0.24	0.822492	0.982884	-0.538809	down	0.538809	up	-2.44307	no	OK	528	_	_	_	_	_	_	_	_	_	_	_	_	_
comp14479_c0_seq1	40	6	0.59	0.13	0.111592	0.348938	-1.53764	down	1.53764	up	-0.739938	no	OK	585	3-1757(+)	gi|405969847|gb|EKC34793.1|	Pre-mRNA-processing factor 17 [Crassostrea gigas]	0.81	_	7425.XP_001601045	similar to pre-mrna splicing factor prp17	0.9231	COG2319	KOG0282	_	K12816	CDC40, PRP17
comp14481_c0_seq1	106	29	1	0.42	0.35139	0.668323	-0.691695	down	0.691695	up	0.863353	no	OK	597	943-2733(-)	gi|91095019|ref|XP_970220.1|	PREDICTED: similar to Thd1 [Tribolium castaneum]	0.43	_	_	_	_	_	_	_	K03649	MUG, TDG
comp14482_c0_seq1	33	18	0.56	0.47	0.761112	0.962025	0.298045	up	-0.298045	down	-0.39465	no	OK	281	1-843(+)	gi|443711333|gb|ELU05161.1|	hypothetical protein CAPTEDRAFT_140571 [Capitella teleta]	0.72	GO:0050794	_	_	_	_	_	_	None	_
comp14484_c0_seq1	24	7	0.6	0.27	0.619281	0.875226	-0.591668	down	0.591668	up	-1.2145	no	OK	348	3-1046(-)	_	_	_	_	_	_	_	_	_	_	None	_
[truncated: 63,536 more rows]
