# Supplementary material for: De Novo Transcriptome Sequencing Analysis and Comparison of Differentially Expressed Genes (DEGs) in Macrobrachium rosenbergii in China
Source: PLoS One. 2014 Oct 20;9(10):e109656. doi: 10.1371/journal.pone.0109656 (PMC4203760; doi:10.1371/journal.pone.0109656)
Supplement: Table S5 — The DEGs between the B1 and B2 groups. (XLS) [file pone.0109656.s005.xls]

## Sheet: isoforms.diff_exp_result (B1 an
transcript_id	B1_count	B2_count	B1_fpkm	B2_fpkm	pvalue	FDR	log2FC1(B2/B1)	up-down-regulation1(B2/B1)	log2FC2(B1/B2)	up-down-regulation2(B1/B2)	logCPM	significant(FDR<=0.05,|logFC|>=1)	status	Qeury_length	ORF	NR_tophit_name	NR_tophit_description	NR_topHSP_%-Simil	GOs	String_tophit_name	String_tophit_description	String_topHSP_%-Simil	COG	KOG	NOG	KO/Gene_ID	KEGG_GENE_NAME
comp1000237_c0_seq1	0	6	0	0.65	noTest	noTest	noTest	noTest	noTest	noTest	noTest	no	NOTEST	417	_	_	_	_	_	_	_	_	_	_	_	_	_
comp1000683_c0_seq1	2	1	0.18	0.1	noTest	noTest	noTest	noTest	noTest	noTest	noTest	no	NOTEST	454	_	_	_	_	_	_	_	_	_	_	_	_	_
comp10007_c0_seq1	4	1	0.35	0.09	noTest	noTest	noTest	noTest	noTest	noTest	noTest	no	NOTEST	472	_	_	_	_	_	_	_	_	_	_	_	_	_
comp1001465_c0_seq1	1	4	0.11	0.49	noTest	noTest	noTest	noTest	noTest	noTest	noTest	no	NOTEST	371	_	_	_	_	_	_	_	_	_	_	_	_	_
comp100156_c0_seq1	94	68	2.96	2.31	0.678251	1	-0.316623	down	0.316623	up	1.66816	no	OK	1240	_	_	_	_	_	_	_	_	_	_	_	_	_
comp1001906_c0_seq1	4	1	0.48	0.13	noTest	noTest	noTest	noTest	noTest	noTest	noTest	no	NOTEST	351	_	_	_	_	_	_	_	_	_	_	_	_	_
comp1001948_c0_seq1	3	3	0.21	0.23	noTest	noTest	noTest	noTest	noTest	noTest	noTest	no	NOTEST	188	3-566(-)	gi|322791258|gb|EFZ15782.1|	hypothetical protein SINV_00971 [Solenopsis invicta]	0.75	GO:0071333;GO:0005667;GO:0006355;GO:0045449;GO:0003700;GO:0003676	_	_	_	_	_	_	None	_
comp10020_c0_seq1	3	3	0.35	0.38	noTest	noTest	noTest	noTest	noTest	noTest	noTest	no	NOTEST	362	_	_	_	_	_	_	_	_	_	_	_	_	_
comp10026_c0_seq1	13	9	0.42	0.32	0.884696	1	-0.372384	down	0.372384	up	-1.21009	no	OK	1198	_	_	_	_	_	_	_	_	_	_	_	_	_
comp1002734_c0_seq1	1	1	0.11	0.13	noTest	noTest	noTest	noTest	noTest	noTest	noTest	no	NOTEST	364	_	_	_	_	_	_	_	_	_	_	_	_	_
comp1002769_c0_seq1	4	0	0.4	0	noTest	noTest	noTest	noTest	noTest	noTest	noTest	no	NOTEST	414	_	_	_	_	_	_	_	_	_	_	_	_	_
comp100379_c0_seq1	59	50	4.54	4.19	0.940623	1	-0.0888665	down	0.0888665	up	1.1018	no	OK	527	_	_	_	_	_	_	_	_	_	_	_	_	_
comp100395_c0_seq1	101	56	6.38	3.85	0.328433	0.83876	-0.699001	down	0.699001	up	1.61453	no	OK	634	_	_	_	_	_	_	_	_	_	_	_	_	_
comp10053_c0_seq1	2	6	0.2	0.65	noTest	noTest	noTest	noTest	noTest	noTest	noTest	no	NOTEST	420	_	_	_	_	_	_	_	_	_	_	_	_	_
comp1005600_c0_seq1	1	4	0.1	0.46	noTest	noTest	noTest	noTest	noTest	noTest	noTest	no	NOTEST	397	_	_	_	_	_	_	_	_	_	_	_	_	_
comp10068_c0_seq1	2	5	0.16	0.44	noTest	noTest	noTest	noTest	noTest	noTest	noTest	no	NOTEST	501	_	_	_	_	_	_	_	_	_	_	_	_	_
comp10072_c0_seq1	2	4	0.11	0.24	noTest	noTest	noTest	noTest	noTest	noTest	noTest	no	NOTEST	718	_	_	_	_	_	_	_	_	_	_	_	_	_
comp1007366_c0_seq1	2	0	0.21	0	noTest	noTest	noTest	noTest	noTest	noTest	noTest	no	NOTEST	392	_	_	_	_	_	_	_	_	_	_	_	_	_
comp10078_c0_seq1	0	11	0	1.38	0.00614931	0.0507685	5.56688	up	-5.56688	down	-2.17702	no	OK	98	2-295(-)	gi|462408166|gb|EMJ13500.1|	hypothetical protein PRUPE_ppa014027mg [Prunus persica]	0.65	_	_	_	_	_	_	_	None	_
comp100821_c0_seq1	0	326	0	24.52	1.96671e-14	4.4442e-12	10.4265	up	-10.4265	down	2.75686	yes	OK	583	_	_	_	_	_	_	_	_	_	_	_	_	_
comp1008966_c0_seq1	0	0	0	0	noTest	noTest	noTest	noTest	noTest	noTest	noTest	no	NOTEST	371	_	_	_	_	_	_	_	_	_	_	_	_	_
comp1009060_c0_seq1	2	5	0.19	0.51	noTest	noTest	noTest	noTest	noTest	noTest	noTest	no	NOTEST	443	_	_	_	_	_	_	_	_	_	_	_	_	_
comp1009496_c0_seq1	2	3	0.22	0.36	noTest	noTest	noTest	noTest	noTest	noTest	noTest	no	NOTEST	53	129-287(+)	_	_	_	_	_	_	_	_	_	_	None	_
comp10096_c0_seq1	1	6	0.08	0.54	noTest	noTest	noTest	noTest	noTest	noTest	noTest	no	NOTEST	142	68-493(-)	_	_	_	_	_	_	_	_	_	_	None	_
comp1010002_c0_seq1	2	1	0.18	0.1	noTest	noTest	noTest	noTest	noTest	noTest	noTest	no	NOTEST	153	3-461(-)	gi|260788516|ref|XP_002589295.1|	hypothetical protein BRAFLDRAFT_233347 [Branchiostoma floridae]	0.5	_	_	_	_	_	_	_	None	_
comp1010040_c0_seq1	2	2	0.17	0.19	noTest	noTest	noTest	noTest	noTest	noTest	noTest	no	NOTEST	478	_	_	_	_	_	_	_	_	_	_	_	_	_
comp1010060_c0_seq1	2	1	0.22	0.12	noTest	noTest	noTest	noTest	noTest	noTest	noTest	no	NOTEST	379	_	_	_	_	_	_	_	_	_	_	_	_	_
comp1010140_c0_seq1	2	1	0.23	0.12	noTest	noTest	noTest	noTest	noTest	noTest	noTest	no	NOTEST	123	1-369(-)	_	_	_	_	_	_	_	_	_	_	None	_
comp1010150_c0_seq1	3	2	0.35	0.26	noTest	noTest	noTest	noTest	noTest	noTest	noTest	no	NOTEST	360	_	_	_	_	_	_	_	_	_	_	_	_	_
comp1010181_c0_seq1	1	3	0.09	0.29	noTest	noTest	noTest	noTest	noTest	noTest	noTest	no	NOTEST	470	_	_	_	_	_	_	_	_	_	_	_	_	_
comp1010206_c0_seq1	2	2	0.21	0.23	noTest	noTest	noTest	noTest	noTest	noTest	noTest	no	NOTEST	390	_	_	_	_	_	_	_	_	_	_	_	_	_
comp10103_c0_seq1	1.98	3.22	0.09	0.16	noTest	noTest	noTest	noTest	noTest	noTest	noTest	no	NOTEST	293	2-883(+)	gi|340719618|ref|XP_003398246.1|	PREDICTED: bifunctional heparan sulfate N-deacetylase/N-sulfotransferase-like [Bombus terrestris]	0.7	GO:0008146	_	_	_	_	_	_	K02577	NDST2
comp10103_c0_seq2	2.02	6.78	0.09	0.34	noTest	noTest	noTest	noTest	noTest	noTest	noTest	no	NOTEST	287	2-865(+)	gi|340719618|ref|XP_003398246.1|	PREDICTED: bifunctional heparan sulfate N-deacetylase/N-sulfotransferase-like [Bombus terrestris]	0.68	GO:0008146	_	_	_	_	_	_	K02577	NDST2
comp1010533_c0_seq1	2	6	0.2	0.67	noTest	noTest	noTest	noTest	noTest	noTest	noTest	no	NOTEST	135	2-406(-)	_	_	_	_	_	_	_	_	_	_	None	_
comp1010638_c0_seq1	3	3	0.36	0.39	noTest	noTest	noTest	noTest	noTest	noTest	noTest	no	NOTEST	353	_	_	_	_	_	_	_	_	_	_	_	_	_
comp1010661_c0_seq1	4	2	0.24	0.13	noTest	noTest	noTest	noTest	noTest	noTest	noTest	no	NOTEST	222	3-671(+)	_	_	_	_	_	_	_	_	_	_	None	_
comp1010738_c0_seq1	0	11	0	0.92	0.00614931	0.0507685	5.56688	up	-5.56688	down	-2.17702	no	OK	176	2-529(-)	gi|240247647|emb|CAX51418.1|	venom toxin [Opisthacanthus cayaporum]	0.7	_	_	_	_	_	_	_	None	_
comp10107_c0_seq1	3	0	0.18	0	noTest	noTest	noTest	noTest	noTest	noTest	noTest	no	NOTEST	657	_	_	_	_	_	_	_	_	_	_	_	_	_
comp10108_c0_seq1	3	3	0.29	0.32	noTest	noTest	noTest	noTest	noTest	noTest	noTest	no	NOTEST	425	_	_	_	_	_	_	_	_	_	_	_	_	_
comp1011006_c0_seq1	3	0	0.32	0	noTest	noTest	noTest	noTest	noTest	noTest	noTest	no	NOTEST	384	_	gi|155966288|gb|ABU41097.1|	putative cuticle protein [Lepeophtheirus salmonis]	0.5	_	_	_	_	_	_	_	_	_
comp1011257_c0_seq1	4	0	0.41	0	noTest	noTest	noTest	noTest	noTest	noTest	noTest	no	NOTEST	102	2-307(-)	_	_	_	_	_	_	_	_	_	_	None	_
comp1011312_c0_seq1	1	1	0.12	0.13	noTest	noTest	noTest	noTest	noTest	noTest	noTest	no	NOTEST	351	_	_	_	_	_	_	_	_	_	_	_	_	_
comp1011403_c0_seq1	0	0	0	0	noTest	noTest	noTest	noTest	noTest	noTest	noTest	no	NOTEST	400	_	_	_	_	_	_	_	_	_	_	_	_	_
comp1011405_c0_seq1	1	3	0.09	0.29	noTest	noTest	noTest	noTest	noTest	noTest	noTest	no	NOTEST	469	_	_	_	_	_	_	_	_	_	_	_	_	_
comp1011430_c0_seq1	1	1	0.11	0.12	noTest	noTest	noTest	noTest	noTest	noTest	noTest	no	NOTEST	383	_	_	_	_	_	_	_	_	_	_	_	_	_
comp1011505_c0_seq1	2	5	0.17	0.47	noTest	noTest	noTest	noTest	noTest	noTest	noTest	no	NOTEST	478	_	_	_	_	_	_	_	_	_	_	_	_	_
comp1011588_c0_seq1	2	2	0.22	0.24	noTest	noTest	noTest	noTest	noTest	noTest	noTest	no	NOTEST	381	_	_	_	_	_	_	_	_	_	_	_	_	_
comp1011665_c0_seq1	1	1	0.1	0.11	noTest	noTest	noTest	noTest	noTest	noTest	noTest	no	NOTEST	415	_	gi|260815673|ref|XP_002602597.1|	hypothetical protein BRAFLDRAFT_225264 [Branchiostoma floridae]	0.65	_	_	_	_	_	_	_	_	_
comp1011719_c0_seq1	0	7	0	0.71	noTest	noTest	noTest	noTest	noTest	noTest	noTest	no	NOTEST	443	_	_	_	_	_	_	_	_	_	_	_	_	_
comp1011852_c0_seq1	5	1	0.42	0.09	noTest	noTest	noTest	noTest	noTest	noTest	noTest	no	NOTEST	480	_	_	_	_	_	_	_	_	_	_	_	_	_
comp1011863_c0_seq1	1	4	0.12	0.51	noTest	noTest	noTest	noTest	noTest	noTest	noTest	no	NOTEST	120	3-365(+)	gi|357620500|gb|EHJ72665.1|	hypothetical protein KGM_13088 [Danaus plexippus]	0.64	_	_	_	_	_	_	_	None	_
comp10118_c0_seq1	6	3	0.25	0.13	noTest	noTest	noTest	noTest	noTest	noTest	noTest	no	NOTEST	949	_	_	_	_	_	_	_	_	_	_	_	_	_
comp1011931_c0_seq1	6	1	0.41	0.07	noTest	noTest	noTest	noTest	noTest	noTest	noTest	no	NOTEST	102	283-591(+)	_	_	_	_	_	_	_	_	_	_	None	_
comp1011958_c0_seq1	0	4	0	0.27	noTest	noTest	noTest	noTest	noTest	noTest	noTest	no	NOTEST	635	_	_	_	_	_	_	_	_	_	_	_	_	_
comp1011995_c0_seq1	1	0	0.09	0	noTest	noTest	noTest	noTest	noTest	noTest	noTest	no	NOTEST	450	_	_	_	_	_	_	_	_	_	_	_	_	_
comp1012029_c0_seq1	0	5	0	0.55	noTest	noTest	noTest	noTest	noTest	noTest	noTest	no	NOTEST	411	_	_	_	_	_	_	_	_	_	_	_	_	_
comp1012053_c0_seq1	1	4	0.12	0.51	noTest	noTest	noTest	noTest	noTest	noTest	noTest	no	NOTEST	363	_	_	_	_	_	_	_	_	_	_	_	_	_
comp1012139_c0_seq1	3	6	0.19	0.41	noTest	noTest	noTest	noTest	noTest	noTest	noTest	no	NOTEST	212	2-637(-)	gi|478259090|gb|ENN79025.1|	hypothetical protein YQE_04527, partial [Dendroctonus ponderosae]	0.54	_	_	_	_	_	_	_	K09228	KRAB
comp10122_c0_seq1	4	1	0.38	0.1	noTest	noTest	noTest	noTest	noTest	noTest	noTest	no	NOTEST	430	_	_	_	_	_	_	_	_	_	_	_	_	_
comp1012331_c0_seq1	3	3	0.25	0.27	noTest	noTest	noTest	noTest	noTest	noTest	noTest	no	NOTEST	497	_	_	_	_	_	_	_	_	_	_	_	_	_
comp1012365_c0_seq1	2	2	0.22	0.24	noTest	noTest	noTest	noTest	noTest	noTest	noTest	no	NOTEST	374	_	_	_	_	_	_	_	_	_	_	_	_	_
comp1012386_c0_seq1	0	1	0	0.13	noTest	noTest	noTest	noTest	noTest	noTest	noTest	no	NOTEST	358	_	_	_	_	_	_	_	_	_	_	_	_	_
comp1012608_c0_seq1	1	1	0.11	0.12	noTest	noTest	noTest	noTest	noTest	noTest	noTest	no	NOTEST	122	17-385(+)	gi|327274164|ref|XP_003221848.1|	PREDICTED: Bardet-Biedl syndrome 7 protein-like [Anolis carolinensis]	0.81	GO:0046907;GO:0033339;GO:0005813;GO:0034464;GO:0051877;GO:0042384;GO:0001947;GO:0032402;GO:0045444;GO:0070121	_	_	_	_	_	_	None	_
comp10127_c0_seq1	0	10.02	0	1.31	0.00922396	0.0699007	5.43242	up	-5.43242	down	-2.31622	no	OK	85	97-354(+)	_	_	_	_	_	_	_	_	_	_	None	_
comp1012843_c0_seq1	5	2	0.5	0.22	noTest	noTest	noTest	noTest	noTest	noTest	noTest	no	NOTEST	138	1-417(+)	_	_	_	_	_	_	_	_	_	_	None	_
comp1012970_c0_seq1	1	2	0.09	0.19	noTest	noTest	noTest	noTest	noTest	noTest	noTest	no	NOTEST	477	_	_	_	_	_	_	_	_	_	_	_	_	_
comp101309_c0_seq1	82	107	4.03	5.71	0.45117	0.925052	0.532001	up	-0.532001	down	1.91023	no	OK	805	_	_	_	_	_	_	_	_	_	_	_	_	_
comp1013128_c0_seq1	1	1	0.11	0.12	noTest	noTest	noTest	noTest	noTest	noTest	noTest	no	NOTEST	381	_	_	_	_	_	_	_	_	_	_	_	_	_
comp1013262_c0_seq1	1	6	0.11	0.72	noTest	noTest	noTest	noTest	noTest	noTest	noTest	no	NOTEST	382	_	_	_	_	_	_	_	_	_	_	_	_	_
comp1013296_c0_seq1	3	5	0.23	0.42	noTest	noTest	noTest	noTest	noTest	noTest	noTest	no	NOTEST	528	_	_	_	_	_	_	_	_	_	_	_	_	_
comp1013490_c0_seq1	2	2	0.23	0.25	noTest	noTest	noTest	noTest	noTest	noTest	noTest	no	NOTEST	365	_	_	_	_	_	_	_	_	_	_	_	_	_
comp1013576_c0_seq1	0	2	0	0.24	noTest	noTest	noTest	noTest	noTest	noTest	noTest	no	NOTEST	385	_	_	_	_	_	_	_	_	_	_	_	_	_
comp1013667_c0_seq1	3	1	0.36	0.13	noTest	noTest	noTest	noTest	noTest	noTest	noTest	no	NOTEST	353	_	_	_	_	_	_	_	_	_	_	_	_	_
comp1013699_c0_seq1	1	1	0.11	0.13	noTest	noTest	noTest	noTest	noTest	noTest	noTest	no	NOTEST	365	_	_	_	_	_	_	_	_	_	_	_	_	_
comp101385_c0_seq1	0	375	0	26.64	5.05742e-15	1.33987e-12	10.6284	up	-10.6284	down	2.95939	yes	OK	615	_	_	_	_	_	_	_	_	_	_	_	_	_
comp1013909_c0_seq1	2	2	0.19	0.2	noTest	noTest	noTest	noTest	noTest	noTest	noTest	no	NOTEST	441	_	_	_	_	_	_	_	_	_	_	_	_	_
comp1014036_c0_seq1	1	2	0.07	0.16	noTest	noTest	noTest	noTest	noTest	noTest	noTest	no	NOTEST	550	_	gi|341650456|gb|AEK86517.1|	toll3 [Litopenaeus vannamei]	0.97	GO:0009620;GO:0004721;GO:0006470;GO:0016021;GO:0004888;GO:0008063;GO:0050830;GO:0045087;GO:0007352;GO:0006963	_	_	_	_	_	_	_	_
comp1014180_c0_seq1	5	0	0.54	0	noTest	noTest	noTest	noTest	noTest	noTest	noTest	no	NOTEST	384	_	_	_	_	_	_	_	_	_	_	_	_	_
comp1014276_c0_seq1	3	0	0.24	0	noTest	noTest	noTest	noTest	noTest	noTest	noTest	no	NOTEST	56	1-168(+)	_	_	_	_	_	_	_	_	_	_	None	_
comp1014314_c0_seq1	4	1	0.28	0.08	noTest	noTest	noTest	noTest	noTest	noTest	noTest	no	NOTEST	568	_	_	_	_	_	_	_	_	_	_	_	_	_
comp1014497_c0_seq1	1	5	0.08	0.45	noTest	noTest	noTest	noTest	noTest	noTest	noTest	no	NOTEST	497	_	_	_	_	_	_	_	_	_	_	_	_	_
comp1014541_c0_seq1	1	7	0.11	0.83	noTest	noTest	noTest	noTest	noTest	noTest	noTest	no	NOTEST	384	_	_	_	_	_	_	_	_	_	_	_	_	_
comp1014694_c0_seq1	2	3	0.16	0.26	noTest	noTest	noTest	noTest	noTest	noTest	noTest	no	NOTEST	168	2-505(-)	gi|321462650|gb|EFX73672.1|	hypothetical protein DAPPUDRAFT_307660 [Daphnia pulex]	0.71	_	_	_	_	_	_	_	None	_
comp1014749_c0_seq1	0	8	0	0.78	noTest	noTest	noTest	noTest	noTest	noTest	noTest	no	NOTEST	460	_	_	_	_	_	_	_	_	_	_	_	_	_
comp1014844_c0_seq1	0	2	0	0.19	noTest	noTest	noTest	noTest	noTest	noTest	noTest	no	NOTEST	463	_	_	_	_	_	_	_	_	_	_	_	_	_
comp1014877_c0_seq1	1	1	0.11	0.13	noTest	noTest	noTest	noTest	noTest	noTest	noTest	no	NOTEST	56	96-263(-)	_	_	_	_	_	_	_	_	_	_	None	_
comp1014912_c0_seq1	4	2	0.37	0.2	noTest	noTest	noTest	noTest	noTest	noTest	noTest	no	NOTEST	445	_	_	_	_	_	_	_	_	_	_	_	_	_
comp1014993_c0_seq1	3	2	0.35	0.26	noTest	noTest	noTest	noTest	noTest	noTest	noTest	no	NOTEST	96	71-358(-)	_	_	_	_	_	_	_	_	_	_	None	_
comp1015101_c0_seq1	2	4	0.16	0.35	noTest	noTest	noTest	noTest	noTest	noTest	noTest	no	NOTEST	86	47-304(-)	_	_	_	_	_	_	_	_	_	_	None	_
comp1015124_c0_seq1	0	1	0	0.12	noTest	noTest	noTest	noTest	noTest	noTest	noTest	no	NOTEST	373	_	_	_	_	_	_	_	_	_	_	_	_	_
comp1015540_c0_seq1	2	4	0.23	0.51	noTest	noTest	noTest	noTest	noTest	noTest	noTest	no	NOTEST	118	3-359(+)	gi|383853042|ref|XP_003702033.1|	PREDICTED: abhydrolase domain-containing protein 13-like [Megachile rotundata]	0.71	_	_	_	_	_	_	_	K06889	K06889
comp10156_c0_seq1	6	1	0.54	0.1	noTest	noTest	noTest	noTest	noTest	noTest	noTest	no	NOTEST	458	_	_	_	_	_	_	_	_	_	_	_	_	_
comp1015707_c0_seq1	3	1	0.36	0.13	noTest	noTest	noTest	noTest	noTest	noTest	noTest	no	NOTEST	353	_	_	_	_	_	_	_	_	_	_	_	_	_
comp1015742_c0_seq1	2	3	0.23	0.39	noTest	noTest	noTest	noTest	noTest	noTest	noTest	no	NOTEST	69	1-207(+)	_	_	_	_	_	_	_	_	_	_	None	_
comp1015849_c0_seq1	1	2	0.11	0.24	noTest	noTest	noTest	noTest	noTest	noTest	noTest	no	NOTEST	114	35-379(+)	_	_	_	_	_	_	_	_	_	_	None	_
comp1015915_c0_seq1	0	3	0	0.38	noTest	noTest	noTest	noTest	noTest	noTest	noTest	no	NOTEST	104	50-364(+)	_	_	_	_	_	_	_	_	_	_	None	_
comp1015920_c0_seq1	1	8	0.07	0.64	noTest	noTest	noTest	noTest	noTest	noTest	noTest	no	NOTEST	183	3-554(+)	gi|350415652|ref|XP_003490707.1|	PREDICTED: hypothetical protein LOC100747732 [Bombus impatiens]	0.56	_	_	_	_	_	_	_	None	_
comp1016065_c0_seq1	4	1	0.36	0.1	noTest	noTest	noTest	noTest	noTest	noTest	noTest	no	NOTEST	454	_	_	_	_	_	_	_	_	_	_	_	_	_
comp1016069_c0_seq1	3	3	0.31	0.34	noTest	noTest	noTest	noTest	noTest	noTest	noTest	no	NOTEST	403	_	_	_	_	_	_	_	_	_	_	_	_	_
comp1016084_c0_seq1	3	2	0.31	0.22	noTest	noTest	noTest	noTest	noTest	noTest	noTest	no	NOTEST	62	190-375(+)	_	_	_	_	_	_	_	_	_	_	None	_
comp1016284_c0_seq1	0	4	0	0.48	noTest	noTest	noTest	noTest	noTest	noTest	noTest	no	NOTEST	384	_	_	_	_	_	_	_	_	_	_	_	_	_
comp1016385_c0_seq1	1	2	0.08	0.17	noTest	noTest	noTest	noTest	noTest	noTest	noTest	no	NOTEST	528	_	_	_	_	_	_	_	_	_	_	_	_	_
comp10164_c0_seq1	6	2	0.37	0.14	noTest	noTest	noTest	noTest	noTest	noTest	noTest	no	NOTEST	643	_	_	_	_	_	_	_	_	_	_	_	_	_
comp1016618_c0_seq1	1	2	0.09	0.2	noTest	noTest	noTest	noTest	noTest	noTest	noTest	no	NOTEST	441	_	_	_	_	_	_	_	_	_	_	_	_	_
comp1016713_c0_seq1	3	0	0.35	0	noTest	noTest	noTest	noTest	noTest	noTest	noTest	no	NOTEST	355	_	_	_	_	_	_	_	_	_	_	_	_	_
comp1016731_c0_seq1	2	2	0.18	0.2	noTest	noTest	noTest	noTest	noTest	noTest	noTest	no	NOTEST	455	_	_	_	_	_	_	_	_	_	_	_	_	_
comp10167_c0_seq1	3	4	0.18	0.26	noTest	noTest	noTest	noTest	noTest	noTest	noTest	no	NOTEST	107	2-322(+)	_	_	_	_	_	_	_	_	_	_	None	_
comp1016886_c0_seq1	2	2	0.21	0.23	noTest	noTest	noTest	noTest	noTest	noTest	noTest	no	NOTEST	398	_	_	_	_	_	_	_	_	_	_	_	_	_
comp1016936_c0_seq1	2	4	0.16	0.36	noTest	noTest	noTest	noTest	noTest	noTest	noTest	no	NOTEST	495	_	_	_	_	_	_	_	_	_	_	_	_	_
comp1017054_c0_seq1	1	1	0.1	0.11	noTest	noTest	noTest	noTest	noTest	noTest	noTest	no	NOTEST	402	_	_	_	_	_	_	_	_	_	_	_	_	_
comp1017136_c0_seq1	1	0	0.12	0	noTest	noTest	noTest	noTest	noTest	noTest	noTest	no	NOTEST	352	_	_	_	_	_	_	_	_	_	_	_	_	_
comp10171_c0_seq1	1	2	0.08	0.17	noTest	noTest	noTest	noTest	noTest	noTest	noTest	no	NOTEST	516	_	_	_	_	_	_	_	_	_	_	_	_	_
comp1017304_c0_seq1	6	3	0.48	0.26	noTest	noTest	noTest	noTest	noTest	noTest	noTest	no	NOTEST	168	3-506(-)	gi|241655333|ref|XP_002411375.1|	conserved hypothetical protein [Ixodes scapularis]	0.8	GO:0005622;GO:0008270;GO:0003676	_	_	_	_	_	_	None	_
comp1017305_c0_seq1	0	8	0	0.76	noTest	noTest	noTest	noTest	noTest	noTest	noTest	no	NOTEST	470	_	_	_	_	_	_	_	_	_	_	_	_	_
comp10173_c0_seq1	15	7	0.55	0.28	0.361697	0.869771	-0.927046	down	0.927046	up	-1.21722	no	OK	1070	_	_	_	_	_	_	_	_	_	_	_	_	_
comp1017403_c0_seq1	5	1	0.49	0.11	noTest	noTest	noTest	noTest	noTest	noTest	noTest	no	NOTEST	423	_	_	_	_	_	_	_	_	_	_	_	_	_
comp1017421_c0_seq1	4	4	0.45	0.5	noTest	noTest	noTest	noTest	noTest	noTest	noTest	no	NOTEST	370	_	gi|242017171|ref|XP_002429065.1|	myosin, putative [Pediculus humanus corporis]	0.85	GO:0007165;GO:0005524;GO:0003774;GO:0016459	_	_	_	_	_	_	_	_
comp1017596_c0_seq1	1	2	0.11	0.25	noTest	noTest	noTest	noTest	noTest	noTest	noTest	no	NOTEST	373	_	_	_	_	_	_	_	_	_	_	_	_	_
comp1017627_c0_seq1	1	1	0.1	0.11	noTest	noTest	noTest	noTest	noTest	noTest	noTest	no	NOTEST	402	_	_	_	_	_	_	_	_	_	_	_	_	_
comp10177_c0_seq1	4	9	0.25	0.62	0.390133	0.892837	1.2651	up	-1.2651	down	-1.95113	no	OK	634	_	_	_	_	_	_	_	_	_	_	_	_	_
comp1017843_c0_seq1	2	1	0.23	0.12	noTest	noTest	noTest	noTest	noTest	noTest	noTest	no	NOTEST	370	_	_	_	_	_	_	_	_	_	_	_	_	_
comp1018065_c0_seq1	3	3	0.26	0.28	noTest	noTest	noTest	noTest	noTest	noTest	noTest	no	NOTEST	53	3-161(+)	_	_	_	_	_	_	_	_	_	_	None	_
comp1018095_c0_seq1	1	1	0.1	0.11	noTest	noTest	noTest	noTest	noTest	noTest	noTest	no	NOTEST	400	_	_	_	_	_	_	_	_	_	_	_	_	_
comp10180_c0_seq1	0	9	0	1.13	noTest	noTest	noTest	noTest	noTest	noTest	noTest	no	NOTEST	365	_	_	_	_	_	_	_	_	_	_	_	_	_
comp101847_c0_seq1	109	110	4.16	4.54	0.816685	1	0.162317	up	-0.162317	down	2.11422	no	OK	1029	_	gi|91078484|ref|XP_968508.1|	PREDICTED: similar to GA11400-PA [Tribolium castaneum]	0.82	_	7070.XP_968508	similar to GA11400-PA	0.816	_	KOG3415	_	_	_
comp10184_c0_seq1	0	24	0	1.55	7.44607e-05	0.00130811	6.67583	up	-6.67583	down	-1.03662	yes	OK	671	_	_	_	_	_	_	_	_	_	_	_	_	_
comp1018560_c0_seq1	2	0	0.22	0	noTest	noTest	noTest	noTest	noTest	noTest	noTest	no	NOTEST	50	49-198(+)	_	_	_	_	_	_	_	_	_	_	None	_
comp1018636_c0_seq1	1	5	0.11	0.58	noTest	noTest	noTest	noTest	noTest	noTest	noTest	no	NOTEST	65	1-195(+)	_	_	_	_	_	_	_	_	_	_	None	_
comp10186_c0_seq1	0	0	0	0	noTest	noTest	noTest	noTest	noTest	noTest	noTest	no	NOTEST	646	_	gi|487719893|ref|WP_001804125.1|	hypothetical protein [Staphylococcus aureus]	0.82	_	_	_	_	_	_	_	_	_
comp1018990_c0_seq1	2	2	0.17	0.19	noTest	noTest	noTest	noTest	noTest	noTest	noTest	no	NOTEST	156	2-472(+)	gi|321461804|gb|EFX72832.1|	hypothetical protein DAPPUDRAFT_325889 [Daphnia pulex]	0.75	GO:0007165	_	_	_	_	_	_	None	_
comp1019006_c0_seq1	2	5	0.21	0.58	noTest	noTest	noTest	noTest	noTest	noTest	noTest	no	NOTEST	395	_	_	_	_	_	_	_	_	_	_	_	_	_
comp1019137_c0_seq1	3	3	0.33	0.37	noTest	noTest	noTest	noTest	noTest	noTest	noTest	no	NOTEST	124	2-376(+)	_	_	_	_	_	_	_	_	_	_	None	_
comp1019393_c0_seq1	1	2	0.1	0.22	noTest	noTest	noTest	noTest	noTest	noTest	noTest	no	NOTEST	137	3-413(-)	gi|443718159|gb|ELU08904.1|	hypothetical protein CAPTEDRAFT_159800 [Capitella teleta]	0.55	_	_	_	_	_	_	_	None	_
comp1019596_c0_seq1	2	1	0.18	0.1	noTest	noTest	noTest	noTest	noTest	noTest	noTest	no	NOTEST	149	3-449(+)	_	_	_	_	_	_	_	_	_	_	None	_
comp1019688_c0_seq1	0	8	0	0.9	noTest	noTest	noTest	noTest	noTest	noTest	noTest	no	NOTEST	134	1-402(-)	_	_	_	_	_	_	_	_	_	_	None	_
comp10198_c0_seq1	1	5	0.09	0.52	noTest	noTest	noTest	noTest	noTest	noTest	noTest	no	NOTEST	66	183-380(+)	_	_	_	_	_	_	_	_	_	_	None	_
comp1019957_c0_seq1	2	3	0.18	0.29	noTest	noTest	noTest	noTest	noTest	noTest	noTest	no	NOTEST	459	_	_	_	_	_	_	_	_	_	_	_	_	_
comp1019_c0_seq1	6	4	0.39	0.29	0.7999	1	-0.414266	down	0.414266	up	-2.34619	no	OK	174	2-523(-)	gi|168823476|ref|NP_001108372.1|	uncharacterized protein LOC100141335 [Danio rerio]	0.67	_	_	_	_	_	_	_	None	_
comp1020117_c0_seq1	1	1	0.11	0.12	noTest	noTest	noTest	noTest	noTest	noTest	noTest	no	NOTEST	386	_	_	_	_	_	_	_	_	_	_	_	_	_
comp1020201_c0_seq1	4	1	0.39	0.11	noTest	noTest	noTest	noTest	noTest	noTest	noTest	no	NOTEST	423	_	_	_	_	_	_	_	_	_	_	_	_	_
comp1020240_c0_seq1	0	17	0	0.99	0.000530405	0.00681835	6.18413	up	-6.18413	down	-1.5408	yes	OK	247	1-744(+)	gi|281360419|ref|NP_001097236.2|	CG8172, isoform D [Drosophila LP12178p [Drosophila melanogaster]	0.79	GO:0004252;GO:0006508	7460.XP_393882	serine protease 6	0.7982	COG5640	KOG3627	_	None	_
comp1020269_c0_seq1	2	1	0.22	0.12	noTest	noTest	noTest	noTest	noTest	noTest	noTest	no	NOTEST	385	_	_	_	_	_	_	_	_	_	_	_	_	_
comp1020346_c0_seq1	3	4	0.2	0.29	noTest	noTest	noTest	noTest	noTest	noTest	noTest	no	NOTEST	117	1-351(-)	_	_	_	_	_	_	_	_	_	_	None	_
comp1020453_c0_seq1	2	3	0.17	0.28	noTest	noTest	noTest	noTest	noTest	noTest	noTest	no	NOTEST	485	_	_	_	_	_	_	_	_	_	_	_	_	_
comp1020592_c0_seq1	2	1	0.16	0.09	noTest	noTest	noTest	noTest	noTest	noTest	noTest	no	NOTEST	164	2-496(+)	gi|443717209|gb|ELU08403.1|	hypothetical protein CAPTEDRAFT_227704 [Capitella teleta]	0.74	GO:0030261;GO:0007067	7739.JGI244372	annotation not available	0.8029	COG5098	_	_	K06677	YCS4, CNAP1, CAPD2
comp1020655_c0_seq1	4	0	0.41	0	noTest	noTest	noTest	noTest	noTest	noTest	noTest	no	NOTEST	405	_	_	_	_	_	_	_	_	_	_	_	_	_
comp1020990_c0_seq1	6	2	0.57	0.21	noTest	noTest	noTest	noTest	noTest	noTest	noTest	no	NOTEST	432	_	_	_	_	_	_	_	_	_	_	_	_	_
comp1021045_c0_seq1	4	0	0.48	0	noTest	noTest	noTest	noTest	noTest	noTest	noTest	no	NOTEST	351	_	_	_	_	_	_	_	_	_	_	_	_	_
comp1021075_c0_seq1	6	1	0.66	0.12	noTest	noTest	noTest	noTest	noTest	noTest	noTest	no	NOTEST	67	2-202(+)	_	_	_	_	_	_	_	_	_	_	None	_
comp1021340_c0_seq1	1	2	0.11	0.24	noTest	noTest	noTest	noTest	noTest	noTest	noTest	no	NOTEST	386	_	_	_	_	_	_	_	_	_	_	_	_	_
comp1021682_c0_seq1	1	0	0.11	0	noTest	noTest	noTest	noTest	noTest	noTest	noTest	no	NOTEST	382	_	_	_	_	_	_	_	_	_	_	_	_	_
comp1021864_c0_seq1	3	2	0.35	0.26	noTest	noTest	noTest	noTest	noTest	noTest	noTest	no	NOTEST	358	_	_	_	_	_	_	_	_	_	_	_	_	_
comp1021897_c0_seq1	1	0	0.12	0	noTest	noTest	noTest	noTest	noTest	noTest	noTest	no	NOTEST	360	_	_	_	_	_	_	_	_	_	_	_	_	_
comp1022121_c0_seq1	1	0	0.1	0	noTest	noTest	noTest	noTest	noTest	noTest	noTest	no	NOTEST	429	_	_	_	_	_	_	_	_	_	_	_	_	_
comp1022321_c0_seq1	1	0	0.1	0	noTest	noTest	noTest	noTest	noTest	noTest	noTest	no	NOTEST	404	_	_	_	_	_	_	_	_	_	_	_	_	_
comp1022440_c0_seq1	3	0	0.29	0	noTest	noTest	noTest	noTest	noTest	noTest	noTest	no	NOTEST	431	_	_	_	_	_	_	_	_	_	_	_	_	_
comp102246_c0_seq1	54	46	3.29	3.04	0.935144	1	-0.0814059	down	0.0814059	up	0.977664	no	OK	657	_	_	_	_	_	_	_	_	_	_	_	_	_
comp1022544_c0_seq1	2	2	0.16	0.17	noTest	noTest	noTest	noTest	noTest	noTest	noTest	no	NOTEST	53	86-244(+)	_	_	_	_	_	_	_	_	_	_	None	_
comp1022729_c0_seq1	2	1	0.24	0.13	noTest	noTest	noTest	noTest	noTest	noTest	noTest	no	NOTEST	118	2-358(+)	_	_	_	_	_	_	_	_	_	_	None	_
comp1022823_c0_seq1	4	4	0.34	0.37	noTest	noTest	noTest	noTest	noTest	noTest	noTest	no	NOTEST	484	_	_	_	_	_	_	_	_	_	_	_	_	_
comp1022999_c0_seq1	1	4	0.09	0.41	noTest	noTest	noTest	noTest	noTest	noTest	noTest	no	NOTEST	145	2-439(+)	gi|432889211|ref|XP_004075167.1|	PREDICTED: general transcription factor 3C polypeptide 5-like [Oryzias latipes]	0.53	_	_	_	_	_	_	_	K15202	GTF3C5, TFC1
comp1023014_c0_seq1	0	0	0	0	noTest	noTest	noTest	noTest	noTest	noTest	noTest	no	NOTEST	492	_	gi|226492201|ref|NP_001141112.1|	uncharacterized protein LOC100273196 [Zea mays]	1	GO:0016020;GO:0048046;GO:0006096;GO:0006020;GO:0006013;GO:0031977;GO:0005739;GO:0009941;GO:0010287;GO:0004332;GO:0006000;GO:0006094;GO:0009737;GO:0015976;GO:0046686;GO:0006098;GO:0022626	_	_	_	_	_	_	_	_
comp10231_c0_seq1	5	4	0.4	0.35	noTest	noTest	noTest	noTest	noTest	noTest	noTest	no	NOTEST	508	_	_	_	_	_	_	_	_	_	_	_	_	_
comp1023254_c0_seq1	0	4	0	0.39	noTest	noTest	noTest	noTest	noTest	noTest	noTest	no	NOTEST	457	_	_	_	_	_	_	_	_	_	_	_	_	_
comp1023298_c0_seq1	3	3	0.33	0.36	noTest	noTest	noTest	noTest	noTest	noTest	noTest	no	NOTEST	126	2-382(+)	_	_	_	_	_	_	_	_	_	_	None	_
comp1023382_c0_seq1	1	1	0.11	0.13	noTest	noTest	noTest	noTest	noTest	noTest	noTest	no	NOTEST	364	_	_	_	_	_	_	_	_	_	_	_	_	_
comp1023545_c0_seq1	2	1	0.17	0.09	noTest	noTest	noTest	noTest	noTest	noTest	noTest	no	NOTEST	489	_	_	_	_	_	_	_	_	_	_	_	_	_
comp1023585_c0_seq1	0	6	0	0.4	noTest	noTest	noTest	noTest	noTest	noTest	noTest	no	NOTEST	66	19-216(-)	_	_	_	_	_	_	_	_	_	_	None	_
comp1023607_c0_seq1	4	2	0.4	0.22	noTest	noTest	noTest	noTest	noTest	noTest	noTest	no	NOTEST	415	_	gi|195445710|ref|XP_002070450.1|	GK11025 [Drosophila willistoni]	0.61	GO:0005515;GO:0042734;GO:0008104;GO:0007411;GO:0043195	_	_	_	_	_	_	_	_
comp1023787_c0_seq1	1	1	0.09	0.09	noTest	noTest	noTest	noTest	noTest	noTest	noTest	no	NOTEST	475	_	_	_	_	_	_	_	_	_	_	_	_	_
comp10237_c0_seq1	6	4	0.25	0.18	0.7999	1	-0.414266	down	0.414266	up	-2.34619	no	OK	940	_	gi|307177243|gb|EFN66430.1|	PiggyBac transposable element-derived protein 4 [Camponotus floridanus]	0.54	_	_	_	_	_	_	_	_	_
comp1023824_c0_seq1	1	3	0.09	0.31	noTest	noTest	noTest	noTest	noTest	noTest	noTest	no	NOTEST	436	_	_	_	_	_	_	_	_	_	_	_	_	_
comp1023918_c0_seq1	1	6	0.09	0.59	noTest	noTest	noTest	noTest	noTest	noTest	noTest	no	NOTEST	457	_	_	_	_	_	_	_	_	_	_	_	_	_
comp1024146_c0_seq1	0	10	0	0.82	0.00922396	0.0699007	5.43242	up	-5.43242	down	-2.31622	no	OK	536	_	gi|512879166|ref|XP_004919481.1|	PREDICTED: putative nuclease HARBI1-like [Xenopus (Silurana) tropicalis]	0.76	_	_	_	_	_	_	_	_	_
comp1024157_c0_seq1	4	2	0.43	0.23	noTest	noTest	noTest	noTest	noTest	noTest	noTest	no	NOTEST	128	3-386(-)	_	_	_	_	_	_	_	_	_	_	None	_
comp10241_c0_seq1	3	3	0.34	0.37	noTest	noTest	noTest	noTest	noTest	noTest	noTest	no	NOTEST	371	_	_	_	_	_	_	_	_	_	_	_	_	_
comp1024632_c0_seq1	0	2	0	0.25	noTest	noTest	noTest	noTest	noTest	noTest	noTest	no	NOTEST	122	1-369(+)	gi|328722582|ref|XP_001944666.2|	PREDICTED: f-box only protein 32-like [Acyrthosiphon pisum]	0.69	_	_	_	_	_	_	_	K10305	FBXO25_32
comp1024707_c0_seq1	4	1	0.27	0.07	noTest	noTest	noTest	noTest	noTest	noTest	noTest	no	NOTEST	201	3-608(+)	gi|162462783|ref|NP_001104822.1|	alpha-esterase 45 [Bombyx mori]	0.61	_	_	_	_	_	_	_	K01063	JHE
comp1024788_c0_seq1	0	8	0	0.88	noTest	noTest	noTest	noTest	noTest	noTest	noTest	no	NOTEST	94	1-282(+)	_	_	_	_	_	_	_	_	_	_	None	_
comp1024892_c0_seq1	5	0	0.55	0	noTest	noTest	noTest	noTest	noTest	noTest	noTest	no	NOTEST	51	226-378(-)	_	_	_	_	_	_	_	_	_	_	None	_
comp1025023_c0_seq1	2	3	0.2	0.33	noTest	noTest	noTest	noTest	noTest	noTest	noTest	no	NOTEST	412	_	_	_	_	_	_	_	_	_	_	_	_	_
comp1025197_c0_seq1	3	3	0.26	0.28	noTest	noTest	noTest	noTest	noTest	noTest	noTest	no	NOTEST	158	2-478(+)	_	_	_	_	_	_	_	_	_	_	None	_
comp1025252_c0_seq1	1	3	0.09	0.31	noTest	noTest	noTest	noTest	noTest	noTest	noTest	no	NOTEST	437	_	_	_	_	_	_	_	_	_	_	_	_	_
comp1025257_c0_seq1	1	0	0.08	0	noTest	noTest	noTest	noTest	noTest	noTest	noTest	no	NOTEST	535	_	_	_	_	_	_	_	_	_	_	_	_	_
comp1025271_c0_seq1	5	1	0.51	0.11	noTest	noTest	noTest	noTest	noTest	noTest	noTest	no	NOTEST	61	176-358(-)	_	_	_	_	_	_	_	_	_	_	None	_
comp1025320_c0_seq1	0	3	0	0.32	noTest	noTest	noTest	noTest	noTest	noTest	noTest	no	NOTEST	422	_	_	_	_	_	_	_	_	_	_	_	_	_
comp1025480_c0_seq1	2	3	0.19	0.32	noTest	noTest	noTest	noTest	noTest	noTest	noTest	no	NOTEST	429	_	_	_	_	_	_	_	_	_	_	_	_	_
comp1025497_c0_seq1	0	0	0	0	noTest	noTest	noTest	noTest	noTest	noTest	noTest	no	NOTEST	400	_	gi|270001186|gb|EEZ97633.1|	hypothetical protein TcasGA2_TC016081 [Tribolium castaneum]	0.89	GO:0055085;GO:0050829;GO:0005524;GO:0017111;GO:0016021;GO:0022857	7739.JGI232074	hypothetical protein	0.7969	COG5069	KOG0518;KOG0035;KOG0517	_	_	_
comp10254_c0_seq1	3	1	0.3	0.11	noTest	noTest	noTest	noTest	noTest	noTest	noTest	no	NOTEST	408	_	_	_	_	_	_	_	_	_	_	_	_	_
comp1025507_c0_seq1	4	1	0.47	0.13	noTest	noTest	noTest	noTest	noTest	noTest	noTest	no	NOTEST	354	_	_	_	_	_	_	_	_	_	_	_	_	_
comp1025814_c0_seq1	2	1	0.23	0.12	noTest	noTest	noTest	noTest	noTest	noTest	noTest	no	NOTEST	370	_	_	_	_	_	_	_	_	_	_	_	_	_
comp1025852_c0_seq1	2	2	0.2	0.21	noTest	noTest	noTest	noTest	noTest	noTest	noTest	no	NOTEST	422	_	_	_	_	_	_	_	_	_	_	_	_	_
comp1025917_c0_seq1	2	4	0.22	0.49	noTest	noTest	noTest	noTest	noTest	noTest	noTest	no	NOTEST	371	_	_	_	_	_	_	_	_	_	_	_	_	_
comp1025921_c0_seq1	2	5	0.18	0.5	noTest	noTest	noTest	noTest	noTest	noTest	noTest	no	NOTEST	450	_	_	_	_	_	_	_	_	_	_	_	_	_
comp1025961_c0_seq1	3	3	0.3	0.33	noTest	noTest	noTest	noTest	noTest	noTest	noTest	no	NOTEST	413	_	_	_	_	_	_	_	_	_	_	_	_	_
comp1025980_c0_seq1	2	3	0.2	0.33	noTest	noTest	noTest	noTest	noTest	noTest	noTest	no	NOTEST	409	_	_	_	_	_	_	_	_	_	_	_	_	_
comp10259_c0_seq1	4	6	0.29	0.47	0.7999	1	0.698528	up	-0.698528	down	-2.33622	no	OK	147	1-441(-)	_	_	_	_	_	_	_	_	_	_	None	_
comp10264_c0_seq1	2	14	0.1	0.74	0.0222081	0.149802	2.80289	up	-2.80289	down	-1.63776	no	OK	180	2-541(-)	_	_	_	_	_	_	_	_	_	_	None	_
comp1026741_c0_seq1	0	1	0	0.12	noTest	noTest	noTest	noTest	noTest	noTest	noTest	no	NOTEST	382	_	_	_	_	_	_	_	_	_	_	_	_	_
comp1026758_c0_seq1	5	0	0.43	0	noTest	noTest	noTest	noTest	noTest	noTest	noTest	no	NOTEST	477	_	_	_	_	_	_	_	_	_	_	_	_	_
comp1026787_c0_seq1	2	0	0.22	0	noTest	noTest	noTest	noTest	noTest	noTest	noTest	no	NOTEST	385	_	_	_	_	_	_	_	_	_	_	_	_	_
comp1026894_c0_seq1	1	2	0.1	0.23	noTest	noTest	noTest	noTest	noTest	noTest	noTest	no	NOTEST	398	_	_	_	_	_	_	_	_	_	_	_	_	_
comp1026941_c0_seq1	3	3	0.25	0.27	noTest	noTest	noTest	noTest	noTest	noTest	noTest	no	NOTEST	486	_	_	_	_	_	_	_	_	_	_	_	_	_
comp1026973_c0_seq1	2	2	0.21	0.23	noTest	noTest	noTest	noTest	noTest	noTest	noTest	no	NOTEST	75	133-357(+)	_	_	_	_	_	_	_	_	_	_	None	_
comp1026991_c0_seq1	0	1	0	0.13	noTest	noTest	noTest	noTest	noTest	noTest	noTest	no	NOTEST	121	2-367(+)	_	_	_	_	_	_	_	_	_	_	None	_
comp1027104_c0_seq1	2	1	0.18	0.1	noTest	noTest	noTest	noTest	noTest	noTest	noTest	no	NOTEST	152	1-456(-)	gi|270016311|gb|EFA12757.1|	hypothetical protein TcasGA2_TC010284 [Tribolium castaneum]	0.68	_	_	_	_	_	_	_	None	_
comp1027159_c0_seq1	2	3	0.2	0.32	noTest	noTest	noTest	noTest	noTest	noTest	noTest	no	NOTEST	421	_	_	_	_	_	_	_	_	_	_	_	_	_
comp10271_c0_seq1	0	4	0	0.52	noTest	noTest	noTest	noTest	noTest	noTest	noTest	no	NOTEST	353	_	_	_	_	_	_	_	_	_	_	_	_	_
comp1027357_c0_seq1	3	2	0.23	0.17	noTest	noTest	noTest	noTest	noTest	noTest	noTest	no	NOTEST	535	_	gi|443696220|gb|ELT96981.1|	hypothetical protein CAPTEDRAFT_217178 [Capitella teleta]	0.55	_	_	_	_	_	_	_	_	_
comp1027594_c0_seq1	2	3	0.22	0.36	noTest	noTest	noTest	noTest	noTest	noTest	noTest	no	NOTEST	127	1-384(+)	gi|195113647|ref|XP_002001379.1|	GI22008 [Drosophila mojavensis]	0.73	_	_	_	_	_	_	_	None	_
comp1027738_c0_seq1	3	8	0.19	0.55	0.333681	0.83876	1.48547	up	-1.48547	down	-2.19155	no	OK	210	3-632(-)	gi|321475219|gb|EFX86182.1|	hypothetical protein DAPPUDRAFT_308482 [Daphnia pulex]	0.81	GO:0006546;GO:0004047;GO:0006566;GO:0055114;GO:0005737;GO:0006563;GO:0016491	6945.ISCW010313-PA	sarcosine dehydrogenase, putative	0.8112	COG0665	KOG2844	_	K00314	E1.5.99.1
comp1027781_c0_seq1	0	4	0	0.52	noTest	noTest	noTest	noTest	noTest	noTest	noTest	no	NOTEST	118	2-358(+)	_	_	_	_	_	_	_	_	_	_	None	_
comp1027813_c0_seq1	4	3	0.32	0.26	noTest	noTest	noTest	noTest	noTest	noTest	noTest	no	NOTEST	505	_	gi|206724858|dbj|BAG71703.1|	NADH dehydrogenase subunit 1 [Andrias davidianus]	0.96	GO:0006120;GO:0006744;GO:0016021;GO:0005739;GO:0015992;GO:0006814;GO:0008137	9615.ENSCAFP00000030309	NADH-ubiquinone oxidoreductase chain 1 (EC 1.6.5.3)(NADH dehydrogenase subunit 1); Core subu [...]	0.8176	COG1005	KOG4770	_	_	_
comp1027838_c0_seq1	3	2	0.25	0.18	noTest	noTest	noTest	noTest	noTest	noTest	noTest	no	NOTEST	498	_	_	_	_	_	_	_	_	_	_	_	_	_
comp10278_c0_seq1	0	3	0	0.3	noTest	noTest	noTest	noTest	noTest	noTest	noTest	no	NOTEST	444	_	_	_	_	_	_	_	_	_	_	_	_	_
comp1028032_c0_seq1	2	2	0.22	0.25	noTest	noTest	noTest	noTest	noTest	noTest	noTest	no	NOTEST	123	1-372(+)	_	_	_	_	_	_	_	_	_	_	None	_
comp10280_c0_seq1	5	8	0.36	0.62	0.670342	1	0.795771	up	-0.795771	down	-1.95566	no	OK	566	_	_	_	_	_	_	_	_	_	_	_	_	_
comp10281_c0_seq1	3	6	0.3	0.66	noTest	noTest	noTest	noTest	noTest	noTest	noTest	no	NOTEST	412	_	_	_	_	_	_	_	_	_	_	_	_	_
comp1028284_c0_seq1	2	5	0.19	0.51	noTest	noTest	noTest	noTest	noTest	noTest	noTest	no	NOTEST	442	_	_	_	_	_	_	_	_	_	_	_	_	_
comp1028288_c0_seq1	3	1	0.36	0.13	noTest	noTest	noTest	noTest	noTest	noTest	noTest	no	NOTEST	116	3-353(+)	gi|241742044|ref|XP_002414156.1|	conserved hypothetical protein [Ixodes scapularis]	0.91	_	_	_	_	_	_	_	None	_
comp1028450_c0_seq1	2	1	0.17	0.1	noTest	noTest	noTest	noTest	noTest	noTest	noTest	no	NOTEST	469	_	_	_	_	_	_	_	_	_	_	_	_	_
comp1028560_c0_seq1	2	2	0.24	0.26	noTest	noTest	noTest	noTest	noTest	noTest	noTest	no	NOTEST	67	156-359(+)	_	_	_	_	_	_	_	_	_	_	None	_
comp1028622_c0_seq1	0	6	0	0.76	noTest	noTest	noTest	noTest	noTest	noTest	noTest	no	NOTEST	362	_	_	_	_	_	_	_	_	_	_	_	_	_
comp1028693_c0_seq1	3	2	0.25	0.18	noTest	noTest	noTest	noTest	noTest	noTest	noTest	no	NOTEST	129	103-489(-)	_	_	_	_	_	_	_	_	_	_	None	_
comp10287_c0_seq1	4	2	0.38	0.21	noTest	noTest	noTest	noTest	noTest	noTest	noTest	no	NOTEST	428	_	_	_	_	_	_	_	_	_	_	_	_	_
comp10289_c0_seq1	9	1	0.55	0.07	0.0577711	0.307308	-2.75505	down	2.75505	up	-2.36111	no	OK	655	_	_	_	_	_	_	_	_	_	_	_	_	_
comp1029210_c0_seq1	0	2	0	0.23	noTest	noTest	noTest	noTest	noTest	noTest	noTest	no	NOTEST	399	_	_	_	_	_	_	_	_	_	_	_	_	_
comp1029241_c0_seq1	1	0	0.12	0	noTest	noTest	noTest	noTest	noTest	noTest	noTest	no	NOTEST	58	1-174(+)	_	_	_	_	_	_	_	_	_	_	None	_
comp1029260_c0_seq1	1	3	0.1	0.31	noTest	noTest	noTest	noTest	noTest	noTest	noTest	no	NOTEST	432	_	_	_	_	_	_	_	_	_	_	_	_	_
comp1029459_c0_seq1	4	1	0.41	0.11	noTest	noTest	noTest	noTest	noTest	noTest	noTest	no	NOTEST	400	_	gi|242005981|ref|XP_002423838.1|	conserved hypothetical protein [Pediculus humanus corporis]	0.54	_	_	_	_	_	_	_	_	_
comp1029523_c0_seq1	0	3	0	0.39	noTest	noTest	noTest	noTest	noTest	noTest	noTest	no	NOTEST	119	1-357(-)	gi|148233906|ref|NP_001079215.1|	T-cell leukemia homeobox 3 [Xenopus laevis]	0.64	GO:0003677	_	_	_	_	_	_	K15607	TLX3, HOX11L2
comp1029546_c0_seq1	3	3	0.29	0.32	noTest	noTest	noTest	noTest	noTest	noTest	noTest	no	NOTEST	421	_	_	_	_	_	_	_	_	_	_	_	_	_
comp1029649_c0_seq1	1	1	0.07	0.07	noTest	noTest	noTest	noTest	noTest	noTest	noTest	no	NOTEST	591	_	_	_	_	_	_	_	_	_	_	_	_	_
comp1029714_c0_seq1	1	2	0.11	0.24	noTest	noTest	noTest	noTest	noTest	noTest	noTest	no	NOTEST	382	_	_	_	_	_	_	_	_	_	_	_	_	_
comp1029741_c0_seq1	0	9	0	0.89	noTest	noTest	noTest	noTest	noTest	noTest	noTest	no	NOTEST	99	153-452(+)	_	_	_	_	_	_	_	_	_	_	None	_
comp1029760_c0_seq1	1	2	0.1	0.23	noTest	noTest	noTest	noTest	noTest	noTest	noTest	no	NOTEST	134	1-402(-)	_	_	_	_	_	_	_	_	_	_	None	_
comp1029769_c0_seq1	0	1	0	0.12	noTest	noTest	noTest	noTest	noTest	noTest	noTest	no	NOTEST	372	_	_	_	_	_	_	_	_	_	_	_	_	_
comp1029890_c0_seq1	0	9	0	1.16	noTest	noTest	noTest	noTest	noTest	noTest	noTest	no	NOTEST	356	_	_	_	_	_	_	_	_	_	_	_	_	_
comp10298_c0_seq1	6	5	0.4	0.36	1	1	-0.108572	down	0.108572	up	-2.20604	no	OK	202	1-606(-)	gi|507973299|ref|XP_004691352.1|	PREDICTED: SKI/DACH domain-containing protein 1 isoform X2 [Condylura cristata]	0.65	_	_	_	_	_	_	_	None	_
comp1029939_c0_seq1	2	3	0.2	0.33	noTest	noTest	noTest	noTest	noTest	noTest	noTest	no	NOTEST	87	153-413(-)	_	_	_	_	_	_	_	_	_	_	None	_
comp1030059_c0_seq1	6	0	0.61	0	noTest	noTest	noTest	noTest	noTest	noTest	noTest	no	NOTEST	135	3-410(+)	_	_	_	_	_	_	_	_	_	_	None	_
comp1030259_c0_seq1	2	3	0.24	0.39	noTest	noTest	noTest	noTest	noTest	noTest	noTest	no	NOTEST	354	_	_	_	_	_	_	_	_	_	_	_	_	_
comp1030292_c0_seq1	2	4	0.18	0.38	noTest	noTest	noTest	noTest	noTest	noTest	noTest	no	NOTEST	465	_	_	_	_	_	_	_	_	_	_	_	_	_
comp1030296_c0_seq1	1	5	0.1	0.57	noTest	noTest	noTest	noTest	noTest	noTest	noTest	no	NOTEST	132	3-398(-)	_	_	_	_	_	_	_	_	_	_	None	_
comp1030707_c0_seq1	4	1	0.37	0.1	noTest	noTest	noTest	noTest	noTest	noTest	noTest	no	NOTEST	439	_	_	_	_	_	_	_	_	_	_	_	_	_
comp1031132_c0_seq1	0	9	0	0.72	noTest	noTest	noTest	noTest	noTest	noTest	noTest	no	NOTEST	184	3-557(+)	gi|340709029|ref|XP_003393118.1|	PREDICTED: LOW QUALITY PROTEIN: chondroitin sulfate proteoglycan 4-like [Bombus terrestris]	0.53	_	_	_	_	_	_	_	None	_
comp1031256_c0_seq1	1	3	0.11	0.37	noTest	noTest	noTest	noTest	noTest	noTest	noTest	no	NOTEST	124	2-376(+)	_	_	_	_	_	_	_	_	_	_	None	_
comp1031324_c0_seq1	2	1	0.18	0.1	noTest	noTest	noTest	noTest	noTest	noTest	noTest	no	NOTEST	453	_	_	_	_	_	_	_	_	_	_	_	_	_
comp1031350_c0_seq1	2	0	0.16	0	noTest	noTest	noTest	noTest	noTest	noTest	noTest	no	NOTEST	102	201-506(-)	_	_	_	_	_	_	_	_	_	_	None	_
comp1031369_c0_seq1	2	3	0.17	0.28	noTest	noTest	noTest	noTest	noTest	noTest	noTest	no	NOTEST	477	_	_	_	_	_	_	_	_	_	_	_	_	_
comp1031400_c0_seq1	2	0	0.22	0	noTest	noTest	noTest	noTest	noTest	noTest	noTest	no	NOTEST	385	_	_	_	_	_	_	_	_	_	_	_	_	_
comp1031625_c0_seq1	6	1	0.45	0.08	noTest	noTest	noTest	noTest	noTest	noTest	noTest	no	NOTEST	536	_	_	_	_	_	_	_	_	_	_	_	_	_
comp1031653_c0_seq1	1	3	0.11	0.35	noTest	noTest	noTest	noTest	noTest	noTest	noTest	no	NOTEST	128	3-389(+)	gi|338720722|ref|XP_001493861.3|	PREDICTED: beta-1,3-galactosyltransferase 5-like [Equus caballus]	0.54	_	_	_	_	_	_	_	K03877	B3GALT5
comp103170_c0_seq1	40	743	1.05	20.97	1.82339e-08	9.34417e-07	4.35581	up	-4.35581	down	4.01624	yes	OK	454	3-1364(+)	gi|405977231|gb|EKC41690.1|	Multifunctional protein ADE2 [Crassostrea gigas]	0.79	GO:0016829;GO:0006164;GO:0016874	7425.XP_001607772	similar to phosphoribosylaminoimidazole carboxylase	0.7922	COG0041;COG0152	KOG2835	_	K01587	PAICS
comp1031728_c0_seq1	3	2	0.34	0.25	noTest	noTest	noTest	noTest	noTest	noTest	noTest	no	NOTEST	122	2-370(+)	_	_	_	_	_	_	_	_	_	_	None	_
comp1031_c0_seq1	3	4	0.13	0.18	noTest	noTest	noTest	noTest	noTest	noTest	noTest	no	NOTEST	939	_	_	_	_	_	_	_	_	_	_	_	_	_
comp1032054_c0_seq1	2	0	0.21	0	noTest	noTest	noTest	noTest	noTest	noTest	noTest	no	NOTEST	392	_	_	_	_	_	_	_	_	_	_	_	_	_
comp1032157_c0_seq1	2	4	0.23	0.51	noTest	noTest	noTest	noTest	noTest	noTest	noTest	no	NOTEST	362	_	_	_	_	_	_	_	_	_	_	_	_	_
comp10322_c0_seq1	5	2	0.44	0.19	noTest	noTest	noTest	noTest	noTest	noTest	noTest	no	NOTEST	466	_	_	_	_	_	_	_	_	_	_	_	_	_
comp1032304_c0_seq1	0	2	0	0.21	noTest	noTest	noTest	noTest	noTest	noTest	noTest	no	NOTEST	108	3-326(+)	_	_	_	_	_	_	_	_	_	_	None	_
comp1032375_c0_seq1	0	12	0	0.82	0.00286389	0.0270421	5.68988	up	-5.68988	down	-2.04991	yes	OK	211	2-637(+)	_	_	_	_	_	_	_	_	_	_	None	_
comp103248_c0_seq1	42	29	4.89	3.72	0.659535	1	-0.382083	down	0.382083	up	0.477636	no	OK	359	_	_	_	_	_	_	_	_	_	_	_	_	_
comp10324_c0_seq1	3	1	0.35	0.13	noTest	noTest	noTest	noTest	noTest	noTest	noTest	no	NOTEST	363	_	_	_	_	_	_	_	_	_	_	_	_	_
comp10326_c0_seq1	1	4	0.11	0.46	noTest	noTest	noTest	noTest	noTest	noTest	noTest	no	NOTEST	394	_	_	_	_	_	_	_	_	_	_	_	_	_
comp1032742_c0_seq1	5	1	0.51	0.11	noTest	noTest	noTest	noTest	noTest	noTest	noTest	no	NOTEST	403	_	_	_	_	_	_	_	_	_	_	_	_	_
comp1032764_c0_seq1	0	3	0	0.31	noTest	noTest	noTest	noTest	noTest	noTest	noTest	no	NOTEST	436	_	_	_	_	_	_	_	_	_	_	_	_	_
comp1032788_c0_seq1	7	5	0.51	0.4	0.822492	1	-0.322286	down	0.322286	up	-2.08269	no	OK	556	_	_	_	_	_	_	_	_	_	_	_	_	_
comp1033105_c0_seq1	2	3	0.23	0.38	noTest	noTest	noTest	noTest	noTest	noTest	noTest	no	NOTEST	363	_	_	_	_	_	_	_	_	_	_	_	_	_
comp1033442_c0_seq1	5	4	0.43	0.37	noTest	noTest	noTest	noTest	noTest	noTest	noTest	no	NOTEST	479	_	_	_	_	_	_	_	_	_	_	_	_	_
comp1033501_c0_seq1	1	0	0.09	0	noTest	noTest	noTest	noTest	noTest	noTest	noTest	no	NOTEST	435	_	_	_	_	_	_	_	_	_	_	_	_	_
comp1033541_c0_seq1	4	0	0.35	0	noTest	noTest	noTest	noTest	noTest	noTest	noTest	no	NOTEST	463	_	_	_	_	_	_	_	_	_	_	_	_	_
comp1033639_c0_seq1	2	3	0.18	0.3	noTest	noTest	noTest	noTest	noTest	noTest	noTest	no	NOTEST	450	_	_	_	_	_	_	_	_	_	_	_	_	_
comp1033665_c0_seq1	2	0	0.21	0	noTest	noTest	noTest	noTest	noTest	noTest	noTest	no	NOTEST	59	222-398(-)	_	_	_	_	_	_	_	_	_	_	None	_
comp10336_c0_seq1	10	9	0.38	0.37	1	1	-0.0024274	down	0.0024274	up	-1.41653	no	OK	345	2-1039(+)	gi|15425681|dbj|BAB64297.1|	I-connectin [Procambarus clarkii]	0.84	_	_	_	_	_	_	_	None	_
comp1033770_c0_seq1	6	1	0.58	0.11	noTest	noTest	noTest	noTest	noTest	noTest	noTest	no	NOTEST	425	_	_	_	_	_	_	_	_	_	_	_	_	_
comp1033814_c0_seq1	1	1	0.1	0.11	noTest	noTest	noTest	noTest	noTest	noTest	noTest	no	NOTEST	405	_	gi|328719176|ref|XP_003246687.1|	PREDICTED: adenosine receptor A2a-like [Acyrthosiphon pisum]	0.64	GO:0007186;GO:0016021;GO:0004930	7176.CPIJ016092-PA	adenosine A2 receptor	0.7975	_	KOG3656	_	_	_
comp1033958_c0_seq1	2	2	0.21	0.23	noTest	noTest	noTest	noTest	noTest	noTest	noTest	no	NOTEST	396	_	_	_	_	_	_	_	_	_	_	_	_	_
comp1034083_c0_seq1	4	0	0.48	0	noTest	noTest	noTest	noTest	noTest	noTest	noTest	no	NOTEST	352	_	_	_	_	_	_	_	_	_	_	_	_	_
comp1034219_c0_seq1	3	1	0.34	0.12	noTest	noTest	noTest	noTest	noTest	noTest	noTest	no	NOTEST	369	_	gi|91077116|ref|XP_970572.1|	PREDICTED: similar to corticotropin releasing hormone binding protein [Tribolium castaneum]	0.66	_	_	_	_	_	_	_	_	_
comp1034245_c0_seq1	2	3	0.21	0.35	noTest	noTest	noTest	noTest	noTest	noTest	noTest	no	NOTEST	85	135-389(-)	_	_	_	_	_	_	_	_	_	_	None	_
comp10347_c0_seq1	15	8	0.49	0.28	0.465039	0.936416	-0.74032	down	0.74032	up	-1.15098	no	OK	92	3-278(-)	_	_	_	_	_	_	_	_	_	_	None	_
comp1034851_c0_seq1	1	0	0.12	0	noTest	noTest	noTest	noTest	noTest	noTest	noTest	no	NOTEST	361	_	_	_	_	_	_	_	_	_	_	_	_	_
comp1034_c0_seq1	2	6	0.21	0.7	noTest	noTest	noTest	noTest	noTest	noTest	noTest	no	NOTEST	129	3-392(+)	_	_	_	_	_	_	_	_	_	_	None	_
comp10350_c0_seq1	4	1	0.46	0.13	noTest	noTest	noTest	noTest	noTest	noTest	noTest	no	NOTEST	365	_	_	_	_	_	_	_	_	_	_	_	_	_
comp1035219_c0_seq1	1	2	0.11	0.25	noTest	noTest	noTest	noTest	noTest	noTest	noTest	no	NOTEST	372	_	_	_	_	_	_	_	_	_	_	_	_	_
comp1035340_c0_seq1	2	4	0.24	0.52	noTest	noTest	noTest	noTest	noTest	noTest	noTest	no	NOTEST	355	_	_	_	_	_	_	_	_	_	_	_	_	_
comp1035418_c0_seq1	1	2	0.09	0.2	noTest	noTest	noTest	noTest	noTest	noTest	noTest	no	NOTEST	150	2-454(+)	gi|270013391|gb|EFA09839.1|	hypothetical protein TcasGA2_TC011986 [Tribolium castaneum]	0.67	GO:0042023;GO:0001077;GO:0019730;GO:0040005;GO:0060537;GO:0000122;GO:0043565;GO:0035206;GO:0008630;GO:0031523;GO:0007475;GO:0008362;GO:0046331;GO:0008069;GO:0045850;GO:0048813;GO:0035189;GO:0007424;GO:0045944;GO:0000082;GO:0051726;GO:0008134	_	_	_	_	_	_	None	_
comp1035456_c0_seq1	1	2	0.11	0.24	noTest	noTest	noTest	noTest	noTest	noTest	noTest	no	NOTEST	374	_	_	_	_	_	_	_	_	_	_	_	_	_
comp1035560_c0_seq1	2	1	0.18	0.1	noTest	noTest	noTest	noTest	noTest	noTest	noTest	no	NOTEST	150	1-453(+)	gi|312379926|gb|EFR26065.1|	hypothetical protein AND_08103 [Anopheles darlingi]	0.72	_	_	_	_	_	_	_	None	_
comp1035575_c0_seq1	1	1	0.12	0.13	noTest	noTest	noTest	noTest	noTest	noTest	noTest	no	NOTEST	120	1-360(-)	_	_	_	_	_	_	_	_	_	_	None	_
comp1035958_c0_seq1	2	1	0.14	0.08	noTest	noTest	noTest	noTest	noTest	noTest	noTest	no	NOTEST	145	2-436(-)	gi|328775940|ref|XP_396192.4|	PREDICTED: roundabout homolog 2 [Apis mellifera]	0.67	_	_	_	_	_	_	_	None	_
comp1036001_c0_seq1	3	1	0.34	0.13	noTest	noTest	noTest	noTest	noTest	noTest	noTest	no	NOTEST	366	_	_	_	_	_	_	_	_	_	_	_	_	_
comp1036101_c0_seq1	5	1	0.52	0.11	noTest	noTest	noTest	noTest	noTest	noTest	noTest	no	NOTEST	398	_	_	_	_	_	_	_	_	_	_	_	_	_
comp103612_c0_seq1	35	15	3.47	1.63	0.215096	0.694217	-1.06106	down	1.06106	up	-0.039239	no	OK	416	_	_	_	_	_	_	_	_	_	_	_	_	_
comp10361_c0_seq1	2	2	0.23	0.25	noTest	noTest	noTest	noTest	noTest	noTest	noTest	no	NOTEST	122	1-366(-)	_	_	_	_	_	_	_	_	_	_	None	_
comp1036316_c0_seq1	2	3	0.19	0.31	noTest	noTest	noTest	noTest	noTest	noTest	noTest	no	NOTEST	439	_	_	_	_	_	_	_	_	_	_	_	_	_
comp1036378_c0_seq1	2	2	0.21	0.23	noTest	noTest	noTest	noTest	noTest	noTest	noTest	no	NOTEST	134	1-402(-)	_	_	_	_	_	_	_	_	_	_	None	_
comp1036388_c0_seq1	2	1	0.23	0.13	noTest	noTest	noTest	noTest	noTest	noTest	noTest	no	NOTEST	358	_	_	_	_	_	_	_	_	_	_	_	_	_
comp1036440_c0_seq1	0	5	0	0.62	noTest	noTest	noTest	noTest	noTest	noTest	noTest	no	NOTEST	369	_	_	_	_	_	_	_	_	_	_	_	_	_
comp1036537_c0_seq1	0	10	0	0.9	0.00922396	0.0699007	5.43242	up	-5.43242	down	-2.31622	no	OK	163	3-491(-)	gi|405977687|gb|EKC42123.1|	hypothetical protein CGI_10024622 [Crassostrea gigas]	0.79	GO:0016020;GO:0007186;GO:0007377;GO:0004888;GO:0002805	_	_	_	_	_	_	None	_
comp1036634_c0_seq1	3	3	0.27	0.3	noTest	noTest	noTest	noTest	noTest	noTest	noTest	no	NOTEST	150	1-453(+)	gi|134148768|gb|AAZ80093.4|	calcium-activated potassium channel [Cancer borealis]	0.99	GO:0006813;GO:0005249;GO:0000166;GO:0060072;GO:0008076	_	_	_	_	_	_	K04936	KCNMA1
comp1036710_c0_seq1	2	0	0.23	0	noTest	noTest	noTest	noTest	noTest	noTest	noTest	no	NOTEST	365	_	gi|195134518|ref|XP_002011684.1|	GI10959 [Drosophila mojavensis]	0.74	GO:0016020	_	_	_	_	_	_	_	_
comp1036838_c0_seq1	2	2	0.2	0.22	noTest	noTest	noTest	noTest	noTest	noTest	noTest	no	NOTEST	417	_	_	_	_	_	_	_	_	_	_	_	_	_
comp1036861_c0_seq1	1	2	0.1	0.21	noTest	noTest	noTest	noTest	noTest	noTest	noTest	no	NOTEST	92	3-278(+)	_	_	_	_	_	_	_	_	_	_	None	_
comp1036888_c0_seq1	1	2	0.08	0.18	noTest	noTest	noTest	noTest	noTest	noTest	noTest	no	NOTEST	488	_	_	_	_	_	_	_	_	_	_	_	_	_
comp10368_c0_seq1	10	3	0.61	0.2	0.189984	0.644686	-1.51518	down	1.51518	up	-1.97831	no	OK	651	_	_	_	_	_	_	_	_	_	_	_	_	_
comp103699_c0_seq1	28	23	1.63	1.46	0.883327	1	-0.132972	down	0.132972	up	0.00550669	no	OK	684	_	_	_	_	_	_	_	_	_	_	_	_	_
comp1036_c0_seq1	3	1	0.27	0.1	noTest	noTest	noTest	noTest	noTest	noTest	noTest	no	NOTEST	85	196-450(-)	_	_	_	_	_	_	_	_	_	_	None	_
comp1037046_c0_seq1	5	3	0.53	0.35	noTest	noTest	noTest	noTest	noTest	noTest	noTest	no	NOTEST	388	_	_	_	_	_	_	_	_	_	_	_	_	_
comp1037128_c0_seq1	1	0	0.08	0	noTest	noTest	noTest	noTest	noTest	noTest	noTest	no	NOTEST	491	_	_	_	_	_	_	_	_	_	_	_	_	_
comp1037298_c0_seq1	2	1	0.19	0.1	noTest	noTest	noTest	noTest	noTest	noTest	noTest	no	NOTEST	442	_	_	_	_	_	_	_	_	_	_	_	_	_
comp1037358_c0_seq1	1	4	0.11	0.49	noTest	noTest	noTest	noTest	noTest	noTest	noTest	no	NOTEST	374	_	_	_	_	_	_	_	_	_	_	_	_	_
comp10375_c0_seq1	13	4	0.85	0.28	0.187026	0.644686	-1.49675	down	1.49675	up	-1.59337	no	OK	615	_	_	_	_	_	_	_	_	_	_	_	_	_
comp1037608_c0_seq1	2	1	0.2	0.11	noTest	noTest	noTest	noTest	noTest	noTest	noTest	no	NOTEST	404	_	gi|307180384|gb|EFN68410.1|	EH domain-binding protein 1 [Camponotus floridanus]	0.84	_	10116.ENSRNOP00000012131	EH domain binding protein 1	0.7982	_	KOG0035	_	_	_
comp1037771_c0_seq1	1	1	0.1	0.11	noTest	noTest	noTest	noTest	noTest	noTest	noTest	no	NOTEST	426	_	_	_	_	_	_	_	_	_	_	_	_	_
comp1037806_c0_seq1	2	0	0.24	0	noTest	noTest	noTest	noTest	noTest	noTest	noTest	no	NOTEST	97	62-352(-)	_	_	_	_	_	_	_	_	_	_	None	_
comp1037965_c0_seq1	1	2	0.12	0.26	noTest	noTest	noTest	noTest	noTest	noTest	noTest	no	NOTEST	119	2-361(+)	_	_	_	_	_	_	_	_	_	_	None	_
comp1038032_c0_seq1	2	3	0.17	0.28	noTest	noTest	noTest	noTest	noTest	noTest	noTest	no	NOTEST	483	_	_	_	_	_	_	_	_	_	_	_	_	_
comp1038454_c0_seq1	2	2	0.23	0.26	noTest	noTest	noTest	noTest	noTest	noTest	noTest	no	NOTEST	119	2-361(+)	gi|46396568|sp|Q63945.2|SET_RAT	RecName: Full=Protein SET; AltName: Full=Liver regeneration-related protein LRRGR00002; AltName: Full=Phosphatase 2A inhibitor I2PP2A; Short=I-2PP2A; AltName: Full=Tem	0.98	GO:0045892;GO:0042393;GO:0005783;GO:0004864;GO:0003677;GO:0005654;GO:0008601;GO:0006260;GO:0006334;GO:0043524;GO:0048471;GO:0035067;GO:0006337;GO:0006913;GO:0005829;GO:0043234;GO:0016071	9544.ENSMMUP00000011186	SET translocation Fragment	0.9832	_	KOG1508	_	K11290	SET, TAF1, I2PP2A
comp10386_c0_seq1	3	7	0.31	0.8	0.442579	0.916936	1.29874	up	-1.29874	down	-2.33123	no	OK	132	2-400(+)	_	_	_	_	_	_	_	_	_	_	None	_
comp1038712_c0_seq1	1	1	0.12	0.13	noTest	noTest	noTest	noTest	noTest	noTest	noTest	no	NOTEST	358	_	_	_	_	_	_	_	_	_	_	_	_	_
comp1038832_c0_seq1	1	2	0.11	0.24	noTest	noTest	noTest	noTest	noTest	noTest	noTest	no	NOTEST	129	1-387(-)	_	_	_	_	_	_	_	_	_	_	None	_
comp1038874_c0_seq1	2	3	0.18	0.29	noTest	noTest	noTest	noTest	noTest	noTest	noTest	no	NOTEST	462	_	_	_	_	_	_	_	_	_	_	_	_	_
comp10389_c0_seq1	1	3	0.09	0.3	noTest	noTest	noTest	noTest	noTest	noTest	noTest	no	NOTEST	149	2-451(+)	_	_	_	_	_	_	_	_	_	_	None	_
comp1039090_c0_seq1	0	1	0	0.13	noTest	noTest	noTest	noTest	noTest	noTest	noTest	no	NOTEST	360	_	_	_	_	_	_	_	_	_	_	_	_	_
comp1039202_c0_seq1	3	1	0.34	0.12	noTest	noTest	noTest	noTest	noTest	noTest	noTest	no	NOTEST	372	_	_	_	_	_	_	_	_	_	_	_	_	_
comp1039224_c0_seq1	2	1	0.2	0.11	noTest	noTest	noTest	noTest	noTest	noTest	noTest	no	NOTEST	414	_	_	_	_	_	_	_	_	_	_	_	_	_
comp1039367_c0_seq1	5	3	0.49	0.32	noTest	noTest	noTest	noTest	noTest	noTest	noTest	no	NOTEST	138	3-419(+)	_	_	_	_	_	_	_	_	_	_	None	_
comp10394_c0_seq1	2	2	0.17	0.19	noTest	noTest	noTest	noTest	noTest	noTest	noTest	no	NOTEST	472	_	_	_	_	_	_	_	_	_	_	_	_	_
comp1039530_c0_seq1	1	4	0.11	0.47	noTest	noTest	noTest	noTest	noTest	noTest	noTest	no	NOTEST	390	_	_	_	_	_	_	_	_	_	_	_	_	_
comp1039600_c0_seq1	3	2	0.35	0.26	noTest	noTest	noTest	noTest	noTest	noTest	noTest	no	NOTEST	118	3-359(+)	_	_	_	_	_	_	_	_	_	_	None	_
comp1039728_c0_seq1	1	2	0.08	0.18	noTest	noTest	noTest	noTest	noTest	noTest	noTest	no	NOTEST	506	_	_	_	_	_	_	_	_	_	_	_	_	_
comp1039783_c0_seq1	1	4	0.09	0.38	noTest	noTest	noTest	noTest	noTest	noTest	noTest	no	NOTEST	469	_	_	_	_	_	_	_	_	_	_	_	_	_
comp1039980_c0_seq1	2	1	0.22	0.12	noTest	noTest	noTest	noTest	noTest	noTest	noTest	no	NOTEST	385	_	_	_	_	_	_	_	_	_	_	_	_	_
comp1040186_c0_seq1	0	3	0	0.32	noTest	noTest	noTest	noTest	noTest	noTest	noTest	no	NOTEST	418	_	_	_	_	_	_	_	_	_	_	_	_	_
comp1040215_c0_seq1	3	1	0.19	0.07	noTest	noTest	noTest	noTest	noTest	noTest	noTest	no	NOTEST	52	356-511(+)	_	_	_	_	_	_	_	_	_	_	None	_
comp1040278_c0_seq1	0	2	0	0.26	noTest	noTest	noTest	noTest	noTest	noTest	noTest	no	NOTEST	117	3-353(-)	_	_	_	_	_	_	_	_	_	_	None	_
comp1040418_c0_seq1	3	6	0.15	0.33	noTest	noTest	noTest	noTest	noTest	noTest	noTest	no	NOTEST	262	2-790(+)	gi|255988561|gb|ACU51164.1|	vitellogenin [Pandalopsis japonica]	0.67	_	_	_	_	_	_	_	None	_
comp104041_c0_seq1	43	51	2.74	3.54	0.610979	1	0.393568	up	-0.393568	down	0.898591	no	OK	629	_	_	_	_	_	_	_	_	_	_	_	_	_
comp1040921_c0_seq1	3	2	0.28	0.2	noTest	noTest	noTest	noTest	noTest	noTest	noTest	no	NOTEST	439	_	_	_	_	_	_	_	_	_	_	_	_	_
comp1040986_c0_seq1	3	1	0.31	0.11	noTest	noTest	noTest	noTest	noTest	noTest	noTest	no	NOTEST	405	_	_	_	_	_	_	_	_	_	_	_	_	_
comp1041012_c0_seq1	1	1	0.09	0.1	noTest	noTest	noTest	noTest	noTest	noTest	noTest	no	NOTEST	460	_	gi|38674620|gb|AAR26327.1|	TRPgamma cation channel [Periplaneta americana]	0.93	GO:0070588;GO:0016021;GO:0005262	_	_	_	_	_	_	_	_
comp1041041_c0_seq1	2	1	0.2	0.11	noTest	noTest	noTest	noTest	noTest	noTest	noTest	no	NOTEST	412	_	_	_	_	_	_	_	_	_	_	_	_	_
comp1041213_c0_seq1	1	3	0.1	0.34	noTest	noTest	noTest	noTest	noTest	noTest	noTest	no	NOTEST	405	_	_	_	_	_	_	_	_	_	_	_	_	_
comp104128_c0_seq1	67	59	3.68	3.52	0.974025	1	-0.0338001	down	0.0338001	up	1.31209	no	OK	725	_	_	_	_	_	_	_	_	_	_	_	_	_
comp10412_c0_seq1	10	5	0.63	0.34	0.438083	0.916936	-0.821104	down	0.821104	up	-1.76656	no	OK	211	1-636(+)	gi|260780799|ref|XP_002585527.1|	hypothetical protein BRAFLDRAFT_89257 [Branchiostoma floridae]	0.55	GO:0043167;GO:0016491	_	_	_	_	_	_	None	_
comp1041332_c0_seq1	0	6	0	0.78	noTest	noTest	noTest	noTest	noTest	noTest	noTest	no	NOTEST	117	2-355(+)	gi|321473270|gb|EFX84238.1|	hypothetical protein DAPPUDRAFT_315076 [Daphnia pulex]	0.7	_	_	_	_	_	_	_	None	_
comp1041471_c0_seq1	3	3	0.22	0.25	noTest	noTest	noTest	noTest	noTest	noTest	noTest	no	NOTEST	540	_	_	_	_	_	_	_	_	_	_	_	_	_
comp10414_c0_seq1	0	13	0	1.37	0.00199604	0.0203255	5.8032	up	-5.8032	down	-1.93294	yes	OK	82	2-247(-)	_	_	_	_	_	_	_	_	_	_	None	_
comp1041563_c0_seq1	4	1	0.35	0.09	noTest	noTest	noTest	noTest	noTest	noTest	noTest	no	NOTEST	157	3-476(+)	gi|432939116|ref|XP_004082589.1|	PREDICTED: tigger transposable element-derived protein 1-like [Oryzias latipes]	0.64	_	_	_	_	_	_	_	None	_
comp1041597_c0_seq1	0	5	0	0.54	noTest	noTest	noTest	noTest	noTest	noTest	noTest	no	NOTEST	415	_	gi|227150086|gb|ACP19733.1|	clip domain serine protease [Eriocheir sinensis]	0.67	GO:0008233	_	_	_	_	_	_	_	_
comp1041719_c0_seq1	1	2	0.11	0.23	noTest	noTest	noTest	noTest	noTest	noTest	noTest	no	NOTEST	394	_	_	_	_	_	_	_	_	_	_	_	_	_
comp1041823_c0_seq1	3	1	0.34	0.12	noTest	noTest	noTest	noTest	noTest	noTest	noTest	no	NOTEST	370	_	_	_	_	_	_	_	_	_	_	_	_	_
comp1041929_c0_seq1	0	6	0	0.76	noTest	noTest	noTest	noTest	noTest	noTest	noTest	no	NOTEST	363	_	_	_	_	_	_	_	_	_	_	_	_	_
comp1042028_c0_seq1	1	1	0.09	0.1	noTest	noTest	noTest	noTest	noTest	noTest	noTest	no	NOTEST	442	_	_	_	_	_	_	_	_	_	_	_	_	_
comp1042125_c0_seq1	0	2	0	0.24	noTest	noTest	noTest	noTest	noTest	noTest	noTest	no	NOTEST	53	2-160(-)	_	_	_	_	_	_	_	_	_	_	None	_
comp1042260_c0_seq1	0	1	0	0.13	noTest	noTest	noTest	noTest	noTest	noTest	noTest	no	NOTEST	50	3-152(-)	_	_	_	_	_	_	_	_	_	_	None	_
comp1042334_c0_seq1	1	2	0.09	0.2	noTest	noTest	noTest	noTest	noTest	noTest	noTest	no	NOTEST	89	2-268(+)	_	_	_	_	_	_	_	_	_	_	None	_
comp1042464_c0_seq1	2	1	0.2	0.11	noTest	noTest	noTest	noTest	noTest	noTest	noTest	no	NOTEST	422	_	_	_	_	_	_	_	_	_	_	_	_	_
comp1042560_c0_seq1	1	2	0.09	0.2	noTest	noTest	noTest	noTest	noTest	noTest	noTest	no	NOTEST	109	3-329(-)	_	_	_	_	_	_	_	_	_	_	None	_
comp1042654_c0_seq1	2	7	0.12	0.48	noTest	noTest	noTest	noTest	noTest	noTest	noTest	no	NOTEST	213	2-643(+)	_	_	_	_	_	_	_	_	_	_	None	_
comp1042685_c0_seq1	2	2	0.15	0.17	noTest	noTest	noTest	noTest	noTest	noTest	noTest	no	NOTEST	524	_	_	_	_	_	_	_	_	_	_	_	_	_
comp1042699_c0_seq1	2	2	0.22	0.25	noTest	noTest	noTest	noTest	noTest	noTest	noTest	no	NOTEST	123	3-374(+)	_	_	_	_	_	_	_	_	_	_	None	_
comp1042758_c0_seq1	0	0	0	0	noTest	noTest	noTest	noTest	noTest	noTest	noTest	no	NOTEST	379	_	_	_	_	_	_	_	_	_	_	_	_	_
comp1042_c0_seq1	1	1	0.11	0.13	noTest	noTest	noTest	noTest	noTest	noTest	noTest	no	NOTEST	366	_	_	_	_	_	_	_	_	_	_	_	_	_
comp104314_c0_seq1	35	45	4.17	5.9	0.518754	0.967492	0.508864	up	-0.508864	down	0.668059	no	OK	117	2-355(+)	_	_	_	_	_	_	_	_	_	_	None	_
comp1043202_c0_seq1	3	4	0.18	0.26	noTest	noTest	noTest	noTest	noTest	noTest	noTest	no	NOTEST	667	_	_	_	_	_	_	_	_	_	_	_	_	_
comp1043246_c0_seq1	0	3	0	0.36	noTest	noTest	noTest	noTest	noTest	noTest	noTest	no	NOTEST	377	_	_	_	_	_	_	_	_	_	_	_	_	_
comp1043383_c0_seq1	3	2	0.35	0.26	noTest	noTest	noTest	noTest	noTest	noTest	noTest	no	NOTEST	355	_	_	_	_	_	_	_	_	_	_	_	_	_
comp10433_c0_seq1	1	3	0.11	0.35	noTest	noTest	noTest	noTest	noTest	noTest	noTest	no	NOTEST	81	144-386(-)	_	_	_	_	_	_	_	_	_	_	None	_
comp1043497_c0_seq1	1	1	0.12	0.13	noTest	noTest	noTest	noTest	noTest	noTest	noTest	no	NOTEST	351	_	_	_	_	_	_	_	_	_	_	_	_	_
comp104357_c0_seq1	5	169.06	0.47	17.58	1.79177e-08	9.27016e-07	5.15654	up	-5.15654	down	1.84408	yes	OK	433	_	_	_	_	_	_	_	_	_	_	_	_	_
comp1043638_c0_seq1	1	5	0.09	0.51	noTest	noTest	noTest	noTest	noTest	noTest	noTest	no	NOTEST	438	_	_	_	_	_	_	_	_	_	_	_	_	_
comp10437_c0_seq1	4	0	0.35	0	noTest	noTest	noTest	noTest	noTest	noTest	noTest	no	NOTEST	462	_	_	_	_	_	_	_	_	_	_	_	_	_
comp1044354_c0_seq1	3	0	0.35	0	noTest	noTest	noTest	noTest	noTest	noTest	noTest	no	NOTEST	354	_	_	_	_	_	_	_	_	_	_	_	_	_
comp1044475_c0_seq1	0	0	0	0	noTest	noTest	noTest	noTest	noTest	noTest	noTest	no	NOTEST	363	_	_	_	_	_	_	_	_	_	_	_	_	_
comp1044646_c0_seq1	0	1	0	0.12	noTest	noTest	noTest	noTest	noTest	noTest	noTest	no	NOTEST	378	_	_	_	_	_	_	_	_	_	_	_	_	_
comp1044666_c0_seq1	1	2	0.09	0.19	noTest	noTest	noTest	noTest	noTest	noTest	noTest	no	NOTEST	478	_	_	_	_	_	_	_	_	_	_	_	_	_
comp1044822_c0_seq1	2	0	0.22	0	noTest	noTest	noTest	noTest	noTest	noTest	noTest	no	NOTEST	372	_	_	_	_	_	_	_	_	_	_	_	_	_
comp1044899_c0_seq1	1	4	0.11	0.49	noTest	noTest	noTest	noTest	noTest	noTest	noTest	no	NOTEST	376	_	_	_	_	_	_	_	_	_	_	_	_	_
comp1045002_c0_seq1	1	0	0.12	0	noTest	noTest	noTest	noTest	noTest	noTest	noTest	no	NOTEST	362	_	_	_	_	_	_	_	_	_	_	_	_	_
comp1045101_c0_seq1	7	3	0.47	0.22	0.442579	0.916936	-1.01636	down	1.01636	up	-2.35117	no	OK	601	_	_	_	_	_	_	_	_	_	_	_	_	_
comp1045201_c0_seq1	3	0	0.27	0	noTest	noTest	noTest	noTest	noTest	noTest	noTest	no	NOTEST	65	199-393(-)	_	_	_	_	_	_	_	_	_	_	None	_
comp1045208_c0_seq1	1	2	0.11	0.24	noTest	noTest	noTest	noTest	noTest	noTest	noTest	no	NOTEST	127	1-384(+)	gi|477518975|gb|ENH71168.1|	Ankyrin repeat domain-containing protein 50 [Fusarium oxysporum f. sp. cubense race 1]	0.6	_	_	_	_	_	_	_	None	_
comp1045780_c0_seq1	0	6	0	0.58	noTest	noTest	noTest	noTest	noTest	noTest	noTest	no	NOTEST	153	2-463(+)	_	_	_	_	_	_	_	_	_	_	None	_
comp1045869_c0_seq1	1	2	0.1	0.22	noTest	noTest	noTest	noTest	noTest	noTest	noTest	no	NOTEST	410	_	_	_	_	_	_	_	_	_	_	_	_	_
comp10461_c0_seq1	3	1	0.23	0.08	noTest	noTest	noTest	noTest	noTest	noTest	noTest	no	NOTEST	534	_	_	_	_	_	_	_	_	_	_	_	_	_
comp104632_c0_seq1	84	50	3.61	2.33	0.416911	0.916936	-0.596635	down	0.596635	up	1.38846	no	OK	916	_	_	_	_	_	_	_	_	_	_	_	_	_
comp1046367_c0_seq1	0	0	0	0	noTest	noTest	noTest	noTest	noTest	noTest	noTest	no	NOTEST	376	_	_	_	_	_	_	_	_	_	_	_	_	_
comp1046555_c0_seq1	2	0	0.18	0	noTest	noTest	noTest	noTest	noTest	noTest	noTest	no	NOTEST	64	106-297(-)	_	_	_	_	_	_	_	_	_	_	None	_
comp1046596_c0_seq1	0	5	0	0.62	noTest	noTest	noTest	noTest	noTest	noTest	noTest	no	NOTEST	371	_	_	_	_	_	_	_	_	_	_	_	_	_
comp1046643_c0_seq1	0	23	0	0.81	9.63608e-05	0.00162118	6.61505	up	-6.61505	down	-1.09884	yes	OK	398	3-1199(+)	gi|332027953|gb|EGI68004.1|	Serine/threonine-protein kinase PFTAIRE-1 [Acromyrmex echinatior]	0.85	GO:0004674;GO:0005524;GO:0009069;GO:0006468	7460.XP_624994	ecdysone-induced protein 63E ortholog	0.8484	COG0515	KOG0594	_	K08821	CDK14, PFTK1
comp104667_c0_seq1	69	59	3.32	3.08	0.923308	1	-0.0760719	down	0.0760719	up	1.33386	no	OK	823	_	_	_	_	_	_	_	_	_	_	_	_	_
comp1046941_c0_seq1	2	2	0.2	0.22	noTest	noTest	noTest	noTest	noTest	noTest	noTest	no	NOTEST	417	_	_	_	_	_	_	_	_	_	_	_	_	_
comp1046_c0_seq1	2	1	0.18	0.1	noTest	noTest	noTest	noTest	noTest	noTest	noTest	no	NOTEST	135	1-405(-)	_	_	_	_	_	_	_	_	_	_	None	_
comp1047033_c0_seq1	0	2	0	0.21	noTest	noTest	noTest	noTest	noTest	noTest	noTest	no	NOTEST	140	2-421(-)	_	_	_	_	_	_	_	_	_	_	None	_
comp1047042_c0_seq1	4	3	0.32	0.27	noTest	noTest	noTest	noTest	noTest	noTest	noTest	no	NOTEST	89	3-269(+)	_	_	_	_	_	_	_	_	_	_	None	_
comp1047113_c0_seq1	1	1	0.12	0.13	noTest	noTest	noTest	noTest	noTest	noTest	noTest	no	NOTEST	96	1-288(+)	_	_	_	_	_	_	_	_	_	_	None	_
comp1047160_c0_seq1	5	1	0.41	0.09	noTest	noTest	noTest	noTest	noTest	noTest	noTest	no	NOTEST	492	_	_	_	_	_	_	_	_	_	_	_	_	_
comp1047275_c0_seq1	2	2	0.2	0.22	noTest	noTest	noTest	noTest	noTest	noTest	noTest	no	NOTEST	405	_	gi|326680826|ref|XP_002661892.2|	PREDICTED: hypothetical protein LOC100329443 [Danio rerio]	0.66	GO:0005488	_	_	_	_	_	_	_	_
comp1047331_c0_seq1	1	0	0.11	0	noTest	noTest	noTest	noTest	noTest	noTest	noTest	no	NOTEST	386	_	_	_	_	_	_	_	_	_	_	_	_	_
comp1047504_c0_seq1	0	7	0	0.87	noTest	noTest	noTest	noTest	noTest	noTest	noTest	no	NOTEST	369	_	_	_	_	_	_	_	_	_	_	_	_	_
comp1047905_c0_seq1	2	2	0.2	0.22	noTest	noTest	noTest	noTest	noTest	noTest	noTest	no	NOTEST	134	3-407(+)	_	_	_	_	_	_	_	_	_	_	None	_
comp1048372_c0_seq1	0	3	0	0.38	noTest	noTest	noTest	noTest	noTest	noTest	noTest	no	NOTEST	120	2-364(+)	_	_	_	_	_	_	_	_	_	_	None	_
comp1048837_c0_seq1	2	5	0.16	0.45	noTest	noTest	noTest	noTest	noTest	noTest	noTest	no	NOTEST	497	_	_	_	_	_	_	_	_	_	_	_	_	_
comp1048923_c0_seq1	2	0	0.23	0	noTest	noTest	noTest	noTest	noTest	noTest	noTest	no	NOTEST	369	_	_	_	_	_	_	_	_	_	_	_	_	_
comp1049284_c0_seq1	0	5	0	0.53	noTest	noTest	noTest	noTest	noTest	noTest	noTest	no	NOTEST	422	_	gi|340385049|ref|XP_003391023.1|	PREDICTED: hypothetical protein LOC100633611, partial [Amphimedon queenslandica]	0.64	_	_	_	_	_	_	_	_	_
comp1049525_c0_seq1	0	3	0	0.31	noTest	noTest	noTest	noTest	noTest	noTest	noTest	no	NOTEST	142	3-428(-)	gi|390407693|ref|NP_001254573.1|	ASPIP precursor [Gasterosteus cartilage acidic protein 2 [Gasterosteus aculeatus]	0.83	_	_	_	_	_	_	_	None	_
comp1049603_c0_seq1	4	2	0.31	0.17	noTest	noTest	noTest	noTest	noTest	noTest	noTest	no	NOTEST	529	_	_	_	_	_	_	_	_	_	_	_	_	_
comp1049742_c0_seq1	3	1	0.35	0.13	noTest	noTest	noTest	noTest	noTest	noTest	noTest	no	NOTEST	355	_	_	_	_	_	_	_	_	_	_	_	_	_
comp10500_c0_seq1	2	3	0.17	0.28	noTest	noTest	noTest	noTest	noTest	noTest	noTest	no	NOTEST	481	_	_	_	_	_	_	_	_	_	_	_	_	_
comp1050187_c0_seq1	1	1	0.09	0.1	noTest	noTest	noTest	noTest	noTest	noTest	noTest	no	NOTEST	443	_	_	_	_	_	_	_	_	_	_	_	_	_
comp1050246_c0_seq1	0	2	0	0.21	noTest	noTest	noTest	noTest	noTest	noTest	noTest	no	NOTEST	433	_	_	_	_	_	_	_	_	_	_	_	_	_
comp1050404_c0_seq1	2	3	0.17	0.29	noTest	noTest	noTest	noTest	noTest	noTest	noTest	no	NOTEST	156	2-472(+)	_	_	_	_	_	_	_	_	_	_	None	_
comp1050423_c0_seq1	0	5	0	0.64	noTest	noTest	noTest	noTest	noTest	noTest	noTest	no	NOTEST	360	_	_	_	_	_	_	_	_	_	_	_	_	_
comp1050573_c0_seq1	3	3	0.26	0.28	noTest	noTest	noTest	noTest	noTest	noTest	noTest	no	NOTEST	477	_	_	_	_	_	_	_	_	_	_	_	_	_
comp10506_c0_seq1	0	4	0	0.48	noTest	noTest	noTest	noTest	noTest	noTest	noTest	no	NOTEST	127	1-384(+)	_	_	_	_	_	_	_	_	_	_	None	_
comp1050723_c0_seq1	0	4	0	0.38	noTest	noTest	noTest	noTest	noTest	noTest	noTest	no	NOTEST	474	_	_	_	_	_	_	_	_	_	_	_	_	_
comp105086_c0_seq1	5	1	0.47	0.1	noTest	noTest	noTest	noTest	noTest	noTest	noTest	no	NOTEST	437	_	_	_	_	_	_	_	_	_	_	_	_	_
comp1050951_c0_seq1	1	0	0.09	0	noTest	noTest	noTest	noTest	noTest	noTest	noTest	no	NOTEST	444	_	_	_	_	_	_	_	_	_	_	_	_	_
comp1050997_c0_seq1	1	1	0.1	0.11	noTest	noTest	noTest	noTest	noTest	noTest	noTest	no	NOTEST	400	_	_	_	_	_	_	_	_	_	_	_	_	_
comp1051090_c0_seq1	2	2	0.17	0.19	noTest	noTest	noTest	noTest	noTest	noTest	noTest	no	NOTEST	156	2-472(+)	_	_	_	_	_	_	_	_	_	_	None	_
comp10514_c0_seq1	4	3	0.43	0.35	noTest	noTest	noTest	noTest	noTest	noTest	noTest	no	NOTEST	387	_	_	_	_	_	_	_	_	_	_	_	_	_
comp1051548_c0_seq1	3	0	0.31	0	noTest	noTest	noTest	noTest	noTest	noTest	noTest	no	NOTEST	395	_	_	_	_	_	_	_	_	_	_	_	_	_
comp1051688_c0_seq1	1	2	0.11	0.24	noTest	noTest	noTest	noTest	noTest	noTest	noTest	no	NOTEST	387	_	_	_	_	_	_	_	_	_	_	_	_	_
comp105185_c0_seq1	24	22	1.32	1.32	1	1	0.0237232	up	-0.0237232	down	-0.140436	no	OK	723	_	_	_	_	_	_	_	_	_	_	_	_	_
comp10523_c0_seq1	3	2	0.26	0.19	noTest	noTest	noTest	noTest	noTest	noTest	noTest	no	NOTEST	466	_	_	_	_	_	_	_	_	_	_	_	_	_
comp1052412_c0_seq1	3	1	0.34	0.12	noTest	noTest	noTest	noTest	noTest	noTest	noTest	no	NOTEST	123	1-372(+)	gi|321451113|gb|EFX62873.1|	hypothetical protein DAPPUDRAFT_269522 [Daphnia pulex]	0.66	GO:0015074;GO:0003676	_	_	_	_	_	_	K15196	BRF1, GTF3B
comp10524_c0_seq1	2	1	0.22	0.12	noTest	noTest	noTest	noTest	noTest	noTest	noTest	no	NOTEST	384	_	_	_	_	_	_	_	_	_	_	_	_	_
comp1052582_c0_seq1	0	0	0	0	noTest	noTest	noTest	noTest	noTest	noTest	noTest	no	NOTEST	87	181-441(-)	gi|10834978|ref|NP_000575.1|	interleukin-8 precursor [Homo PREDICTED: interleukin-8 isoform 2 [Pan troglodytes]	1	GO:0005615;GO:0050930;GO:0031623;GO:0071222;GO:0045744;GO:0071356;GO:0007050;GO:0071347;GO:0006987;GO:0005153;GO:0008009;GO:0030155;GO:0008285;GO:0001525;GO:0090023;GO:0042119;GO:0019722;GO:0005622;GO:0044344;GO:0006954;GO:0045091;GO:0006955;GO:0048566	9598.ENSPTRP00000027770	interleukin 8	1	_	_	NOG73311	K10030	IL8, CXCL8
comp10526_c0_seq1	6	4	0.43	0.31	0.7999	1	-0.414266	down	0.414266	up	-2.34619	no	OK	562	_	_	_	_	_	_	_	_	_	_	_	_	_
comp105287_c0_seq1	29	45	3.44	5.88	0.307913	0.817307	0.777942	up	-0.777942	down	0.560764	no	OK	75	128-355(+)	gi|347921128|ref|NP_001026378.2|	transcription initiation factor IIA subunit 1 [Gallus gallus]	0.62	_	_	_	_	_	_	_	K03122	TFIIA1, GTF2A1, TOA1
comp1053035_c0_seq1	3	3	0.3	0.33	noTest	noTest	noTest	noTest	noTest	noTest	noTest	no	NOTEST	416	_	gi|91092254|ref|XP_966929.1|	PREDICTED: similar to HL06052p [Tribolium castaneum]	0.84	GO:0016021	7260.FBpp0251767	GK22624	0.875	_	KOG0748	_	_	_
comp1053216_c0_seq1	1	1	0.12	0.13	noTest	noTest	noTest	noTest	noTest	noTest	noTest	no	NOTEST	356	_	_	_	_	_	_	_	_	_	_	_	_	_
comp1053445_c0_seq1	2	3	0.2	0.33	noTest	noTest	noTest	noTest	noTest	noTest	noTest	no	NOTEST	97	2-292(+)	_	_	_	_	_	_	_	_	_	_	None	_
comp10536_c0_seq1	3	5	0.28	0.5	noTest	noTest	noTest	noTest	noTest	noTest	noTest	no	NOTEST	445	_	_	_	_	_	_	_	_	_	_	_	_	_
comp1053763_c0_seq1	1	0	0.11	0	noTest	noTest	noTest	noTest	noTest	noTest	noTest	no	NOTEST	389	_	_	_	_	_	_	_	_	_	_	_	_	_
comp1053_c0_seq1	5	2	0.27	0.12	noTest	noTest	noTest	noTest	noTest	noTest	noTest	no	NOTEST	726	_	_	_	_	_	_	_	_	_	_	_	_	_
comp1054072_c0_seq1	4	4	0.24	0.26	noTest	noTest	noTest	noTest	noTest	noTest	noTest	no	NOTEST	669	_	_	_	_	_	_	_	_	_	_	_	_	_
comp1054073_c0_seq1	3	1	0.34	0.12	noTest	noTest	noTest	noTest	noTest	noTest	noTest	no	NOTEST	369	_	_	_	_	_	_	_	_	_	_	_	_	_
comp1054321_c0_seq1	1	3	0.11	0.37	noTest	noTest	noTest	noTest	noTest	noTest	noTest	no	NOTEST	124	1-375(+)	gi|326671264|ref|XP_003199405.1|	PREDICTED: protocadherin Fat 3-like, partial [Danio rerio]	0.63	GO:0016020;GO:0005783	_	_	_	_	_	_	K06813	CDH23
comp1054431_c0_seq1	0	3	0	0.36	noTest	noTest	noTest	noTest	noTest	noTest	noTest	no	NOTEST	382	_	_	_	_	_	_	_	_	_	_	_	_	_
comp105474_c0_seq1	173	188	2.4	2.81	0.694533	1	0.269099	up	-0.269099	down	2.83803	no	OK	73	560-778(+)	_	_	_	_	_	_	_	_	_	_	None	_
comp1055046_c0_seq1	5	2	0.5	0.22	noTest	noTest	noTest	noTest	noTest	noTest	noTest	no	NOTEST	412	_	_	_	_	_	_	_	_	_	_	_	_	_
comp1055159_c0_seq1	3	1	0.35	0.13	noTest	noTest	noTest	noTest	noTest	noTest	noTest	no	NOTEST	362	_	_	_	_	_	_	_	_	_	_	_	_	_
comp1055169_c0_seq1	0	1	0	0.12	noTest	noTest	noTest	noTest	noTest	noTest	noTest	no	NOTEST	368	_	_	_	_	_	_	_	_	_	_	_	_	_
comp10552_c0_seq1	2	0	0.18	0	noTest	noTest	noTest	noTest	noTest	noTest	noTest	no	NOTEST	453	_	_	_	_	_	_	_	_	_	_	_	_	_
comp10555_c0_seq1	5	6	0.41	0.54	1	1	0.394508	up	-0.394508	down	-2.20121	no	OK	493	_	_	_	_	_	_	_	_	_	_	_	_	_
comp1056157_c0_seq1	2	2	0.17	0.18	noTest	noTest	noTest	noTest	noTest	noTest	noTest	no	NOTEST	484	_	_	_	_	_	_	_	_	_	_	_	_	_
comp1056184_c0_seq1	3	0	0.31	0	noTest	noTest	noTest	noTest	noTest	noTest	noTest	no	NOTEST	396	_	_	_	_	_	_	_	_	_	_	_	_	_
comp1056329_c0_seq1	0	11	0	0.86	0.00614931	0.0507685	5.56688	up	-5.56688	down	-2.17702	no	OK	562	_	_	_	_	_	_	_	_	_	_	_	_	_
comp1056641_c0_seq1	2	2	0.22	0.24	noTest	noTest	noTest	noTest	noTest	noTest	noTest	no	NOTEST	384	_	_	_	_	_	_	_	_	_	_	_	_	_
comp10567_c0_seq1	2	2	0.23	0.25	noTest	noTest	noTest	noTest	noTest	noTest	noTest	no	NOTEST	361	_	_	_	_	_	_	_	_	_	_	_	_	_
comp1056_c0_seq1	2	3	0.22	0.36	noTest	noTest	noTest	noTest	noTest	noTest	noTest	no	NOTEST	383	_	_	_	_	_	_	_	_	_	_	_	_	_
comp1057021_c0_seq1	0	8	0	0.88	noTest	noTest	noTest	noTest	noTest	noTest	noTest	no	NOTEST	412	_	_	_	_	_	_	_	_	_	_	_	_	_
comp1057120_c0_seq1	2	2	0.17	0.19	noTest	noTest	noTest	noTest	noTest	noTest	noTest	no	NOTEST	160	1-480(-)	gi|499027504|ref|XP_004564486.1|	PREDICTED: zinc finger protein 250-like isoform X1 [Maylandia zebra]	0.46	_	_	_	_	_	_	_	None	_
comp1057124_c0_seq1	0	7	0	0.85	noTest	noTest	noTest	noTest	noTest	noTest	noTest	no	NOTEST	375	_	_	_	_	_	_	_	_	_	_	_	_	_
comp10572_c0_seq1	3	3	0.26	0.29	noTest	noTest	noTest	noTest	noTest	noTest	noTest	no	NOTEST	467	_	_	_	_	_	_	_	_	_	_	_	_	_
comp1058050_c0_seq1	0	6	0	0.64	noTest	noTest	noTest	noTest	noTest	noTest	noTest	no	NOTEST	422	_	_	_	_	_	_	_	_	_	_	_	_	_
comp1058075_c0_seq1	1	0	0.1	0	noTest	noTest	noTest	noTest	noTest	noTest	noTest	no	NOTEST	400	_	_	_	_	_	_	_	_	_	_	_	_	_
comp1058120_c0_seq1	1	0	0.11	0	noTest	noTest	noTest	noTest	noTest	noTest	noTest	no	NOTEST	86	3-260(+)	_	_	_	_	_	_	_	_	_	_	None	_
comp1058247_c0_seq1	1	3	0.09	0.29	noTest	noTest	noTest	noTest	noTest	noTest	noTest	no	NOTEST	462	_	_	_	_	_	_	_	_	_	_	_	_	_
comp1058250_c0_seq1	1	1	0.1	0.11	noTest	noTest	noTest	noTest	noTest	noTest	noTest	no	NOTEST	398	_	_	_	_	_	_	_	_	_	_	_	_	_
comp1058285_c0_seq1	0	2	0	0.26	noTest	noTest	noTest	noTest	noTest	noTest	noTest	no	NOTEST	118	3-356(-)	_	_	_	_	_	_	_	_	_	_	None	_
comp105849_c0_seq1	73	73	2.35	2.54	0.842517	1	0.149002	up	-0.149002	down	1.5288	no	OK	1214	_	_	_	_	_	_	_	_	_	_	_	_	_
comp1058504_c0_seq1	1	3	0.1	0.34	noTest	noTest	noTest	noTest	noTest	noTest	noTest	no	NOTEST	397	_	_	_	_	_	_	_	_	_	_	_	_	_
comp1058527_c0_seq1	0	0	0	0	noTest	noTest	noTest	noTest	noTest	noTest	noTest	no	NOTEST	69	190-396(-)	_	_	_	_	_	_	_	_	_	_	None	_
comp1058606_c0_seq1	2	1	0.21	0.12	noTest	noTest	noTest	noTest	noTest	noTest	noTest	no	NOTEST	128	2-388(+)	_	_	_	_	_	_	_	_	_	_	None	_
comp1058766_c0_seq1	0	0	0	0	noTest	noTest	noTest	noTest	noTest	noTest	noTest	no	NOTEST	522	_	_	_	_	_	_	_	_	_	_	_	_	_
comp1058975_c0_seq1	0	2	0	0.23	noTest	noTest	noTest	noTest	noTest	noTest	noTest	no	NOTEST	133	2-400(-)	_	_	_	_	_	_	_	_	_	_	None	_
comp10590_c0_seq1	2	3	0.11	0.18	noTest	noTest	noTest	noTest	noTest	noTest	noTest	no	NOTEST	705	_	gi|115928363|ref|XP_001199932.1|	PREDICTED: uncharacterized protein LOC763830, partial [Strongylocentrotus purpuratus]	0.74	GO:0009987;GO:0005488	_	_	_	_	_	_	_	_
comp10592_c0_seq1	5	7	0.34	0.51	0.822492	1	0.609045	up	-0.609045	down	-2.07334	no	OK	597	_	_	_	_	_	_	_	_	_	_	_	_	_
comp1059323_c0_seq1	0	1	0	0.11	noTest	noTest	noTest	noTest	noTest	noTest	noTest	no	NOTEST	397	_	_	_	_	_	_	_	_	_	_	_	_	_
comp10594_c0_seq1	4	4	0.28	0.31	noTest	noTest	noTest	noTest	noTest	noTest	noTest	no	NOTEST	575	_	_	_	_	_	_	_	_	_	_	_	_	_
comp1059535_c0_seq1	0	0	0	0	noTest	noTest	noTest	noTest	noTest	noTest	noTest	no	NOTEST	387	_	_	_	_	_	_	_	_	_	_	_	_	_
comp1059967_c0_seq1	2	1	0.24	0.13	noTest	noTest	noTest	noTest	noTest	noTest	noTest	no	NOTEST	355	_	_	_	_	_	_	_	_	_	_	_	_	_
comp1059_c0_seq1	4	3	0.38	0.31	noTest	noTest	noTest	noTest	noTest	noTest	noTest	no	NOTEST	436	_	_	_	_	_	_	_	_	_	_	_	_	_
comp10600_c0_seq1	4	10	0.23	0.64	0.305221	0.813818	1.41339	up	-1.41339	down	-1.84227	no	OK	119	322-681(+)	_	_	_	_	_	_	_	_	_	_	None	_
comp1060177_c0_seq1	5	1	0.51	0.11	noTest	noTest	noTest	noTest	noTest	noTest	noTest	no	NOTEST	61	1-183(-)	_	_	_	_	_	_	_	_	_	_	None	_
comp1060210_c0_seq1	1	2	0.12	0.26	noTest	noTest	noTest	noTest	noTest	noTest	noTest	no	NOTEST	353	_	_	_	_	_	_	_	_	_	_	_	_	_
comp1060372_c0_seq1	2	1	0.21	0.12	noTest	noTest	noTest	noTest	noTest	noTest	noTest	no	NOTEST	394	_	_	_	_	_	_	_	_	_	_	_	_	_
comp106045_c0_seq1	38	132	2.78	10.51	0.00768411	0.0620246	1.93862	up	-1.93862	down	1.78502	no	OK	553	_	_	_	_	_	_	_	_	_	_	_	_	_
comp1060759_c0_seq1	1	2	0.1	0.21	noTest	noTest	noTest	noTest	noTest	noTest	noTest	no	NOTEST	423	_	_	_	_	_	_	_	_	_	_	_	_	_
comp10607_c0_seq1	1	3	0.1	0.33	noTest	noTest	noTest	noTest	noTest	noTest	noTest	no	NOTEST	408	_	_	_	_	_	_	_	_	_	_	_	_	_
comp1060863_c0_seq1	3	1	0.36	0.13	noTest	noTest	noTest	noTest	noTest	noTest	noTest	no	NOTEST	352	_	_	_	_	_	_	_	_	_	_	_	_	_
comp1061025_c0_seq1	1	1	0.12	0.13	noTest	noTest	noTest	noTest	noTest	noTest	noTest	no	NOTEST	83	60-308(-)	_	_	_	_	_	_	_	_	_	_	None	_
comp1061188_c0_seq1	2	1	0.15	0.08	noTest	noTest	noTest	noTest	noTest	noTest	noTest	no	NOTEST	64	2-193(+)	_	_	_	_	_	_	_	_	_	_	None	_
comp1061494_c0_seq1	3	0	0.31	0	noTest	noTest	noTest	noTest	noTest	noTest	noTest	no	NOTEST	403	_	_	_	_	_	_	_	_	_	_	_	_	_
comp1061546_c0_seq1	5	2	0.42	0.18	noTest	noTest	noTest	noTest	noTest	noTest	noTest	no	NOTEST	125	114-491(+)	gi|340383683|ref|XP_003390346.1|	PREDICTED: zinc finger BED domain-containing protein 1-like [Amphimedon queenslandica]	0.55	_	_	_	_	_	_	_	None	_
comp106162_c0_seq1	76	44	2.47	1.55	0.382259	0.892837	-0.636215	down	0.636215	up	1.22862	no	OK	1201	_	_	_	_	_	_	_	_	_	_	_	_	_
comp10617_c0_seq1	0	9	0	0.78	noTest	noTest	noTest	noTest	noTest	noTest	noTest	no	NOTEST	514	_	_	_	_	_	_	_	_	_	_	_	_	_
comp1062202_c0_seq1	0	0	0	0	noTest	noTest	noTest	noTest	noTest	noTest	noTest	no	NOTEST	399	_	_	_	_	_	_	_	_	_	_	_	_	_
comp10623_c0_seq1	6	2	0.54	0.2	noTest	noTest	noTest	noTest	noTest	noTest	noTest	no	NOTEST	92	182-460(+)	_	_	_	_	_	_	_	_	_	_	None	_
comp1062515_c0_seq1	1	3	0.11	0.35	noTest	noTest	noTest	noTest	noTest	noTest	noTest	no	NOTEST	392	_	_	_	_	_	_	_	_	_	_	_	_	_
comp1062601_c0_seq1	0	3	0	0.39	noTest	noTest	noTest	noTest	noTest	noTest	noTest	no	NOTEST	116	2-349(-)	gi|61162135|dbj|BAD91056.1|	Cj-cadherin [Caridina japonica]	0.96	GO:0031290;GO:0007412;GO:0045463;GO:0044331;GO:0005887;GO:0005911;GO:0048841;GO:0045467;GO:0007413;GO:0007165;GO:0004872;GO:0050774;GO:0016339;GO:0042803;GO:0045296;GO:0016342;GO:0007156;GO:0005509;GO:0016318;GO:0008013	_	_	_	_	_	_	None	_
comp1062849_c0_seq1	2	1	0.2	0.11	noTest	noTest	noTest	noTest	noTest	noTest	noTest	no	NOTEST	405	_	_	_	_	_	_	_	_	_	_	_	_	_
comp1062982_c0_seq1	1	4	0.11	0.5	noTest	noTest	noTest	noTest	noTest	noTest	noTest	no	NOTEST	123	2-373(+)	_	_	_	_	_	_	_	_	_	_	None	_
comp1063019_c0_seq1	3	3	0.33	0.36	noTest	noTest	noTest	noTest	noTest	noTest	noTest	no	NOTEST	380	_	_	_	_	_	_	_	_	_	_	_	_	_
comp10630_c0_seq1	11	7	0.59	0.41	0.725047	1	-0.488597	down	0.488597	up	-1.50054	no	OK	738	_	_	_	_	_	_	_	_	_	_	_	_	_
comp10631_c0_seq1	0	7	0	0.61	noTest	noTest	noTest	noTest	noTest	noTest	noTest	no	NOTEST	509	_	_	_	_	_	_	_	_	_	_	_	_	_
comp1063292_c0_seq1	7	0	0.51	0	noTest	noTest	noTest	noTest	noTest	noTest	noTest	no	NOTEST	183	1-552(+)	gi|449674377|ref|XP_004208167.1|	PREDICTED: jerky protein homolog-like [Hydra magnipapillata]	0.64	_	_	_	_	_	_	_	None	_
comp1063359_c0_seq1	0	1	0	0.11	noTest	noTest	noTest	noTest	noTest	noTest	noTest	no	NOTEST	406	_	_	_	_	_	_	_	_	_	_	_	_	_
comp1063364_c0_seq1	0	0	0	0	noTest	noTest	noTest	noTest	noTest	noTest	noTest	no	NOTEST	393	_	_	_	_	_	_	_	_	_	_	_	_	_
comp10634_c0_seq1	4	3	0.34	0.28	noTest	noTest	noTest	noTest	noTest	noTest	noTest	no	NOTEST	475	_	_	_	_	_	_	_	_	_	_	_	_	_
comp10638_c0_seq1	5	14	0.21	0.64	0.148066	0.56502	1.58522	up	-1.58522	down	-1.39736	no	OK	222	2-667(-)	_	_	_	_	_	_	_	_	_	_	None	_
comp1063967_c0_seq1	6	0	0.45	0	noTest	noTest	noTest	noTest	noTest	noTest	noTest	no	NOTEST	537	_	_	_	_	_	_	_	_	_	_	_	_	_
comp1063975_c0_seq1	1	1	0.12	0.13	noTest	noTest	noTest	noTest	noTest	noTest	noTest	no	NOTEST	358	_	_	_	_	_	_	_	_	_	_	_	_	_
comp1064112_c0_seq1	0	5	0	0.63	noTest	noTest	noTest	noTest	noTest	noTest	noTest	no	NOTEST	364	_	_	_	_	_	_	_	_	_	_	_	_	_
comp1064346_c0_seq1	1	3	0.1	0.34	noTest	noTest	noTest	noTest	noTest	noTest	noTest	no	NOTEST	399	_	_	_	_	_	_	_	_	_	_	_	_	_
comp10643_c0_seq1	0	34.01	0	1.17	6.31674e-06	0.000157229	7.17418	up	-7.17418	down	-0.52765	yes	OK	408	2-1225(-)	_	_	_	_	_	_	_	_	_	_	None	_
comp1064497_c0_seq1	1	1	0.1	0.11	noTest	noTest	noTest	noTest	noTest	noTest	noTest	no	NOTEST	421	_	_	_	_	_	_	_	_	_	_	_	_	_
comp1064564_c0_seq1	2	2	0.22	0.24	noTest	noTest	noTest	noTest	noTest	noTest	noTest	no	NOTEST	377	_	_	_	_	_	_	_	_	_	_	_	_	_
comp1064678_c0_seq1	0	3	0	0.37	noTest	noTest	noTest	noTest	noTest	noTest	noTest	no	NOTEST	124	3-377(+)	gi|290542331|ref|NP_001166357.1|	platelet-activating factor acetylhydrolase precursor [Cavia porcellus]	0.56	_	_	_	_	_	_	_	K01062	E3.1.1.47, PAFAH
comp106499_c0_seq1	3	4	0.24	0.35	noTest	noTest	noTest	noTest	noTest	noTest	noTest	no	NOTEST	506	_	_	_	_	_	_	_	_	_	_	_	_	_
comp1065068_c0_seq1	1	2	0.08	0.17	noTest	noTest	noTest	noTest	noTest	noTest	noTest	no	NOTEST	66	61-258(+)	_	_	_	_	_	_	_	_	_	_	None	_
comp106507_c0_seq1	84	20.99	4.64	1.26	0.0149972	0.106672	-1.8388	down	1.8388	up	1.01506	no	OK	155	227-691(-)	gi|328905031|gb|AEB54791.1|	single VWC domain protein 1 [Litopenaeus vannamei]	0.57	_	_	_	_	_	_	_	None	_
comp106519_c0_seq1	0	156.52	0	15.99	1.93318e-11	2.13196e-09	9.37349	up	-9.37349	down	1.69875	yes	OK	440	_	_	_	_	_	_	_	_	_	_	_	_	_
comp1065293_c0_seq1	1	0	0.07	0	noTest	noTest	noTest	noTest	noTest	noTest	noTest	no	NOTEST	546	_	_	_	_	_	_	_	_	_	_	_	_	_
comp1065308_c0_seq1	1	0	0.12	0	noTest	noTest	noTest	noTest	noTest	noTest	noTest	no	NOTEST	356	_	_	_	_	_	_	_	_	_	_	_	_	_
comp1065491_c0_seq1	2	1	0.19	0.11	noTest	noTest	noTest	noTest	noTest	noTest	noTest	no	NOTEST	429	_	_	_	_	_	_	_	_	_	_	_	_	_
comp1065743_c0_seq1	2	1	0.24	0.13	noTest	noTest	noTest	noTest	noTest	noTest	noTest	no	NOTEST	354	_	_	_	_	_	_	_	_	_	_	_	_	_
comp10659_c0_seq1	4	7	0.27	0.52	0.63315	1	0.913065	up	-0.913065	down	-2.19638	no	OK	587	_	_	_	_	_	_	_	_	_	_	_	_	_
comp1066481_c0_seq1	1	2	0.1	0.21	noTest	noTest	noTest	noTest	noTest	noTest	noTest	no	NOTEST	141	1-426(+)	gi|391348269|ref|XP_003748370.1|	PREDICTED: zinc finger protein 64 homolog, isoforms 3 and 4-like [Metaseiulus occidentalis]	0.74	_	_	_	_	_	_	_	None	_
comp1066654_c0_seq1	0	4	0	0.4	noTest	noTest	noTest	noTest	noTest	noTest	noTest	no	NOTEST	150	1-453(+)	gi|345493429|ref|XP_001605548.2|	PREDICTED: teneurin-3-like [Nasonia vitripennis]	0.83	GO:0030246	_	_	_	_	_	_	None	_
comp1066678_c0_seq1	0	8	0	0.78	noTest	noTest	noTest	noTest	noTest	noTest	noTest	no	NOTEST	152	2-460(+)	gi|512897693|ref|XP_004924215.1|	PREDICTED: LOW QUALITY PROTEIN: low-density lipoprotein receptor-related protein 2-like [Bombyx mori]	0.79	GO:0016020	_	_	_	_	_	_	K06233	LRP2
comp106679_c0_seq1	0	114	0	12.56	3.4684e-10	2.69623e-08	8.91258	up	-8.91258	down	1.23437	yes	OK	411	_	_	_	_	_	_	_	_	_	_	_	_	_
comp1066822_c0_seq1	2	1	0.21	0.12	noTest	noTest	noTest	noTest	noTest	noTest	noTest	no	NOTEST	395	_	gi|241167591|ref|XP_002410103.1|	conserved hypothetical protein [Ixodes scapularis]	0.67	_	_	_	_	_	_	_	_	_
comp1066955_c0_seq1	0	1	0	0.13	noTest	noTest	noTest	noTest	noTest	noTest	noTest	no	NOTEST	351	_	_	_	_	_	_	_	_	_	_	_	_	_
comp1066978_c0_seq1	1	1	0.12	0.13	noTest	noTest	noTest	noTest	noTest	noTest	noTest	no	NOTEST	351	_	_	_	_	_	_	_	_	_	_	_	_	_
comp1067151_c0_seq1	1	2	0.08	0.19	noTest	noTest	noTest	noTest	noTest	noTest	noTest	no	NOTEST	52	3-158(-)	_	_	_	_	_	_	_	_	_	_	None	_
comp1067171_c0_seq1	1	2	0.05	0.12	noTest	noTest	noTest	noTest	noTest	noTest	noTest	no	NOTEST	56	381-548(-)	_	_	_	_	_	_	_	_	_	_	None	_
comp1067477_c0_seq1	7	6	0.32	0.3	1	1	-0.0701768	down	0.0701768	up	-1.96473	no	OK	859	_	_	_	_	_	_	_	_	_	_	_	_	_
comp106760_c0_seq1	73	90.01	2.21	2.95	0.522865	0.969902	0.450148	up	-0.450148	down	1.69468	no	OK	1285	_	_	_	_	_	_	_	_	_	_	_	_	_
comp10676_c0_seq1	0	16	0	1.61	0.000726851	0.00881696	6.09791	up	-6.09791	down	-1.62943	yes	OK	148	2-448(+)	gi|391343207|ref|XP_003745904.1|	PREDICTED: venom allergen 5-like [Metaseiulus occidentalis]	0.58	_	_	_	_	_	_	_	None	_
comp10677_c0_seq1	6	4	0.39	0.28	0.7999	1	-0.414266	down	0.414266	up	-2.34619	no	OK	622	_	_	_	_	_	_	_	_	_	_	_	_	_
comp1067828_c0_seq1	2	1	0.22	0.12	noTest	noTest	noTest	noTest	noTest	noTest	noTest	no	NOTEST	372	_	_	_	_	_	_	_	_	_	_	_	_	_
comp10680_c0_seq1	1	5	0.11	0.63	noTest	noTest	noTest	noTest	noTest	noTest	noTest	no	NOTEST	367	_	_	_	_	_	_	_	_	_	_	_	_	_
comp10682_c0_seq1	3	0	0.32	0	noTest	noTest	noTest	noTest	noTest	noTest	noTest	no	NOTEST	51	103-255(-)	_	_	_	_	_	_	_	_	_	_	None	_
comp10683_c0_seq1	1.04	6	0.1	0.61	noTest	noTest	noTest	noTest	noTest	noTest	noTest	no	NOTEST	441	_	_	_	_	_	_	_	_	_	_	_	_	_
comp10685_c0_seq1	7	3	0.74	0.35	0.442579	0.916936	-1.01636	down	1.01636	up	-2.35117	no	OK	392	_	_	_	_	_	_	_	_	_	_	_	_	_
comp1068610_c0_seq1	2	1	0.19	0.1	noTest	noTest	noTest	noTest	noTest	noTest	noTest	no	NOTEST	442	_	_	_	_	_	_	_	_	_	_	_	_	_
comp1068854_c0_seq1	2	0	0.2	0	noTest	noTest	noTest	noTest	noTest	noTest	noTest	no	NOTEST	134	1-402(-)	_	_	_	_	_	_	_	_	_	_	None	_
comp1068916_c0_seq1	2	0	0.18	0	noTest	noTest	noTest	noTest	noTest	noTest	noTest	no	NOTEST	459	_	_	_	_	_	_	_	_	_	_	_	_	_
comp10690_c0_seq1	2	2	0.21	0.23	noTest	noTest	noTest	noTest	noTest	noTest	noTest	no	NOTEST	394	_	_	_	_	_	_	_	_	_	_	_	_	_
comp1069131_c0_seq1	0	7	0	0.9	noTest	noTest	noTest	noTest	noTest	noTest	noTest	no	NOTEST	359	_	_	_	_	_	_	_	_	_	_	_	_	_
comp1069363_c0_seq1	3	0	0.29	0	noTest	noTest	noTest	noTest	noTest	noTest	noTest	no	NOTEST	421	_	_	_	_	_	_	_	_	_	_	_	_	_
comp1069483_c0_seq1	2	2	0.22	0.24	noTest	noTest	noTest	noTest	noTest	noTest	noTest	no	NOTEST	78	3-236(-)	_	_	_	_	_	_	_	_	_	_	None	_
comp1069608_c0_seq1	0	1	0	0.12	noTest	noTest	noTest	noTest	noTest	noTest	noTest	no	NOTEST	125	2-379(+)	_	_	_	_	_	_	_	_	_	_	None	_
comp1069970_c0_seq1	2	3	0.21	0.34	noTest	noTest	noTest	noTest	noTest	noTest	noTest	no	NOTEST	134	2-406(+)	gi|242006694|ref|XP_002424182.1|	protocadherin fat 2 precursor, putative [Pediculus humanus corporis]	0.67	GO:0016020;GO:0007155	_	_	_	_	_	_	None	_
comp1070122_c0_seq1	2	3	0.22	0.36	noTest	noTest	noTest	noTest	noTest	noTest	noTest	no	NOTEST	378	_	_	_	_	_	_	_	_	_	_	_	_	_
comp1070569_c0_seq1	1	4	0.1	0.42	noTest	noTest	noTest	noTest	noTest	noTest	noTest	no	NOTEST	431	_	_	_	_	_	_	_	_	_	_	_	_	_
comp10711_c0_seq1	8	3	0.41	0.17	0.333681	0.83876	-1.20246	down	1.20246	up	-2.21567	no	OK	771	_	_	_	_	_	_	_	_	_	_	_	_	_
comp1071234_c0_seq1	2	4	0.18	0.39	noTest	noTest	noTest	noTest	noTest	noTest	noTest	no	NOTEST	153	1-462(+)	gi|256087832|ref|XP_002580067.1|	60S ribosomal protein L19 [Schistosoma mansoni]	0.87	GO:0005840;GO:0042254;GO:0006412;GO:0003735	7244.FBpp0236680	GJ22263	0.8346	COG2147	KOG1696	_	K02885	RP-L19e, RPL19
comp1071259_c0_seq1	5	1	0.55	0.12	noTest	noTest	noTest	noTest	noTest	noTest	noTest	no	NOTEST	379	_	gi|505855887|ref|XP_004621352.1|	PREDICTED: complement factor B-like isoform X1 [Sorex araneus]	0.69	GO:0008283;GO:0008233;GO:0005576;GO:0006957	_	_	_	_	_	_	_	_
comp1071288_c0_seq1	1	1	0.11	0.12	noTest	noTest	noTest	noTest	noTest	noTest	noTest	no	NOTEST	122	2-367(-)	gi|312106662|ref|XP_003150759.1|	hypothetical protein LOAG_15220 [Loa loa]	0.67	_	_	_	_	_	_	_	K08825	DYRK
comp1071810_c0_seq1	4	2	0.47	0.26	noTest	noTest	noTest	noTest	noTest	noTest	noTest	no	NOTEST	356	_	_	_	_	_	_	_	_	_	_	_	_	_
comp1072161_c0_seq1	0.94	0	0.11	0	noTest	noTest	noTest	noTest	noTest	noTest	noTest	no	NOTEST	362	_	_	_	_	_	_	_	_	_	_	_	_	_
comp1072421_c0_seq1	4	0	0.41	0	noTest	noTest	noTest	noTest	noTest	noTest	noTest	no	NOTEST	404	_	_	_	_	_	_	_	_	_	_	_	_	_
comp107246_c0_seq1	54	35	1.89	1.32	0.554174	0.983228	-0.473362	down	0.473362	up	0.801398	no	OK	1120	_	_	_	_	_	_	_	_	_	_	_	_	_
comp1072522_c0_seq1	0	0	0	0	noTest	noTest	noTest	noTest	noTest	noTest	noTest	no	NOTEST	429	_	_	_	_	_	_	_	_	_	_	_	_	_
comp1072798_c0_seq1	3	2	0.27	0.2	noTest	noTest	noTest	noTest	noTest	noTest	noTest	no	NOTEST	459	_	_	_	_	_	_	_	_	_	_	_	_	_
comp1072841_c0_seq1	3	4	0.32	0.46	noTest	noTest	noTest	noTest	noTest	noTest	noTest	no	NOTEST	130	3-395(+)	_	_	_	_	_	_	_	_	_	_	None	_
comp1072858_c0_seq1	3	1	0.28	0.1	noTest	noTest	noTest	noTest	noTest	noTest	noTest	no	NOTEST	443	_	_	_	_	_	_	_	_	_	_	_	_	_
comp1072873_c0_seq1	0	6	0	0.77	noTest	noTest	noTest	noTest	noTest	noTest	noTest	no	NOTEST	118	2-358(+)	gi|312380270|gb|EFR26315.1|	hypothetical protein AND_07729 [Anopheles darlingi]	0.83	_	_	_	_	_	_	_	None	_
comp10732_c0_seq1	5	2	0.51	0.23	noTest	noTest	noTest	noTest	noTest	noTest	noTest	no	NOTEST	403	_	_	_	_	_	_	_	_	_	_	_	_	_
comp10736_c0_seq1	2	2	0.21	0.23	noTest	noTest	noTest	noTest	noTest	noTest	noTest	no	NOTEST	392	_	_	_	_	_	_	_	_	_	_	_	_	_
comp107445_c0_seq1	36	13	2.48	0.97	0.130209	0.534541	-1.3044	down	1.3044	up	-0.0719846	no	OK	585	_	_	_	_	_	_	_	_	_	_	_	_	_
comp1074587_c0_seq1	1	2	0.11	0.24	noTest	noTest	noTest	noTest	noTest	noTest	noTest	no	NOTEST	380	_	_	_	_	_	_	_	_	_	_	_	_	_
comp1074628_c0_seq1	0	6	0	0.74	noTest	noTest	noTest	noTest	noTest	noTest	noTest	no	NOTEST	372	_	gi|194215305|ref|XP_001915026.1|	PREDICTED: b-cell receptor CD22 isoform 1 [Equus caballus]	0.49	_	_	_	_	_	_	_	_	_
comp10749_c0_seq1	0	12	0	1.41	0.00286389	0.0270421	5.68988	up	-5.68988	down	-2.04991	yes	OK	387	_	_	_	_	_	_	_	_	_	_	_	_	_
comp10752_c0_seq1	2	2	0.18	0.2	noTest	noTest	noTest	noTest	noTest	noTest	noTest	no	NOTEST	459	_	_	_	_	_	_	_	_	_	_	_	_	_
comp1075430_c0_seq1	1	2	0.11	0.24	noTest	noTest	noTest	noTest	noTest	noTest	noTest	no	NOTEST	379	_	_	_	_	_	_	_	_	_	_	_	_	_
comp1075874_c0_seq1	1	2	0.1	0.22	noTest	noTest	noTest	noTest	noTest	noTest	noTest	no	NOTEST	408	_	_	_	_	_	_	_	_	_	_	_	_	_
comp1076042_c0_seq1	2	4	0.2	0.45	noTest	noTest	noTest	noTest	noTest	noTest	noTest	no	NOTEST	405	_	_	_	_	_	_	_	_	_	_	_	_	_
comp1076250_c0_seq1	1	2	0.1	0.21	noTest	noTest	noTest	noTest	noTest	noTest	noTest	no	NOTEST	423	_	_	_	_	_	_	_	_	_	_	_	_	_
comp1076293_c0_seq1	0	8	0	0.92	noTest	noTest	noTest	noTest	noTest	noTest	noTest	no	NOTEST	131	2-397(+)	_	_	_	_	_	_	_	_	_	_	None	_
comp1076375_c0_seq1	1	2	0.11	0.24	noTest	noTest	noTest	noTest	noTest	noTest	noTest	no	NOTEST	385	_	_	_	_	_	_	_	_	_	_	_	_	_
comp10766_c0_seq1	12	0	0.74	0	0.00614931	0.0507685	-5.54341	down	5.54341	up	-2.10599	no	OK	646	_	_	_	_	_	_	_	_	_	_	_	_	_
comp1077067_c0_seq1	2	2	0.2	0.22	noTest	noTest	noTest	noTest	noTest	noTest	noTest	no	NOTEST	413	_	_	_	_	_	_	_	_	_	_	_	_	_
comp1077100_c0_seq1	1	4	0.11	0.48	noTest	noTest	noTest	noTest	noTest	noTest	noTest	no	NOTEST	381	_	gi|115928363|ref|XP_001199932.1|	PREDICTED: uncharacterized protein LOC763830, partial [Strongylocentrotus purpuratus]	0.76	_	_	_	_	_	_	_	_	_
comp1077502_c0_seq1	1	3	0.12	0.38	noTest	noTest	noTest	noTest	noTest	noTest	noTest	no	NOTEST	82	117-362(-)	_	_	_	_	_	_	_	_	_	_	None	_
comp1077614_c0_seq1	1	1	0.1	0.12	noTest	noTest	noTest	noTest	noTest	noTest	noTest	no	NOTEST	395	_	_	_	_	_	_	_	_	_	_	_	_	_
comp107761_c0_seq1	36	54	2.28	3.73	0.327732	0.83876	0.730295	up	-0.730295	down	0.842789	no	OK	632	_	_	_	_	_	_	_	_	_	_	_	_	_
comp1078145_c0_seq1	2	1	0.24	0.13	noTest	noTest	noTest	noTest	noTest	noTest	noTest	no	NOTEST	356	_	_	_	_	_	_	_	_	_	_	_	_	_
comp10783_c0_seq1	3	2	0.31	0.23	noTest	noTest	noTest	noTest	noTest	noTest	noTest	no	NOTEST	395	_	_	_	_	_	_	_	_	_	_	_	_	_
comp1078509_c0_seq1	0	1	0	0.13	noTest	noTest	noTest	noTest	noTest	noTest	noTest	no	NOTEST	361	_	_	_	_	_	_	_	_	_	_	_	_	_
comp1078744_c0_seq1	1	2	0.09	0.2	noTest	noTest	noTest	noTest	noTest	noTest	noTest	no	NOTEST	448	_	_	_	_	_	_	_	_	_	_	_	_	_
comp1078823_c0_seq1	0	4	0	0.46	noTest	noTest	noTest	noTest	noTest	noTest	noTest	no	NOTEST	130	3-392(-)	gi|410931562|ref|XP_003979164.1|	PREDICTED: uncharacterized protein LOC101078810, partial [Takifugu rubripes]	0.69	_	_	_	_	_	_	_	None	_
comp1078943_c0_seq1	3	2	0.26	0.19	noTest	noTest	noTest	noTest	noTest	noTest	noTest	no	NOTEST	156	2-472(+)	_	_	_	_	_	_	_	_	_	_	None	_
comp1079086_c0_seq1	0	4	0	0.52	noTest	noTest	noTest	noTest	noTest	noTest	noTest	no	NOTEST	357	_	_	_	_	_	_	_	_	_	_	_	_	_
comp1079596_c0_seq1	1	3	0.07	0.22	noTest	noTest	noTest	noTest	noTest	noTest	noTest	no	NOTEST	196	2-592(+)	gi|291227159|ref|XP_002733554.1|	PREDICTED: DNA-directed DNA polymerase epsilon-like [Saccoglossus kowalevskii]	0.8	GO:0005634;GO:0006281;GO:0034645;GO:0016779;GO:0003676	7668.XP_001182659	similar to polymerase (DNA directed), epsilon	0.7917	COG0417	KOG1798	_	K02324	POLE1
comp1079646_c0_seq1	2	2	0.2	0.22	noTest	noTest	noTest	noTest	noTest	noTest	noTest	no	NOTEST	135	2-409(+)	_	_	_	_	_	_	_	_	_	_	None	_
comp1079837_c0_seq1	0	0	0	0	noTest	noTest	noTest	noTest	noTest	noTest	noTest	no	NOTEST	406	_	gi|328780267|ref|XP_001120757.2|	PREDICTED: probable G-protein coupled receptor Mth-like 1-like [Apis mellifera]	0.5	_	_	_	_	_	_	_	_	_
comp1080168_c0_seq1	3	1	0.28	0.1	noTest	noTest	noTest	noTest	noTest	noTest	noTest	no	NOTEST	445	_	_	_	_	_	_	_	_	_	_	_	_	_
comp108025_c0_seq1	0	650	0	23.9	2.42513e-17	1.07528e-14	11.4215	up	-11.4215	down	3.75443	yes	OK	1150	_	_	_	_	_	_	_	_	_	_	_	_	_
comp10803_c0_seq1	1	0	0.11	0	noTest	noTest	noTest	noTest	noTest	noTest	noTest	no	NOTEST	389	_	_	_	_	_	_	_	_	_	_	_	_	_
comp1080601_c0_seq1	2	0	0.22	0	noTest	noTest	noTest	noTest	noTest	noTest	noTest	no	NOTEST	374	_	_	_	_	_	_	_	_	_	_	_	_	_
comp1080721_c0_seq1	1	4	0.11	0.49	noTest	noTest	noTest	noTest	noTest	noTest	noTest	no	NOTEST	372	_	_	_	_	_	_	_	_	_	_	_	_	_
comp1080884_c0_seq1	0	7	0	0.62	noTest	noTest	noTest	noTest	noTest	noTest	noTest	no	NOTEST	166	2-502(+)	gi|242021617|ref|XP_002431241.1|	conserved hypothetical protein [Pediculus humanus corporis]	0.71	_	_	_	_	_	_	_	K13539	LMLN
comp1081146_c0_seq1	5	2	0.54	0.24	noTest	noTest	noTest	noTest	noTest	noTest	noTest	no	NOTEST	384	_	_	_	_	_	_	_	_	_	_	_	_	_
comp1081237_c0_seq1	2	3	0.23	0.38	noTest	noTest	noTest	noTest	noTest	noTest	noTest	no	NOTEST	70	151-360(-)	gi|189239991|ref|XP_001809048.1|	PREDICTED: similar to CG5500 CG5500-PA [Tribolium castaneum]	0.86	GO:0005739	7070.XP_001809048	similar to CG5500 CG5500-PA	0.8644	_	_	NOG68600	None	_
comp1081574_c0_seq1	1	2	0.09	0.21	noTest	noTest	noTest	noTest	noTest	noTest	noTest	no	NOTEST	433	_	_	_	_	_	_	_	_	_	_	_	_	_
comp1082026_c0_seq1	0	6	0	0.66	noTest	noTest	noTest	noTest	noTest	noTest	noTest	no	NOTEST	409	_	_	_	_	_	_	_	_	_	_	_	_	_
comp1082414_c0_seq1	0	0	0	0	noTest	noTest	noTest	noTest	noTest	noTest	noTest	no	NOTEST	385	_	_	_	_	_	_	_	_	_	_	_	_	_
comp108241_c0_seq1	56	49	2.36	2.24	1	1	-0.0429287	down	0.0429287	up	1.04888	no	OK	935	_	_	_	_	_	_	_	_	_	_	_	_	_
comp1082958_c0_seq1	2	4	0.21	0.46	noTest	noTest	noTest	noTest	noTest	noTest	noTest	no	NOTEST	392	_	_	_	_	_	_	_	_	_	_	_	_	_
comp1083285_c0_seq1	3	2	0.31	0.22	noTest	noTest	noTest	noTest	noTest	noTest	noTest	no	NOTEST	134	3-407(+)	_	_	_	_	_	_	_	_	_	_	None	_
comp1083506_c0_seq1	1	1	0.11	0.12	noTest	noTest	noTest	noTest	noTest	noTest	noTest	no	NOTEST	373	_	_	_	_	_	_	_	_	_	_	_	_	_
comp1083650_c0_seq1	5	4	0.36	0.31	noTest	noTest	noTest	noTest	noTest	noTest	noTest	no	NOTEST	188	1-567(+)	gi|291227986|ref|XP_002733957.1|	PREDICTED: BTB (POZ) domain containing 7-like [Saccoglossus kowalevskii]	0.7	_	_	_	_	_	_	_	K10479	BTBD7
comp10839_c0_seq1	2	12	0.13	0.84	0.0396963	0.234095	2.5845	up	-2.5845	down	-1.83346	no	OK	207	2-622(-)	_	_	_	_	_	_	_	_	_	_	None	_
comp1084065_c0_seq1	0	0	0	0	noTest	noTest	noTest	noTest	noTest	noTest	noTest	no	NOTEST	144	1-432(-)	_	_	_	_	_	_	_	_	_	_	None	_
comp1084091_c0_seq1	0	0	0	0	noTest	noTest	noTest	noTest	noTest	noTest	noTest	no	NOTEST	118	1-357(+)	_	_	_	_	_	_	_	_	_	_	None	_
comp108413_c0_seq1	78	61	3.21	2.72	0.787606	1	-0.204413	down	0.204413	up	1.44989	no	OK	956	_	_	_	_	_	_	_	_	_	_	_	_	_
comp10843_c0_seq1	0	3	0	0.39	noTest	noTest	noTest	noTest	noTest	noTest	noTest	no	NOTEST	357	_	_	_	_	_	_	_	_	_	_	_	_	_
comp1084695_c0_seq1	2	2	0.22	0.24	noTest	noTest	noTest	noTest	noTest	noTest	noTest	no	NOTEST	127	1-384(+)	_	_	_	_	_	_	_	_	_	_	None	_
comp10846_c0_seq1	3	2	0.22	0.16	noTest	noTest	noTest	noTest	noTest	noTest	noTest	no	NOTEST	545	_	gi|493684065|ref|WP_006634201.1|	nucleoside transporter NupC [Microcoleus vaginatus]	0.85	GO:0016020;GO:0005415;GO:0006812;GO:0015858;GO:0001882	_	_	_	_	_	_	_	_
comp1084822_c0_seq1	1	3	0.12	0.39	noTest	noTest	noTest	noTest	noTest	noTest	noTest	no	NOTEST	357	_	_	_	_	_	_	_	_	_	_	_	_	_
comp10850_c0_seq1	5	5	0.58	0.64	1	1	0.142399	up	-0.142399	down	-2.34121	no	OK	119	1-360(+)	gi|291221509|ref|XP_002730764.1|	PREDICTED: synaptic vesicle associated protein of 30 kD-like [Saccoglossus kowalevskii]	0.6	_	_	_	_	_	_	_	None	_
comp1085111_c0_seq1	3	1	0.35	0.13	noTest	noTest	noTest	noTest	noTest	noTest	noTest	no	NOTEST	119	2-361(+)	gi|149638244|ref|XP_001515796.1|	PREDICTED: zinc finger X-chromosomal protein-like isoform 1 [Ornithorhynchus anatinus]	0.65	GO:0005488	_	_	_	_	_	_	None	_
comp1085426_c0_seq1	1	4	0.11	0.49	noTest	noTest	noTest	noTest	noTest	noTest	noTest	no	NOTEST	103	69-380(+)	gi|512930970|ref|XP_004932192.1|	PREDICTED: septin-4-like [Bombyx mori]	0.88	GO:0031105;GO:0051301;GO:0005525;GO:0007049	_	_	_	_	_	_	None	_
comp1085545_c0_seq1	0	2	0	0.23	noTest	noTest	noTest	noTest	noTest	noTest	noTest	no	NOTEST	60	3-182(-)	_	_	_	_	_	_	_	_	_	_	None	_
comp1085634_c0_seq1	4	2	0.34	0.19	noTest	noTest	noTest	noTest	noTest	noTest	noTest	no	NOTEST	478	_	_	_	_	_	_	_	_	_	_	_	_	_
comp1086192_c0_seq1	1	1	0.1	0.11	noTest	noTest	noTest	noTest	noTest	noTest	noTest	no	NOTEST	401	_	_	_	_	_	_	_	_	_	_	_	_	_
comp1086337_c0_seq1	7	3	0.48	0.23	0.442579	0.916936	-1.01636	down	1.01636	up	-2.35117	no	OK	190	3-572(+)	gi|506485069|gb|AGM16419.1|	chitinase [Pseudoalteromonas sp. PAMC21693]	0.46	_	_	_	_	_	_	_	K03933	cpbD
comp10863_c0_seq1	3	3	0.22	0.24	noTest	noTest	noTest	noTest	noTest	noTest	noTest	no	NOTEST	559	_	_	_	_	_	_	_	_	_	_	_	_	_
comp1086658_c0_seq1	2	1	0.15	0.08	noTest	noTest	noTest	noTest	noTest	noTest	noTest	no	NOTEST	532	_	_	_	_	_	_	_	_	_	_	_	_	_
comp1087138_c0_seq1	1.11	2	0.13	0.26	noTest	noTest	noTest	noTest	noTest	noTest	noTest	no	NOTEST	93	77-358(+)	gi|512898367|ref|XP_004924382.1|	PREDICTED: S phase cyclin A-associated protein in the endoplasmic reticulum-like [Bombyx mori]	0.57	_	_	_	_	_	_	_	None	_
comp10873_c0_seq1	10	0	0.71	0	0.00922396	0.0699007	-5.28655	down	5.28655	up	-2.36607	no	OK	57	170-340(-)	_	_	_	_	_	_	_	_	_	_	None	_
comp1087413_c0_seq1	1	0	0.12	0	noTest	noTest	noTest	noTest	noTest	noTest	noTest	no	NOTEST	87	3-263(+)	_	_	_	_	_	_	_	_	_	_	None	_
comp1087738_c0_seq1	0	2	0	0.26	noTest	noTest	noTest	noTest	noTest	noTest	noTest	no	NOTEST	352	_	_	_	_	_	_	_	_	_	_	_	_	_
comp1087789_c0_seq1	1	0	0.11	0	noTest	noTest	noTest	noTest	noTest	noTest	noTest	no	NOTEST	74	170-391(-)	_	_	_	_	_	_	_	_	_	_	None	_
comp10877_c0_seq1	2	8	0.21	0.93	0.191276	0.644686	2.01344	up	-2.01344	down	-2.32623	no	OK	129	3-389(-)	gi|328777254|ref|XP_394446.4|	PREDICTED: rab GTPase-activating protein 1 [Apis mellifera]	0.89	GO:0005097;GO:0032851;GO:0005622	7460.XP_394446	hypothetical protein LOC726266	0.9048	COG5210	_	_	None	_
comp1087841_c0_seq1	1	1	0.1	0.11	noTest	noTest	noTest	noTest	noTest	noTest	noTest	no	NOTEST	397	_	_	_	_	_	_	_	_	_	_	_	_	_
comp1087880_c0_seq1	4	0	0.33	0	noTest	noTest	noTest	noTest	noTest	noTest	noTest	no	NOTEST	162	2-490(+)	_	_	_	_	_	_	_	_	_	_	None	_
comp10878_c0_seq1	4	3	0.38	0.32	noTest	noTest	noTest	noTest	noTest	noTest	noTest	no	NOTEST	429	_	_	_	_	_	_	_	_	_	_	_	_	_
comp10883_c0_seq1	0	15	0	1	0.00100641	0.0115723	6.0062	up	-6.0062	down	-1.72378	yes	OK	191	80-652(-)	gi|321478990|gb|EFX89946.1|	hypothetical protein DAPPUDRAFT_300036 [Daphnia pulex]	0.51	_	_	_	_	_	_	_	None	_
comp1088622_c0_seq1	2	0	0.21	0	noTest	noTest	noTest	noTest	noTest	noTest	noTest	no	NOTEST	394	_	_	_	_	_	_	_	_	_	_	_	_	_
comp1089020_c0_seq1	0	2	0	0.22	noTest	noTest	noTest	noTest	noTest	noTest	noTest	no	NOTEST	414	_	_	_	_	_	_	_	_	_	_	_	_	_
comp1089110_c0_seq1	5	2	0.5	0.22	noTest	noTest	noTest	noTest	noTest	noTest	noTest	no	NOTEST	416	_	_	_	_	_	_	_	_	_	_	_	_	_
comp1089114_c0_seq1	1	3	0.11	0.35	noTest	noTest	noTest	noTest	noTest	noTest	noTest	no	NOTEST	386	_	_	_	_	_	_	_	_	_	_	_	_	_
comp1089712_c0_seq1	2	3	0.24	0.39	noTest	noTest	noTest	noTest	noTest	noTest	noTest	no	NOTEST	354	_	_	_	_	_	_	_	_	_	_	_	_	_
comp1090211_c0_seq1	1	2	0.11	0.24	noTest	noTest	noTest	noTest	noTest	noTest	noTest	no	NOTEST	124	2-376(+)	_	_	_	_	_	_	_	_	_	_	None	_
comp10902_c0_seq1	4	0	0.41	0	noTest	noTest	noTest	noTest	noTest	noTest	noTest	no	NOTEST	59	195-371(-)	_	_	_	_	_	_	_	_	_	_	None	_
comp1090304_c0_seq1	0	6	0	0.73	noTest	noTest	noTest	noTest	noTest	noTest	noTest	no	NOTEST	377	_	_	_	_	_	_	_	_	_	_	_	_	_
comp1090364_c0_seq1	2	2	0.23	0.25	noTest	noTest	noTest	noTest	noTest	noTest	noTest	no	NOTEST	368	_	_	_	_	_	_	_	_	_	_	_	_	_
comp10903_c0_seq1	3	1	0.36	0.13	noTest	noTest	noTest	noTest	noTest	noTest	noTest	no	NOTEST	352	_	_	_	_	_	_	_	_	_	_	_	_	_
comp10906_c0_seq1	2	6	0.12	0.4	noTest	noTest	noTest	noTest	noTest	noTest	noTest	no	NOTEST	66	389-586(-)	_	_	_	_	_	_	_	_	_	_	None	_
comp1090780_c0_seq1	1	1	0.08	0.09	noTest	noTest	noTest	noTest	noTest	noTest	noTest	no	NOTEST	488	_	_	_	_	_	_	_	_	_	_	_	_	_
comp1090880_c0_seq1	1	2	0.12	0.26	noTest	noTest	noTest	noTest	noTest	noTest	noTest	no	NOTEST	352	_	_	_	_	_	_	_	_	_	_	_	_	_
comp1091352_c0_seq1	1	2	0.1	0.21	noTest	noTest	noTest	noTest	noTest	noTest	noTest	no	NOTEST	422	_	_	_	_	_	_	_	_	_	_	_	_	_
comp10920_c0_seq1	5	1	0.38	0.08	noTest	noTest	noTest	noTest	noTest	noTest	noTest	no	NOTEST	537	_	_	_	_	_	_	_	_	_	_	_	_	_
comp10922_c0_seq1	5	5	0.31	0.34	1	1	0.142399	up	-0.142399	down	-2.34121	no	OK	165	3-497(-)	_	_	_	_	_	_	_	_	_	_	None	_
comp1092719_c0_seq1	4	3	0.35	0.29	noTest	noTest	noTest	noTest	noTest	noTest	noTest	no	NOTEST	462	_	_	_	_	_	_	_	_	_	_	_	_	_
comp1092739_c0_seq1	0	6	0	0.69	noTest	noTest	noTest	noTest	noTest	noTest	noTest	no	NOTEST	393	_	_	_	_	_	_	_	_	_	_	_	_	_
comp10934_c0_seq1	2	6	0.17	0.56	noTest	noTest	noTest	noTest	noTest	noTest	noTest	no	NOTEST	478	_	_	_	_	_	_	_	_	_	_	_	_	_
comp10937_c0_seq1	6	1	0.46	0.08	noTest	noTest	noTest	noTest	noTest	noTest	noTest	no	NOTEST	533	_	_	_	_	_	_	_	_	_	_	_	_	_
comp1093821_c0_seq1	3	1	0.28	0.1	noTest	noTest	noTest	noTest	noTest	noTest	noTest	no	NOTEST	435	_	_	_	_	_	_	_	_	_	_	_	_	_
comp1093830_c0_seq1	1	2	0.08	0.17	noTest	noTest	noTest	noTest	noTest	noTest	noTest	no	NOTEST	524	_	_	_	_	_	_	_	_	_	_	_	_	_
comp1094125_c0_seq1	4	0	0.42	0	noTest	noTest	noTest	noTest	noTest	noTest	noTest	no	NOTEST	392	_	_	_	_	_	_	_	_	_	_	_	_	_
comp1094830_c0_seq1	2	0	0.24	0	noTest	noTest	noTest	noTest	noTest	noTest	noTest	no	NOTEST	355	_	_	_	_	_	_	_	_	_	_	_	_	_
comp1094_c0_seq1	3	0	0.33	0	noTest	noTest	noTest	noTest	noTest	noTest	noTest	no	NOTEST	380	_	_	_	_	_	_	_	_	_	_	_	_	_
comp1095133_c0_seq1	4	1	0.41	0.11	noTest	noTest	noTest	noTest	noTest	noTest	noTest	no	NOTEST	402	_	_	_	_	_	_	_	_	_	_	_	_	_
comp1095231_c0_seq1	1	2	0.12	0.25	noTest	noTest	noTest	noTest	noTest	noTest	noTest	no	NOTEST	361	_	_	_	_	_	_	_	_	_	_	_	_	_
comp1095668_c0_seq1	0	1	0	0.13	noTest	noTest	noTest	noTest	noTest	noTest	noTest	no	NOTEST	364	_	_	_	_	_	_	_	_	_	_	_	_	_
comp109566_c0_seq1	45	90	2.54	5.53	0.115368	0.493506	1.1449	up	-1.1449	down	1.43733	no	OK	705	_	_	_	_	_	_	_	_	_	_	_	_	_
comp1095735_c0_seq1	4	0	0.45	0	noTest	noTest	noTest	noTest	noTest	noTest	noTest	no	NOTEST	371	_	_	_	_	_	_	_	_	_	_	_	_	_
comp10958_c0_seq1	0	0	0	0	noTest	noTest	noTest	noTest	noTest	noTest	noTest	no	NOTEST	375	_	_	_	_	_	_	_	_	_	_	_	_	_
comp1095962_c0_seq1	2	2	0.22	0.24	noTest	noTest	noTest	noTest	noTest	noTest	noTest	no	NOTEST	377	_	_	_	_	_	_	_	_	_	_	_	_	_
comp1096498_c0_seq1	0	0	0	0	noTest	noTest	noTest	noTest	noTest	noTest	noTest	no	NOTEST	390	_	_	_	_	_	_	_	_	_	_	_	_	_
comp10968_c0_seq1	7	1	0.69	0.11	noTest	noTest	noTest	noTest	noTest	noTest	noTest	no	NOTEST	421	_	_	_	_	_	_	_	_	_	_	_	_	_
comp109721_c0_seq1	156	196	4.81	6.54	0.486312	0.953255	0.478134	up	-0.478134	down	2.80668	no	OK	1264	_	_	_	_	_	_	_	_	_	_	_	_	_
comp1097813_c0_seq1	7	0	0.72	0	noTest	noTest	noTest	noTest	noTest	noTest	noTest	no	NOTEST	134	2-406(+)	_	_	_	_	_	_	_	_	_	_	None	_
comp1097873_c0_seq1	2	2	0.24	0.26	noTest	noTest	noTest	noTest	noTest	noTest	noTest	no	NOTEST	352	_	_	_	_	_	_	_	_	_	_	_	_	_
comp1098214_c0_seq1	1	1	0.12	0.13	noTest	noTest	noTest	noTest	noTest	noTest	noTest	no	NOTEST	355	_	_	_	_	_	_	_	_	_	_	_	_	_
comp10982_c0_seq1	2	3	0.17	0.28	noTest	noTest	noTest	noTest	noTest	noTest	noTest	no	NOTEST	479	_	_	_	_	_	_	_	_	_	_	_	_	_
comp10983_c0_seq1	3	2	0.28	0.2	noTest	noTest	noTest	noTest	noTest	noTest	noTest	no	NOTEST	146	1-441(+)	_	_	_	_	_	_	_	_	_	_	None	_
comp10989_c0_seq1	7	5	0.26	0.2	0.822492	1	-0.322286	down	0.322286	up	-2.08269	no	OK	348	3-1049(+)	_	_	_	_	_	_	_	_	_	_	None	_
comp1099437_c0_seq1	3	4	0.31	0.46	noTest	noTest	noTest	noTest	noTest	noTest	noTest	no	NOTEST	131	3-395(-)	gi|432953259|ref|XP_004085324.1|	PREDICTED: zinc finger protein 879-like, partial [Oryzias latipes]	0.6	_	_	_	_	_	_	_	None	_
comp11000_c0_seq1	2	4	0.14	0.3	noTest	noTest	noTest	noTest	noTest	noTest	noTest	no	NOTEST	579	_	_	_	_	_	_	_	_	_	_	_	_	_
comp11001_c0_seq1	5	2	0.55	0.24	noTest	noTest	noTest	noTest	noTest	noTest	noTest	no	NOTEST	378	_	_	_	_	_	_	_	_	_	_	_	_	_
comp11002_c0_seq1	3	1	0.29	0.11	noTest	noTest	noTest	noTest	noTest	noTest	noTest	no	NOTEST	428	_	_	_	_	_	_	_	_	_	_	_	_	_
comp1100389_c0_seq1	0	6	0	0.57	noTest	noTest	noTest	noTest	noTest	noTest	noTest	no	NOTEST	473	_	_	_	_	_	_	_	_	_	_	_	_	_
comp11003_c0_seq1	4	0	0.3	0	noTest	noTest	noTest	noTest	noTest	noTest	noTest	no	NOTEST	101	2-304(+)	_	_	_	_	_	_	_	_	_	_	None	_
comp1100651_c0_seq1	2	3	0.18	0.29	noTest	noTest	noTest	noTest	noTest	noTest	noTest	no	NOTEST	152	3-458(-)	gi|167645607|ref|YP_001683270.1|	nucleotide diphosphatase [Caulobacter sp. K31]	0.47	GO:0003824	_	_	_	_	_	_	None	_
comp11006_c0_seq1	2	5	0.12	0.33	noTest	noTest	noTest	noTest	noTest	noTest	noTest	no	NOTEST	656	_	_	_	_	_	_	_	_	_	_	_	_	_
comp11009_c0_seq1	6	7	0.33	0.41	1	1	0.358074	up	-0.358074	down	-1.9602	no	OK	734	_	_	_	_	_	_	_	_	_	_	_	_	_
comp1100_c0_seq1	2	2	0.24	0.26	noTest	noTest	noTest	noTest	noTest	noTest	noTest	no	NOTEST	356	_	_	_	_	_	_	_	_	_	_	_	_	_
comp1101103_c0_seq1	3	0	0.32	0	noTest	noTest	noTest	noTest	noTest	noTest	noTest	no	NOTEST	390	_	_	_	_	_	_	_	_	_	_	_	_	_
comp11011_c0_seq1	1	0	0.11	0	noTest	noTest	noTest	noTest	noTest	noTest	noTest	no	NOTEST	371	_	_	_	_	_	_	_	_	_	_	_	_	_
comp1101575_c0_seq1	1	2	0.1	0.21	noTest	noTest	noTest	noTest	noTest	noTest	noTest	no	NOTEST	432	_	_	_	_	_	_	_	_	_	_	_	_	_
comp1101746_c0_seq1	0	1	0	0.1	noTest	noTest	noTest	noTest	noTest	noTest	noTest	no	NOTEST	434	_	gi|345480624|ref|XP_001604567.2|	PREDICTED: hypothetical protein LOC100120978 [Nasonia vitripennis]	0.52	_	_	_	_	_	_	_	_	_
comp11024_c0_seq1	1	9	0.12	1.15	0.0577711	0.307308	3.02016	up	-3.02016	down	-2.32123	no	OK	119	3-359(-)	_	_	_	_	_	_	_	_	_	_	None	_
comp11026_c0_seq1	4	1	0.44	0.12	noTest	noTest	noTest	noTest	noTest	noTest	noTest	no	NOTEST	381	_	_	_	_	_	_	_	_	_	_	_	_	_
comp11034_c0_seq1	5	4	0.38	0.33	noTest	noTest	noTest	noTest	noTest	noTest	noTest	no	NOTEST	534	_	_	_	_	_	_	_	_	_	_	_	_	_
comp1104440_c0_seq1	2	0	0.24	0	noTest	noTest	noTest	noTest	noTest	noTest	noTest	no	NOTEST	352	_	_	_	_	_	_	_	_	_	_	_	_	_
comp110463_c0_seq1	24	13	2.68	1.6	0.438358	0.916936	-0.72466	down	0.72466	up	-0.466916	no	OK	373	_	_	_	_	_	_	_	_	_	_	_	_	_
comp1104727_c0_seq1	4	5	0.35	0.48	noTest	noTest	noTest	noTest	noTest	noTest	noTest	no	NOTEST	462	_	gi|383385902|gb|AFH08753.1|	vitellogenin B [Xiphophorus hellerii]	0.77	_	_	_	_	_	_	_	_	_
comp1104876_c0_seq1	2	1	0.22	0.12	noTest	noTest	noTest	noTest	noTest	noTest	noTest	no	NOTEST	374	_	_	_	_	_	_	_	_	_	_	_	_	_
comp11050_c0_seq1	2	3	0.18	0.3	noTest	noTest	noTest	noTest	noTest	noTest	noTest	no	NOTEST	448	_	gi|291222018|ref|XP_002731015.1|	PREDICTED: Pao retrotransposon peptidase family protein-like [Saccoglossus kowalevskii]	0.61	_	_	_	_	_	_	_	_	_
comp1105112_c0_seq1	2	0	0.23	0	noTest	noTest	noTest	noTest	noTest	noTest	noTest	no	NOTEST	361	_	_	_	_	_	_	_	_	_	_	_	_	_
comp11051_c0_seq1	8	3	0.75	0.31	0.333681	0.83876	-1.20246	down	1.20246	up	-2.21567	no	OK	440	_	_	_	_	_	_	_	_	_	_	_	_	_
comp11056_c0_seq1	6	5	0.35	0.32	1	1	-0.108572	down	0.108572	up	-2.20604	no	OK	683	_	_	_	_	_	_	_	_	_	_	_	_	_
comp11057_c0_seq1	8	0	0.93	0	noTest	noTest	noTest	noTest	noTest	noTest	noTest	no	NOTEST	361	_	_	_	_	_	_	_	_	_	_	_	_	_
comp1106144_c0_seq1	1	2	0.1	0.21	noTest	noTest	noTest	noTest	noTest	noTest	noTest	no	NOTEST	424	_	_	_	_	_	_	_	_	_	_	_	_	_
comp1106418_c0_seq1	2	2	0.18	0.19	noTest	noTest	noTest	noTest	noTest	noTest	noTest	no	NOTEST	70	252-464(+)	_	_	_	_	_	_	_	_	_	_	None	_
comp1106465_c0_seq1	0	0	0	0	noTest	noTest	noTest	noTest	noTest	noTest	noTest	no	NOTEST	393	_	_	_	_	_	_	_	_	_	_	_	_	_
comp1106487_c0_seq1	1	4	0.11	0.48	noTest	noTest	noTest	noTest	noTest	noTest	noTest	no	NOTEST	126	1-381(+)	gi|511987401|ref|XP_004811462.1|	PREDICTED: complement component C9 isoform X1 [Mustela putorius furo]	0.76	GO:0006956;GO:0005886	_	_	_	_	_	_	K04000	C9
comp1106563_c0_seq1	1	0	0.1	0	noTest	noTest	noTest	noTest	noTest	noTest	noTest	no	NOTEST	429	_	_	_	_	_	_	_	_	_	_	_	_	_
comp11073_c0_seq1	9	3	0.4	0.14	0.251568	0.749124	-1.36728	down	1.36728	up	-2.09202	no	OK	890	_	_	_	_	_	_	_	_	_	_	_	_	_
comp110779_c0_seq1	60	40	4.91	3.58	0.56732	0.989861	-0.433235	down	0.433235	up	0.970159	no	OK	497	_	_	_	_	_	_	_	_	_	_	_	_	_
comp1107911_c0_seq1	0	5	0	0.64	noTest	noTest	noTest	noTest	noTest	noTest	noTest	no	NOTEST	361	_	_	_	_	_	_	_	_	_	_	_	_	_
comp11082_c0_seq1	3	4	0.24	0.35	noTest	noTest	noTest	noTest	noTest	noTest	noTest	no	NOTEST	67	2-202(-)	_	_	_	_	_	_	_	_	_	_	None	_
comp11090_c0_seq1	7	8	0.32	0.4	1	1	0.331087	up	-0.331087	down	-1.75374	no	OK	861	_	_	_	_	_	_	_	_	_	_	_	_	_
comp11091_c0_seq1	3	3	0.21	0.23	noTest	noTest	noTest	noTest	noTest	noTest	noTest	no	NOTEST	570	_	_	_	_	_	_	_	_	_	_	_	_	_
comp11094_c0_seq1	7	5	0.69	0.54	0.822492	1	-0.322286	down	0.322286	up	-2.08269	no	OK	140	1-420(-)	_	_	_	_	_	_	_	_	_	_	None	_
comp110971_c0_seq1	42	9	3.48	0.82	0.0202064	0.137792	-2.04438	down	2.04438	up	-0.0241574	no	OK	491	_	_	_	_	_	_	_	_	_	_	_	_	_
comp1110572_c0_seq1	4	1	0.31	0.08	noTest	noTest	noTest	noTest	noTest	noTest	noTest	no	NOTEST	524	_	_	_	_	_	_	_	_	_	_	_	_	_
comp11110_c0_seq1	4	2	0.37	0.2	noTest	noTest	noTest	noTest	noTest	noTest	noTest	no	NOTEST	441	_	_	_	_	_	_	_	_	_	_	_	_	_
comp1111579_c0_seq1	0	6	0	0.73	noTest	noTest	noTest	noTest	noTest	noTest	noTest	no	NOTEST	87	42-302(+)	_	_	_	_	_	_	_	_	_	_	None	_
comp11123_c0_seq1	2	1	0.16	0.09	noTest	noTest	noTest	noTest	noTest	noTest	noTest	no	NOTEST	509	_	_	_	_	_	_	_	_	_	_	_	_	_
comp1112649_c0_seq1	1	0	0.1	0	noTest	noTest	noTest	noTest	noTest	noTest	noTest	no	NOTEST	397	_	_	_	_	_	_	_	_	_	_	_	_	_
comp11126_c0_seq1	4	11	0.2	0.59	0.187026	0.644686	1.54785	up	-1.54785	down	-1.74091	no	OK	800	_	_	_	_	_	_	_	_	_	_	_	_	_
comp11127_c0_seq1	1	3	0.1	0.32	noTest	noTest	noTest	noTest	noTest	noTest	noTest	no	NOTEST	52	133-288(+)	_	_	_	_	_	_	_	_	_	_	None	_
comp1112904_c0_seq1	1	4	0.11	0.48	noTest	noTest	noTest	noTest	noTest	noTest	noTest	no	NOTEST	103	73-381(-)	_	_	_	_	_	_	_	_	_	_	None	_
comp11130_c0_seq1	9	8	0.43	0.41	1	1	-0.0198297	down	0.0198297	up	-1.57721	no	OK	830	_	_	_	_	_	_	_	_	_	_	_	_	_
comp11133_c0_seq1	3	3	0.24	0.26	noTest	noTest	noTest	noTest	noTest	noTest	noTest	no	NOTEST	69	296-502(-)	_	_	_	_	_	_	_	_	_	_	None	_
comp11136_c0_seq1	5	1	0.53	0.12	noTest	noTest	noTest	noTest	noTest	noTest	noTest	no	NOTEST	389	_	_	_	_	_	_	_	_	_	_	_	_	_
comp111387_c0_seq1	61	63	4.84	5.45	0.816928	1	0.195267	up	-0.195267	down	1.29414	no	OK	62	2-187(+)	_	_	_	_	_	_	_	_	_	_	None	_
comp111408_c0_seq1	76	27	4.24	1.64	0.0810523	0.392845	-1.3359	down	1.3359	up	0.995329	no	OK	713	_	_	_	_	_	_	_	_	_	_	_	_	_
comp1114531_c0_seq1	2	0	0.17	0	noTest	noTest	noTest	noTest	noTest	noTest	noTest	no	NOTEST	477	_	_	_	_	_	_	_	_	_	_	_	_	_
comp1114571_c0_seq1	2	2	0.22	0.25	noTest	noTest	noTest	noTest	noTest	noTest	noTest	no	NOTEST	372	_	gi|410925210|ref|XP_003976074.1|	PREDICTED: galectin-4-like [Takifugu rubripes]	0.59	_	_	_	_	_	_	_	_	_
comp11152_c0_seq1	0	10	0	1.02	0.00922396	0.0699007	5.43242	up	-5.43242	down	-2.31622	no	OK	439	_	_	_	_	_	_	_	_	_	_	_	_	_
comp11154_c0_seq1	0	4	0	0.52	noTest	noTest	noTest	noTest	noTest	noTest	noTest	no	NOTEST	352	_	_	_	_	_	_	_	_	_	_	_	_	_
comp1115740_c0_seq1	0	6	0	0.7	noTest	noTest	noTest	noTest	noTest	noTest	noTest	no	NOTEST	392	_	_	_	_	_	_	_	_	_	_	_	_	_
comp1116308_c0_seq1	0	0	0	0	noTest	noTest	noTest	noTest	noTest	noTest	noTest	no	NOTEST	387	_	_	_	_	_	_	_	_	_	_	_	_	_
comp11173_c0_seq1	3	2	0.23	0.17	noTest	noTest	noTest	noTest	noTest	noTest	noTest	no	NOTEST	533	_	_	_	_	_	_	_	_	_	_	_	_	_
comp11176_c0_seq1	2	8	0.21	0.93	0.191276	0.644686	2.01344	up	-2.01344	down	-2.32623	no	OK	130	3-392(-)	gi|332373302|gb|AEE61792.1|	unknown [Dendroctonus ponderosae]	0.71	GO:0016740	_	_	_	_	_	_	None	_
comp11185_c0_seq1	1	5	0.11	0.59	noTest	noTest	noTest	noTest	noTest	noTest	noTest	no	NOTEST	387	_	_	_	_	_	_	_	_	_	_	_	_	_
comp1118815_c0_seq1	3	2	0.19	0.14	noTest	noTest	noTest	noTest	noTest	noTest	noTest	no	NOTEST	208	2-628(+)	gi|340714393|ref|XP_003395713.1|	PREDICTED: protein unc-79 homolog [Bombus terrestris]	0.68	_	_	_	_	_	_	_	None	_
comp11189_c0_seq1	3	1	0.22	0.08	noTest	noTest	noTest	noTest	noTest	noTest	noTest	no	NOTEST	546	_	gi|321472492|gb|EFX83462.1|	hypothetical protein DAPPUDRAFT_315830 [Daphnia pulex]	0.6	_	_	_	_	_	_	_	_	_
comp11190_c0_seq1	2	14	0.12	0.93	0.0222081	0.149802	2.80289	up	-2.80289	down	-1.63776	no	OK	654	_	_	_	_	_	_	_	_	_	_	_	_	_
comp111915_c0_seq1	66	38	2.45	1.52	0.383391	0.892837	-0.643719	down	0.643719	up	1.02231	no	OK	1058	_	_	_	_	_	_	_	_	_	_	_	_	_
comp1119692_c0_seq1	2	3	0.21	0.35	noTest	noTest	noTest	noTest	noTest	noTest	noTest	no	NOTEST	389	_	_	_	_	_	_	_	_	_	_	_	_	_
comp11202_c0_seq1	5	7	0.37	0.57	0.822492	1	0.609045	up	-0.609045	down	-2.07334	no	OK	179	2-538(-)	_	_	_	_	_	_	_	_	_	_	None	_
comp1120363_c0_seq1	2	0	0.23	0	noTest	noTest	noTest	noTest	noTest	noTest	noTest	no	NOTEST	120	1-363(+)	_	_	_	_	_	_	_	_	_	_	None	_
comp11205_c0_seq1	9	2	0.72	0.17	0.137874	0.550803	-1.90036	down	1.90036	up	-2.22048	no	OK	508	_	_	_	_	_	_	_	_	_	_	_	_	_
comp11206_c0_seq1	4	3	0.48	0.39	noTest	noTest	noTest	noTest	noTest	noTest	noTest	no	NOTEST	352	_	_	_	_	_	_	_	_	_	_	_	_	_
comp11207_c0_seq1	0	0	0	0	noTest	noTest	noTest	noTest	noTest	noTest	noTest	no	NOTEST	299	1-900(+)	gi|328715583|ref|XP_001952478.2|	PREDICTED: hemicentin-2-like [Acyrthosiphon pisum]	0.54	_	_	_	_	_	_	_	None	_
comp1121174_c0_seq1	2	3	0.19	0.32	noTest	noTest	noTest	noTest	noTest	noTest	noTest	no	NOTEST	425	_	_	_	_	_	_	_	_	_	_	_	_	_
comp11213_c0_seq1	2	5	0.12	0.33	noTest	noTest	noTest	noTest	noTest	noTest	noTest	no	NOTEST	654	_	_	_	_	_	_	_	_	_	_	_	_	_
comp11213_c0_seq2	2	3	0.15	0.25	noTest	noTest	noTest	noTest	noTest	noTest	noTest	no	NOTEST	526	_	_	_	_	_	_	_	_	_	_	_	_	_
comp1122426_c0_seq1	3	0	0.35	0	noTest	noTest	noTest	noTest	noTest	noTest	noTest	no	NOTEST	354	_	_	_	_	_	_	_	_	_	_	_	_	_
comp1122679_c0_seq1	1	1	0.11	0.12	noTest	noTest	noTest	noTest	noTest	noTest	noTest	no	NOTEST	383	_	gi|384499664|gb|EIE90155.1|	hypothetical protein RO3G_14866 [Rhizopus delemar RA 99-880]	0.68	_	_	_	_	_	_	_	_	_
comp1122_c0_seq1	0	10	0	0.84	0.00922396	0.0699007	5.43242	up	-5.43242	down	-2.31622	no	OK	176	1-531(+)	_	_	_	_	_	_	_	_	_	_	None	_
comp112372_c0_seq1	33	25	2.2	1.82	0.789628	1	-0.24886	down	0.24886	up	0.188752	no	OK	602	_	_	_	_	_	_	_	_	_	_	_	_	_
comp11239_c0_seq1	2	0	0.12	0	noTest	noTest	noTest	noTest	noTest	noTest	noTest	no	NOTEST	669	_	_	_	_	_	_	_	_	_	_	_	_	_
comp1124099_c0_seq1	4	4	0.41	0.45	noTest	noTest	noTest	noTest	noTest	noTest	noTest	no	NOTEST	401	_	_	_	_	_	_	_	_	_	_	_	_	_
comp1124350_c0_seq1	2	1	0.21	0.11	noTest	noTest	noTest	noTest	noTest	noTest	noTest	no	NOTEST	397	_	_	_	_	_	_	_	_	_	_	_	_	_
comp1124638_c0_seq1	3	0	0.29	0	noTest	noTest	noTest	noTest	noTest	noTest	noTest	no	NOTEST	423	_	_	_	_	_	_	_	_	_	_	_	_	_
comp11248_c0_seq1	3	6	0.18	0.38	noTest	noTest	noTest	noTest	noTest	noTest	noTest	no	NOTEST	678	_	_	_	_	_	_	_	_	_	_	_	_	_
comp1124_c0_seq1	1	2	0.04	0.09	noTest	noTest	noTest	noTest	noTest	noTest	noTest	no	NOTEST	53	661-819(-)	_	_	_	_	_	_	_	_	_	_	None	_
comp1125210_c0_seq1	0	1	0	0.11	noTest	noTest	noTest	noTest	noTest	noTest	noTest	no	NOTEST	397	_	_	_	_	_	_	_	_	_	_	_	_	_
comp1126146_c0_seq1	2	2	0.22	0.25	noTest	noTest	noTest	noTest	noTest	noTest	noTest	no	NOTEST	372	_	_	_	_	_	_	_	_	_	_	_	_	_
comp11262_c0_seq1	3	9	0.23	0.75	0.251568	0.749124	1.65077	up	-1.65077	down	-2.06398	no	OK	140	3-422(-)	_	_	_	_	_	_	_	_	_	_	None	_
comp11265_c0_seq1	2	3	0.24	0.39	noTest	noTest	noTest	noTest	noTest	noTest	noTest	no	NOTEST	356	_	_	_	_	_	_	_	_	_	_	_	_	_
comp11269_c0_seq1	8	5	0.42	0.28	0.670342	1	-0.508387	down	0.508387	up	-1.96926	no	OK	761	_	_	_	_	_	_	_	_	_	_	_	_	_
comp1127231_c0_seq1	2	1	0.21	0.12	noTest	noTest	noTest	noTest	noTest	noTest	noTest	no	NOTEST	392	_	_	_	_	_	_	_	_	_	_	_	_	_
comp1127340_c0_seq1	2	0	0.23	0	noTest	noTest	noTest	noTest	noTest	noTest	noTest	no	NOTEST	360	_	_	_	_	_	_	_	_	_	_	_	_	_
comp1127467_c0_seq1	0	2	0	0.24	noTest	noTest	noTest	noTest	noTest	noTest	noTest	no	NOTEST	379	_	_	_	_	_	_	_	_	_	_	_	_	_
comp1127522_c0_seq1	1	0	0.12	0	noTest	noTest	noTest	noTest	noTest	noTest	noTest	no	NOTEST	359	_	_	_	_	_	_	_	_	_	_	_	_	_
comp11279_c0_seq1	1	13	0.05	0.74	0.0102151	0.0761225	3.53923	up	-3.53923	down	-1.82905	no	OK	252	3-758(-)	_	_	_	_	_	_	_	_	_	_	None	_
comp1128063_c0_seq1	1	1	0.12	0.13	noTest	noTest	noTest	noTest	noTest	noTest	noTest	no	NOTEST	362	_	_	_	_	_	_	_	_	_	_	_	_	_
comp1129064_c0_seq1	0	4	0	0.45	noTest	noTest	noTest	noTest	noTest	noTest	noTest	no	NOTEST	92	48-323(-)	_	_	_	_	_	_	_	_	_	_	None	_
comp11294_c0_seq1	3	0	0.33	0	noTest	noTest	noTest	noTest	noTest	noTest	noTest	no	NOTEST	375	_	_	_	_	_	_	_	_	_	_	_	_	_
comp1129718_c0_seq1	4	2	0.44	0.24	noTest	noTest	noTest	noTest	noTest	noTest	noTest	no	NOTEST	378	_	_	_	_	_	_	_	_	_	_	_	_	_
comp1129_c0_seq1	9	7	0.62	0.53	0.854437	1	-0.206556	down	0.206556	up	-1.66686	no	OK	60	1-180(-)	_	_	_	_	_	_	_	_	_	_	None	_
comp1130145_c0_seq1	0	2	0	0.16	noTest	noTest	noTest	noTest	noTest	noTest	noTest	no	NOTEST	179	1-540(+)	_	_	_	_	_	_	_	_	_	_	None	_
comp11301_c0_seq1	2	0	0.21	0	noTest	noTest	noTest	noTest	noTest	noTest	noTest	no	NOTEST	389	_	_	_	_	_	_	_	_	_	_	_	_	_
comp11304_c0_seq1	1	1	0.09	0.1	noTest	noTest	noTest	noTest	noTest	noTest	noTest	no	NOTEST	440	_	_	_	_	_	_	_	_	_	_	_	_	_
comp1131862_c0_seq1	2	2	0.24	0.26	noTest	noTest	noTest	noTest	noTest	noTest	noTest	no	NOTEST	352	_	_	_	_	_	_	_	_	_	_	_	_	_
comp11320_c0_seq1	2	0	0.2	0	noTest	noTest	noTest	noTest	noTest	noTest	noTest	no	NOTEST	136	2-412(+)	gi|327281012|ref|XP_003225244.1|	PREDICTED: WD repeat domain-containing protein 83-like [Anolis carolinensis]	0.87	GO:0000398;GO:0005737;GO:0071013	_	_	_	_	_	_	K13124	MORG1
comp11320_c0_seq2	0	5	0	0.49	noTest	noTest	noTest	noTest	noTest	noTest	noTest	no	NOTEST	129	69-458(+)	gi|327281012|ref|XP_003225244.1|	PREDICTED: WD repeat domain-containing protein 83-like [Anolis carolinensis]	0.87	GO:0000398;GO:0005737;GO:0071013	_	_	_	_	_	_	K13124	MORG1
comp11321_c0_seq1	2	1	0.19	0.1	noTest	noTest	noTest	noTest	noTest	noTest	noTest	no	NOTEST	143	3-434(+)	_	_	_	_	_	_	_	_	_	_	None	_
comp1132344_c0_seq1	2	1	0.18	0.1	noTest	noTest	noTest	noTest	noTest	noTest	noTest	no	NOTEST	462	_	_	_	_	_	_	_	_	_	_	_	_	_
comp1132884_c0_seq1	2	1	0.21	0.12	noTest	noTest	noTest	noTest	noTest	noTest	noTest	no	NOTEST	87	2-262(-)	_	_	_	_	_	_	_	_	_	_	None	_
comp1133125_c0_seq1	1	1	0.12	0.13	noTest	noTest	noTest	noTest	noTest	noTest	noTest	no	NOTEST	356	_	_	_	_	_	_	_	_	_	_	_	_	_
comp113326_c0_seq1	19	30	1.39	2.4	0.325858	0.83876	0.800001	up	-0.800001	down	-0.0350714	no	OK	551	_	_	_	_	_	_	_	_	_	_	_	_	_
comp1133380_c0_seq1	1	4	0.12	0.51	noTest	noTest	noTest	noTest	noTest	noTest	noTest	no	NOTEST	363	_	_	_	_	_	_	_	_	_	_	_	_	_
comp11342_c0_seq1	5	4	0.21	0.18	noTest	noTest	noTest	noTest	noTest	noTest	noTest	no	NOTEST	313	3-941(-)	gi|242009445|ref|XP_002425496.1|	Inactive dipeptidyl peptidase, putative [Pediculus humanus corporis]	0.61	_	_	_	_	_	_	_	None	_
comp1134565_c0_seq1	0	1	0	0.12	noTest	noTest	noTest	noTest	noTest	noTest	noTest	no	NOTEST	369	_	_	_	_	_	_	_	_	_	_	_	_	_
comp11350_c0_seq1	2	1.2	0.16	0.11	noTest	noTest	noTest	noTest	noTest	noTest	noTest	no	NOTEST	505	_	_	_	_	_	_	_	_	_	_	_	_	_
comp11356_c0_seq1	1	2	0.11	0.24	noTest	noTest	noTest	noTest	noTest	noTest	noTest	no	NOTEST	382	_	_	_	_	_	_	_	_	_	_	_	_	_
comp1135901_c0_seq1	0	1	0	0.13	noTest	noTest	noTest	noTest	noTest	noTest	noTest	no	NOTEST	54	1-162(+)	gi|328699454|ref|XP_003240937.1|	PREDICTED: KRAB-A domain-containing protein 2-like [Acyrthosiphon pisum]	0.76	_	_	_	_	_	_	_	None	_
comp11359_c0_seq1	4	1	0.28	0.08	noTest	noTest	noTest	noTest	noTest	noTest	noTest	no	NOTEST	577	_	_	_	_	_	_	_	_	_	_	_	_	_
comp11361_c0_seq1	2	0	0.22	0	noTest	noTest	noTest	noTest	noTest	noTest	noTest	no	NOTEST	375	_	_	_	_	_	_	_	_	_	_	_	_	_
comp1136723_c0_seq1	2	2	0.21	0.23	noTest	noTest	noTest	noTest	noTest	noTest	noTest	no	NOTEST	393	_	_	_	_	_	_	_	_	_	_	_	_	_
comp1136873_c0_seq1	1	2	0.12	0.25	noTest	noTest	noTest	noTest	noTest	noTest	noTest	no	NOTEST	363	_	_	_	_	_	_	_	_	_	_	_	_	_
comp1136940_c0_seq1	0	3	0	0.38	noTest	noTest	noTest	noTest	noTest	noTest	noTest	no	NOTEST	99	67-363(-)	_	_	_	_	_	_	_	_	_	_	None	_
comp113696_c0_seq1	86	51	5.08	3.27	0.408885	0.911054	-0.602041	down	0.602041	up	1.42025	no	OK	676	_	_	_	_	_	_	_	_	_	_	_	_	_
comp1136_c0_seq1	3	4	0.33	0.49	noTest	noTest	noTest	noTest	noTest	noTest	noTest	no	NOTEST	105	2-316(-)	_	_	_	_	_	_	_	_	_	_	None	_
comp11376_c0_seq1	4	3	0.36	0.29	noTest	noTest	noTest	noTest	noTest	noTest	noTest	no	NOTEST	85	75-329(+)	_	_	_	_	_	_	_	_	_	_	None	_
comp11380_c0_seq1	0	4	0	0.36	noTest	noTest	noTest	noTest	noTest	noTest	noTest	no	NOTEST	489	_	_	_	_	_	_	_	_	_	_	_	_	_
comp11391_c0_seq1	6	3	0.35	0.19	noTest	noTest	noTest	noTest	noTest	noTest	noTest	no	NOTEST	58	510-683(-)	_	_	_	_	_	_	_	_	_	_	None	_
comp11396_c0_seq1	4	2	0.43	0.24	noTest	noTest	noTest	noTest	noTest	noTest	noTest	no	NOTEST	383	_	_	_	_	_	_	_	_	_	_	_	_	_
comp1139896_c0_seq1	0	1	0	0.13	noTest	noTest	noTest	noTest	noTest	noTest	noTest	no	NOTEST	357	_	_	_	_	_	_	_	_	_	_	_	_	_
comp1139_c0_seq1	6	7	0.53	0.67	1	1	0.358074	up	-0.358074	down	-1.9602	no	OK	154	2-466(+)	gi|328704979|ref|XP_003242660.1|	PREDICTED: hypothetical protein LOC100573861 [Acyrthosiphon pisum]	0.73	_	_	_	_	_	_	_	None	_
comp1141155_c0_seq1	4	0	0.45	0	noTest	noTest	noTest	noTest	noTest	noTest	noTest	no	NOTEST	370	_	_	_	_	_	_	_	_	_	_	_	_	_
comp11413_c0_seq1	1	4	0.12	0.52	noTest	noTest	noTest	noTest	noTest	noTest	noTest	no	NOTEST	355	_	_	_	_	_	_	_	_	_	_	_	_	_
comp114149_c0_seq1	41	50	2.38	3.16	0.570106	0.989861	0.433417	up	-0.433417	down	0.852591	no	OK	687	_	_	_	_	_	_	_	_	_	_	_	_	_
comp114162_c0_seq1	45	33	2.61	2.08	0.723265	1	-0.296026	down	0.296026	up	0.614883	no	OK	687	_	_	_	_	_	_	_	_	_	_	_	_	_
comp114225_c0_seq1	61	114	2.62	5.31	0.140065	0.557333	1.04846	up	-1.04846	down	1.81045	no	OK	917	_	_	_	_	_	_	_	_	_	_	_	_	_
comp1142348_c0_seq1	2	4	0.15	0.33	noTest	noTest	noTest	noTest	noTest	noTest	noTest	no	NOTEST	121	165-527(-)	gi|313246341|emb|CBY35260.1|	unnamed protein product [Oikopleura dioica]	0.68	GO:0008233	_	_	_	_	_	_	None	_
comp1142354_c0_seq1	4	0	0.46	0	noTest	noTest	noTest	noTest	noTest	noTest	noTest	no	NOTEST	361	_	_	_	_	_	_	_	_	_	_	_	_	_
comp11425_c0_seq1	0	0	0	0	noTest	noTest	noTest	noTest	noTest	noTest	noTest	no	NOTEST	352	_	gi|239985661|ref|NP_001105497.1|	triose phosphate/phosphate translocator, chloroplastic precursor [Zea mays]	1	GO:0008643;GO:0016021;GO:0005215;GO:0031969	_	_	_	_	_	_	_	_
comp11431_c0_seq1	1	3	0.11	0.37	noTest	noTest	noTest	noTest	noTest	noTest	noTest	no	NOTEST	375	_	_	_	_	_	_	_	_	_	_	_	_	_
comp114344_c0_seq1	31	15	1.06	0.56	0.321053	0.836956	-0.887357	down	0.887357	up	-0.156341	no	OK	63	179-367(-)	_	_	_	_	_	_	_	_	_	_	None	_
comp1144005_c0_seq1	2	0	0.23	0	noTest	noTest	noTest	noTest	noTest	noTest	noTest	no	NOTEST	369	_	_	_	_	_	_	_	_	_	_	_	_	_
comp11441_c0_seq1	3	7	0.31	0.79	0.442579	0.916936	1.29874	up	-1.29874	down	-2.33123	no	OK	119	46-402(-)	_	_	_	_	_	_	_	_	_	_	None	_
comp1145_c0_seq1	2	1	0.16	0.09	noTest	noTest	noTest	noTest	noTest	noTest	noTest	no	NOTEST	508	_	_	_	_	_	_	_	_	_	_	_	_	_
comp11468_c0_seq1	2	0	0.23	0	noTest	noTest	noTest	noTest	noTest	noTest	noTest	no	NOTEST	362	_	_	_	_	_	_	_	_	_	_	_	_	_
comp11481_c0_seq1	2	2	0.18	0.2	noTest	noTest	noTest	noTest	noTest	noTest	noTest	no	NOTEST	453	_	_	_	_	_	_	_	_	_	_	_	_	_
comp11482_c0_seq1	4	4	0.34	0.37	noTest	noTest	noTest	noTest	noTest	noTest	noTest	no	NOTEST	481	_	_	_	_	_	_	_	_	_	_	_	_	_
comp114866_c0_seq1	23	101	1.86	8.93	0.00293808	0.0276803	2.27114	up	-2.27114	down	1.33318	yes	OK	502	_	_	_	_	_	_	_	_	_	_	_	_	_
comp11495_c0_seq1	4	3	0.39	0.32	noTest	noTest	noTest	noTest	noTest	noTest	noTest	no	NOTEST	77	1-231(-)	_	_	_	_	_	_	_	_	_	_	None	_
comp115022_c0_seq1	61	61	3.03	3.29	0.866725	1	0.148902	up	-0.148902	down	1.26963	no	OK	798	_	_	_	_	_	_	_	_	_	_	_	_	_
comp1151403_c0_seq1	0	4	0	0.47	noTest	noTest	noTest	noTest	noTest	noTest	noTest	no	NOTEST	391	_	_	_	_	_	_	_	_	_	_	_	_	_
comp1152559_c0_seq1	3	0	0.36	0	noTest	noTest	noTest	noTest	noTest	noTest	noTest	no	NOTEST	352	_	_	_	_	_	_	_	_	_	_	_	_	_
comp1152696_c0_seq1	4	0	0.47	0	noTest	noTest	noTest	noTest	noTest	noTest	noTest	no	NOTEST	74	134-355(-)	_	_	_	_	_	_	_	_	_	_	None	_
comp11526_c0_seq1	10	12	0.39	0.51	0.662736	1	0.403324	up	-0.403324	down	-1.19941	no	OK	284	154-1005(-)	gi|507549808|ref|XP_004658715.1|	PREDICTED: kelch-like protein 5 isoform X1 [Jaculus jaculus]	0.86	_	9600.ENSPPYP00000017078	kelch-like 5 (Drosophila)	0.8649	_	KOG4441	_	K10442	KLHL1_4_5
comp1154122_c0_seq1	1	3	0.09	0.3	noTest	noTest	noTest	noTest	noTest	noTest	noTest	no	NOTEST	149	2-451(+)	gi|383852533|ref|XP_003701781.1|	PREDICTED: collagen alpha-1(XV) chain-like, partial [Megachile rotundata]	0.8	GO:0007155;GO:0005581;GO:0005198	7425.XP_001604454	similar to collagen alpha 1(xviii) chain	0.7871	_	KOG3546	_	None	_
comp11541_c0_seq1	5	1	0.58	0.13	noTest	noTest	noTest	noTest	noTest	noTest	noTest	no	NOTEST	360	_	_	_	_	_	_	_	_	_	_	_	_	_
comp11557_c0_seq1	3	9	0.25	0.82	0.251568	0.749124	1.65077	up	-1.65077	down	-2.06398	no	OK	111	3-335(-)	gi|71895273|ref|NP_001026444.1|	spindle assembly abnormal protein 6 homolog [Gallus gallus]	0.62	GO:0005814;GO:0007099	_	_	_	_	_	_	None	_
comp1155_c0_seq1	3	0	0.34	0	noTest	noTest	noTest	noTest	noTest	noTest	noTest	no	NOTEST	369	_	_	_	_	_	_	_	_	_	_	_	_	_
comp11560_c0_seq1	3	2	0.26	0.19	noTest	noTest	noTest	noTest	noTest	noTest	noTest	no	NOTEST	157	1-474(+)	_	_	_	_	_	_	_	_	_	_	None	_
comp11563_c0_seq1	3	6	0.22	0.49	noTest	noTest	noTest	noTest	noTest	noTest	noTest	no	NOTEST	540	_	_	_	_	_	_	_	_	_	_	_	_	_
comp11567_c0_seq1	6	2	0.48	0.17	noTest	noTest	noTest	noTest	noTest	noTest	noTest	no	NOTEST	512	_	_	_	_	_	_	_	_	_	_	_	_	_
comp1156891_c0_seq1	0	2	0	0.25	noTest	noTest	noTest	noTest	noTest	noTest	noTest	no	NOTEST	85	1-255(+)	_	_	_	_	_	_	_	_	_	_	None	_
comp1157287_c0_seq1	1	5	0.1	0.56	noTest	noTest	noTest	noTest	noTest	noTest	noTest	no	NOTEST	73	134-352(-)	gi|332021416|gb|EGI61784.1|	hypothetical protein G5I_09901 [Acromyrmex echinatior]	0.71	_	_	_	_	_	_	_	None	_
comp115779_c0_seq1	0	191	0	21.57	3.10652e-12	4.19955e-10	9.65591	up	-9.65591	down	1.98288	yes	OK	402	_	_	_	_	_	_	_	_	_	_	_	_	_
comp11579_c0_seq1	6	13	0.27	0.63	0.26675	0.771288	1.22918	up	-1.22918	down	-1.40119	no	OK	292	1-879(+)	gi|242014738|ref|XP_002428042.1|	WD-repeat protein, putative [Pediculus humanus corporis]	0.5	_	_	_	_	_	_	_	None	_
comp11582_c0_seq1	5	1	0.52	0.11	noTest	noTest	noTest	noTest	noTest	noTest	noTest	no	NOTEST	132	2-400(+)	gi|340715306|ref|XP_003396157.1|	PREDICTED: transmembrane protein 62-like [Bombus terrestris]	0.69	_	_	_	_	_	_	_	None	_
comp11588_c0_seq1	0	6	0	0.71	noTest	noTest	noTest	noTest	noTest	noTest	noTest	no	NOTEST	387	_	_	_	_	_	_	_	_	_	_	_	_	_
comp115943_c0_seq1	76.02	51.01	3.88	2.82	0.578394	0.989861	-0.424283	down	0.424283	up	1.31485	no	OK	778	_	_	_	_	_	_	_	_	_	_	_	_	_
comp11597_c0_seq1	2	1	0.2	0.11	noTest	noTest	noTest	noTest	noTest	noTest	noTest	no	NOTEST	414	_	_	_	_	_	_	_	_	_	_	_	_	_
comp11598_c0_seq1	2	3	0.22	0.36	noTest	noTest	noTest	noTest	noTest	noTest	noTest	no	NOTEST	126	1-378(-)	gi|260796097|ref|XP_002593041.1|	hypothetical protein BRAFLDRAFT_278559 [Branchiostoma floridae]	0.73	GO:0000226;GO:0015630;GO:0044430	_	_	_	_	_	_	None	_
comp1160969_c0_seq1	1	4	0.12	0.51	noTest	noTest	noTest	noTest	noTest	noTest	noTest	no	NOTEST	362	_	_	_	_	_	_	_	_	_	_	_	_	_
comp116161_c0_seq1	60	35	2.39	1.51	0.413612	0.915919	-0.624666	down	0.624666	up	0.892315	no	OK	988	_	_	_	_	_	_	_	_	_	_	_	_	_
comp11629_c0_seq1	10	5	0.49	0.27	0.438083	0.916936	-0.821104	down	0.821104	up	-1.76656	no	OK	227	124-807(+)	gi|196005621|ref|XP_002112677.1|	hypothetical protein TRIADDRAFT_56952 [Trichoplax adhaerens]	0.49	_	_	_	_	_	_	_	K07436	CYP24A
comp116307_c0_seq1	64	25	2.29	0.97	0.107623	0.474029	-1.19893	down	1.19893	up	0.787562	no	OK	1092	_	_	_	_	_	_	_	_	_	_	_	_	_
comp11631_c0_seq1	1	4	0.1	0.45	noTest	noTest	noTest	noTest	noTest	noTest	noTest	no	NOTEST	403	_	_	_	_	_	_	_	_	_	_	_	_	_
comp1163599_c0_seq1	3	0	0.23	0	noTest	noTest	noTest	noTest	noTest	noTest	noTest	no	NOTEST	520	_	_	_	_	_	_	_	_	_	_	_	_	_
comp116359_c0_seq1	8	25	0.86	2.94	0.0668461	0.342728	1.76033	up	-1.76033	down	-0.593688	no	OK	388	_	_	_	_	_	_	_	_	_	_	_	_	_
comp11644_c0_seq1	1	2	0.09	0.21	noTest	noTest	noTest	noTest	noTest	noTest	noTest	no	NOTEST	438	_	_	_	_	_	_	_	_	_	_	_	_	_
comp11655_c0_seq1	4	6	0.46	0.77	0.7999	1	0.698528	up	-0.698528	down	-2.33622	no	OK	360	_	_	_	_	_	_	_	_	_	_	_	_	_
comp116571_c0_seq1	24	21	2.19	2.1	1	1	-0.0426588	down	0.0426588	up	-0.173349	no	OK	449	_	_	_	_	_	_	_	_	_	_	_	_	_
comp116633_c0_seq1	48	20	3.85	1.75	0.154099	0.582409	-1.1044	down	1.1044	up	0.402131	no	OK	506	_	_	_	_	_	_	_	_	_	_	_	_	_
comp11665_c0_seq1	0	0	0	0	noTest	noTest	noTest	noTest	noTest	noTest	noTest	no	NOTEST	424	_	_	_	_	_	_	_	_	_	_	_	_	_
comp11667_c0_seq1	5	2	0.58	0.25	noTest	noTest	noTest	noTest	noTest	noTest	noTest	no	NOTEST	362	_	_	_	_	_	_	_	_	_	_	_	_	_
comp11675_c0_seq1	3	0	0.31	0	noTest	noTest	noTest	noTest	noTest	noTest	noTest	no	NOTEST	406	_	_	_	_	_	_	_	_	_	_	_	_	_
comp1169381_c0_seq1	3	2	0.26	0.19	noTest	noTest	noTest	noTest	noTest	noTest	noTest	no	NOTEST	89	213-482(+)	_	_	_	_	_	_	_	_	_	_	None	_
comp11698_c0_seq1	2	1	0.18	0.1	noTest	noTest	noTest	noTest	noTest	noTest	noTest	no	NOTEST	459	_	_	_	_	_	_	_	_	_	_	_	_	_
comp117056_c0_seq1	29	16	1.03	0.62	0.410207	0.911753	-0.700273	down	0.700273	up	-0.184881	no	OK	1098	_	_	_	_	_	_	_	_	_	_	_	_	_
comp11710_c0_seq1	7	5	0.54	0.42	0.822492	1	-0.322286	down	0.322286	up	-2.08269	no	OK	524	_	_	_	_	_	_	_	_	_	_	_	_	_
comp11712_c0_seq1	12	3	0.91	0.25	0.143889	0.56502	-1.77204	down	1.77204	up	-1.77509	no	OK	176	3-533(+)	gi|242017215|ref|XP_002429087.1|	alcohol dehydrogenase, putative [Pediculus humanus corporis]	0.59	_	_	_	_	_	_	_	None	_
comp11716_c0_seq1	5	5	0.48	0.53	1	1	0.142399	up	-0.142399	down	-2.34121	no	OK	425	_	_	_	_	_	_	_	_	_	_	_	_	_
comp11721_c0_seq1	11	10	0.38	0.38	1	1	0.0117291	up	-0.0117291	down	-1.27195	no	OK	298	2-895(+)	_	_	_	_	_	_	_	_	_	_	None	_
comp11726_c0_seq1	0	12	0	1.39	0.00286389	0.0270421	5.68988	up	-5.68988	down	-2.04991	yes	OK	131	1-396(+)	_	_	_	_	_	_	_	_	_	_	None	_
comp117288_c0_seq1	42	11	2.77	0.79	0.0394505	0.234095	-1.76162	down	1.76162	up	0.0343932	no	OK	609	_	_	_	_	_	_	_	_	_	_	_	_	_
comp1173214_c0_seq1	2	0	0.22	0	noTest	noTest	noTest	noTest	noTest	noTest	noTest	no	NOTEST	379	_	_	_	_	_	_	_	_	_	_	_	_	_
comp11735_c0_seq1	1	5	0.08	0.43	noTest	noTest	noTest	noTest	noTest	noTest	noTest	no	NOTEST	514	_	_	_	_	_	_	_	_	_	_	_	_	_
comp1175091_c0_seq1	0	5	0	0.63	noTest	noTest	noTest	noTest	noTest	noTest	noTest	no	NOTEST	365	_	_	_	_	_	_	_	_	_	_	_	_	_
comp1176047_c0_seq1	5	0	0.53	0	noTest	noTest	noTest	noTest	noTest	noTest	noTest	no	NOTEST	74	1-222(+)	_	_	_	_	_	_	_	_	_	_	None	_
comp1176195_c0_seq1	0	8	0	0.72	noTest	noTest	noTest	noTest	noTest	noTest	noTest	no	NOTEST	163	1-489(-)	gi|115928363|ref|XP_001199932.1|	PREDICTED: uncharacterized protein LOC763830, partial [Strongylocentrotus purpuratus]	0.64	GO:0003824	_	_	_	_	_	_	None	_
comp11763_c0_seq1	6	3	0.63	0.35	noTest	noTest	noTest	noTest	noTest	noTest	noTest	no	NOTEST	394	_	_	_	_	_	_	_	_	_	_	_	_	_
comp117702_c0_seq1	18	12	1.95	1.43	0.732196	1	-0.428151	down	0.428151	up	-0.764196	no	OK	383	_	_	_	_	_	_	_	_	_	_	_	_	_
comp11774_c0_seq1	5	4	0.34	0.29	noTest	noTest	noTest	noTest	noTest	noTest	noTest	no	NOTEST	199	1-600(+)	gi|513204260|ref|XP_414253.4|	PREDICTED: inter-alpha-trypsin inhibitor heavy chain H3 isoform X2 [Gallus gallus]	0.86	GO:0004867;GO:0030212	_	_	_	_	_	_	None	_
comp11775_c0_seq1	2	0	0.21	0	noTest	noTest	noTest	noTest	noTest	noTest	noTest	no	NOTEST	397	_	_	_	_	_	_	_	_	_	_	_	_	_
comp11784_c0_seq1	5	4	0.52	0.46	noTest	noTest	noTest	noTest	noTest	noTest	noTest	no	NOTEST	398	_	_	_	_	_	_	_	_	_	_	_	_	_
comp117877_c0_seq1	61	52	2.16	1.99	0.942563	1	-0.0804292	down	0.0804292	up	1.15397	no	OK	1105	_	_	_	_	_	_	_	_	_	_	_	_	_
comp1178919_c0_seq1	3	2	0.24	0.17	noTest	noTest	noTest	noTest	noTest	noTest	noTest	no	NOTEST	509	_	_	_	_	_	_	_	_	_	_	_	_	_
comp11789_c0_seq1	4	1	0.37	0.1	noTest	noTest	noTest	noTest	noTest	noTest	noTest	no	NOTEST	103	2-310(+)	_	_	_	_	_	_	_	_	_	_	None	_
comp11790_c0_seq1	7	7	0.44	0.48	1	1	0.144361	up	-0.144361	down	-1.85548	no	OK	638	_	_	_	_	_	_	_	_	_	_	_	_	_
comp117957_c0_seq1	30	35	0.74	0.93	0.633648	1	0.369053	up	-0.369053	down	0.365293	no	OK	115	240-584(+)	_	_	_	_	_	_	_	_	_	_	None	_
comp11795_c0_seq1	3	2	0.34	0.25	noTest	noTest	noTest	noTest	noTest	noTest	noTest	no	NOTEST	84	1-252(+)	gi|229367036|gb|ACQ58498.1|	Dynein light chain 2, cytoplasmic [Anoplopoma fimbria]	0.95	GO:0002009;GO:0005874;GO:0006260;GO:0048477;GO:0003774;GO:0042127;GO:0009792;GO:0030286;GO:0005829;GO:0040035;GO:0006914;GO:0007017;GO:0005886;GO:0008092;GO:0040020;GO:0005813;GO:0043652;GO:0008039;GO:0006915;GO:0040010;GO:0035046;GO:0016459;GO:0040011;GO:0006898;GO:0019886;GO:0010171;GO:0002119	8090.ENSORLP00000006685	.	0.9518	_	KOG3430	_	K10418	DYNLL
comp11799_c0_seq1	4	5	0.38	0.52	noTest	noTest	noTest	noTest	noTest	noTest	noTest	no	NOTEST	90	163-432(-)	_	_	_	_	_	_	_	_	_	_	None	_
comp11801_c0_seq1	4	7	0.27	0.51	0.63315	1	0.913065	up	-0.913065	down	-2.19638	no	OK	600	_	_	_	_	_	_	_	_	_	_	_	_	_
comp11808_c0_seq1	0	19	0	1.14	0.000290613	0.00411067	6.34251	up	-6.34251	down	-1.37817	yes	OK	722	_	_	_	_	_	_	_	_	_	_	_	_	_
comp11810_c0_seq1	4	8	0.25	0.55	0.497906	0.953255	1.09979	up	-1.09979	down	-2.06866	no	OK	69	87-293(+)	_	_	_	_	_	_	_	_	_	_	None	_
comp1181786_c0_seq1	3	0	0.35	0	noTest	noTest	noTest	noTest	noTest	noTest	noTest	no	NOTEST	355	_	_	_	_	_	_	_	_	_	_	_	_	_
comp118196_c0_seq1	75	46	1.82	1.2	0.446606	0.920365	-0.553378	down	0.553378	up	1.24233	no	OK	1598	_	_	_	_	_	_	_	_	_	_	_	_	_
comp118229_c0_seq1	132	90.07	2.39	1.76	0.575728	0.989861	-0.402105	down	0.402105	up	2.12052	no	OK	2128	_	_	_	_	_	_	_	_	_	_	_	_	_
comp11835_c0_seq1	4	11	0.31	0.92	0.187026	0.644686	1.54785	up	-1.54785	down	-1.74091	no	OK	149	3-449(+)	_	_	_	_	_	_	_	_	_	_	None	_
comp118365_c0_seq1	35	62	2.08	4	0.193208	0.649587	0.969133	up	-0.969133	down	0.955874	no	OK	135	190-594(-)	gi|390334242|ref|XP_001201407.2|	PREDICTED: putative peptidyl-tRNA hydrolase PTRHD1-like [Strongylocentrotus purpuratus]	0.82	GO:0035335;GO:0004725;GO:0006570;GO:0004045	7070.XP_972516	similar to CG14903-PA	0.7586	_	KOG3305	_	None	_
comp118369_c0_seq1	45.01	23	2.98	1.66	0.290856	0.805423	-0.812391	down	0.812391	up	0.407269	no	OK	607	_	_	_	_	_	_	_	_	_	_	_	_	_
comp11841_c0_seq1	1	3	0.09	0.29	noTest	noTest	noTest	noTest	noTest	noTest	noTest	no	NOTEST	154	2-463(-)	_	_	_	_	_	_	_	_	_	_	None	_
comp11844_c0_seq1	6	4	0.46	0.34	0.7999	1	-0.414266	down	0.414266	up	-2.34619	no	OK	525	_	_	_	_	_	_	_	_	_	_	_	_	_
comp1184839_c0_seq1	0	2.98	0	0.37	noTest	noTest	noTest	noTest	noTest	noTest	noTest	no	NOTEST	372	_	_	_	_	_	_	_	_	_	_	_	_	_
comp11850_c0_seq1	0	0	0	0	noTest	noTest	noTest	noTest	noTest	noTest	noTest	no	NOTEST	455	_	_	_	_	_	_	_	_	_	_	_	_	_
comp11850_c0_seq2	1	1	0.1	0.11	noTest	noTest	noTest	noTest	noTest	noTest	noTest	no	NOTEST	418	_	_	_	_	_	_	_	_	_	_	_	_	_
comp1185_c0_seq1	0	0	0	0	noTest	noTest	noTest	noTest	noTest	noTest	noTest	no	NOTEST	66	2-199(-)	_	_	_	_	_	_	_	_	_	_	None	_
comp118636_c0_seq1	23	20	1.3	1.23	1	1	-0.0515223	down	0.0515223	up	-0.239085	no	OK	706	_	_	_	_	_	_	_	_	_	_	_	_	_
comp11863_c0_seq1	5	6	0.37	0.49	1	1	0.394508	up	-0.394508	down	-2.20121	no	OK	141	121-546(+)	gi|307186990|gb|EFN72324.1|	SCAN domain-containing protein 3 [Camponotus floridanus]	0.72	_	_	_	_	_	_	_	None	_
comp11865_c0_seq1	0	5	0	0.63	noTest	noTest	noTest	noTest	noTest	noTest	noTest	no	NOTEST	362	_	_	_	_	_	_	_	_	_	_	_	_	_
comp118686_c0_seq1	28	9	1.49	0.52	0.111592	0.482886	-1.46389	down	1.46389	up	-0.477454	no	OK	747	_	_	_	_	_	_	_	_	_	_	_	_	_
comp118699_c0_seq1	63	54	3.51	3.27	0.944381	1	-0.0725699	down	0.0725699	up	1.20433	no	OK	715	_	_	_	_	_	_	_	_	_	_	_	_	_
comp1187810_c0_seq1	2	1	0.23	0.13	noTest	noTest	noTest	noTest	noTest	noTest	noTest	no	NOTEST	364	_	_	_	_	_	_	_	_	_	_	_	_	_
comp1187_c0_seq1	0	1	0	0.12	noTest	noTest	noTest	noTest	noTest	noTest	noTest	no	NOTEST	67	188-391(+)	_	_	_	_	_	_	_	_	_	_	None	_
comp11880_c0_seq1	6	7	0.38	0.48	1	1	0.358074	up	-0.358074	down	-1.9602	no	OK	213	2-640(-)	_	_	_	_	_	_	_	_	_	_	None	_
comp11881_c0_seq1	4	8	0.24	0.52	0.497906	0.953255	1.09979	up	-1.09979	down	-2.06866	no	OK	669	_	_	_	_	_	_	_	_	_	_	_	_	_
comp1188_c0_seq1	11	5	0.53	0.26	0.438083	0.916936	-0.955244	down	0.955244	up	-1.67517	no	OK	94	83-364(-)	_	_	_	_	_	_	_	_	_	_	None	_
comp1190709_c0_seq1	2	1	0.24	0.13	noTest	noTest	noTest	noTest	noTest	noTest	noTest	no	NOTEST	354	_	gi|260785111|ref|XP_002587606.1|	hypothetical protein BRAFLDRAFT_115656 [Branchiostoma floridae]	0.68	_	_	_	_	_	_	_	_	_
comp119074_c0_seq1	18	14	1.43	1.21	0.913871	1	-0.209756	down	0.209756	up	-0.667803	no	OK	512	_	_	_	_	_	_	_	_	_	_	_	_	_
comp11908_c0_seq1	5	10	0.19	0.42	0.438083	0.916936	1.10937	up	-1.10937	down	-1.74519	no	OK	337	3-1013(-)	gi|47206099|emb|CAF92139.1|	unnamed protein product [Tetraodon nigroviridis]	0.49	_	_	_	_	_	_	_	None	_
comp11912_c0_seq1	5	5	0.3	0.33	1	1	0.142399	up	-0.142399	down	-2.34121	no	OK	661	_	_	_	_	_	_	_	_	_	_	_	_	_
comp11922_c0_seq1	1	1	0.11	0.12	noTest	noTest	noTest	noTest	noTest	noTest	noTest	no	NOTEST	383	_	_	_	_	_	_	_	_	_	_	_	_	_
comp1195932_c0_seq1	2	0	0.24	0	noTest	noTest	noTest	noTest	noTest	noTest	noTest	no	NOTEST	356	_	_	_	_	_	_	_	_	_	_	_	_	_
comp1195989_c0_seq1	2	0	0.21	0	noTest	noTest	noTest	noTest	noTest	noTest	noTest	no	NOTEST	389	_	_	_	_	_	_	_	_	_	_	_	_	_
comp119623_c0_seq1	32	23	1.33	1.04	0.726541	1	-0.323939	down	0.323939	up	0.110784	no	OK	946	_	_	_	_	_	_	_	_	_	_	_	_	_
comp11963_c0_seq1	9	2	0.53	0.13	0.137874	0.550803	-1.90036	down	1.90036	up	-2.22048	no	OK	227	2-685(+)	gi|328722219|ref|XP_003247512.1|	PREDICTED: hypothetical protein LOC100570165 [Acyrthosiphon pisum]	0.7	_	_	_	_	_	_	_	None	_
comp11968_c0_seq1	0	2	0	0.22	noTest	noTest	noTest	noTest	noTest	noTest	noTest	no	NOTEST	410	_	_	_	_	_	_	_	_	_	_	_	_	_
comp1196_c0_seq1	1	2	0.12	0.26	noTest	noTest	noTest	noTest	noTest	noTest	noTest	no	NOTEST	357	_	_	_	_	_	_	_	_	_	_	_	_	_
comp1197765_c0_seq1	2	1	0.19	0.11	noTest	noTest	noTest	noTest	noTest	noTest	noTest	no	NOTEST	425	_	_	_	_	_	_	_	_	_	_	_	_	_
comp1197868_c0_seq1	3	2	0.29	0.21	noTest	noTest	noTest	noTest	noTest	noTest	noTest	no	NOTEST	424	_	_	_	_	_	_	_	_	_	_	_	_	_
comp11983_c0_seq1	3	1	0.29	0.11	noTest	noTest	noTest	noTest	noTest	noTest	noTest	no	NOTEST	423	_	_	_	_	_	_	_	_	_	_	_	_	_
comp11991_c0_seq1	7	5	0.44	0.34	0.822492	1	-0.322286	down	0.322286	up	-2.08269	no	OK	644	_	_	_	_	_	_	_	_	_	_	_	_	_
comp11996_c0_seq1	4	5	0.33	0.45	noTest	noTest	noTest	noTest	noTest	noTest	noTest	no	NOTEST	496	_	_	_	_	_	_	_	_	_	_	_	_	_
comp119993_c0_seq1	45	30	2.48	1.79	0.599598	1	-0.432501	down	0.432501	up	0.555614	no	OK	723	_	_	_	_	_	_	_	_	_	_	_	_	_
comp12006_c0_seq1	1	3	0.08	0.27	noTest	noTest	noTest	noTest	noTest	noTest	noTest	no	NOTEST	166	1-501(+)	_	_	_	_	_	_	_	_	_	_	None	_
comp12008_c0_seq1	0	4	0	0.46	noTest	noTest	noTest	noTest	noTest	noTest	noTest	no	NOTEST	394	_	_	_	_	_	_	_	_	_	_	_	_	_
comp1200_c0_seq1	1	0	0.09	0	noTest	noTest	noTest	noTest	noTest	noTest	noTest	no	NOTEST	449	_	_	_	_	_	_	_	_	_	_	_	_	_
comp12016_c0_seq1	0	3	0	0.39	noTest	noTest	noTest	noTest	noTest	noTest	noTest	no	NOTEST	357	_	_	_	_	_	_	_	_	_	_	_	_	_
comp120212_c0_seq1	4	348.98	0.17	16.51	8.48657e-12	1.03223e-09	6.50573	up	-6.50573	down	2.87042	yes	OK	125	330-704(+)	_	_	_	_	_	_	_	_	_	_	None	_
comp12022_c0_seq1	2	4	0.15	0.32	noTest	noTest	noTest	noTest	noTest	noTest	noTest	no	NOTEST	183	1-549(-)	_	_	_	_	_	_	_	_	_	_	None	_
comp12024_c0_seq1	5	3	0.33	0.21	noTest	noTest	noTest	noTest	noTest	noTest	noTest	no	NOTEST	617	_	_	_	_	_	_	_	_	_	_	_	_	_
comp12028_c0_seq1	2	0	0.18	0	noTest	noTest	noTest	noTest	noTest	noTest	noTest	no	NOTEST	452	_	_	_	_	_	_	_	_	_	_	_	_	_
comp1204243_c0_seq1	0	5	0	0.62	noTest	noTest	noTest	noTest	noTest	noTest	noTest	no	NOTEST	370	_	_	_	_	_	_	_	_	_	_	_	_	_
comp1204641_c0_seq1	3	0	0.3	0	noTest	noTest	noTest	noTest	noTest	noTest	noTest	no	NOTEST	411	_	_	_	_	_	_	_	_	_	_	_	_	_
comp1204689_c0_seq1	1	5	0.09	0.48	noTest	noTest	noTest	noTest	noTest	noTest	noTest	no	NOTEST	154	1-465(+)	gi|312381670|gb|EFR27366.1|	hypothetical protein AND_05975 [Anopheles darlingi]	0.74	GO:0016020	_	_	_	_	_	_	K06233	LRP2
comp120478_c0_seq1	57	38	5.17	3.77	0.577675	0.989861	-0.433118	down	0.433118	up	0.89624	no	OK	150	2-454(+)	_	_	_	_	_	_	_	_	_	_	None	_
comp120483_c0_seq1	114	60	3.1	1.76	0.274906	0.786387	-0.774123	down	0.774123	up	1.76107	no	OK	1430	_	_	_	_	_	_	_	_	_	_	_	_	_
comp120503_c0_seq1	21	16	1.07	0.89	0.84754	1	-0.239539	down	0.239539	up	-0.459028	no	OK	778	_	_	_	_	_	_	_	_	_	_	_	_	_
comp1205527_c0_seq1	2	0	0.2	0	noTest	noTest	noTest	noTest	noTest	noTest	noTest	no	NOTEST	421	_	_	_	_	_	_	_	_	_	_	_	_	_
comp1205637_c0_seq1	2	4	0.14	0.3	noTest	noTest	noTest	noTest	noTest	noTest	noTest	no	NOTEST	196	5-592(-)	gi|291224795|ref|XP_002732388.1|	PREDICTED: hypothetical protein [Saccoglossus kowalevskii]	0.54	_	_	_	_	_	_	_	None	_
comp12056_c0_seq1	1	2.89	0.11	0.36	noTest	noTest	noTest	noTest	noTest	noTest	noTest	no	NOTEST	122	1-369(+)	gi|512884781|ref|XP_004920303.1|	PREDICTED: uncharacterized protein LOC101730720, partial [Xenopus (Silurana) tropicalis]	0.65	GO:0003824;GO:0006259;GO:0003676	_	_	_	_	_	_	None	_
comp1205945_c0_seq1	5	0	0.53	0	noTest	noTest	noTest	noTest	noTest	noTest	noTest	no	NOTEST	393	_	_	_	_	_	_	_	_	_	_	_	_	_
comp1205974_c0_seq1	2	1	0.21	0.12	noTest	noTest	noTest	noTest	noTest	noTest	noTest	no	NOTEST	65	198-395(+)	_	_	_	_	_	_	_	_	_	_	None	_
comp120632_c0_seq1	56	36	2.98	2.08	0.536462	0.974957	-0.485207	down	0.485207	up	0.848925	no	OK	747	_	_	_	_	_	_	_	_	_	_	_	_	_
comp1206445_c0_seq1	2	2	0.23	0.25	noTest	noTest	noTest	noTest	noTest	noTest	noTest	no	NOTEST	361	_	_	_	_	_	_	_	_	_	_	_	_	_
comp120645_c0_seq1	209	167	4.88	4.21	0.80894	1	-0.17391	down	0.17391	up	2.88589	no	OK	354	1-1062(+)	gi|345493904|ref|XP_001606757.2|	PREDICTED: protein alan shepard-like isoform 1 [Nasonia vitripennis]	0.61	GO:0003723;GO:0003677;GO:0000166;GO:0009629	7165.AGAP005964-PA	AGAP005964-PA	0.8079	_	KOG0146;KOG4733	_	None	_
comp1206674_c0_seq1	2	0	0.22	0	noTest	noTest	noTest	noTest	noTest	noTest	noTest	no	NOTEST	375	_	_	_	_	_	_	_	_	_	_	_	_	_
comp1206914_c0_seq1	0	2	0	0.23	noTest	noTest	noTest	noTest	noTest	noTest	noTest	no	NOTEST	129	1-390(+)	_	_	_	_	_	_	_	_	_	_	None	_
comp12069_c0_seq1	1	2	0.11	0.24	noTest	noTest	noTest	noTest	noTest	noTest	noTest	no	NOTEST	375	_	_	_	_	_	_	_	_	_	_	_	_	_
comp1207000_c0_seq1	1	2	0.09	0.2	noTest	noTest	noTest	noTest	noTest	noTest	noTest	no	NOTEST	449	_	_	_	_	_	_	_	_	_	_	_	_	_
comp1207020_c0_seq1	0	3	0	0.37	noTest	noTest	noTest	noTest	noTest	noTest	noTest	no	NOTEST	373	_	_	_	_	_	_	_	_	_	_	_	_	_
comp1207081_c0_seq1	1	0	0.12	0	noTest	noTest	noTest	noTest	noTest	noTest	noTest	no	NOTEST	354	_	_	_	_	_	_	_	_	_	_	_	_	_
comp1207196_c0_seq1	1	2	0.1	0.22	noTest	noTest	noTest	noTest	noTest	noTest	noTest	no	NOTEST	137	2-412(-)	gi|260801084|ref|XP_002595426.1|	hypothetical protein BRAFLDRAFT_119036 [Branchiostoma floridae]	0.86	_	45351.JGI244655	hypothetical protein	0.8504	_	KOG3647	_	K14721	RPC37, POLR3E
comp1207220_c0_seq1	1	1	0.11	0.13	noTest	noTest	noTest	noTest	noTest	noTest	noTest	no	NOTEST	75	1-225(+)	_	_	_	_	_	_	_	_	_	_	None	_
comp1207358_c0_seq1	1	2	0.11	0.25	noTest	noTest	noTest	noTest	noTest	noTest	noTest	no	NOTEST	372	_	_	_	_	_	_	_	_	_	_	_	_	_
comp1208051_c0_seq1	2	5	0.14	0.39	noTest	noTest	noTest	noTest	noTest	noTest	noTest	no	NOTEST	559	_	_	_	_	_	_	_	_	_	_	_	_	_
comp1208084_c0_seq1	1	3	0.07	0.24	noTest	noTest	noTest	noTest	noTest	noTest	noTest	no	NOTEST	544	_	_	_	_	_	_	_	_	_	_	_	_	_
comp12080_c0_seq1	2	1	0.19	0.1	noTest	noTest	noTest	noTest	noTest	noTest	noTest	no	NOTEST	440	_	_	_	_	_	_	_	_	_	_	_	_	_
comp1208222_c0_seq1	1	0	0.1	0	noTest	noTest	noTest	noTest	noTest	noTest	noTest	no	NOTEST	416	_	_	_	_	_	_	_	_	_	_	_	_	_
comp1208355_c0_seq1	0	5	0	0.6	noTest	noTest	noTest	noTest	noTest	noTest	noTest	no	NOTEST	378	_	_	_	_	_	_	_	_	_	_	_	_	_
comp12083_c0_seq1	5	1	0.5	0.11	noTest	noTest	noTest	noTest	noTest	noTest	noTest	no	NOTEST	136	3-410(-)	_	_	_	_	_	_	_	_	_	_	None	_
comp1208531_c0_seq1	1	2	0.11	0.24	noTest	noTest	noTest	noTest	noTest	noTest	noTest	no	NOTEST	374	_	_	_	_	_	_	_	_	_	_	_	_	_
comp12085_c0_seq1	1	5	0.12	0.66	noTest	noTest	noTest	noTest	noTest	noTest	noTest	no	NOTEST	72	3-218(+)	_	_	_	_	_	_	_	_	_	_	None	_
comp1208635_c0_seq1	1	0	0.11	0	noTest	noTest	noTest	noTest	noTest	noTest	noTest	no	NOTEST	368	_	_	_	_	_	_	_	_	_	_	_	_	_
comp12088_c0_seq1	2	2	0.19	0.21	noTest	noTest	noTest	noTest	noTest	noTest	noTest	no	NOTEST	60	112-291(+)	_	_	_	_	_	_	_	_	_	_	None	_
comp1209023_c0_seq1	0	4	0	0.49	noTest	noTest	noTest	noTest	noTest	noTest	noTest	no	NOTEST	124	3-374(-)	gi|410897585|ref|XP_003962279.1|	PREDICTED: intraflagellar transport protein 88 homolog [Takifugu rubripes]	0.5	_	_	_	_	_	_	_	None	_
comp1209635_c0_seq1	3	1	0.33	0.12	noTest	noTest	noTest	noTest	noTest	noTest	noTest	no	NOTEST	382	_	_	_	_	_	_	_	_	_	_	_	_	_
comp1209952_c0_seq1	0	1	0	0.13	noTest	noTest	noTest	noTest	noTest	noTest	noTest	no	NOTEST	363	_	_	_	_	_	_	_	_	_	_	_	_	_
comp1210096_c0_seq1	2	1	0.19	0.1	noTest	noTest	noTest	noTest	noTest	noTest	noTest	no	NOTEST	442	_	_	_	_	_	_	_	_	_	_	_	_	_
comp12103_c0_seq1	3	6	0.16	0.35	noTest	noTest	noTest	noTest	noTest	noTest	noTest	no	NOTEST	745	_	_	_	_	_	_	_	_	_	_	_	_	_
comp1210802_c0_seq1	0	1	0	0.12	noTest	noTest	noTest	noTest	noTest	noTest	noTest	no	NOTEST	381	_	_	_	_	_	_	_	_	_	_	_	_	_
comp1210_c0_seq1	2	4	0.21	0.46	noTest	noTest	noTest	noTest	noTest	noTest	noTest	no	NOTEST	397	_	_	_	_	_	_	_	_	_	_	_	_	_
comp1211093_c0_seq1	1	1	0.09	0.1	noTest	noTest	noTest	noTest	noTest	noTest	noTest	no	NOTEST	450	_	gi|291230617|ref|XP_002735263.1|	PREDICTED: hypothetical protein [Saccoglossus kowalevskii]	0.44	_	_	_	_	_	_	_	_	_
comp12113_c0_seq1	3	2	0.24	0.17	noTest	noTest	noTest	noTest	noTest	noTest	noTest	no	NOTEST	508	_	_	_	_	_	_	_	_	_	_	_	_	_
comp1211901_c0_seq1	3	1	0.33	0.12	noTest	noTest	noTest	noTest	noTest	noTest	noTest	no	NOTEST	66	30-227(-)	_	_	_	_	_	_	_	_	_	_	None	_
comp1211908_c0_seq1	0	1	0	0.13	noTest	noTest	noTest	noTest	noTest	noTest	noTest	no	NOTEST	117	2-355(+)	_	_	_	_	_	_	_	_	_	_	None	_
comp1211958_c0_seq1	1	1	0.11	0.12	noTest	noTest	noTest	noTest	noTest	noTest	noTest	no	NOTEST	380	_	_	_	_	_	_	_	_	_	_	_	_	_
comp1211_c0_seq1	1	3	0.1	0.32	noTest	noTest	noTest	noTest	noTest	noTest	noTest	no	NOTEST	422	_	_	_	_	_	_	_	_	_	_	_	_	_
comp1212087_c0_seq1	1	1	0.11	0.13	noTest	noTest	noTest	noTest	noTest	noTest	noTest	no	NOTEST	121	2-364(-)	gi|307175815|gb|EFN65630.1|	Probable G-protein coupled receptor 125 [Camponotus floridanus]	0.6	GO:0007165	_	_	_	_	_	_	None	_
comp1212149_c0_seq1	2	2	0.2	0.22	noTest	noTest	noTest	noTest	noTest	noTest	noTest	no	NOTEST	136	1-408(-)	_	_	_	_	_	_	_	_	_	_	None	_
comp1212312_c0_seq1	0	1	0	0.11	noTest	noTest	noTest	noTest	noTest	noTest	noTest	no	NOTEST	79	183-419(-)	_	_	_	_	_	_	_	_	_	_	None	_
comp1212333_c0_seq1	1	0	0.1	0	noTest	noTest	noTest	noTest	noTest	noTest	noTest	no	NOTEST	404	_	_	_	_	_	_	_	_	_	_	_	_	_
comp1212431_c0_seq1	3	1	0.3	0.11	noTest	noTest	noTest	noTest	noTest	noTest	noTest	no	NOTEST	413	_	_	_	_	_	_	_	_	_	_	_	_	_
comp12124_c0_seq1	6	1	0.49	0.09	noTest	noTest	noTest	noTest	noTest	noTest	noTest	no	NOTEST	128	1-384(-)	_	_	_	_	_	_	_	_	_	_	None	_
comp1212505_c0_seq1	2	2	0.21	0.24	noTest	noTest	noTest	noTest	noTest	noTest	noTest	no	NOTEST	387	_	_	_	_	_	_	_	_	_	_	_	_	_
comp1212636_c0_seq1	3	1	0.28	0.1	noTest	noTest	noTest	noTest	noTest	noTest	noTest	no	NOTEST	436	_	_	_	_	_	_	_	_	_	_	_	_	_
comp1213142_c0_seq1	1	1	0.11	0.12	noTest	noTest	noTest	noTest	noTest	noTest	noTest	no	NOTEST	124	2-376(+)	_	_	_	_	_	_	_	_	_	_	None	_
comp1213575_c0_seq1	1	1	0.12	0.13	noTest	noTest	noTest	noTest	noTest	noTest	noTest	no	NOTEST	352	_	_	_	_	_	_	_	_	_	_	_	_	_
comp1213632_c0_seq1	2	1	0.22	0.12	noTest	noTest	noTest	noTest	noTest	noTest	noTest	no	NOTEST	382	_	_	_	_	_	_	_	_	_	_	_	_	_
comp1213743_c0_seq1	1	1	0.11	0.12	noTest	noTest	noTest	noTest	noTest	noTest	noTest	no	NOTEST	371	_	_	_	_	_	_	_	_	_	_	_	_	_
comp1213800_c0_seq1	1	0	0.11	0	noTest	noTest	noTest	noTest	noTest	noTest	noTest	no	NOTEST	394	_	_	_	_	_	_	_	_	_	_	_	_	_
comp1213964_c0_seq1	0	0	0	0	noTest	noTest	noTest	noTest	noTest	noTest	noTest	no	NOTEST	118	2-358(+)	_	_	_	_	_	_	_	_	_	_	None	_
comp1214001_c0_seq1	2	4	0.22	0.48	noTest	noTest	noTest	noTest	noTest	noTest	noTest	no	NOTEST	380	_	_	_	_	_	_	_	_	_	_	_	_	_
comp12142_c0_seq1	1	6	0.11	0.73	noTest	noTest	noTest	noTest	noTest	noTest	noTest	no	NOTEST	375	_	_	_	_	_	_	_	_	_	_	_	_	_
comp1214527_c0_seq1	2	2	0.16	0.18	noTest	noTest	noTest	noTest	noTest	noTest	noTest	no	NOTEST	496	_	_	_	_	_	_	_	_	_	_	_	_	_
comp121454_c0_seq1	36	25	1.65	1.24	0.654708	1	-0.37344	down	0.37344	up	0.259052	no	OK	864	_	_	_	_	_	_	_	_	_	_	_	_	_
comp1214732_c0_seq1	1	0	0.11	0	noTest	noTest	noTest	noTest	noTest	noTest	noTest	no	NOTEST	378	_	_	_	_	_	_	_	_	_	_	_	_	_
comp12149_c0_seq1	1	1	0.1	0.11	noTest	noTest	noTest	noTest	noTest	noTest	noTest	no	NOTEST	428	_	_	_	_	_	_	_	_	_	_	_	_	_
comp1215030_c0_seq1	1	1	0.11	0.12	noTest	noTest	noTest	noTest	noTest	noTest	noTest	no	NOTEST	373	_	_	_	_	_	_	_	_	_	_	_	_	_
comp1215_c0_seq1	1	1	0.09	0.1	noTest	noTest	noTest	noTest	noTest	noTest	noTest	no	NOTEST	437	_	_	_	_	_	_	_	_	_	_	_	_	_
comp1216107_c0_seq1	0	1	0	0.12	noTest	noTest	noTest	noTest	noTest	noTest	noTest	no	NOTEST	370	_	_	_	_	_	_	_	_	_	_	_	_	_
comp12165_c0_seq1	3	3	0.3	0.33	noTest	noTest	noTest	noTest	noTest	noTest	noTest	no	NOTEST	138	2-418(+)	gi|307193329|gb|EFN76191.1|	Vascular endothelial growth factor receptor 2 [Harpegnathos saltator]	0.75	GO:0016020;GO:0050794;GO:0016310;GO:0004713;GO:0000166;GO:0044238;GO:0071704	_	_	_	_	_	_	K05096	FLT1, VEGFR1
comp12167_c0_seq1	4	3	0.43	0.35	noTest	noTest	noTest	noTest	noTest	noTest	noTest	no	NOTEST	389	_	_	_	_	_	_	_	_	_	_	_	_	_
comp12174_c0_seq1	10	6	0.52	0.34	0.580436	0.989861	-0.568995	down	0.568995	up	-1.67102	no	OK	255	2-766(-)	_	_	_	_	_	_	_	_	_	_	None	_
comp1217687_c0_seq1	2	0	0.19	0	noTest	noTest	noTest	noTest	noTest	noTest	noTest	no	NOTEST	423	_	_	_	_	_	_	_	_	_	_	_	_	_
comp121796_c0_seq1	55	47	3.14	2.92	0.968423	1	-0.0768815	down	0.0768815	up	1.00633	no	OK	698	_	_	_	_	_	_	_	_	_	_	_	_	_
comp1218159_c0_seq1	1	2	0.11	0.24	noTest	noTest	noTest	noTest	noTest	noTest	noTest	no	NOTEST	376	_	_	_	_	_	_	_	_	_	_	_	_	_
comp1219180_c0_seq1	0	8	0	0.62	noTest	noTest	noTest	noTest	noTest	noTest	noTest	no	NOTEST	566	_	_	_	_	_	_	_	_	_	_	_	_	_
comp1219186_c0_seq1	2	1	0.2	0.11	noTest	noTest	noTest	noTest	noTest	noTest	noTest	no	NOTEST	412	_	_	_	_	_	_	_	_	_	_	_	_	_
comp1219317_c0_seq1	2	0	0.24	0	noTest	noTest	noTest	noTest	noTest	noTest	noTest	no	NOTEST	354	_	_	_	_	_	_	_	_	_	_	_	_	_
comp1219830_c0_seq1	2	2	0.16	0.17	noTest	noTest	noTest	noTest	noTest	noTest	noTest	no	NOTEST	523	_	_	_	_	_	_	_	_	_	_	_	_	_
comp1219865_c0_seq1	3	0	0.35	0	noTest	noTest	noTest	noTest	noTest	noTest	noTest	no	NOTEST	362	_	_	_	_	_	_	_	_	_	_	_	_	_
comp12198_c0_seq1	1	1	0.1	0.11	noTest	noTest	noTest	noTest	noTest	noTest	noTest	no	NOTEST	412	_	_	_	_	_	_	_	_	_	_	_	_	_
comp1220023_c0_seq1	2	4	0.18	0.39	noTest	noTest	noTest	noTest	noTest	noTest	noTest	no	NOTEST	76	235-462(-)	_	_	_	_	_	_	_	_	_	_	None	_
comp12203_c0_seq1	4	6	0.2	0.32	0.7999	1	0.698528	up	-0.698528	down	-2.33622	no	OK	808	_	_	_	_	_	_	_	_	_	_	_	_	_
comp1220726_c0_seq1	3	0	0.26	0	noTest	noTest	noTest	noTest	noTest	noTest	noTest	no	NOTEST	465	_	gi|156408900|ref|XP_001642094.1|	predicted protein [Nematostella predicted protein [Nematostella vectensis]	0.77	_	_	_	_	_	_	_	_	_
comp1220831_c0_seq1	2	3	0.19	0.32	noTest	noTest	noTest	noTest	noTest	noTest	noTest	no	NOTEST	425	_	_	_	_	_	_	_	_	_	_	_	_	_
comp12208_c0_seq1	1	8	0.11	0.94	noTest	noTest	noTest	noTest	noTest	noTest	noTest	no	NOTEST	388	_	_	_	_	_	_	_	_	_	_	_	_	_
comp12209_c0_seq1	5	9	0.27	0.53	0.542974	0.974957	0.961075	up	-0.961075	down	-1.84668	no	OK	729	_	_	_	_	_	_	_	_	_	_	_	_	_
comp1221037_c0_seq1	3	2	0.25	0.18	noTest	noTest	noTest	noTest	noTest	noTest	noTest	no	NOTEST	497	_	_	_	_	_	_	_	_	_	_	_	_	_
comp1221268_c0_seq1	1	1	0.11	0.12	noTest	noTest	noTest	noTest	noTest	noTest	noTest	no	NOTEST	62	186-371(+)	_	_	_	_	_	_	_	_	_	_	None	_
comp1221362_c0_seq1	1	2	0.11	0.24	noTest	noTest	noTest	noTest	noTest	noTest	noTest	no	NOTEST	378	_	_	_	_	_	_	_	_	_	_	_	_	_
comp12214_c0_seq1	4	3	0.4	0.33	noTest	noTest	noTest	noTest	noTest	noTest	noTest	no	NOTEST	413	_	_	_	_	_	_	_	_	_	_	_	_	_
comp1221904_c0_seq1	3	1	0.33	0.12	noTest	noTest	noTest	noTest	noTest	noTest	noTest	no	NOTEST	378	_	_	_	_	_	_	_	_	_	_	_	_	_
comp1222447_c0_seq1	4	0	0.4	0	noTest	noTest	noTest	noTest	noTest	noTest	noTest	no	NOTEST	409	_	_	_	_	_	_	_	_	_	_	_	_	_
comp1222980_c0_seq1	4	1	0.45	0.12	noTest	noTest	noTest	noTest	noTest	noTest	noTest	no	NOTEST	368	_	_	_	_	_	_	_	_	_	_	_	_	_
comp12229_c0_seq1	3	3	0.32	0.35	noTest	noTest	noTest	noTest	noTest	noTest	noTest	no	NOTEST	394	_	_	_	_	_	_	_	_	_	_	_	_	_
comp1223101_c0_seq1	0	0	0	0	noTest	noTest	noTest	noTest	noTest	noTest	noTest	no	NOTEST	136	3-413(+)	_	_	_	_	_	_	_	_	_	_	None	_
comp1223124_c0_seq1	1	2	0.12	0.25	noTest	noTest	noTest	noTest	noTest	noTest	noTest	no	NOTEST	361	_	_	_	_	_	_	_	_	_	_	_	_	_
comp12233_c0_seq1	2	3	0.19	0.3	noTest	noTest	noTest	noTest	noTest	noTest	noTest	no	NOTEST	442	_	_	_	_	_	_	_	_	_	_	_	_	_
comp12237_c0_seq1	1	3	0.08	0.26	noTest	noTest	noTest	noTest	noTest	noTest	noTest	no	NOTEST	146	1-438(+)	gi|260811181|ref|XP_002600301.1|	hypothetical protein BRAFLDRAFT_118280 [Branchiostoma floridae]	0.66	_	_	_	_	_	_	_	None	_
comp122412_c0_seq1	0	119	0	14.88	2.40736e-10	1.95722e-08	8.97438	up	-8.97438	down	1.29669	yes	OK	367	_	_	_	_	_	_	_	_	_	_	_	_	_
comp1224692_c0_seq1	0	6	0	0.76	noTest	noTest	noTest	noTest	noTest	noTest	noTest	no	NOTEST	73	143-361(-)	_	_	_	_	_	_	_	_	_	_	None	_
comp1224981_c0_seq1	3	0	0.33	0	noTest	noTest	noTest	noTest	noTest	noTest	noTest	no	NOTEST	383	_	_	_	_	_	_	_	_	_	_	_	_	_
comp1224_c0_seq1	1	2	0.1	0.22	noTest	noTest	noTest	noTest	noTest	noTest	noTest	no	NOTEST	420	_	_	_	_	_	_	_	_	_	_	_	_	_
comp12251_c0_seq1	7	7	0.28	0.31	1	1	0.144361	up	-0.144361	down	-1.85548	no	OK	98	295-588(+)	_	_	_	_	_	_	_	_	_	_	None	_
comp1225930_c0_seq1	4	0	0.4	0	noTest	noTest	noTest	noTest	noTest	noTest	noTest	no	NOTEST	413	_	_	_	_	_	_	_	_	_	_	_	_	_
comp122597_c0_seq1	19	10	2.22	1.29	0.479616	0.947132	-0.762515	down	0.762515	up	-0.817906	no	OK	59	57-233(-)	_	_	_	_	_	_	_	_	_	_	None	_
comp12259_c0_seq1	4	1	0.33	0.09	noTest	noTest	noTest	noTest	noTest	noTest	noTest	no	NOTEST	493	_	_	_	_	_	_	_	_	_	_	_	_	_
comp1226060_c0_seq1	0	6	0	0.48	noTest	noTest	noTest	noTest	noTest	noTest	noTest	no	NOTEST	183	1-552(+)	_	_	_	_	_	_	_	_	_	_	None	_
comp1226075_c0_seq1	6	0	0.7	0	noTest	noTest	noTest	noTest	noTest	noTest	noTest	no	NOTEST	358	_	_	_	_	_	_	_	_	_	_	_	_	_
comp1226109_c0_seq1	0	3	0	0.33	noTest	noTest	noTest	noTest	noTest	noTest	noTest	no	NOTEST	414	_	_	_	_	_	_	_	_	_	_	_	_	_
comp12262_c0_seq1	0	3	0	0.34	noTest	noTest	noTest	noTest	noTest	noTest	noTest	no	NOTEST	396	_	_	_	_	_	_	_	_	_	_	_	_	_
comp1226328_c0_seq1	1	1	0.09	0.1	noTest	noTest	noTest	noTest	noTest	noTest	noTest	no	NOTEST	143	3-434(+)	_	_	_	_	_	_	_	_	_	_	None	_
comp1226984_c0_seq1	0	2	0	0.26	noTest	noTest	noTest	noTest	noTest	noTest	noTest	no	NOTEST	352	_	_	_	_	_	_	_	_	_	_	_	_	_
comp12270_c0_seq1	12	5	1.15	0.53	0.352672	0.860138	-1.07797	down	1.07797	up	-1.58933	no	OK	94	63-344(-)	_	_	_	_	_	_	_	_	_	_	None	_
comp1227555_c0_seq1	0	3	0	0.38	noTest	noTest	noTest	noTest	noTest	noTest	noTest	no	NOTEST	89	2-268(-)	_	_	_	_	_	_	_	_	_	_	None	_
comp12276_c0_seq1	0	3	0	0.34	noTest	noTest	noTest	noTest	noTest	noTest	noTest	no	NOTEST	406	_	_	_	_	_	_	_	_	_	_	_	_	_
comp1227926_c0_seq1	3	4	0.32	0.48	noTest	noTest	noTest	noTest	noTest	noTest	noTest	no	NOTEST	384	_	_	_	_	_	_	_	_	_	_	_	_	_
comp122797_c0_seq1	98	171	3.34	6.3	0.168866	0.623599	0.950787	up	-0.950787	down	2.4294	no	OK	267	98-898(+)	gi|91078614|ref|XP_967493.1|	PREDICTED: similar to syntaxin-like protein [Tribolium castaneum]	0.75	GO:0046907;GO:0016192	7460.XP_393125	syntaxin 6	0.7796	_	KOG3202	_	K08498	STX6
comp12279_c0_seq1	1	4	0.07	0.3	noTest	noTest	noTest	noTest	noTest	noTest	noTest	no	NOTEST	192	3-578(-)	gi|340385146|ref|XP_003391071.1|	PREDICTED: hypothetical protein LOC100641148, partial [Amphimedon queenslandica]	0.49	_	_	_	_	_	_	_	K10325	ASB3
comp12280_c0_seq1	4	5	0.24	0.33	noTest	noTest	noTest	noTest	noTest	noTest	noTest	no	NOTEST	658	_	_	_	_	_	_	_	_	_	_	_	_	_
comp12283_c0_seq1	2	2	0.23	0.26	noTest	noTest	noTest	noTest	noTest	noTest	noTest	no	NOTEST	119	2-358(-)	_	_	_	_	_	_	_	_	_	_	None	_
comp1228764_c0_seq1	3	3	0.23	0.25	noTest	noTest	noTest	noTest	noTest	noTest	noTest	no	NOTEST	536	_	_	_	_	_	_	_	_	_	_	_	_	_
comp1228922_c0_seq1	0	0	0	0	noTest	noTest	noTest	noTest	noTest	noTest	noTest	no	NOTEST	133	1-399(-)	_	_	_	_	_	_	_	_	_	_	None	_
comp1229233_c0_seq1	2	2	0.24	0.26	noTest	noTest	noTest	noTest	noTest	noTest	noTest	no	NOTEST	355	_	_	_	_	_	_	_	_	_	_	_	_	_
comp1229920_c0_seq1	1	1	0.1	0.11	noTest	noTest	noTest	noTest	noTest	noTest	noTest	no	NOTEST	135	3-407(-)	_	_	_	_	_	_	_	_	_	_	None	_
comp123019_c0_seq1	57	70	2.34	3.11	0.540148	0.974957	0.444142	up	-0.444142	down	1.3342	no	OK	959	_	_	_	_	_	_	_	_	_	_	_	_	_
comp12304_c0_seq1	3	2	0.34	0.25	noTest	noTest	noTest	noTest	noTest	noTest	noTest	no	NOTEST	367	_	_	_	_	_	_	_	_	_	_	_	_	_
comp123097_c0_seq1	37	36	1.95	2.06	0.914639	1	0.109236	up	-0.109236	down	0.52763	no	OK	752	_	_	_	_	_	_	_	_	_	_	_	_	_
comp1230_c0_seq1	3	0	0.31	0	noTest	noTest	noTest	noTest	noTest	noTest	noTest	no	NOTEST	399	_	_	_	_	_	_	_	_	_	_	_	_	_
comp1231528_c0_seq1	0	5	0	0.59	noTest	noTest	noTest	noTest	noTest	noTest	noTest	no	NOTEST	388	_	_	_	_	_	_	_	_	_	_	_	_	_
comp123161_c0_seq1	14.98	18	1.55	2.05	0.672306	1	0.406352	up	-0.406352	down	-0.613394	no	OK	399	_	_	_	_	_	_	_	_	_	_	_	_	_
comp1231642_c0_seq1	3	2	0.34	0.25	noTest	noTest	noTest	noTest	noTest	noTest	noTest	no	NOTEST	371	_	_	_	_	_	_	_	_	_	_	_	_	_
comp12316_c0_seq1	4	2	0.44	0.24	noTest	noTest	noTest	noTest	noTest	noTest	noTest	no	NOTEST	375	_	_	_	_	_	_	_	_	_	_	_	_	_
comp1231796_c0_seq1	0	12	0	0.87	0.00286389	0.0270421	5.68988	up	-5.68988	down	-2.04991	yes	OK	603	_	_	_	_	_	_	_	_	_	_	_	_	_
comp1231897_c0_seq1	2	5	0.19	0.52	noTest	noTest	noTest	noTest	noTest	noTest	noTest	no	NOTEST	436	_	gi|61162135|dbj|BAD91056.1|	Cj-cadherin [Caridina japonica]	0.96	GO:0005509;GO:0007156;GO:0016021;GO:0005886	_	_	_	_	_	_	_	_
comp1232449_c0_seq1	2	2	0.22	0.24	noTest	noTest	noTest	noTest	noTest	noTest	noTest	no	NOTEST	125	3-380(+)	gi|256072841|ref|XP_002572742.1|	60S ribosomal protein L12 [Schistosoma mansoni]	0.91	GO:0005840;GO:0042254;GO:0006412;GO:0003735	7739.JGI125332	annotation not available	0.8871	COG0080	KOG0886	_	K02870	RP-L12e, RPL12
comp12327_c0_seq1	4	11	0.22	0.64	0.187026	0.644686	1.54785	up	-1.54785	down	-1.74091	no	OK	64	56-247(-)	_	_	_	_	_	_	_	_	_	_	None	_
comp1232815_c0_seq1	3	1	0.3	0.11	noTest	noTest	noTest	noTest	noTest	noTest	noTest	no	NOTEST	410	_	_	_	_	_	_	_	_	_	_	_	_	_
comp1232970_c0_seq1	0	0	0	0	noTest	noTest	noTest	noTest	noTest	noTest	noTest	no	NOTEST	405	_	_	_	_	_	_	_	_	_	_	_	_	_
comp1232_c0_seq1	4	4	0.31	0.34	noTest	noTest	noTest	noTest	noTest	noTest	noTest	no	NOTEST	522	_	_	_	_	_	_	_	_	_	_	_	_	_
comp1233234_c0_seq1	2	4	0.18	0.4	noTest	noTest	noTest	noTest	noTest	noTest	noTest	no	NOTEST	63	10-198(-)	_	_	_	_	_	_	_	_	_	_	None	_
comp1233387_c0_seq1	0	2	0	0.23	noTest	noTest	noTest	noTest	noTest	noTest	noTest	no	NOTEST	392	_	_	_	_	_	_	_	_	_	_	_	_	_
comp1233462_c0_seq1	1	3	0.1	0.33	noTest	noTest	noTest	noTest	noTest	noTest	noTest	no	NOTEST	414	_	_	_	_	_	_	_	_	_	_	_	_	_
comp12336_c0_seq1	2	3	0.18	0.29	noTest	noTest	noTest	noTest	noTest	noTest	noTest	no	NOTEST	459	_	gi|254587315|emb|CAX83714.1|	reverse transcriptase [Schistosoma japonicum]	0.59	GO:0009987	_	_	_	_	_	_	_	_
comp1233766_c0_seq1	1	0	0.12	0	noTest	noTest	noTest	noTest	noTest	noTest	noTest	no	NOTEST	358	_	_	_	_	_	_	_	_	_	_	_	_	_
comp12341_c0_seq1	6	5	0.61	0.56	1	1	-0.108572	down	0.108572	up	-2.20604	no	OK	406	_	_	_	_	_	_	_	_	_	_	_	_	_
comp1234209_c0_seq1	4	0	0.43	0	noTest	noTest	noTest	noTest	noTest	noTest	noTest	no	NOTEST	390	_	_	_	_	_	_	_	_	_	_	_	_	_
comp1234341_c0_seq1	0	5	0	0.54	noTest	noTest	noTest	noTest	noTest	noTest	noTest	no	NOTEST	419	_	_	_	_	_	_	_	_	_	_	_	_	_
comp12343_c0_seq1	2	3	0.18	0.29	noTest	noTest	noTest	noTest	noTest	noTest	noTest	no	NOTEST	155	1-465(-)	_	_	_	_	_	_	_	_	_	_	None	_
comp12346_c0_seq1	3	2	0.24	0.18	noTest	noTest	noTest	noTest	noTest	noTest	noTest	no	NOTEST	500	_	_	_	_	_	_	_	_	_	_	_	_	_
comp1234759_c0_seq1	0	3	0	0.28	noTest	noTest	noTest	noTest	noTest	noTest	noTest	no	NOTEST	111	150-482(-)	gi|194870658|ref|XP_001972695.1|	GG13743 [Drosophila erecta]	0.61	_	_	_	_	_	_	_	None	_
comp12348_c0_seq1	3	0	0.27	0	noTest	noTest	noTest	noTest	noTest	noTest	noTest	no	NOTEST	449	_	_	_	_	_	_	_	_	_	_	_	_	_
comp12349_c0_seq1	3	1	0.25	0.09	noTest	noTest	noTest	noTest	noTest	noTest	noTest	no	NOTEST	489	_	_	_	_	_	_	_	_	_	_	_	_	_
comp1235495_c0_seq1	0	5	0	0.58	noTest	noTest	noTest	noTest	noTest	noTest	noTest	no	NOTEST	393	_	gi|350419496|ref|XP_003492201.1|	PREDICTED: hypothetical protein LOC100748465 [Bombus impatiens]	0.92	GO:0055085;GO:0016021	_	_	_	_	_	_	_	_
comp123583_c0_seq1	38	21	2.05	1.23	0.388873	0.892837	-0.699852	down	0.699852	up	0.204972	no	OK	736	_	_	_	_	_	_	_	_	_	_	_	_	_
comp1235863_c0_seq1	5	2	0.41	0.18	noTest	noTest	noTest	noTest	noTest	noTest	noTest	no	NOTEST	492	_	_	_	_	_	_	_	_	_	_	_	_	_
comp1236034_c0_seq1	4	6	0.31	0.51	0.7999	1	0.698528	up	-0.698528	down	-2.33622	no	OK	525	_	_	_	_	_	_	_	_	_	_	_	_	_
comp12360_c0_seq1	5	3	0.4	0.26	noTest	noTest	noTest	noTest	noTest	noTest	noTest	no	NOTEST	504	_	_	_	_	_	_	_	_	_	_	_	_	_
comp1236375_c0_seq1	0	6	0	0.55	noTest	noTest	noTest	noTest	noTest	noTest	noTest	no	NOTEST	79	252-488(-)	_	_	_	_	_	_	_	_	_	_	None	_
comp1236693_c0_seq1	1	1	0.11	0.12	noTest	noTest	noTest	noTest	noTest	noTest	noTest	no	NOTEST	393	_	_	_	_	_	_	_	_	_	_	_	_	_
comp12368_c0_seq1	7	7	0.3	0.33	1	1	0.144361	up	-0.144361	down	-1.85548	no	OK	913	_	_	_	_	_	_	_	_	_	_	_	_	_
comp1236940_c0_seq1	1	1	0.1	0.12	noTest	noTest	noTest	noTest	noTest	noTest	noTest	no	NOTEST	395	_	_	_	_	_	_	_	_	_	_	_	_	_
comp12370_c0_seq1	3	3	0.26	0.28	noTest	noTest	noTest	noTest	noTest	noTest	noTest	no	NOTEST	478	_	_	_	_	_	_	_	_	_	_	_	_	_
comp1237446_c0_seq1	1	5	0.08	0.43	noTest	noTest	noTest	noTest	noTest	noTest	noTest	no	NOTEST	171	3-518(+)	gi|357607519|gb|EHJ65558.1|	phospholipase C gamma [Danaus plexippus]	0.63	GO:0009395;GO:0007596;GO:0004435;GO:0006661;GO:0007166;GO:0001775;GO:0005515;GO:0006955;GO:0007242;GO:0048518;GO:0046339;GO:0005886;GO:0051209	_	_	_	_	_	_	K05859	PLCG
comp1237585_c0_seq1	0	4	0	0.52	noTest	noTest	noTest	noTest	noTest	noTest	noTest	no	NOTEST	117	1-351(-)	_	_	_	_	_	_	_	_	_	_	None	_
comp1237593_c0_seq1	0	5	0	0.65	noTest	noTest	noTest	noTest	noTest	noTest	noTest	no	NOTEST	88	2-265(+)	_	_	_	_	_	_	_	_	_	_	None	_
comp1238088_c0_seq1	2	0	0.24	0	noTest	noTest	noTest	noTest	noTest	noTest	noTest	no	NOTEST	353	_	_	_	_	_	_	_	_	_	_	_	_	_
comp1238720_c0_seq1	1	1	0.09	0.1	noTest	noTest	noTest	noTest	noTest	noTest	noTest	no	NOTEST	82	223-468(-)	_	_	_	_	_	_	_	_	_	_	_	_
comp12387_c0_seq1	1	1	0.1	0.11	noTest	noTest	noTest	noTest	noTest	noTest	noTest	no	NOTEST	420	_	_	_	_	_	_	_	_	_	_	_	_	_
comp1238950_c0_seq1	1	3	0.11	0.36	noTest	noTest	noTest	noTest	noTest	noTest	noTest	no	NOTEST	383	_	gi|67625719|tpe|CAJ00247.1|	TPA: reverse transcriptase [Schistosoma mansoni]	0.6	_	_	_	_	_	_	_	_	_
comp12389_c0_seq1	6	3	0.62	0.34	noTest	noTest	noTest	noTest	noTest	noTest	noTest	no	NOTEST	133	1-402(+)	gi|260822613|ref|XP_002606696.1|	hypothetical protein BRAFLDRAFT_72537 [Branchiostoma floridae]	0.78	_	_	_	_	_	_	_	None	_
comp1238_c0_seq1	4	3	0.44	0.36	noTest	noTest	noTest	noTest	noTest	noTest	noTest	no	NOTEST	125	1-375(-)	gi|326667410|ref|XP_001344881.4|	PREDICTED: gastrula zinc finger protein XlCGF57.1-like [Danio rerio]	0.6	_	_	_	_	_	_	_	None	_
comp12391_c0_seq1	6	6	0.38	0.42	1	1	0.143537	up	-0.143537	down	-2.07802	no	OK	111	3-335(+)	_	_	_	_	_	_	_	_	_	_	None	_
comp123994_c0_seq1	80.75	49	3.87	2.55	0.441081	0.916936	-0.573341	down	0.573341	up	1.34528	no	OK	825	_	_	_	_	_	_	_	_	_	_	_	_	_
comp1239975_c0_seq1	3	3	0.26	0.28	noTest	noTest	noTest	noTest	noTest	noTest	noTest	no	NOTEST	473	_	_	_	_	_	_	_	_	_	_	_	_	_
comp123_c0_seq1	2	2	0.2	0.22	noTest	noTest	noTest	noTest	noTest	noTest	noTest	no	NOTEST	415	_	_	_	_	_	_	_	_	_	_	_	_	_
comp123_c0_seq2	0	0	0	0	noTest	noTest	noTest	noTest	noTest	noTest	noTest	no	NOTEST	63	2-190(-)	_	_	_	_	_	_	_	_	_	_	None	_
comp12403_c0_seq1	6	1	0.55	0.1	noTest	noTest	noTest	noTest	noTest	noTest	noTest	no	NOTEST	450	_	_	_	_	_	_	_	_	_	_	_	_	_
comp12407_c0_seq1	1	4	0.1	0.44	noTest	noTest	noTest	noTest	noTest	noTest	noTest	no	NOTEST	411	_	_	_	_	_	_	_	_	_	_	_	_	_
comp12419_c0_seq1	1	4	0.11	0.5	noTest	noTest	noTest	noTest	noTest	noTest	noTest	no	NOTEST	101	64-366(-)	_	_	_	_	_	_	_	_	_	_	None	_
comp12423_c0_seq1	11	1	0.8	0.08	0.0279694	0.180075	-3.03709	down	3.03709	up	-2.10134	no	OK	554	_	_	_	_	_	_	_	_	_	_	_	_	_
comp1242512_c0_seq1	1	1	0.1	0.1	noTest	noTest	noTest	noTest	noTest	noTest	noTest	no	NOTEST	430	_	_	_	_	_	_	_	_	_	_	_	_	_
comp1242742_c0_seq1	0	0	0	0	noTest	noTest	noTest	noTest	noTest	noTest	noTest	no	NOTEST	383	_	_	_	_	_	_	_	_	_	_	_	_	_
comp12427_c0_seq1	0	0	0	0	noTest	noTest	noTest	noTest	noTest	noTest	noTest	no	NOTEST	400	_	_	_	_	_	_	_	_	_	_	_	_	_
comp12429_c0_seq1	4	4	0.25	0.27	noTest	noTest	noTest	noTest	noTest	noTest	noTest	no	NOTEST	649	_	_	_	_	_	_	_	_	_	_	_	_	_
comp12430_c0_seq1	2	6	0.17	0.54	noTest	noTest	noTest	noTest	noTest	noTest	noTest	no	NOTEST	490	_	_	_	_	_	_	_	_	_	_	_	_	_
comp1243884_c0_seq1	3	1	0.26	0.1	noTest	noTest	noTest	noTest	noTest	noTest	noTest	no	NOTEST	466	_	_	_	_	_	_	_	_	_	_	_	_	_
comp1244051_c0_seq1	0	5	0	0.56	noTest	noTest	noTest	noTest	noTest	noTest	noTest	no	NOTEST	135	1-408(+)	gi|350423936|ref|XP_003493636.1|	PREDICTED: MAP kinase-activating death domain protein-like [Bombus impatiens]	0.89	GO:0016310;GO:0016301	_	_	_	_	_	_	None	_
comp12441_c0_seq1	0	1	0	0.13	noTest	noTest	noTest	noTest	noTest	noTest	noTest	no	NOTEST	364	_	_	_	_	_	_	_	_	_	_	_	_	_
comp12451_c0_seq1	2	1	0.21	0.12	noTest	noTest	noTest	noTest	noTest	noTest	noTest	no	NOTEST	388	_	_	_	_	_	_	_	_	_	_	_	_	_
comp12453_c0_seq1	3	6	0.21	0.45	noTest	noTest	noTest	noTest	noTest	noTest	noTest	no	NOTEST	583	_	_	_	_	_	_	_	_	_	_	_	_	_
comp124547_c0_seq1	9	704	0.19	15.91	3.99489e-13	6.56654e-11	6.39796	up	-6.39796	down	3.88632	yes	OK	540	225-1847(+)	gi|321451400|gb|EFX63066.1|	dib, putative ecdysteroid 22-hydroxylase, ecdysone biosynthesis [Daphnia pulex]	0.65	GO:0005488;GO:0016491	_	_	_	_	_	_	K10721	DIB
comp1245595_c0_seq1	4	0	0.48	0	noTest	noTest	noTest	noTest	noTest	noTest	noTest	no	NOTEST	351	_	_	_	_	_	_	_	_	_	_	_	_	_
comp12458_c0_seq1	2	1	0.22	0.12	noTest	noTest	noTest	noTest	noTest	noTest	noTest	no	NOTEST	375	_	_	_	_	_	_	_	_	_	_	_	_	_
comp1246084_c0_seq1	0	1	0	0.11	noTest	noTest	noTest	noTest	noTest	noTest	noTest	no	NOTEST	132	2-400(+)	_	_	_	_	_	_	_	_	_	_	None	_
comp12462_c0_seq1	2	0	0.14	0	noTest	noTest	noTest	noTest	noTest	noTest	noTest	no	NOTEST	72	198-413(-)	_	_	_	_	_	_	_	_	_	_	None	_
comp12464_c0_seq1	4	7	0.39	0.75	0.63315	1	0.913065	up	-0.913065	down	-2.19638	no	OK	140	1-423(+)	gi|301625671|ref|XP_002942030.1|	PREDICTED: zinc finger protein 616-like isoform X1 [Xenopus (Silurana) tropicalis]	0.59	_	_	_	_	_	_	_	K09228	KRAB
comp1246594_c0_seq1	0	1	0	0.13	noTest	noTest	noTest	noTest	noTest	noTest	noTest	no	NOTEST	356	_	_	_	_	_	_	_	_	_	_	_	_	_
comp124669_c0_seq1	40	14	1.81	0.69	0.106088	0.469514	-1.35029	down	1.35029	up	0.0669034	no	OK	873	_	_	_	_	_	_	_	_	_	_	_	_	_
comp124706_c0_seq1	14	8	1.16	0.72	0.545915	0.974957	-0.642559	down	0.642559	up	-1.21366	no	OK	491	_	_	_	_	_	_	_	_	_	_	_	_	_
comp12471_c0_seq1	8	0	0.68	0	noTest	noTest	noTest	noTest	noTest	noTest	noTest	no	NOTEST	481	_	_	_	_	_	_	_	_	_	_	_	_	_
comp12477_c0_seq1	3	3	0.27	0.29	noTest	noTest	noTest	noTest	noTest	noTest	noTest	no	NOTEST	87	198-458(-)	_	_	_	_	_	_	_	_	_	_	None	_
comp12478_c0_seq1	4	5	0.44	0.6	noTest	noTest	noTest	noTest	noTest	noTest	noTest	no	NOTEST	93	99-377(-)	_	_	_	_	_	_	_	_	_	_	None	_
comp124794_c0_seq1	54	38	1.64	1.24	0.659596	1	-0.355484	down	0.355484	up	0.851609	no	OK	161	3-485(+)	_	_	_	_	_	_	_	_	_	_	None	_
comp12483_c0_seq1	0	1	0	0.11	noTest	noTest	noTest	noTest	noTest	noTest	noTest	no	NOTEST	398	_	_	_	_	_	_	_	_	_	_	_	_	_
comp124916_c0_seq1	29	27	2.59	2.63	1	1	0.0460078	up	-0.0460078	down	0.14381	no	OK	459	_	_	_	_	_	_	_	_	_	_	_	_	_
comp12491_c0_seq1	7	2	0.81	0.25	noTest	noTest	noTest	noTest	noTest	noTest	noTest	no	NOTEST	119	3-362(+)	_	_	_	_	_	_	_	_	_	_	None	_
comp12492_c0_seq1	1	8	0.08	0.68	noTest	noTest	noTest	noTest	noTest	noTest	noTest	no	NOTEST	163	2-490(-)	gi|507647849|ref|XP_004631993.1|	PREDICTED: beta-1,3-galactosyltransferase 5 [Octodon degus]	0.59	_	_	_	_	_	_	_	K03877	B3GALT5
comp1249544_c0_seq1	1	3	0.11	0.35	noTest	noTest	noTest	noTest	noTest	noTest	noTest	no	NOTEST	393	_	gi|307183514|gb|EFN70293.1|	F-box/SPRY domain-containing protein 1 [Camponotus floridanus]	1	_	_	_	_	_	_	_	_	_
comp1249550_c0_seq1	2	3	0.23	0.39	noTest	noTest	noTest	noTest	noTest	noTest	noTest	no	NOTEST	119	1-360(+)	gi|328724693|ref|XP_003248223.1|	PREDICTED: matrix metalloproteinase-16-like isoform 2 [Acyrthosiphon pisum]	0.84	GO:0031012;GO:0006508;GO:0004222;GO:0005509;GO:0008270	_	_	_	_	_	_	None	_
comp1249625_c0_seq1	0	5	0	0.55	noTest	noTest	noTest	noTest	noTest	noTest	noTest	no	NOTEST	413	_	gi|432872008|ref|XP_004072071.1|	PREDICTED: uncharacterized protein LOC101172738 [Oryzias latipes]	0.58	_	_	_	_	_	_	_	_	_
comp12498_c0_seq1	2	2	0.2	0.21	noTest	noTest	noTest	noTest	noTest	noTest	noTest	no	NOTEST	422	_	_	_	_	_	_	_	_	_	_	_	_	_
comp1249934_c0_seq1	1	3	0.12	0.39	noTest	noTest	noTest	noTest	noTest	noTest	noTest	no	NOTEST	117	2-355(+)	_	_	_	_	_	_	_	_	_	_	None	_
comp12499_c0_seq1	1	0	0.11	0	noTest	noTest	noTest	noTest	noTest	noTest	noTest	no	NOTEST	376	_	_	_	_	_	_	_	_	_	_	_	_	_
comp125029_c0_seq1	28	16	1.89	1.17	0.450687	0.924396	-0.65011	down	0.65011	up	-0.216382	no	OK	597	_	_	_	_	_	_	_	_	_	_	_	_	_
comp1250_c0_seq1	5	1	0.47	0.1	noTest	noTest	noTest	noTest	noTest	noTest	noTest	no	NOTEST	146	3-440(-)	gi|6573138|gb|AAF17565.1|AF201829_1	Fringe [Schistocerca gregaria]	0.86	GO:0016020;GO:0033829	6945.ISCW009494-PA	beta-1,3-N-acetylglucosaminyltransferase radical fringe, putative	0.8378	_	_	NOG70217	K05948	FNG
comp1251137_c0_seq1	0	2	0	0.24	noTest	noTest	noTest	noTest	noTest	noTest	noTest	no	NOTEST	376	_	_	_	_	_	_	_	_	_	_	_	_	_
comp1251315_c0_seq1	2	1	0.23	0.13	noTest	noTest	noTest	noTest	noTest	noTest	noTest	no	NOTEST	361	_	_	_	_	_	_	_	_	_	_	_	_	_
comp12518_c0_seq1	1	6	0.1	0.66	noTest	noTest	noTest	noTest	noTest	noTest	noTest	no	NOTEST	138	1-417(+)	gi|291224971|ref|XP_002732475.1|	PREDICTED: polyprotein-like [Saccoglossus kowalevskii]	0.69	GO:0005488	_	_	_	_	_	_	None	_
comp125210_c0_seq1	19	27	2.15	3.35	0.467814	0.937616	0.649255	up	-0.649255	down	-0.129117	no	OK	369	_	_	_	_	_	_	_	_	_	_	_	_	_
comp1252302_c0_seq1	0	7	0	0.62	noTest	noTest	noTest	noTest	noTest	noTest	noTest	no	NOTEST	166	2-499(-)	gi|341884556|gb|EGT40491.1|	hypothetical protein CAEBREN_10654 [Caenorhabditis brenneri]	0.64	GO:0008237;GO:0001764;GO:0035188	_	_	_	_	_	_	K08076	E3.4.24.21
comp125237_c0_seq1	18	12	1.56	1.14	0.732196	1	-0.428151	down	0.428151	up	-0.764196	no	OK	472	_	_	_	_	_	_	_	_	_	_	_	_	_
comp125248_c0_seq1	31	23	2.02	1.63	0.776274	1	-0.278514	down	0.278514	up	0.0851893	no	OK	89	310-576(-)	_	_	_	_	_	_	_	_	_	_	None	_
comp1252559_c0_seq1	1	2	0.11	0.24	noTest	noTest	noTest	noTest	noTest	noTest	noTest	no	NOTEST	374	_	_	_	_	_	_	_	_	_	_	_	_	_
comp12533_c0_seq1	3	2	0.33	0.24	noTest	noTest	noTest	noTest	noTest	noTest	noTest	no	NOTEST	126	1-378(-)	_	_	_	_	_	_	_	_	_	_	None	_
comp12540_c0_seq1	1	3	0.12	0.38	noTest	noTest	noTest	noTest	noTest	noTest	noTest	no	NOTEST	362	_	_	_	_	_	_	_	_	_	_	_	_	_
comp1254627_c0_seq1	2	4	0.2	0.43	noTest	noTest	noTest	noTest	noTest	noTest	noTest	no	NOTEST	140	2-424(+)	_	_	_	_	_	_	_	_	_	_	None	_
comp1254663_c0_seq1	0	1	0	0.12	noTest	noTest	noTest	noTest	noTest	noTest	noTest	no	NOTEST	74	61-282(+)	_	_	_	_	_	_	_	_	_	_	None	_
comp12546_c0_seq1	0	0	0	0	noTest	noTest	noTest	noTest	noTest	noTest	noTest	no	NOTEST	351	_	_	_	_	_	_	_	_	_	_	_	_	_
comp1254_c0_seq1	3	2	0.32	0.24	noTest	noTest	noTest	noTest	noTest	noTest	noTest	no	NOTEST	87	2-262(+)	_	_	_	_	_	_	_	_	_	_	None	_
comp125555_c0_seq1	60	44	2.83	2.25	0.694234	1	-0.296504	down	0.296504	up	1.02959	no	OK	838	_	_	_	_	_	_	_	_	_	_	_	_	_
comp12555_c0_seq1	5	6	0.43	0.56	1	1	0.394508	up	-0.394508	down	-2.20121	no	OK	479	_	_	_	_	_	_	_	_	_	_	_	_	_
comp1256682_c0_seq1	4	1	0.39	0.11	noTest	noTest	noTest	noTest	noTest	noTest	noTest	no	NOTEST	421	_	_	_	_	_	_	_	_	_	_	_	_	_
comp12566_c0_seq1	0	2	0	0.26	noTest	noTest	noTest	noTest	noTest	noTest	noTest	no	NOTEST	356	_	_	_	_	_	_	_	_	_	_	_	_	_
comp12567_c0_seq1	11	10	0.34	0.33	1	1	0.0117291	up	-0.0117291	down	-1.27195	no	OK	1269	_	_	_	_	_	_	_	_	_	_	_	_	_
comp1256_c0_seq1	1	0.82	0.09	0.08	noTest	noTest	noTest	noTest	noTest	noTest	noTest	no	NOTEST	457	_	_	_	_	_	_	_	_	_	_	_	_	_
comp1257094_c0_seq1	2	3	0.22	0.37	noTest	noTest	noTest	noTest	noTest	noTest	noTest	no	NOTEST	372	_	_	_	_	_	_	_	_	_	_	_	_	_
comp125732_c0_seq1	14	15	1.52	1.79	0.814851	1	0.244824	up	-0.244824	down	-0.802632	no	OK	382	_	_	_	_	_	_	_	_	_	_	_	_	_
comp12577_c0_seq1	2	9	0.17	0.83	0.137874	0.550803	2.17875	up	-2.17875	down	-2.18671	no	OK	161	3-485(-)	gi|195491914|ref|XP_002093769.1|	GE21481 [Drosophila yakuba]	0.68	GO:0016289;GO:0006520	7222.FBpp0150081	GH16175	0.7752	COG5539	_	_	K13719	OTU1, YOD1
comp125780_c0_seq1	7	7	0.68	0.75	1	1	0.144361	up	-0.144361	down	-1.85548	no	OK	422	_	_	_	_	_	_	_	_	_	_	_	_	_
comp125781_c0_seq1	30	16	1.96	1.14	0.373174	0.881913	-0.74875	down	0.74875	up	-0.154065	no	OK	613	_	_	_	_	_	_	_	_	_	_	_	_	_
comp1258195_c0_seq1	1	1	0.11	0.12	noTest	noTest	noTest	noTest	noTest	noTest	noTest	no	NOTEST	392	_	_	_	_	_	_	_	_	_	_	_	_	_
comp12584_c0_seq1	4	2	0.4	0.22	noTest	noTest	noTest	noTest	noTest	noTest	noTest	no	NOTEST	410	_	_	_	_	_	_	_	_	_	_	_	_	_
comp1258546_c0_seq1	0	3	0	0.39	noTest	noTest	noTest	noTest	noTest	noTest	noTest	no	NOTEST	353	_	_	_	_	_	_	_	_	_	_	_	_	_
comp12589_c0_seq1	2	1	0.2	0.11	noTest	noTest	noTest	noTest	noTest	noTest	noTest	no	NOTEST	407	_	_	_	_	_	_	_	_	_	_	_	_	_
comp1259106_c0_seq1	1	1	0.12	0.13	noTest	noTest	noTest	noTest	noTest	noTest	noTest	no	NOTEST	351	_	_	_	_	_	_	_	_	_	_	_	_	_
comp12593_c0_seq1	12	10	0.76	0.69	1	1	-0.110992	down	0.110992	up	-1.20653	no	OK	630	_	_	_	_	_	_	_	_	_	_	_	_	_
comp125944_c0_seq1	11	1	0.82	0.08	0.0279694	0.180075	-3.03709	down	3.03709	up	-2.10134	no	OK	541	_	_	_	_	_	_	_	_	_	_	_	_	_
comp12595_c0_seq1	8	6	0.72	0.59	0.840166	1	-0.256278	down	0.256278	up	-1.85988	no	OK	62	2-187(+)	_	_	_	_	_	_	_	_	_	_	None	_
comp1259615_c0_seq1	1	2	0.1	0.22	noTest	noTest	noTest	noTest	noTest	noTest	noTest	no	NOTEST	106	94-414(+)	_	_	_	_	_	_	_	_	_	_	None	_
comp1260056_c0_seq1	3	1	0.34	0.13	noTest	noTest	noTest	noTest	noTest	noTest	noTest	no	NOTEST	121	3-365(-)	gi|260822519|ref|XP_002606649.1|	hypothetical protein BRAFLDRAFT_91741 [Branchiostoma floridae]	0.49	_	_	_	_	_	_	_	None	_
comp12601_c0_seq1	40	69.75	0.67	1.26	0.193898	0.651337	0.952292	up	-0.952292	down	1.13738	no	OK	657	301-2271(+)	gi|400153281|ref|NP_001257865.1|	zinc finger protein 616 [Callithrix jacchus]	0.45	_	_	_	_	_	_	_	K09228	KRAB
comp1260228_c0_seq1	0	1	0	0.12	noTest	noTest	noTest	noTest	noTest	noTest	noTest	no	NOTEST	380	_	_	_	_	_	_	_	_	_	_	_	_	_
comp1260240_c0_seq1	1	2	0.11	0.24	noTest	noTest	noTest	noTest	noTest	noTest	noTest	no	NOTEST	125	2-379(+)	_	_	_	_	_	_	_	_	_	_	None	_
comp12602_c0_seq1	80	75	0.75	0.76	0.957229	1	0.0562212	up	-0.0562212	down	1.61299	no	OK	1335	84-4088(-)	gi|332027798|gb|EGI67863.1|	Mitogen-activated protein kinase kinase kinase 15 [Acromyrmex echinatior]	0.86	GO:0004674;GO:0005524;GO:0009069;GO:0006468	7159.AAEL008306-PA	mitogen activated protein kinase kinase kinase 5, mapkkk5, mekk5	0.88	COG0515	KOG4279	_	K04426	MAP3K5, ASK1
comp12603_c0_seq1	8	10	0.7	0.95	0.745855	1	0.458585	up	-0.458585	down	-1.48874	no	OK	470	_	_	_	_	_	_	_	_	_	_	_	_	_
comp12606_c0_seq1	13	2	1.43	0.24	0.0536329	0.293561	-2.41821	down	2.41821	up	-1.77936	no	OK	378	_	_	_	_	_	_	_	_	_	_	_	_	_
comp12607_c0_seq1	10	6	1.07	0.7	0.580436	0.989861	-0.568995	down	0.568995	up	-1.67102	no	OK	388	_	_	_	_	_	_	_	_	_	_	_	_	_
comp12612_c0_seq1	30	17	1.71	1.05	0.427663	0.916936	-0.662527	down	0.662527	up	-0.121663	no	OK	700	_	_	_	_	_	_	_	_	_	_	_	_	_
comp1261491_c0_seq1	3	1	0.32	0.12	noTest	noTest	noTest	noTest	noTest	noTest	noTest	no	NOTEST	388	_	_	_	_	_	_	_	_	_	_	_	_	_
comp12616_c0_seq1	5	18	0.51	2.01	0.0638717	0.331312	1.94244	up	-1.94244	down	-1.1162	no	OK	406	_	_	_	_	_	_	_	_	_	_	_	_	_
comp1261940_c0_seq1	1	0	0.11	0	noTest	noTest	noTest	noTest	noTest	noTest	noTest	no	NOTEST	386	_	_	_	_	_	_	_	_	_	_	_	_	_
comp1261950_c0_seq1	1	0	0.11	0	noTest	noTest	noTest	noTest	noTest	noTest	noTest	no	NOTEST	369	_	_	_	_	_	_	_	_	_	_	_	_	_
comp126254_c0_seq1	26	16	2.26	1.52	0.542911	0.974957	-0.544227	down	0.544227	up	-0.281568	no	OK	470	_	_	_	_	_	_	_	_	_	_	_	_	_
comp126267_c0_seq1	122	168	2.8	4.17	0.376773	0.886327	0.61002	up	-0.61002	down	2.53015	no	OK	496	3-1490(+)	gi|383849388|ref|XP_003700327.1|	PREDICTED: CCR4-NOT transcription complex subunit 10-like [Megachile rotundata]	0.59	_	_	_	_	_	_	_	K12607	CNOT10
comp1262681_c0_seq1	2	4	0.2	0.43	noTest	noTest	noTest	noTest	noTest	noTest	noTest	no	NOTEST	422	_	_	_	_	_	_	_	_	_	_	_	_	_
comp126276_c0_seq1	25	31	2.8	3.82	0.592573	1	0.455748	up	-0.455748	down	0.151675	no	OK	104	1-312(-)	gi|383865957|ref|XP_003708438.1|	PREDICTED: uncharacterized protein LOC100879095 [Megachile rotundata]	0.7	_	_	_	_	_	_	_	None	_
comp12627_c0_seq1	26	19	1.55	1.23	0.743746	1	-0.299629	down	0.299629	up	-0.177958	no	OK	672	_	gi|225542831|gb|ACN91298.1|	dentin sialophosphoprotein precursor [Balaena mysticetus]	0.61	_	_	_	_	_	_	_	_	_
comp12631_c0_seq1	1	175	0.02	4.54	7.08047e-11	6.79546e-09	7.26589	up	-7.26589	down	1.86362	yes	OK	1614	_	_	_	_	_	_	_	_	_	_	_	_	_
comp12632_c0_seq1	19	13	0.81	0.6	0.745262	1	-0.391734	down	0.391734	up	-0.670682	no	OK	919	_	_	_	_	_	_	_	_	_	_	_	_	_
comp12634_c0_seq1	20	34	0.61	1.13	0.263542	0.768521	0.906227	up	-0.906227	down	0.107396	no	OK	1272	_	_	_	_	_	_	_	_	_	_	_	_	_
comp12635_c0_seq1	5	4	0.56	0.49	noTest	noTest	noTest	noTest	noTest	noTest	noTest	no	NOTEST	371	_	_	_	_	_	_	_	_	_	_	_	_	_
comp12635_c0_seq2	0	0	0	0	noTest	noTest	noTest	noTest	noTest	noTest	noTest	no	NOTEST	357	_	_	_	_	_	_	_	_	_	_	_	_	_
comp12636_c0_seq1	14	12	0.94	0.88	1	1	-0.0715032	down	0.0715032	up	-0.965054	no	OK	599	_	_	_	_	_	_	_	_	_	_	_	_	_
comp12637_c0_seq1	20	13	1.38	0.98	0.672306	1	-0.464749	down	0.464749	up	-0.627511	no	OK	584	_	_	_	_	_	_	_	_	_	_	_	_	_
comp12638_c0_seq1	17	20	0.85	1.09	0.700163	1	0.378833	up	-0.378833	down	-0.448529	no	OK	221	128-790(-)	_	_	_	_	_	_	_	_	_	_	None	_
comp126394_c0_seq1	24	31	2.5	3.55	0.54051	0.974957	0.514016	up	-0.514016	down	0.126739	no	OK	397	_	_	_	_	_	_	_	_	_	_	_	_	_
comp12641_c0_seq1	5	0	0.33	0	noTest	noTest	noTest	noTest	noTest	noTest	noTest	no	NOTEST	600	_	_	_	_	_	_	_	_	_	_	_	_	_
comp12644_c0_seq1	7	9	0.61	0.86	0.854437	1	0.496391	up	-0.496391	down	-1.65855	no	OK	467	_	_	_	_	_	_	_	_	_	_	_	_	_
comp1264722_c0_seq1	2	0	0.2	0	noTest	noTest	noTest	noTest	noTest	noTest	noTest	no	NOTEST	413	_	_	_	_	_	_	_	_	_	_	_	_	_
comp1264819_c0_seq1	2	1	0.22	0.12	noTest	noTest	noTest	noTest	noTest	noTest	noTest	no	NOTEST	372	_	_	_	_	_	_	_	_	_	_	_	_	_
comp12650_c0_seq1	37	74	0.95	2.05	0.11851	0.502399	1.14391	up	-1.14391	down	1.15427	no	OK	474	1-1422(+)	gi|241260150|ref|XP_002404929.1|	phosphatidylserine synthase I, putative [Ixodes scapularis]	0.81	GO:0006659	6945.ISCW004028-PA	phosphatidylserine synthase I, putative	0.8075	_	KOG2735	_	K08729	PTDSS1
comp12654_c0_seq1	18	17	0.64	0.65	1	1	0.0661061	up	-0.0661061	down	-0.534043	no	OK	1105	_	_	_	_	_	_	_	_	_	_	_	_	_
comp12656_c0_seq1	15	11	0.76	0.61	0.898528	1	-0.292257	down	0.292257	up	-0.968307	no	OK	780	_	_	_	_	_	_	_	_	_	_	_	_	_
comp1265_c0_seq1	11	9	0.44	0.39	1	1	-0.136567	down	0.136567	up	-1.34431	no	OK	99	523-819(-)	_	_	_	_	_	_	_	_	_	_	None	_
comp126619_c0_seq1	90	39	3.43	1.61	0.143827	0.56502	-1.05241	down	1.05241	up	1.3244	no	OK	1030	_	_	_	_	_	_	_	_	_	_	_	_	_
comp12661_c0_seq1	220	34	7.58	1.27	0.000563797	0.00722545	-2.53608	down	2.53608	up	2.27635	yes	OK	378	2-1135(-)	gi|321454784|gb|EFX65940.1|	hypothetical protein DAPPUDRAFT_332702 [Daphnia pulex]	0.62	_	_	_	_	_	_	_	None	_
comp12662_c0_seq1	19	8	1.26	0.58	0.241983	0.74072	-1.07612	down	1.07612	up	-0.924837	no	OK	607	_	_	_	_	_	_	_	_	_	_	_	_	_
comp12666_c0_seq1	30	39	1.04	1.47	0.496369	0.953255	0.524176	up	-0.524176	down	0.454645	no	OK	1124	_	_	_	_	_	_	_	_	_	_	_	_	_
comp12668_c0_seq1	13	27	0.46	1.04	0.165529	0.61446	1.18768	up	-1.18768	down	-0.322508	no	OK	1098	_	_	_	_	_	_	_	_	_	_	_	_	_
comp12672_c0_seq1	3	8	0.27	0.79	0.333681	0.83876	1.48547	up	-1.48547	down	-2.19155	no	OK	452	_	_	_	_	_	_	_	_	_	_	_	_	_
comp12674_c0_seq1	7	13	0.43	0.88	0.361697	0.869771	1.01547	up	-1.01547	down	-1.32935	no	OK	646	_	_	_	_	_	_	_	_	_	_	_	_	_
comp12676_c0_seq1	21	10	1.31	0.68	0.369464	0.879276	-0.905028	down	0.905028	up	-0.72403	no	OK	644	_	_	_	_	_	_	_	_	_	_	_	_	_
comp12677_c0_seq1	8	7	0.68	0.65	1	1	-0.0417406	down	0.0417406	up	-1.75802	no	OK	481	_	_	_	_	_	_	_	_	_	_	_	_	_
comp12679_c0_seq1	10	8	0.94	0.83	1	1	-0.167732	down	0.167732	up	-1.49661	no	OK	436	_	_	_	_	_	_	_	_	_	_	_	_	_
comp1268059_c0_seq1	2	0	0.19	0	noTest	noTest	noTest	noTest	noTest	noTest	noTest	no	NOTEST	142	2-430(+)	gi|443715036|gb|ELU07187.1|	hypothetical protein CAPTEDRAFT_98150 [Capitella teleta]	0.63	GO:0044699;GO:0005515;GO:0043232	_	_	_	_	_	_	None	_
comp12680_c0_seq1	14	16	0.66	0.82	0.732196	1	0.33653	up	-0.33653	down	-0.752226	no	OK	833	_	_	_	_	_	_	_	_	_	_	_	_	_
comp12681_c0_seq1	6	23	0.58	2.44	0.0400936	0.234488	2.04103	up	-2.04103	down	-0.778256	no	OK	425	_	_	_	_	_	_	_	_	_	_	_	_	_
comp1268207_c0_seq1	1	1	0.12	0.13	noTest	noTest	noTest	noTest	noTest	noTest	noTest	no	NOTEST	118	2-358(+)	_	_	_	_	_	_	_	_	_	_	None	_
comp12682_c0_seq1	0	28	0	3.58	2.82471e-05	0.000571362	6.89621	up	-6.89621	down	-0.811307	yes	OK	87	99-359(-)	_	_	_	_	_	_	_	_	_	_	None	_
comp12685_c0_seq1	4	7	0.46	0.89	0.63315	1	0.913065	up	-0.913065	down	-2.19638	no	OK	360	_	_	_	_	_	_	_	_	_	_	_	_	_
comp12688_c0_seq1	17	14	1.04	0.93	1	1	-0.128516	down	0.128516	up	-0.712281	no	OK	653	_	_	_	_	_	_	_	_	_	_	_	_	_
comp12690_c0_seq1	20	10	1.26	0.69	0.421156	0.916936	-0.835531	down	0.835531	up	-0.770189	no	OK	636	_	_	_	_	_	_	_	_	_	_	_	_	_
comp1269383_c0_seq1	1	1	0.11	0.13	noTest	noTest	noTest	noTest	noTest	noTest	noTest	no	NOTEST	367	_	_	_	_	_	_	_	_	_	_	_	_	_
comp12695_c0_seq1	15	10	0.95	0.69	0.792443	1	-0.42672	down	0.42672	up	-1.02674	no	OK	635	_	_	_	_	_	_	_	_	_	_	_	_	_
comp12700_c0_seq1	9	4	1.01	0.49	0.390133	0.892837	-0.978896	down	0.978896	up	-1.97379	no	OK	372	_	_	_	_	_	_	_	_	_	_	_	_	_
comp127038_c0_seq1	95.02	100	2.54	2.88	0.762406	1	0.222941	up	-0.222941	down	1.94815	no	OK	1455	_	_	_	_	_	_	_	_	_	_	_	_	_
comp12704_c0_seq1	10	2	0.87	0.19	0.0999758	0.449803	-2.04826	down	2.04826	up	-2.09668	no	OK	470	_	_	_	_	_	_	_	_	_	_	_	_	_
comp12705_c0_seq1	9	10	0.61	0.74	0.876186	1	0.29377	up	-0.29377	down	-1.4127	no	OK	592	_	_	_	_	_	_	_	_	_	_	_	_	_
comp12706_c0_seq1	20	7	1.04	0.4	0.14853	0.56502	-1.33586	down	1.33586	up	-0.928026	no	OK	763	_	_	_	_	_	_	_	_	_	_	_	_	_
comp1270941_c0_seq1	3	0	0.27	0	noTest	noTest	noTest	noTest	noTest	noTest	noTest	no	NOTEST	457	_	gi|147906613|ref|NP_001088335.1|	group-specific component (vitamin D binding protein) precursor [Xenopus laevis]	0.72	GO:0030424;GO:0007595;GO:0005615;GO:0007565;GO:0048471;GO:0003779;GO:0005499;GO:0032355;GO:0005829;GO:0031667;GO:0042359	_	_	_	_	_	_	_	_
comp1270_c0_seq1	2	4	0.16	0.34	noTest	noTest	noTest	noTest	noTest	noTest	noTest	no	NOTEST	60	3-182(-)	_	_	_	_	_	_	_	_	_	_	None	_
comp12711_c0_seq1	0	23.27	0	0.48	9.63608e-05	0.00162118	6.61505	up	-6.61505	down	-1.09884	yes	OK	345	238-1272(+)	gi|156543076|ref|XP_001605084.1|	PREDICTED: cyclin-Y-like isoform 1 [Nasonia vitripennis]	0.82	GO:0019901;GO:0000079	7425.XP_001605084	similar to conserved hypothetical protein	0.8246	_	KOG1675	_	None	_
comp12711_c0_seq2	57	37.73	1.16	0.83	0.577675	0.989861	-0.433118	down	0.433118	up	0.89624	no	OK	345	123-1157(+)	gi|156543076|ref|XP_001605084.1|	PREDICTED: cyclin-Y-like isoform 1 [Nasonia vitripennis]	0.82	GO:0019901;GO:0000079	7425.XP_001605084	similar to conserved hypothetical protein	0.8246	_	KOG1675	_	None	_
comp12715_c0_seq1	8	13	0.82	1.46	0.465039	0.936416	0.829367	up	-0.829367	down	-1.26101	no	OK	405	_	_	_	_	_	_	_	_	_	_	_	_	_
comp12716_c0_seq1	4	3	0.1	0.08	noTest	noTest	noTest	noTest	noTest	noTest	noTest	no	NOTEST	364	119-1210(+)	gi|364023551|gb|AEW46850.1|	seminal fluid protein CSSFP002 [Chilo suppressalis]	0.58	GO:0003824	_	_	_	_	_	_	None	_
comp12717_c0_seq1	16	9	1.01	0.62	0.597593	1	-0.666571	down	0.666571	up	-1.03006	no	OK	66	12-209(+)	_	_	_	_	_	_	_	_	_	_	None	_
comp127196_c0_seq1	44	50	2.41	2.98	0.67196	1	0.332164	up	-0.332164	down	0.897282	no	OK	726	_	_	_	_	_	_	_	_	_	_	_	_	_
comp12722_c0_seq1	17	8	0.91	0.46	0.335879	0.839804	-0.917966	down	0.917966	up	-1.03339	no	OK	745	_	_	_	_	_	_	_	_	_	_	_	_	_
comp12723_c0_seq1	11	15	1.24	1.85	0.521385	0.968192	0.585512	up	-0.585512	down	-0.955301	no	OK	371	_	_	_	_	_	_	_	_	_	_	_	_	_
comp12724_c0_seq1	12	5	1.22	0.56	0.352672	0.860138	-1.07797	down	1.07797	up	-1.58933	no	OK	408	_	_	_	_	_	_	_	_	_	_	_	_	_
comp12727_c0_seq1	21	18	0.91	0.84	1	1	-0.0719565	down	0.0719565	up	-0.380273	no	OK	910	_	_	_	_	_	_	_	_	_	_	_	_	_
comp12729_c0_seq1	14	6	0.87	0.41	0.324544	0.837813	-1.04382	down	1.04382	up	-1.35552	no	OK	641	_	_	_	_	_	_	_	_	_	_	_	_	_
comp12732_c0_seq1	1	36	0.09	3.47	3.23096e-05	0.000649546	4.99212	up	-4.99212	down	-0.40677	yes	OK	464	_	_	_	_	_	_	_	_	_	_	_	_	_
comp1273448_c0_seq1	0	1	0	0.13	noTest	noTest	noTest	noTest	noTest	noTest	noTest	no	NOTEST	356	_	_	_	_	_	_	_	_	_	_	_	_	_
comp12736_c0_seq1	9	4	0.78	0.38	0.390133	0.892837	-0.978896	down	0.978896	up	-1.97379	no	OK	470	_	_	_	_	_	_	_	_	_	_	_	_	_
comp1273_c0_seq1	9	12	0.31	0.45	0.662736	1	0.551226	up	-0.551226	down	-1.26466	no	OK	1122	_	_	_	_	_	_	_	_	_	_	_	_	_
comp12743_c0_seq1	8	3	0.65	0.27	0.333681	0.83876	-1.20246	down	1.20246	up	-2.21567	no	OK	500	_	_	_	_	_	_	_	_	_	_	_	_	_
comp12745_c0_seq1	90	76	1.26	1.15	0.919453	1	-0.0941296	down	0.0941296	up	1.70843	no	OK	836	3-2510(+)	gi|391339789|ref|XP_003744229.1|	PREDICTED: protein vav-like [Metaseiulus occidentalis]	0.66	_	_	_	_	_	_	_	K05730	VAV
comp12747_c0_seq1	11.95	11	0.75	0.75	1	1	0.0234709	up	-0.0234709	down	-1.14054	no	OK	639	_	_	_	_	_	_	_	_	_	_	_	_	_
comp12748_c0_seq1	20	8	2.05	0.9	0.205414	0.675502	-1.14913	down	1.14913	up	-0.873533	no	OK	403	_	_	_	_	_	_	_	_	_	_	_	_	_
comp12749_c0_seq1	27	17	1.13	0.77	0.558636	0.987007	-0.511916	down	0.511916	up	-0.214038	no	OK	289	74-943(+)	gi|110294438|gb|ABG66641.1|	argonaute 1 isoform B [Penaeus argonaute-like protein [Marsupenaeus japonicus]	0.97	GO:0003676	_	_	_	_	_	_	K11593	ELF2C
comp1275159_c0_seq1	0	2	0	0.23	noTest	noTest	noTest	noTest	noTest	noTest	noTest	no	NOTEST	396	_	_	_	_	_	_	_	_	_	_	_	_	_
comp1275321_c0_seq1	3	0	0.36	0	noTest	noTest	noTest	noTest	noTest	noTest	noTest	no	NOTEST	55	3-167(+)	_	_	_	_	_	_	_	_	_	_	None	_
comp12753_c0_seq1	15	12	1.2	1.05	1	1	-0.169265	down	0.169265	up	-0.912093	no	OK	507	_	_	_	_	_	_	_	_	_	_	_	_	_
comp12754_c0_seq1	14	15	0.82	0.96	0.814851	1	0.244824	up	-0.244824	down	-0.802632	no	OK	680	_	_	_	_	_	_	_	_	_	_	_	_	_
comp12755_c0_seq1	12	8	0.77	0.56	0.745855	1	-0.424592	down	0.424592	up	-1.34805	no	OK	623	_	_	_	_	_	_	_	_	_	_	_	_	_
comp12759_c0_seq1	9	0	0.5	0	noTest	noTest	noTest	noTest	noTest	noTest	noTest	no	NOTEST	712	_	_	_	_	_	_	_	_	_	_	_	_	_
comp1275_c0_seq1	2	2	0.19	0.21	noTest	noTest	noTest	noTest	noTest	noTest	noTest	no	NOTEST	99	82-378(+)	_	_	_	_	_	_	_	_	_	_	None	_
comp12761_c0_seq1	10	10	0.84	0.91	0.876186	1	0.145868	up	-0.145868	down	-1.34057	no	OK	487	_	_	_	_	_	_	_	_	_	_	_	_	_
comp12766_c0_seq1	49	49	1.18	1.27	0.870682	1	0.148754	up	-0.148754	down	0.953495	no	OK	453	117-1475(-)	gi|193673908|ref|XP_001945228.1|	PREDICTED: transcription factor E2F2-like isoform 1 [Acyrthosiphon pisum]	0.65	_	_	_	_	_	_	_	None	_
comp12770_c0_seq1	13	14	1.15	1.35	0.804303	1	0.251762	up	-0.251762	down	-0.905728	no	OK	463	_	_	_	_	_	_	_	_	_	_	_	_	_
comp12779_c0_seq1	8	8	0.93	1.03	1	1	0.144985	up	-0.144985	down	-1.66271	no	OK	358	_	_	_	_	_	_	_	_	_	_	_	_	_
comp127810_c0_seq1	35	26	2.25	1.82	0.749699	1	-0.277035	down	0.277035	up	0.260904	no	OK	623	_	_	_	_	_	_	_	_	_	_	_	_	_
comp12781_c0_seq1	7	9	0.56	0.79	0.854437	1	0.496391	up	-0.496391	down	-1.65855	no	OK	504	_	_	_	_	_	_	_	_	_	_	_	_	_
comp1278463_c0_seq1	3	1	0.35	0.13	noTest	noTest	noTest	noTest	noTest	noTest	noTest	no	NOTEST	84	1-252(+)	_	_	_	_	_	_	_	_	_	_	None	_
comp12788_c0_seq1	17	6	1.26	0.49	0.180372	0.644686	-1.31923	down	1.31923	up	-1.15794	no	OK	544	_	_	_	_	_	_	_	_	_	_	_	_	_
comp12791_c0_seq1	12	1	1.07	0.1	0.0279694	0.180075	-3.15981	down	3.15981	up	-1.98735	no	OK	458	_	_	_	_	_	_	_	_	_	_	_	_	_
comp12795_c0_seq1	8	15	0.76	1.56	0.335879	0.839804	1.03237	up	-1.03237	down	-1.12663	no	OK	432	_	_	_	_	_	_	_	_	_	_	_	_	_
comp12797_c0_seq1	7	10	0.51	0.79	0.612094	1	0.644687	up	-0.644687	down	-1.56912	no	OK	554	_	_	_	_	_	_	_	_	_	_	_	_	_
comp1280514_c0_seq1	0	2	0	0.23	noTest	noTest	noTest	noTest	noTest	noTest	noTest	no	NOTEST	396	_	_	_	_	_	_	_	_	_	_	_	_	_
comp12805_c0_seq1	21	14	1.08	0.78	0.686852	1	-0.429178	down	0.429178	up	-0.54221	no	OK	772	_	_	_	_	_	_	_	_	_	_	_	_	_
comp12809_c0_seq1	11	13	0.98	1.27	0.683327	1	0.38251	up	-0.38251	down	-1.07396	no	OK	458	_	_	_	_	_	_	_	_	_	_	_	_	_
comp12811_c0_seq1	14.04	6	0.45	0.21	0.324544	0.837813	-1.04382	down	1.04382	up	-1.35552	no	OK	1206	_	_	_	_	_	_	_	_	_	_	_	_	_
comp1281543_c0_seq1	2	2	0.22	0.24	noTest	noTest	noTest	noTest	noTest	noTest	noTest	no	NOTEST	379	_	_	_	_	_	_	_	_	_	_	_	_	_
comp12816_c0_seq1	0	27	0	2.34	3.56805e-05	0.000696654	6.84419	up	-6.84419	down	-0.864457	yes	OK	512	_	_	_	_	_	_	_	_	_	_	_	_	_
comp12817_c0_seq1	5.94	7	0.64	0.83	1	1	0.358074	up	-0.358074	down	-1.9602	no	OK	383	_	_	_	_	_	_	_	_	_	_	_	_	_
comp12817_c0_seq2	2.06	0	0.23	0	noTest	noTest	noTest	noTest	noTest	noTest	noTest	no	NOTEST	370	_	_	_	_	_	_	_	_	_	_	_	_	_
comp12819_c0_seq1	10	6	1.07	0.71	0.580436	0.989861	-0.568995	down	0.568995	up	-1.67102	no	OK	82	3-248(+)	_	_	_	_	_	_	_	_	_	_	None	_
comp12821_c0_seq1	19	23	0.98	1.29	0.66464	1	0.420111	up	-0.420111	down	-0.264668	no	OK	768	_	_	_	_	_	_	_	_	_	_	_	_	_
comp12823_c0_seq1	11	11	1.31	1.45	0.884696	1	0.146192	up	-0.146192	down	-1.20297	no	OK	351	_	_	_	_	_	_	_	_	_	_	_	_	_
comp12826_c0_seq1	7	3	0.66	0.31	0.442579	0.916936	-1.01636	down	1.01636	up	-2.35117	no	OK	435	_	_	_	_	_	_	_	_	_	_	_	_	_
comp128303_c0_seq1	11	19	0.85	1.6	0.298081	0.813818	0.921816	up	-0.921816	down	-0.743261	no	OK	525	_	_	_	_	_	_	_	_	_	_	_	_	_
comp1283440_c0_seq1	0	1	0	0.13	noTest	noTest	noTest	noTest	noTest	noTest	noTest	no	NOTEST	358	_	_	_	_	_	_	_	_	_	_	_	_	_
comp12834_c0_seq1	13	8	0.6	0.4	0.63922	1	-0.537688	down	0.537688	up	-1.27925	no	OK	851	_	_	_	_	_	_	_	_	_	_	_	_	_
comp12835_c0_seq1	13	13	0.72	0.78	0.898528	1	0.146693	up	-0.146693	down	-0.961802	no	OK	723	_	_	_	_	_	_	_	_	_	_	_	_	_
comp128360_c0_seq1	26	24	2.65	2.68	1	1	0.0336978	up	-0.0336978	down	-0.0199453	no	OK	406	_	_	_	_	_	_	_	_	_	_	_	_	_
comp12837_c0_seq1	19	18	0.96	0.99	1	1	0.0705567	up	-0.0705567	down	-0.453776	no	OK	785	_	_	_	_	_	_	_	_	_	_	_	_	_
comp12839_c0_seq1	28	30	1.33	1.55	0.795724	1	0.246918	up	-0.246918	down	0.198346	no	OK	830	_	_	_	_	_	_	_	_	_	_	_	_	_
comp12845_c0_seq1	15	12	0.97	0.85	1	1	-0.169265	down	0.169265	up	-0.912093	no	OK	61	436-618(-)	_	_	_	_	_	_	_	_	_	_	None	_
comp1284971_c0_seq1	3	2	0.31	0.23	noTest	noTest	noTest	noTest	noTest	noTest	noTest	no	NOTEST	131	3-395(-)	_	_	_	_	_	_	_	_	_	_	None	_
comp12850_c0_seq1	54	72	0.98	1.4	0.434301	0.916936	0.562284	up	-0.562284	down	1.32538	no	OK	710	2-2134(+)	gi|345785193|ref|XP_548503.3|	PREDICTED: LOW QUALITY PROTEIN: zinc finger protein 658 [Canis lupus familiaris]	0.62	_	_	_	_	_	_	_	K09228	KRAB
comp12852_c0_seq1	20	17	0.64	0.59	1	1	-0.0838184	down	0.0838184	up	-0.456401	no	OK	1220	_	_	_	_	_	_	_	_	_	_	_	_	_
comp12858_c0_seq1	14	10	1.27	0.99	0.89207	1	-0.328959	down	0.328959	up	-1.08416	no	OK	453	_	_	_	_	_	_	_	_	_	_	_	_	_
comp12859_c0_seq1	7	14	0.66	1.44	0.302645	0.813818	1.12054	up	-1.12054	down	-1.25736	no	OK	436	_	_	_	_	_	_	_	_	_	_	_	_	_
comp12860_c0_seq1	18	8	0.73	0.35	0.285115	0.79554	-0.999206	down	0.999206	up	-0.978072	no	OK	972	_	_	_	_	_	_	_	_	_	_	_	_	_
comp128617_c0_seq1	59	47	3.76	3.26	0.848413	1	-0.177699	down	0.177699	up	1.05962	no	OK	629	_	_	_	_	_	_	_	_	_	_	_	_	_
comp1286241_c0_seq1	1	1	0.1	0.11	noTest	noTest	noTest	noTest	noTest	noTest	noTest	no	NOTEST	420	_	_	_	_	_	_	_	_	_	_	_	_	_
comp12868_c0_seq1	9	2	0.51	0.12	0.137874	0.550803	-1.90036	down	1.90036	up	-2.22048	no	OK	700	_	_	_	_	_	_	_	_	_	_	_	_	_
comp1287445_c0_seq1	1	2	0.11	0.24	noTest	noTest	noTest	noTest	noTest	noTest	noTest	no	NOTEST	128	3-389(+)	gi|156398929|ref|XP_001638440.1|	predicted protein [Nematostella predicted protein [Nematostella vectensis]	0.6	_	_	_	_	_	_	_	None	_
comp12875_c0_seq1	14	9	0.82	0.57	0.779001	1	-0.477255	down	0.477255	up	-1.1475	no	OK	682	_	_	_	_	_	_	_	_	_	_	_	_	_
comp12877_c0_seq1	8	4	0.71	0.39	0.497906	0.953255	-0.814081	down	0.814081	up	-2.08736	no	OK	461	_	_	_	_	_	_	_	_	_	_	_	_	_
comp12878_c0_seq1	0	141.53	0	5.04	4.91875e-11	4.91853e-09	9.22885	up	-9.22885	down	1.55311	yes	OK	395	2-1186(-)	gi|410054197|ref|XP_001153746.2|	PREDICTED: uncharacterized protein LOC746424 [Pan troglodytes]	0.46	_	_	_	_	_	_	_	None	_
comp12883_c0_seq1	24	16	1.41	1.02	0.651531	1	-0.429953	down	0.429953	up	-0.349903	no	OK	678	_	_	_	_	_	_	_	_	_	_	_	_	_
comp12887_c0_seq1	8	5	0.67	0.46	0.670342	1	-0.508387	down	0.508387	up	-1.96926	no	OK	488	_	_	_	_	_	_	_	_	_	_	_	_	_
comp12889_c0_seq1	35	19	1.53	0.9	0.389778	0.892837	-0.724753	down	0.724753	up	0.0770752	no	OK	900	_	_	_	_	_	_	_	_	_	_	_	_	_
comp12891_c0_seq1	17	7	1.3	0.59	0.253153	0.749124	-1.10469	down	1.10469	up	-1.09436	no	OK	528	_	_	_	_	_	_	_	_	_	_	_	_	_
comp1289592_c0_seq1	0	2	0	0.25	noTest	noTest	noTest	noTest	noTest	noTest	noTest	no	NOTEST	369	_	_	_	_	_	_	_	_	_	_	_	_	_
comp12896_c0_seq1	86	24	2.42	0.73	0.023548	0.157184	-1.68201	down	1.68201	up	1.08425	no	OK	437	56-1366(+)	gi|470203880|ref|YP_007597979.1|	creatinase/creatine amidinohydrolase [Azoarcus sp. KH32C]	0.77	GO:0016787	269482.Bcep1808_7033	creatinase	0.7912	COG0006	_	_	K08688	E3.5.3.3
comp128993_c0_seq1	42	21	2.09	1.13	0.285285	0.79554	-0.843298	down	0.843298	up	0.296809	no	OK	796	_	_	_	_	_	_	_	_	_	_	_	_	_
comp12900_c0_seq1	15	13	1.06	1.01	1	1	-0.0559389	down	0.0559389	up	-0.857934	no	OK	568	_	_	_	_	_	_	_	_	_	_	_	_	_
comp1290230_c0_seq1	0	8	0	0.84	noTest	noTest	noTest	noTest	noTest	noTest	noTest	no	NOTEST	429	_	_	_	_	_	_	_	_	_	_	_	_	_
comp129075_c0_seq1	4	0	0.24	0	noTest	noTest	noTest	noTest	noTest	noTest	noTest	no	NOTEST	205	3-617(+)	_	_	_	_	_	_	_	_	_	_	None	_
comp12910_c0_seq1	18	20	1.25	1.51	0.77773	1	0.297592	up	-0.297592	down	-0.411388	no	OK	582	_	_	_	_	_	_	_	_	_	_	_	_	_
comp12911_c0_seq1	14	10	1.18	0.92	0.89207	1	-0.328959	down	0.328959	up	-1.08416	no	OK	482	_	_	_	_	_	_	_	_	_	_	_	_	_
comp12913_c0_seq1	12	8	1.22	0.89	0.745855	1	-0.424592	down	0.424592	up	-1.34805	no	OK	408	_	_	_	_	_	_	_	_	_	_	_	_	_
comp12914_c0_seq1	7	14.98	0.79	1.86	0.253153	0.749124	1.21847	up	-1.21847	down	-1.18873	no	OK	369	_	_	_	_	_	_	_	_	_	_	_	_	_
comp12916_c0_seq1	29	32	1.27	1.52	0.756575	1	0.289157	up	-0.289157	down	0.271991	no	OK	898	_	_	_	_	_	_	_	_	_	_	_	_	_
comp12917_c0_seq1	11	7	0.65	0.45	0.725047	1	-0.488597	down	0.488597	up	-1.50054	no	OK	671	_	_	_	_	_	_	_	_	_	_	_	_	_
comp12918_c0_seq1	12	4	1.02	0.37	0.23879	0.737686	-1.38366	down	1.38366	up	-1.67932	no	OK	481	_	_	_	_	_	_	_	_	_	_	_	_	_
comp12919_c0_seq1	11	5	0.95	0.47	0.438083	0.916936	-0.955244	down	0.955244	up	-1.67517	no	OK	471	_	_	_	_	_	_	_	_	_	_	_	_	_
comp12924_c0_seq1	6.98	6.99	0.77	0.85	1	1	0.144361	up	-0.144361	down	-1.85548	no	OK	377	_	_	_	_	_	_	_	_	_	_	_	_	_
comp12926_c0_seq1	32	6	1.59	0.32	0.0142253	0.101937	-2.22143	down	2.22143	up	-0.447607	no	OK	799	_	_	_	_	_	_	_	_	_	_	_	_	_
comp12927_c0_seq1	12	11	0.99	0.99	1	1	0.0234709	up	-0.0234709	down	-1.14054	no	OK	492	_	_	_	_	_	_	_	_	_	_	_	_	_
comp12928_c0_seq1	3	0	0.33	0	noTest	noTest	noTest	noTest	noTest	noTest	noTest	no	NOTEST	381	_	_	_	_	_	_	_	_	_	_	_	_	_
comp1293228_c0_seq1	2	5	0.18	0.5	noTest	noTest	noTest	noTest	noTest	noTest	noTest	no	NOTEST	451	_	gi|225713162|gb|ACO12427.1|	Transmembrane protein C18orf45 [Lepeophtheirus salmonis]	0.69	_	_	_	_	_	_	_	_	_
comp12932_c0_seq1	8	6	0.67	0.55	0.840166	1	-0.256278	down	0.256278	up	-1.85988	no	OK	486	_	_	_	_	_	_	_	_	_	_	_	_	_
comp1293382_c0_seq1	2	1	0.24	0.13	noTest	noTest	noTest	noTest	noTest	noTest	noTest	no	NOTEST	356	_	_	_	_	_	_	_	_	_	_	_	_	_
comp12935_c0_seq1	15	2	1.73	0.25	0.0295884	0.18705	-2.62085	down	2.62085	up	-1.60145	no	OK	362	_	_	_	_	_	_	_	_	_	_	_	_	_
comp12938_c0_seq1	10	8	0.95	0.83	1	1	-0.167732	down	0.167732	up	-1.49661	no	OK	434	_	_	_	_	_	_	_	_	_	_	_	_	_
comp12942_c0_seq1	7	10	0.46	0.71	0.612094	1	0.644687	up	-0.644687	down	-1.56912	no	OK	617	_	_	_	_	_	_	_	_	_	_	_	_	_
comp12943_c0_seq1	22	20	1.17	1.15	1	1	0.011867	up	-0.011867	down	-0.271903	no	OK	750	_	_	_	_	_	_	_	_	_	_	_	_	_
comp12949_c0_seq1	22.09	24	1.19	1.4	0.809946	1	0.272082	up	-0.272082	down	-0.135904	no	OK	740	_	_	_	_	_	_	_	_	_	_	_	_	_
comp1294_c0_seq1	6	2	0.72	0.26	noTest	noTest	noTest	noTest	noTest	noTest	noTest	no	NOTEST	351	_	_	_	_	_	_	_	_	_	_	_	_	_
comp12950_c0_seq1	35	28	1.18	1.02	0.902795	1	-0.171051	down	0.171051	up	0.309476	no	OK	85	387-641(-)	_	_	_	_	_	_	_	_	_	_	None	_
comp12951_c0_seq1	17	21	0.99	1.34	0.63737	1	0.448417	up	-0.448417	down	-0.408812	no	OK	682	_	_	_	_	_	_	_	_	_	_	_	_	_
comp12960_c0_seq1	1	51	0.02	1.04	2.46727e-06	7.03813e-05	5.49184	up	-5.49184	down	0.0903092	yes	OK	2037	_	_	_	_	_	_	_	_	_	_	_	_	_
comp1296845_c0_seq1	4	1	0.29	0.08	noTest	noTest	noTest	noTest	noTest	noTest	noTest	no	NOTEST	52	368-523(-)	_	_	_	_	_	_	_	_	_	_	None	_
comp12969_c0_seq1	23	39	1.18	2.16	0.263939	0.769047	0.903695	up	-0.903695	down	0.307244	no	OK	161	1-483(-)	_	_	_	_	_	_	_	_	_	_	None	_
comp12972_c0_seq1	15	14	0.84	0.85	1	1	0.0491297	up	-0.0491297	down	-0.805684	no	OK	713	_	_	_	_	_	_	_	_	_	_	_	_	_
comp12976_c0_seq1	10.71	6	0.91	0.55	0.580436	0.989861	-0.703135	down	0.703135	up	-1.58529	no	OK	482	_	_	_	_	_	_	_	_	_	_	_	_	_
comp1297_c0_seq1	4	3	0.38	0.31	noTest	noTest	noTest	noTest	noTest	noTest	noTest	no	NOTEST	435	_	_	_	_	_	_	_	_	_	_	_	_	_
comp12983_c0_seq1	21	19	1.03	1.01	1	1	0.00505868	up	-0.00505868	down	-0.342414	no	OK	807	_	_	_	_	_	_	_	_	_	_	_	_	_
comp1298491_c0_seq1	1	1	0.11	0.12	noTest	noTest	noTest	noTest	noTest	noTest	noTest	no	NOTEST	385	_	_	_	_	_	_	_	_	_	_	_	_	_
comp12986_c0_seq1	25	13	1.33	0.75	0.392904	0.892837	-0.782928	down	0.782928	up	-0.429463	no	OK	747	_	_	_	_	_	_	_	_	_	_	_	_	_
comp12989_c0_seq1	9	3	0.94	0.34	0.251568	0.749124	-1.36728	down	1.36728	up	-2.09202	no	OK	397	_	_	_	_	_	_	_	_	_	_	_	_	_
comp12991_c0_seq1	10	10	0.74	0.81	0.876186	1	0.145868	up	-0.145868	down	-1.34057	no	OK	543	_	_	_	_	_	_	_	_	_	_	_	_	_
comp12993_c0_seq1	4	27	0.37	2.72	0.0057595	0.0506876	2.82516	up	-2.82516	down	-0.674242	no	OK	445	_	_	_	_	_	_	_	_	_	_	_	_	_
comp12996_c0_seq1	27	15	1.79	1.08	0.432544	0.916936	-0.689845	down	0.689845	up	-0.283988	no	OK	605	_	_	_	_	_	_	_	_	_	_	_	_	_
comp12998_c0_seq1	12	4	1.29	0.47	0.23879	0.737686	-1.38366	down	1.38366	up	-1.67932	no	OK	386	_	_	_	_	_	_	_	_	_	_	_	_	_
comp13001_c0_seq1	0	14.01	0	1.28	0.00140897	0.0152933	5.90827	up	-5.90827	down	-1.82463	yes	OK	486	_	_	_	_	_	_	_	_	_	_	_	_	_
comp13001_c0_seq2	0	24.99	0	2.78	5.79138e-05	0.00105815	6.73416	up	-6.73416	down	-0.976946	yes	OK	407	_	_	_	_	_	_	_	_	_	_	_	_	_
comp13003_c0_seq1	19	16	1.21	1.11	1	1	-0.0970261	down	0.0970261	up	-0.536764	no	OK	630	_	_	_	_	_	_	_	_	_	_	_	_	_
comp13004_c0_seq1	14	14	1.05	1.15	0.904233	1	0.146891	up	-0.146891	down	-0.854817	no	OK	538	_	_	_	_	_	_	_	_	_	_	_	_	_
comp13005_c0_seq1	24	29	0.88	1.15	0.623857	1	0.418555	up	-0.418555	down	0.0714184	no	OK	1073	_	_	_	_	_	_	_	_	_	_	_	_	_
comp1300619_c0_seq1	2	0	0.22	0	noTest	noTest	noTest	noTest	noTest	noTest	noTest	no	NOTEST	371	_	_	_	_	_	_	_	_	_	_	_	_	_
comp13006_c0_seq1	20.99	11	1.46	0.83	0.445397	0.918735	-0.770565	down	0.770565	up	-0.676446	no	OK	581	_	_	_	_	_	_	_	_	_	_	_	_	_
comp1300852_c0_seq1	0	6	0	0.74	noTest	noTest	noTest	noTest	noTest	noTest	noTest	no	NOTEST	370	_	_	_	_	_	_	_	_	_	_	_	_	_
comp130089_c0_seq1	87	77	2.64	2.52	0.979717	1	-0.0265641	down	0.0265641	up	1.69251	no	OK	1286	_	_	_	_	_	_	_	_	_	_	_	_	_
comp13008_c0_seq1	16	16.16	1.08	1.18	0.913871	1	0.147214	up	-0.147214	down	-0.662048	no	OK	598	_	_	_	_	_	_	_	_	_	_	_	_	_
comp13009_c0_seq1	11	12	0.73	0.87	0.779001	1	0.269185	up	-0.269185	down	-1.13706	no	OK	605	_	_	_	_	_	_	_	_	_	_	_	_	_
comp13019_c0_seq1	12	7	1.07	0.68	0.612094	1	-0.611318	down	0.611318	up	-1.4242	no	OK	460	_	_	_	_	_	_	_	_	_	_	_	_	_
comp13024_c0_seq1	12	18	0.52	0.85	0.421156	0.916936	0.72208	up	-0.72208	down	-0.746248	no	OK	909	_	_	_	_	_	_	_	_	_	_	_	_	_
comp13028_c0_seq1	13	24	0.74	1.48	0.240055	0.739314	1.01933	up	-1.01933	down	-0.438054	no	OK	703	_	_	_	_	_	_	_	_	_	_	_	_	_
comp13030_c0_seq1	14	35	0.43	1.17	0.0734022	0.364387	1.45433	up	-1.45433	down	-0.0242901	no	OK	1260	_	_	_	_	_	_	_	_	_	_	_	_	_
comp13032_c0_seq1	4	7	0.37	0.7	0.63315	1	0.913065	up	-0.913065	down	-2.19638	no	OK	448	_	_	_	_	_	_	_	_	_	_	_	_	_
comp13033_c0_seq1	19	18	0.81	0.83	1	1	0.0705567	up	-0.0705567	down	-0.453776	no	OK	921	_	_	_	_	_	_	_	_	_	_	_	_	_
comp13037_c0_seq1	12	10	1.11	1.01	1	1	-0.110992	down	0.110992	up	-1.20653	no	OK	445	_	_	_	_	_	_	_	_	_	_	_	_	_
comp13038_c0_seq1	15	14	0.75	0.76	1	1	0.0491297	up	-0.0491297	down	-0.805684	no	OK	795	_	_	_	_	_	_	_	_	_	_	_	_	_
comp13039_c0_seq1	21	20	1.26	1.3	1	1	0.0781701	up	-0.0781701	down	-0.305502	no	OK	667	_	_	_	_	_	_	_	_	_	_	_	_	_
comp1303_c0_seq1	4	1	0.47	0.13	noTest	noTest	noTest	noTest	noTest	noTest	noTest	no	NOTEST	353	_	_	_	_	_	_	_	_	_	_	_	_	_
comp1304040_c0_seq1	1	2	0.12	0.25	noTest	noTest	noTest	noTest	noTest	noTest	noTest	no	NOTEST	361	_	_	_	_	_	_	_	_	_	_	_	_	_
comp1304250_c0_seq1	0	1	0	0.12	noTest	noTest	noTest	noTest	noTest	noTest	noTest	no	NOTEST	378	_	_	_	_	_	_	_	_	_	_	_	_	_
comp13043_c0_seq1	13	17	0.6	0.85	0.567307	0.989861	0.527624	up	-0.527624	down	-0.749236	no	OK	852	_	_	_	_	_	_	_	_	_	_	_	_	_
comp13044_c0_seq1	32	39	1.27	1.67	0.581299	0.990045	0.431851	up	-0.431851	down	0.494082	no	OK	330	2-991(-)	gi|328778135|ref|XP_001122940.2|	PREDICTED: hypothetical protein LOC727230 [Apis mellifera]	0.61	_	_	_	_	_	_	_	None	_
comp13045_c0_seq1	16	25	0.56	0.95	0.372408	0.881913	0.783467	up	-0.783467	down	-0.293258	no	OK	1109	_	_	_	_	_	_	_	_	_	_	_	_	_
comp13046_c0_seq1	20	45	0.51	1.24	0.101288	0.45367	1.30817	up	-1.30817	down	0.382798	no	OK	1526	_	_	_	_	_	_	_	_	_	_	_	_	_
comp13048_c0_seq1	16	5	1.59	0.55	0.148066	0.56502	-1.48525	down	1.48525	up	-1.2902	no	OK	414	_	_	_	_	_	_	_	_	_	_	_	_	_
comp13048_c0_seq2	0	0	0	0	noTest	noTest	noTest	noTest	noTest	noTest	noTest	no	NOTEST	425	_	_	_	_	_	_	_	_	_	_	_	_	_
comp1304936_c0_seq1	0	5	0	0.48	noTest	noTest	noTest	noTest	noTest	noTest	noTest	no	NOTEST	468	_	_	_	_	_	_	_	_	_	_	_	_	_
comp130514_c0_seq1	72	33	3.74	1.86	0.199701	0.664079	-0.970952	down	0.970952	up	1.02962	no	OK	764	_	_	_	_	_	_	_	_	_	_	_	_	_
comp13052_c0_seq1	38	57	0.73	1.17	0.329874	0.83876	0.730513	up	-0.730513	down	0.920939	no	OK	598	93-1886(+)	gi|170031193|ref|XP_001843471.1|	conserved hypothetical protein [Culex quinquefasciatus]	0.58	_	_	_	_	_	_	_	None	_
comp1305627_c0_seq1	0	4	0	0.49	noTest	noTest	noTest	noTest	noTest	noTest	noTest	no	NOTEST	372	_	_	_	_	_	_	_	_	_	_	_	_	_
comp13058_c0_seq1	19	11	1.71	1.08	0.567307	0.989861	-0.628052	down	0.628052	up	-0.767192	no	OK	456	_	_	_	_	_	_	_	_	_	_	_	_	_
comp13060_c0_seq1	6	13	0.38	0.9	0.26675	0.771288	1.22918	up	-1.22918	down	-1.40119	no	OK	631	_	_	_	_	_	_	_	_	_	_	_	_	_
comp13068_c0_seq1	59	32	1.25	0.73	0.345784	0.854417	-0.728898	down	0.728898	up	0.828283	no	OK	1829	_	_	_	_	_	_	_	_	_	_	_	_	_
comp1306_c0_seq1	1	4	0.11	0.5	noTest	noTest	noTest	noTest	noTest	noTest	noTest	no	NOTEST	367	_	_	_	_	_	_	_	_	_	_	_	_	_
comp130707_c0_seq1	41	14	1.89	0.7	0.0957251	0.440833	-1.38568	down	1.38568	up	0.0927359	no	OK	856	_	_	_	_	_	_	_	_	_	_	_	_	_
comp13072_c0_seq1	2.16	4.31	0.18	0.39	noTest	noTest	noTest	noTest	noTest	noTest	noTest	no	NOTEST	487	_	_	_	_	_	_	_	_	_	_	_	_	_
comp13072_c0_seq2	1.84	3.69	0.13	0.29	noTest	noTest	noTest	noTest	noTest	noTest	noTest	no	NOTEST	562	_	_	_	_	_	_	_	_	_	_	_	_	_
comp13073_c0_seq1	11	17	0.65	1.1	0.394949	0.892837	0.763442	up	-0.763442	down	-0.845474	no	OK	195	87-674(+)	gi|507681752|ref|XP_004710774.1|	PREDICTED: zinc finger protein 84-like [Echinops telfairi]	0.55	_	_	_	_	_	_	_	None	_
comp13077_c0_seq1	16	20	1.06	1.45	0.622031	1	0.464923	up	-0.464923	down	-0.486678	no	OK	172	88-606(+)	gi|321471640|gb|EFX82612.1|	hypothetical protein DAPPUDRAFT_48962 [Daphnia pulex]	0.72	_	7460.XP_392865	similar to CG3732-PA	0.9296	_	KOG1995	_	None	_
comp13078_c0_seq1	26	6	1.19	0.3	0.0335404	0.207369	-1.92458	down	1.92458	up	-0.690875	no	OK	866	_	_	_	_	_	_	_	_	_	_	_	_	_
comp1307991_c0_seq1	0	3	0	0.39	noTest	noTest	noTest	noTest	noTest	noTest	noTest	no	NOTEST	118	3-356(-)	_	_	_	_	_	_	_	_	_	_	None	_
comp13079_c0_seq1	15	8	1.09	0.64	0.465039	0.936416	-0.74032	down	0.74032	up	-1.15098	no	OK	554	_	_	_	_	_	_	_	_	_	_	_	_	_
comp1308079_c0_seq1	1	1	0.11	0.12	noTest	noTest	noTest	noTest	noTest	noTest	noTest	no	NOTEST	373	_	_	_	_	_	_	_	_	_	_	_	_	_
comp1308092_c0_seq1	0	3	0	0.39	noTest	noTest	noTest	noTest	noTest	noTest	noTest	no	NOTEST	355	_	_	_	_	_	_	_	_	_	_	_	_	_
comp13083_c0_seq1	6	9	0.5	0.81	0.700311	1	0.710104	up	-0.710104	down	-1.74947	no	OK	492	_	_	_	_	_	_	_	_	_	_	_	_	_
comp13087_c0_seq1	2	1	0.16	0.09	noTest	noTest	noTest	noTest	noTest	noTest	noTest	no	NOTEST	495	_	_	_	_	_	_	_	_	_	_	_	_	_
comp1308892_c0_seq1	2	1	0.2	0.11	noTest	noTest	noTest	noTest	noTest	noTest	noTest	no	NOTEST	407	_	_	_	_	_	_	_	_	_	_	_	_	_
comp13088_c0_seq1	0	41.73	0	1.11	1.4456e-06	4.41613e-05	7.47713	up	-7.47713	down	-0.219157	yes	OK	353	73-1131(+)	gi|358339170|dbj|GAA47285.1|	fas apoptotic inhibitory molecule 2 [Clonorchis sinensis]	0.76	GO:0016020	7719.ENSCINP00000022568	similar to NMDA receptor glutamate-binding chain	0.75	COG0670	KOG2322	_	K06890	K06890
comp13088_c0_seq2	4	68.27	0.11	1.94	1.34873e-05	0.000308555	4.15015	up	-4.15015	down	0.56	yes	OK	322	73-1038(+)	gi|358339170|dbj|GAA47285.1|	fas apoptotic inhibitory molecule 2 [Clonorchis sinensis]	0.76	GO:0016020	7719.ENSCINP00000022568	similar to NMDA receptor glutamate-binding chain	0.75	COG0670	KOG2322	_	K06890	K06890
comp13092_c0_seq1	26	21	0.67	0.58	0.87496	1	-0.156933	down	0.156933	up	-0.11271	no	OK	502	2-1510(+)	_	_	_	_	_	_	_	_	_	_	None	_
comp13098_c0_seq1	8	2	0.73	0.2	0.191276	0.644686	-1.73554	down	1.73554	up	-2.35614	no	OK	448	_	_	_	_	_	_	_	_	_	_	_	_	_
comp13099_c0_seq1	12	10	0.66	0.6	1	1	-0.110992	down	0.110992	up	-1.20653	no	OK	725	_	_	_	_	_	_	_	_	_	_	_	_	_
comp13100_c0_seq1	9	5	1.01	0.62	0.542974	0.974957	-0.673202	down	0.673202	up	-1.86428	no	OK	61	186-371(+)	_	_	_	_	_	_	_	_	_	_	None	_
comp13103_c0_seq1	5	5	0.42	0.46	1	1	0.142399	up	-0.142399	down	-2.34121	no	OK	162	2-490(+)	_	_	_	_	_	_	_	_	_	_	None	_
comp13104_c0_seq1	16	5	1.61	0.55	0.148066	0.56502	-1.48525	down	1.48525	up	-1.2902	no	OK	411	_	_	_	_	_	_	_	_	_	_	_	_	_
comp13105_c0_seq1	20	27.12	0.95	1.39	0.526983	0.97101	0.576239	up	-0.576239	down	-0.0993217	no	OK	835	_	_	_	_	_	_	_	_	_	_	_	_	_
comp13106_c0_seq1	19	61	0.48	1.66	0.0198675	0.136288	1.81809	up	-1.81809	down	0.691787	no	OK	503	1-1509(+)	gi|449507971|ref|XP_002190985.2|	PREDICTED: transcriptional protein SWT1 [Taeniopygia guttata]	0.57	_	_	_	_	_	_	_	None	_
comp13108_c0_seq1	5	7	0.56	0.86	0.822492	1	0.609045	up	-0.609045	down	-2.07334	no	OK	374	_	_	_	_	_	_	_	_	_	_	_	_	_
comp13109_c0_seq1	13	23	0.77	1.48	0.2718	0.778983	0.958538	up	-0.958538	down	-0.47868	no	OK	673	_	_	_	_	_	_	_	_	_	_	_	_	_
comp1311092_c0_seq1	1	2	0.11	0.24	noTest	noTest	noTest	noTest	noTest	noTest	noTest	no	NOTEST	127	3-386(+)	gi|189241016|ref|XP_969211.2|	PREDICTED: similar to IP09257p [Tribolium castaneum]	0.82	GO:0008152;GO:0035556;GO:0003824	_	_	_	_	_	_	None	_
comp131157_c0_seq1	24	13	2.2	1.31	0.438358	0.916936	-0.72466	down	0.72466	up	-0.466916	no	OK	447	_	_	_	_	_	_	_	_	_	_	_	_	_
comp13116_c0_seq1	18	26	0.74	1.16	0.450687	0.924396	0.672198	up	-0.672198	down	-0.193001	no	OK	953	_	_	_	_	_	_	_	_	_	_	_	_	_
comp13118_c0_seq1	13	8	1.1	0.74	0.63922	1	-0.537688	down	0.537688	up	-1.27925	no	OK	480	_	_	_	_	_	_	_	_	_	_	_	_	_
comp13119_c0_seq1	3	2	0.26	0.19	noTest	noTest	noTest	noTest	noTest	noTest	noTest	no	NOTEST	472	_	_	_	_	_	_	_	_	_	_	_	_	_
comp13121_c0_seq1	7	4	0.66	0.42	0.63315	1	-0.62798	down	0.62798	up	-2.21086	no	OK	433	_	_	_	_	_	_	_	_	_	_	_	_	_
comp13124_c0_seq1	19	13	1.3	0.97	0.745262	1	-0.391734	down	0.391734	up	-0.670682	no	OK	586	_	_	_	_	_	_	_	_	_	_	_	_	_
comp131265_c0_seq1	43	39	3.53	3.5	1	1	0.00859687	up	-0.00859687	down	0.693301	no	OK	495	_	_	_	_	_	_	_	_	_	_	_	_	_
comp13127_c0_seq1	27	16	0.85	0.55	0.494848	0.953255	-0.598139	down	0.598139	up	-0.2486	no	OK	1235	_	_	_	_	_	_	_	_	_	_	_	_	_
comp13137_c0_seq1	4	2	0.32	0.18	noTest	noTest	noTest	noTest	noTest	noTest	noTest	no	NOTEST	503	_	_	_	_	_	_	_	_	_	_	_	_	_
comp1313877_c0_seq1	2	1	0.22	0.12	noTest	noTest	noTest	noTest	noTest	noTest	noTest	no	NOTEST	386	_	_	_	_	_	_	_	_	_	_	_	_	_
comp13138_c0_seq1	7	4	0.7	0.44	0.63315	1	-0.62798	down	0.62798	up	-2.21086	no	OK	122	49-414(-)	_	_	_	_	_	_	_	_	_	_	None	_
comp1313987_c0_seq1	0	2	0	0.24	noTest	noTest	noTest	noTest	noTest	noTest	noTest	no	NOTEST	383	_	_	_	_	_	_	_	_	_	_	_	_	_
comp13139_c0_seq1	6	14	0.51	1.3	0.219277	0.7005	1.33425	up	-1.33425	down	-1.32561	no	OK	150	3-452(+)	gi|326680543|ref|XP_003201546.1|	PREDICTED: zinc finger protein 37 homolog isoform 3 [Danio rerio]	0.69	_	_	_	_	_	_	_	K09228	KRAB
comp13143_c0_seq1	21	16	0.57	0.47	0.84754	1	-0.239539	down	0.239539	up	-0.459028	no	OK	158	1-474(+)	gi|242025190|ref|XP_002433009.1|	Fructose-bisphosphate aldolase, putative [Pediculus humanus corporis]	0.79	GO:0006094;GO:0006000;GO:0004332;GO:0006096;GO:0006020;GO:0006013;GO:0006098;GO:0015976	_	_	_	_	_	_	K01623	ALDO, fbaB
comp131477_c0_seq1	46	69	2.3	3.74	0.322625	0.837813	0.731199	up	-0.731199	down	1.19705	no	OK	169	255-761(-)	gi|498933135|ref|XP_004519567.1|	PREDICTED: cysteine-rich hydrophobic domain 2 protein-like isoform X1 [Ceratitis capitata]	0.77	_	7425.XP_001607829	similar to ENSANGP00000013893	0.7744	_	KOG4101	_	None	_
comp13147_c0_seq1	9	6	0.5	0.36	0.700311	1	-0.421093	down	0.421093	up	-1.76229	no	OK	721	_	_	_	_	_	_	_	_	_	_	_	_	_
comp13148_c0_seq1	29	9	1.26	0.42	0.0972207	0.445053	-1.51406	down	1.51406	up	-0.439823	no	OK	908	_	_	_	_	_	_	_	_	_	_	_	_	_
comp13152_c0_seq1	35	12	0.8	0.29	0.115723	0.493992	-1.37738	down	1.37738	up	-0.132885	no	OK	117	113-463(+)	_	_	_	_	_	_	_	_	_	_	None	_
comp13156_c0_seq1	31	24	0.88	0.73	0.833964	1	-0.217727	down	0.217727	up	0.112783	no	OK	1375	_	_	_	_	_	_	_	_	_	_	_	_	_
comp13159_c0_seq1	15	9	0.72	0.47	0.683327	1	-0.575016	down	0.575016	up	-1.08756	no	OK	828	_	_	_	_	_	_	_	_	_	_	_	_	_
comp131607_c0_seq1	16	14	1.37	1.31	1	1	-0.0424255	down	0.0424255	up	-0.758209	no	OK	476	_	_	_	_	_	_	_	_	_	_	_	_	_
comp1316_c0_seq1	6	2	0.54	0.2	noTest	noTest	noTest	noTest	noTest	noTest	noTest	no	NOTEST	457	_	_	_	_	_	_	_	_	_	_	_	_	_
comp13178_c0_seq1	20	11	1.03	0.61	0.503	0.956415	-0.701068	down	0.701068	up	-0.721091	no	OK	773	_	_	_	_	_	_	_	_	_	_	_	_	_
comp1317_c0_seq1	6	9	0.37	0.6	0.700311	1	0.710104	up	-0.710104	down	-1.74947	no	OK	650	_	_	_	_	_	_	_	_	_	_	_	_	_
comp1318077_c0_seq1	1	1	0.12	0.13	noTest	noTest	noTest	noTest	noTest	noTest	noTest	no	NOTEST	360	_	_	_	_	_	_	_	_	_	_	_	_	_
comp13181_c0_seq1	16	11	0.87	0.65	0.804303	1	-0.383812	down	0.383812	up	-0.915278	no	OK	731	_	_	_	_	_	_	_	_	_	_	_	_	_
comp1318263_c0_seq1	3	3	0.32	0.35	noTest	noTest	noTest	noTest	noTest	noTest	noTest	no	NOTEST	386	_	_	_	_	_	_	_	_	_	_	_	_	_
comp13182_c0_seq1	3	4	0.26	0.38	noTest	noTest	noTest	noTest	noTest	noTest	noTest	no	NOTEST	465	_	_	_	_	_	_	_	_	_	_	_	_	_
comp13183_c0_seq1	10	10	0.84	0.92	0.876186	1	0.145868	up	-0.145868	down	-1.34057	no	OK	486	_	_	_	_	_	_	_	_	_	_	_	_	_
comp13184_c0_seq1	10	5	1.18	0.65	0.438083	0.916936	-0.821104	down	0.821104	up	-1.76656	no	OK	356	_	_	_	_	_	_	_	_	_	_	_	_	_
comp13188_c0_seq1	30	24	1.06	0.92	0.8871	1	-0.170826	down	0.170826	up	0.0872146	no	OK	1106	_	_	_	_	_	_	_	_	_	_	_	_	_
comp13189_c0_seq1	0	39	0	4	2.45054e-06	7.00341e-05	7.37084	up	-7.37084	down	-0.327318	yes	OK	438	_	_	_	_	_	_	_	_	_	_	_	_	_
comp13197_c0_seq1	29	52	0.63	1.21	0.182184	0.644686	0.985511	up	-0.985511	down	0.695487	no	OK	460	103-1482(-)	gi|512934883|ref|XP_004933140.1|	PREDICTED: uncharacterized protein LOC101744245 [Bombyx mori]	0.62	_	_	_	_	_	_	_	None	_
comp13200_c0_seq1	4	7	0.29	0.55	0.63315	1	0.913065	up	-0.913065	down	-2.19638	no	OK	558	_	_	_	_	_	_	_	_	_	_	_	_	_
comp1320146_c0_seq1	1	2	0.1	0.23	noTest	noTest	noTest	noTest	noTest	noTest	noTest	no	NOTEST	396	_	_	_	_	_	_	_	_	_	_	_	_	_
comp13201_c0_seq1	12	10	1.26	1.15	1	1	-0.110992	down	0.110992	up	-1.20653	no	OK	396	_	_	_	_	_	_	_	_	_	_	_	_	_
comp13202_c0_seq1	9	11	1	1.35	0.763627	1	0.428234	up	-0.428234	down	-1.33683	no	OK	374	_	_	_	_	_	_	_	_	_	_	_	_	_
comp13204_c0_seq1	15	9	0.65	0.42	0.683327	1	-0.575016	down	0.575016	up	-1.08756	no	OK	912	_	_	_	_	_	_	_	_	_	_	_	_	_
comp13209_c0_seq1	8	25	0.46	1.58	0.0668461	0.342728	1.76033	up	-1.76033	down	-0.593688	no	OK	687	_	_	_	_	_	_	_	_	_	_	_	_	_
comp13210_c0_seq1	18	1	1.84	0.11	0.00406644	0.0372081	-3.73442	down	3.73442	up	-1.44721	yes	OK	404	_	_	_	_	_	_	_	_	_	_	_	_	_
comp13211_c0_seq1	3	2	0.32	0.23	noTest	noTest	noTest	noTest	noTest	noTest	noTest	no	NOTEST	393	_	gi|507711940|ref|XP_004717815.1|	PREDICTED: uncharacterized protein LOC101660659 [Echinops telfairi]	0.89	_	_	_	_	_	_	_	_	_
comp13212_c0_seq1	11	14	0.59	0.82	0.597593	1	0.487579	up	-0.487579	down	-1.01344	no	OK	740	_	_	_	_	_	_	_	_	_	_	_	_	_
comp13213_c0_seq1	14	17	0.86	1.13	0.656347	1	0.422754	up	-0.422754	down	-0.703483	no	OK	652	_	_	_	_	_	_	_	_	_	_	_	_	_
comp13216_c0_seq1	14	4	1.36	0.43	0.146765	0.56502	-1.60163	down	1.60163	up	-1.51235	no	OK	423	_	_	_	_	_	_	_	_	_	_	_	_	_
comp1322727_c0_seq1	3	0	0.32	0	noTest	noTest	noTest	noTest	noTest	noTest	noTest	no	NOTEST	388	_	_	_	_	_	_	_	_	_	_	_	_	_
comp13229_c0_seq1	5	9	0.46	0.91	0.542974	0.974957	0.961075	up	-0.961075	down	-1.84668	no	OK	442	_	_	_	_	_	_	_	_	_	_	_	_	_
comp13231_c0_seq1	19	12	0.97	0.66	0.656347	1	-0.50506	down	0.50506	up	-0.718153	no	OK	780	_	_	_	_	_	_	_	_	_	_	_	_	_
comp13232_c0_seq1	8	6	0.8	0.65	0.840166	1	-0.256278	down	0.256278	up	-1.85988	no	OK	415	_	_	_	_	_	_	_	_	_	_	_	_	_
comp13244_c0_seq1	25	17	0.96	0.7	0.66464	1	-0.401997	down	0.401997	up	-0.27915	no	OK	1025	_	_	_	_	_	_	_	_	_	_	_	_	_
comp13245_c0_seq1	14	12	0.41	0.38	1	1	-0.0715032	down	0.0715032	up	-0.965054	no	OK	1342	_	_	_	_	_	_	_	_	_	_	_	_	_
comp13246_c0_seq1	16	12	0.98	0.8	0.904233	1	-0.26082	down	0.26082	up	-0.861051	no	OK	655	_	_	_	_	_	_	_	_	_	_	_	_	_
comp13247_c0_seq1	24	30	1.1	1.49	0.580886	0.98997	0.467075	up	-0.467075	down	0.0993392	no	OK	220	101-760(+)	gi|325303074|tpg|DAA34273.1|	TPA_inf: hypothetical conserved protein 714 [Amblyomma variegatum]	0.68	_	_	_	_	_	_	_	None	_
comp13251_c0_seq1	10	8	0.78	0.68	1	1	-0.167732	down	0.167732	up	-1.49661	no	OK	521	_	_	_	_	_	_	_	_	_	_	_	_	_
comp13252_c0_seq1	32	9	1.59	0.49	0.0740011	0.366098	-1.65486	down	1.65486	up	-0.332564	no	OK	112	394-729(+)	_	_	_	_	_	_	_	_	_	_	None	_
comp1325312_c0_seq1	0	4	0	0.46	noTest	noTest	noTest	noTest	noTest	noTest	noTest	no	NOTEST	392	_	_	_	_	_	_	_	_	_	_	_	_	_
comp13254_c0_seq1	18	31	0.75	1.4	0.254857	0.752571	0.923851	up	-0.923851	down	-0.0329124	no	OK	941	_	_	_	_	_	_	_	_	_	_	_	_	_
comp13256_c0_seq1	5	10	0.41	0.91	0.438083	0.916936	1.10937	up	-1.10937	down	-1.74519	no	OK	491	_	_	_	_	_	_	_	_	_	_	_	_	_
comp13258_c0_seq1	12	12	0.94	1.03	0.89207	1	0.146463	up	-0.146463	down	-1.07736	no	OK	54	338-499(+)	_	_	_	_	_	_	_	_	_	_	None	_
comp13259_c0_seq1	9	10	1.01	1.23	0.876186	1	0.29377	up	-0.29377	down	-1.4127	no	OK	373	_	_	_	_	_	_	_	_	_	_	_	_	_
comp13264_c0_seq1	5	43	0.42	3.95	0.000755559	0.00913208	3.18784	up	-3.18784	down	-0.0352022	yes	OK	118	130-483(-)	gi|3617766|emb|CAA09389.1|	ICHIT protein [Anopheles gambiae]	0.53	_	_	_	_	_	_	_	None	_
comp1326752_c0_seq1	1	2	0.11	0.24	noTest	noTest	noTest	noTest	noTest	noTest	noTest	no	NOTEST	383	_	_	_	_	_	_	_	_	_	_	_	_	_
comp13267_c0_seq1	5	12	0.59	1.55	0.228158	0.717436	1.36683	up	-1.36683	down	-1.56103	no	OK	357	_	_	_	_	_	_	_	_	_	_	_	_	_
comp13270_c0_seq1	35	8	1.92	0.48	0.0347653	0.213824	-1.94844	down	1.94844	up	-0.267698	no	OK	724	_	_	_	_	_	_	_	_	_	_	_	_	_
comp13272_c0_seq1	12	9	0.74	0.6	0.876186	1	-0.259288	down	0.259288	up	-1.2756	no	OK	651	_	gi|383860634|ref|XP_003705794.1|	PREDICTED: piggyBac transposable element-derived protein 4-like [Megachile rotundata]	0.63	_	_	_	_	_	_	_	_	_
comp13275_c0_seq1	62	66	0.76	0.87	0.772519	1	0.238777	up	-0.238777	down	1.34094	no	OK	987	3-2963(+)	gi|332016489|gb|EGI57382.1|	INO80 complex subunit D [Acromyrmex echinatior]	0.63	_	_	_	_	_	_	_	K11668	INO80D
comp13281_c0_seq1	20	15	1.09	0.89	0.84052	1	-0.261748	down	0.261748	up	-0.539486	no	OK	728	_	_	_	_	_	_	_	_	_	_	_	_	_
comp132821_c0_seq1	31	30	2.01	2.11	0.900018	1	0.101376	up	-0.101376	down	0.2683	no	OK	620	_	_	_	_	_	_	_	_	_	_	_	_	_
comp13282_c0_seq1	0	161	0	3.38	1.55072e-11	1.76943e-09	9.40973	up	-9.40973	down	1.73523	yes	OK	556	316-1983(-)	gi|242017448|ref|XP_002429200.1|	male sterility domain-containing protein, putative [Pediculus humanus corporis]	0.67	_	_	_	_	_	_	_	K13356	FAR
comp13283_c0_seq1	9	6	0.83	0.61	0.700311	1	-0.421093	down	0.421093	up	-1.76229	no	OK	130	52-444(+)	_	_	_	_	_	_	_	_	_	_	None	_
comp13285_c0_seq1	19	20	1.15	1.32	0.85396	1	0.220683	up	-0.220683	down	-0.375201	no	OK	219	1-660(+)	_	_	_	_	_	_	_	_	_	_	None	_
comp13286_c0_seq1	14	8	0.8	0.5	0.545915	0.974957	-0.642559	down	0.642559	up	-1.21366	no	OK	696	_	_	_	_	_	_	_	_	_	_	_	_	_
comp13287_c0_seq1	6	14	0.47	1.19	0.219277	0.7005	1.33425	up	-1.33425	down	-1.32561	no	OK	519	_	_	_	_	_	_	_	_	_	_	_	_	_
comp13288_c0_seq1	8	21	0.4	1.14	0.12613	0.521467	1.51137	up	-1.51137	down	-0.784342	no	OK	790	_	_	_	_	_	_	_	_	_	_	_	_	_
comp13295_c0_seq1	3	5	0.21	0.38	noTest	noTest	noTest	noTest	noTest	noTest	noTest	no	NOTEST	578	_	_	_	_	_	_	_	_	_	_	_	_	_
comp13297_c0_seq1	8	6	0.8	0.66	0.840166	1	-0.256278	down	0.256278	up	-1.85988	no	OK	412	_	_	_	_	_	_	_	_	_	_	_	_	_
comp1329_c0_seq1	4	3	0.32	0.26	noTest	noTest	noTest	noTest	noTest	noTest	noTest	no	NOTEST	505	_	_	_	_	_	_	_	_	_	_	_	_	_
comp13301_c0_seq1	13	2	1.36	0.23	0.0536329	0.293561	-2.41821	down	2.41821	up	-1.77936	no	OK	395	_	_	_	_	_	_	_	_	_	_	_	_	_
comp13302_c0_seq1	4	17	0.33	1.53	0.0456519	0.26084	2.1651	up	-2.1651	down	-1.24642	no	OK	126	3-380(-)	_	_	_	_	_	_	_	_	_	_	None	_
comp1330399_c0_seq1	0	0	0	0	noTest	noTest	noTest	noTest	noTest	noTest	noTest	no	NOTEST	365	_	_	_	_	_	_	_	_	_	_	_	_	_
comp13305_c0_seq1	12	7	1.18	0.76	0.612094	1	-0.611318	down	0.611318	up	-1.4242	no	OK	418	_	_	_	_	_	_	_	_	_	_	_	_	_
comp13309_c0_seq1	11	13	0.93	1.21	0.683327	1	0.38251	up	-0.38251	down	-1.07396	no	OK	480	_	_	_	_	_	_	_	_	_	_	_	_	_
comp13314_c0_seq1	16	13	1.51	1.34	1	1	-0.147494	down	0.147494	up	-0.808738	no	OK	436	_	_	_	_	_	_	_	_	_	_	_	_	_
comp13315_c0_seq1	38	59	0.9	1.5	0.29782	0.813818	0.780064	up	-0.780064	down	0.952068	no	OK	513	2-1540(+)	gi|340713238|ref|XP_003395152.1|	PREDICTED: protein lethal(2)denticleless-like [Bombus terrestris]	0.69	_	_	_	_	_	_	_	K11790	DTL, CDT2, DCAF2
comp13316_c0_seq1	7	6	0.39	0.37	1	1	-0.0701768	down	0.0701768	up	-1.96473	no	OK	707	_	_	_	_	_	_	_	_	_	_	_	_	_
comp13319_c0_seq1	12	12	0.82	0.89	0.89207	1	0.146463	up	-0.146463	down	-1.07736	no	OK	591	_	_	_	_	_	_	_	_	_	_	_	_	_
comp13320_c0_seq1	26	32	0.96	1.28	0.603651	1	0.445203	up	-0.445203	down	0.202176	no	OK	1062	_	_	_	_	_	_	_	_	_	_	_	_	_
comp13322_c0_seq1	26	22	0.7	0.64	0.938413	1	-0.0905509	down	0.0905509	up	-0.0811357	no	OK	1453	_	_	_	_	_	_	_	_	_	_	_	_	_
comp13323_c0_seq1	8	6	0.88	0.73	0.840166	1	-0.256278	down	0.256278	up	-1.85988	no	OK	378	_	_	_	_	_	_	_	_	_	_	_	_	_
comp13324_c0_seq1	15	5	1.06	0.39	0.183672	0.644686	-1.39369	down	1.39369	up	-1.35926	no	OK	569	_	_	_	_	_	_	_	_	_	_	_	_	_
comp13325_c0_seq1	16	2	0.75	0.1	0.0222081	0.149802	-2.7124	down	2.7124	up	-1.52021	no	OK	845	_	_	_	_	_	_	_	_	_	_	_	_	_
comp1332729_c0_seq1	0	1	0	0.13	noTest	noTest	noTest	noTest	noTest	noTest	noTest	no	NOTEST	366	_	_	_	_	_	_	_	_	_	_	_	_	_
comp13329_c0_seq1	11	16	0.8	1.27	0.454082	0.926986	0.677218	up	-0.677218	down	-0.899366	no	OK	553	_	_	_	_	_	_	_	_	_	_	_	_	_
comp13330_c0_seq1	10	9	0.75	0.74	1	1	-0.0024274	down	0.0024274	up	-1.41653	no	OK	538	_	_	_	_	_	_	_	_	_	_	_	_	_
comp13335_c0_seq1	11	27	0.5	1.33	0.0972207	0.445053	1.4235	up	-1.4235	down	-0.393383	no	OK	868	_	_	_	_	_	_	_	_	_	_	_	_	_
comp133368_c0_seq1	32	24	2.35	1.92	0.783156	1	-0.263152	down	0.263152	up	0.137897	no	OK	551	_	_	_	_	_	_	_	_	_	_	_	_	_
comp13336_c0_seq1	8	4	0.93	0.51	0.497906	0.953255	-0.814081	down	0.814081	up	-2.08736	no	OK	360	_	_	_	_	_	_	_	_	_	_	_	_	_
comp13338_c0_seq1	16	15	1	1.02	1	1	0.0555078	up	-0.0555078	down	-0.709347	no	OK	640	_	_	_	_	_	_	_	_	_	_	_	_	_
comp1334191_c0_seq1	1	1	0.11	0.12	noTest	noTest	noTest	noTest	noTest	noTest	noTest	no	NOTEST	122	3-368(-)	gi|242013017|ref|XP_002427218.1|	chitinase, putative [Pediculus humanus corporis]	0.59	GO:0004553;GO:0008061;GO:0006030;GO:0005576;GO:0005975	_	_	_	_	_	_	None	_
comp13341_c0_seq1	22	11	1.15	0.62	0.393996	0.892837	-0.836868	down	0.836868	up	-0.633167	no	OK	760	_	_	_	_	_	_	_	_	_	_	_	_	_
comp13343_c0_seq1	22	21	1.28	1.33	1	1	0.0814514	up	-0.0814514	down	-0.23671	no	OK	687	_	_	_	_	_	_	_	_	_	_	_	_	_
comp13346_c0_seq1	10	16	0.74	1.29	0.366588	0.875866	0.811358	up	-0.811358	down	-0.952052	no	OK	547	_	_	_	_	_	_	_	_	_	_	_	_	_
comp13347_c0_seq1	6	7	0.5	0.64	1	1	0.358074	up	-0.358074	down	-1.9602	no	OK	486	_	_	_	_	_	_	_	_	_	_	_	_	_
comp13349_c0_seq1	0	49	0	5.15	4.65727e-07	1.65656e-05	7.69836	up	-7.69836	down	0.00571149	yes	OK	84	178-429(-)	_	_	_	_	_	_	_	_	_	_	None	_
comp13350_c0_seq1	6	7	0.41	0.52	1	1	0.358074	up	-0.358074	down	-1.9602	no	OK	586	_	_	_	_	_	_	_	_	_	_	_	_	_
comp1335521_c0_seq1	0	3	0	0.29	noTest	noTest	noTest	noTest	noTest	noTest	noTest	no	NOTEST	469	_	_	_	_	_	_	_	_	_	_	_	_	_
comp13355_c0_seq1	4	10.28	0.44	1.25	0.305221	0.813818	1.41339	up	-1.41339	down	-1.84227	no	OK	375	_	_	_	_	_	_	_	_	_	_	_	_	_
comp13356_c0_seq1	8	5	0.81	0.55	0.670342	1	-0.508387	down	0.508387	up	-1.96926	no	OK	409	_	_	_	_	_	_	_	_	_	_	_	_	_
comp13360_c0_seq1	12	8	0.92	0.67	0.745855	1	-0.424592	down	0.424592	up	-1.34805	no	OK	527	_	_	_	_	_	_	_	_	_	_	_	_	_
comp13364_c0_seq1	9	1	0.97	0.12	0.0577711	0.307308	-2.75505	down	2.75505	up	-2.36111	no	OK	387	_	_	_	_	_	_	_	_	_	_	_	_	_
comp13365_c0_seq1	23	24	1.02	1.16	0.87496	1	0.208693	up	-0.208693	down	-0.106009	no	OK	130	3-392(+)	gi|375161470|gb|AFA41503.1|	stau [Laodelphax striatella]	0.85	GO:0016787;GO:0003725	7070.XP_001810552	staufen	0.7973	_	KOG3732	_	None	_
comp13370_c0_seq1	34	62	0.91	1.79	0.174324	0.635937	1.01064	up	-1.01064	down	0.941705	no	OK	429	85-1371(-)	gi|383855840|ref|XP_003703418.1|	PREDICTED: uncharacterized protein LOC100876473 [Megachile rotundata]	0.62	_	_	_	_	_	_	_	None	_
comp1337149_c0_seq1	2	0	0.23	0	noTest	noTest	noTest	noTest	noTest	noTest	noTest	no	NOTEST	363	_	_	_	_	_	_	_	_	_	_	_	_	_
comp13373_c0_seq1	17	11	1.18	0.84	0.717697	1	-0.469902	down	0.469902	up	-0.86417	no	OK	578	_	_	_	_	_	_	_	_	_	_	_	_	_
comp13374_c0_seq1	11	27	0.52	1.37	0.0972207	0.445053	1.4235	up	-1.4235	down	-0.393383	no	OK	844	_	_	_	_	_	_	_	_	_	_	_	_	_
comp13376_c0_seq1	21	23	0.93	1.1	0.802807	1	0.277598	up	-0.277598	down	-0.200001	no	OK	297	2-895(+)	_	_	_	_	_	_	_	_	_	_	None	_
comp13378_c0_seq1	6	9	0.66	1.09	0.700311	1	0.710104	up	-0.710104	down	-1.74947	no	OK	378	_	_	_	_	_	_	_	_	_	_	_	_	_
comp13379_c0_seq1	8	9	0.74	0.91	1	1	0.310289	up	-0.310289	down	-1.57317	no	OK	446	_	_	_	_	_	_	_	_	_	_	_	_	_
comp1337_c0_seq1	4	0	0.44	0	noTest	noTest	noTest	noTest	noTest	noTest	noTest	no	NOTEST	375	_	_	_	_	_	_	_	_	_	_	_	_	_
comp13381_c0_seq1	9	10	0.91	1.11	0.876186	1	0.29377	up	-0.29377	down	-1.4127	no	OK	61	163-345(+)	_	_	_	_	_	_	_	_	_	_	None	_
comp133836_c0_seq1	47	36	3.07	2.56	0.774231	1	-0.233732	down	0.233732	up	0.705733	no	OK	615	_	_	_	_	_	_	_	_	_	_	_	_	_
comp1338566_c0_seq1	1	4	0.11	0.48	noTest	noTest	noTest	noTest	noTest	noTest	noTest	no	NOTEST	383	_	_	_	_	_	_	_	_	_	_	_	_	_
comp13388_c0_seq1	11.01	8	0.66	0.52	0.866239	1	-0.301871	down	0.301871	up	-1.42037	no	OK	663	_	_	_	_	_	_	_	_	_	_	_	_	_
comp13389_c0_seq1	4	18	0.43	2.14	0.0365207	0.221421	2.24646	up	-2.24646	down	-1.17805	no	OK	384	_	_	_	_	_	_	_	_	_	_	_	_	_
comp13397_c0_seq1	19	40	0.74	1.68	0.131019	0.53541	1.21221	up	-1.21221	down	0.240911	no	OK	1010	_	gi|470605302|ref|XP_004313826.1|	PREDICTED: uncharacterized protein LOC101324075 [Tursiops truncatus]	0.74	_	_	_	_	_	_	_	_	_
comp13400_c0_seq1	11	6	1.27	0.76	0.580436	0.989861	-0.703135	down	0.703135	up	-1.58529	no	OK	54	2-163(+)	_	_	_	_	_	_	_	_	_	_	None	_
comp134056_c0_seq1	34	38.99	2.28	2.84	0.66739	1	0.34508	up	-0.34508	down	0.53245	no	OK	600	_	_	_	_	_	_	_	_	_	_	_	_	_
comp13407_c0_seq1	38	40	0.97	1.1	0.800481	1	0.222089	up	-0.222089	down	0.625579	no	OK	430	62-1351(+)	gi|195575635|ref|XP_002077683.1|	GD23050 [Drosophila simulans]	0.83	GO:0005070;GO:0005899;GO:0008286;GO:0005737;GO:0007411;GO:0005158	7260.FBpp0253779	GK24636	0.8333	_	KOG4226	_	K07365	NCK
comp1340853_c0_seq1	1	2	0.11	0.24	noTest	noTest	noTest	noTest	noTest	noTest	noTest	no	NOTEST	380	_	_	_	_	_	_	_	_	_	_	_	_	_
comp13408_c0_seq1	4	5	0.37	0.5	noTest	noTest	noTest	noTest	noTest	noTest	noTest	no	NOTEST	447	_	_	_	_	_	_	_	_	_	_	_	_	_
comp13412_c0_seq1	7	1	0.47	0.07	noTest	noTest	noTest	noTest	noTest	noTest	noTest	no	NOTEST	596	_	_	_	_	_	_	_	_	_	_	_	_	_
comp13424_c0_seq1	33	21	1.21	0.83	0.568539	0.989861	-0.49782	down	0.49782	up	0.0811348	no	OK	1067	_	_	_	_	_	_	_	_	_	_	_	_	_
comp13425_c0_seq1	19	21	0.72	0.86	0.786774	1	0.290268	up	-0.290268	down	-0.337429	no	OK	1034	_	_	_	_	_	_	_	_	_	_	_	_	_
comp13431_c0_seq1	10	1	0.91	0.1	0.0399705	0.234095	-2.90295	down	2.90295	up	-2.22529	no	OK	449	_	_	_	_	_	_	_	_	_	_	_	_	_
comp13432_c0_seq1	13	9	1.35	1.02	0.884696	1	-0.372384	down	0.372384	up	-1.21009	no	OK	400	_	_	_	_	_	_	_	_	_	_	_	_	_
comp13434_c0_seq1	10.68	8.08	0.64	0.52	0.866239	1	-0.301871	down	0.301871	up	-1.42037	no	OK	200	70-672(+)	_	_	_	_	_	_	_	_	_	_	None	_
comp13434_c0_seq2	18.53	11.92	0.98	0.68	0.656347	1	-0.50506	down	0.50506	up	-0.718153	no	OK	200	153-755(+)	_	_	_	_	_	_	_	_	_	_	None	_
comp134357_c0_seq1	19	21	1.89	2.29	0.786774	1	0.290268	up	-0.290268	down	-0.337429	no	OK	414	_	_	_	_	_	_	_	_	_	_	_	_	_
comp13437_c0_seq1	19	20	1.13	1.3	0.85396	1	0.220683	up	-0.220683	down	-0.375201	no	OK	670	_	_	_	_	_	_	_	_	_	_	_	_	_
comp13440_c0_seq1	14	25	0.55	1.05	0.261464	0.763619	0.972784	up	-0.972784	down	-0.362549	no	OK	1008	_	_	_	_	_	_	_	_	_	_	_	_	_
comp13444_c0_seq1	26	32	1	1.34	0.603651	1	0.445203	up	-0.445203	down	0.202176	no	OK	199	2-598(+)	_	_	_	_	_	_	_	_	_	_	None	_
comp1344993_c0_seq1	1	1	0.11	0.13	noTest	noTest	noTest	noTest	noTest	noTest	noTest	no	NOTEST	365	_	_	_	_	_	_	_	_	_	_	_	_	_
comp13450_c0_seq1	8	3	0.91	0.38	0.333681	0.83876	-1.20246	down	1.20246	up	-2.21567	no	OK	366	_	_	_	_	_	_	_	_	_	_	_	_	_
comp13453_c0_seq1	9	7	0.7	0.59	0.854437	1	-0.206556	down	0.206556	up	-1.66686	no	OK	521	_	_	_	_	_	_	_	_	_	_	_	_	_
comp13464_c0_seq1	49	15	1.22	0.4	0.0546249	0.298424	-1.54341	down	1.54341	up	0.308093	no	OK	466	2-1399(+)	_	_	_	_	_	_	_	_	_	_	None	_
comp13465_c0_seq1	0	29	0	2.63	2.24824e-05	0.000470873	6.94642	up	-6.94642	down	-0.760028	yes	OK	122	124-489(-)	_	_	_	_	_	_	_	_	_	_	None	_
comp13467_c0_seq1	10	21	0.56	1.29	0.171886	0.631689	1.19865	up	-1.19865	down	-0.69177	no	OK	707	_	_	_	_	_	_	_	_	_	_	_	_	_
comp13469_c0_seq1	20	5	1.99	0.54	0.0638717	0.331312	-1.8025	down	1.8025	up	-1.04338	no	OK	138	2-418(+)	_	_	_	_	_	_	_	_	_	_	None	_
comp13470_c0_seq1	14	22	0.53	0.9	0.371253	0.88103	0.790206	up	-0.790206	down	-0.481345	no	OK	1035	_	_	_	_	_	_	_	_	_	_	_	_	_
comp13471_c0_seq1	27	11	1.39	0.61	0.21203	0.687064	-1.12917	down	1.12917	up	-0.43464	no	OK	773	_	_	_	_	_	_	_	_	_	_	_	_	_
comp13474_c0_seq1	8	68	0.21	1.92	0.000140031	0.00224371	3.19534	up	-3.19534	down	0.632843	yes	OK	1486	_	gi|312375942|gb|EFR23180.1|	hypothetical protein AND_13372 [Anopheles darlingi]	0.52	_	_	_	_	_	_	_	_	_
comp13480_c0_seq1	7	7	0.82	0.9	1	1	0.144361	up	-0.144361	down	-1.85548	no	OK	359	_	_	_	_	_	_	_	_	_	_	_	_	_
comp13481_c0_seq1	60	37	1.47	0.98	0.473914	0.945408	-0.54502	down	0.54502	up	0.92395	no	OK	483	92-1540(+)	gi|383859985|ref|XP_003705472.1|	PREDICTED: adenylosuccinate lyase-like [Megachile rotundata]	0.85	GO:0006522;GO:0006531;GO:0070626;GO:0006144;GO:0004018;GO:0009152	7460.XP_393961	similar to CG3590-PA	0.8463	COG0015	KOG2700	_	K01756	E4.3.2.2, purB
comp13483_c0_seq1	22	10	1.13	0.56	0.323905	0.837813	-0.971331	down	0.971331	up	-0.679329	no	OK	772	_	_	_	_	_	_	_	_	_	_	_	_	_
comp13486_c0_seq1	10	1	0.82	0.09	0.0399705	0.234095	-2.90295	down	2.90295	up	-2.22529	no	OK	496	_	_	_	_	_	_	_	_	_	_	_	_	_
comp1348_c0_seq1	1	0	0.12	0	noTest	noTest	noTest	noTest	noTest	noTest	noTest	no	NOTEST	361	_	_	_	_	_	_	_	_	_	_	_	_	_
comp1348_c0_seq2	1	0	0.12	0	noTest	noTest	noTest	noTest	noTest	noTest	noTest	no	NOTEST	361	_	_	_	_	_	_	_	_	_	_	_	_	_
comp13496_c0_seq1	6	11	0.49	0.98	0.394643	0.892837	0.992864	up	-0.992864	down	-1.56508	no	OK	500	_	_	_	_	_	_	_	_	_	_	_	_	_
comp13504_c0_seq1	14	13	1.34	1.36	1	1	0.0418226	up	-0.0418226	down	-0.90891	no	OK	430	_	_	_	_	_	_	_	_	_	_	_	_	_
comp13507_c0_seq1	16	3	1.1	0.22	0.0493358	0.27743	-2.17932	down	2.17932	up	-1.43954	no	OK	586	_	_	_	_	_	_	_	_	_	_	_	_	_
comp13509_c0_seq1	29	19	1.07	0.76	0.587167	0.995342	-0.455675	down	0.455675	up	-0.0877477	no	OK	1058	_	_	_	_	_	_	_	_	_	_	_	_	_
comp13516_c0_seq1	7	2	0.56	0.18	noTest	noTest	noTest	noTest	noTest	noTest	noTest	no	NOTEST	64	307-498(+)	_	_	_	_	_	_	_	_	_	_	None	_
comp13518_c0_seq1	16	6	0.8	0.33	0.219277	0.7005	-1.23314	down	1.23314	up	-1.22078	no	OK	792	_	_	_	_	_	_	_	_	_	_	_	_	_
comp13520_c0_seq1	7	7	0.56	0.61	1	1	0.144361	up	-0.144361	down	-1.85548	no	OK	509	_	_	_	_	_	_	_	_	_	_	_	_	_
comp135224_c0_seq1	25	33	1.72	2.48	0.515523	0.963953	0.545282	up	-0.545282	down	0.204088	no	OK	584	_	_	_	_	_	_	_	_	_	_	_	_	_
comp13527_c0_seq1	8	8	0.79	0.86	1	1	0.144985	up	-0.144985	down	-1.66271	no	OK	419	_	_	_	_	_	_	_	_	_	_	_	_	_
comp13529_c0_seq1	22.39	59.38	0.34	0.98	0.0441781	0.254343	1.56137	up	-1.56137	down	0.705753	no	OK	767	221-2521(-)	gi|189240519|ref|XP_971298.2|	PREDICTED: similar to unkempt protein [Tribolium castaneum]	0.83	GO:0008270;GO:0046983;GO:0003676	7070.XP_971298	similar to unkempt protein	0.898	_	KOG1595	_	None	_
comp13529_c0_seq2	41.61	16.62	0.66	0.29	0.157034	0.59084	-1.14437	down	1.14437	up	0.197349	no	OK	731	221-2413(-)	gi|189240519|ref|XP_971298.2|	PREDICTED: similar to unkempt protein [Tribolium castaneum]	0.83	GO:0008270;GO:0046983;GO:0003676	7070.XP_971298	similar to unkempt protein	0.898	_	KOG1595	_	None	_
comp13530_c0_seq1	5	5	0.51	0.56	1	1	0.142399	up	-0.142399	down	-2.34121	no	OK	403	_	_	_	_	_	_	_	_	_	_	_	_	_
comp13532_c0_seq1	5	9	0.54	1.06	0.542974	0.974957	0.961075	up	-0.961075	down	-1.84668	no	OK	387	_	_	_	_	_	_	_	_	_	_	_	_	_
comp13538_c0_seq1	0	54	0	3.99	1.93558e-07	7.6327e-06	7.8379	up	-7.8379	down	0.147364	yes	OK	135	189-593(-)	gi|238476875|gb|ACR43431.1|	crustin type I [Macrobrachium rosenbergii]	1	GO:0010466;GO:0005576;GO:0030414	_	_	_	_	_	_	None	_
comp13545_c0_seq1	8	14	0.77	1.48	0.395441	0.892837	0.934435	up	-0.934435	down	-1.19229	no	OK	427	_	_	_	_	_	_	_	_	_	_	_	_	_
comp13546_c0_seq1	16	5.44	0.78	0.29	0.148066	0.56502	-1.48525	down	1.48525	up	-1.2902	no	OK	179	201-737(+)	gi|340372459|ref|XP_003384761.1|	PREDICTED: hypothetical protein LOC100635769 [Amphimedon queenslandica]	0.58	_	_	_	_	_	_	_	None	_
comp13546_c0_seq2	0	5.56	0	0.36	noTest	noTest	noTest	noTest	noTest	noTest	noTest	no	NOTEST	179	59-595(+)	gi|340372459|ref|XP_003384761.1|	PREDICTED: hypothetical protein LOC100635769 [Amphimedon queenslandica]	0.58	_	_	_	_	_	_	_	None	_
comp135486_c0_seq1	29	16	1.9	1.14	0.410207	0.911753	-0.700273	down	0.700273	up	-0.184881	no	OK	614	_	_	_	_	_	_	_	_	_	_	_	_	_
comp13548_c0_seq1	4	4	0.4	0.44	noTest	noTest	noTest	noTest	noTest	noTest	noTest	no	NOTEST	411	_	_	_	_	_	_	_	_	_	_	_	_	_
comp13549_c0_seq1	68	60	0.82	0.78	0.974404	1	-0.0309395	down	0.0309395	up	1.33487	no	OK	915	1-2745(+)	gi|383852631|ref|XP_003701830.1|	PREDICTED: uncharacterized protein LOC100876390 [Megachile rotundata]	0.65	_	7425.XP_001608161	similar to ENSANGP00000023698	0.8104	_	KOG4425	_	None	_
comp135507_c0_seq1	33	22	1.6	1.16	0.623857	1	-0.431438	down	0.431438	up	0.108784	no	OK	814	_	_	_	_	_	_	_	_	_	_	_	_	_
comp13551_c0_seq1	11	2	0.89	0.18	0.0729734	0.362727	-2.1824	down	2.1824	up	-1.98283	no	OK	505	_	_	_	_	_	_	_	_	_	_	_	_	_
comp13554_c0_seq1	6	14	0.63	1.62	0.219277	0.7005	1.33425	up	-1.33425	down	-1.32561	no	OK	394	_	gi|322803055|gb|EFZ23143.1|	hypothetical protein SINV_00854 [Solenopsis invicta]	0.87	GO:0006396;GO:0004525;GO:0016075;GO:0003725;GO:0007264;GO:0005525;GO:0051252;GO:0015031	_	_	_	_	_	_	_	_
comp13555_c0_seq1	9	8	0.83	0.81	1	1	-0.0198297	down	0.0198297	up	-1.57721	no	OK	444	_	_	_	_	_	_	_	_	_	_	_	_	_
comp13557_c0_seq1	22	34	1.26	2.12	0.345195	0.853738	0.770426	up	-0.770426	down	0.15756	no	OK	694	_	_	_	_	_	_	_	_	_	_	_	_	_
comp13558_c0_seq1	0	19.88	0	1.47	0.00021796	0.0032276	6.41562	up	-6.41562	down	-1.30318	yes	OK	594	_	_	_	_	_	_	_	_	_	_	_	_	_
comp13558_c0_seq2	1	34.12	0.07	2.61	4.69243e-05	0.000883626	4.91021	up	-4.91021	down	-0.48801	yes	OK	573	_	_	_	_	_	_	_	_	_	_	_	_	_
comp13559_c0_seq1	19	16	1.28	1.18	1	1	-0.0970261	down	0.0970261	up	-0.536764	no	OK	198	1-594(-)	gi|125901787|gb|ABN58714.1|	pol-like protein [Biomphalaria glabrata]	0.5	_	_	_	_	_	_	_	None	_
comp13560_c0_seq1	34	24	1.35	1.03	0.688667	1	-0.349923	down	0.349923	up	0.186829	no	OK	329	2-991(+)	gi|449665037|ref|XP_002164686.2|	PREDICTED: uncharacterized protein LOC100213470 [Hydra magnipapillata]	0.51	_	_	_	_	_	_	_	K11658	BAZ1B, WSTF
comp13567_c0_seq1	16	11	1	0.75	0.804303	1	-0.383812	down	0.383812	up	-0.915278	no	OK	640	_	_	_	_	_	_	_	_	_	_	_	_	_
comp13568_c0_seq1	15.89	13	1.23	1.1	1	1	-0.147494	down	0.147494	up	-0.808738	no	OK	104	3-314(-)	_	_	_	_	_	_	_	_	_	_	None	_
comp13572_c0_seq1	18	42	0.86	2.18	0.0899738	0.42245	1.3591	up	-1.3591	down	0.267706	no	OK	236	92-799(+)	gi|321460271|gb|EFX71315.1|	hypothetical protein DAPPUDRAFT_111885 [Daphnia pulex]	0.62	_	_	_	_	_	_	_	None	_
comp135797_c0_seq1	65.81	58	3.38	3.24	0.973636	1	-0.036753	down	0.036753	up	1.28894	no	OK	203	1-609(-)	gi|498936199|ref|XP_004541103.1|	PREDICTED: ankyrin repeat and KH domain-containing protein 1-like isoform X4 [Maylandia zebra]	0.74	GO:0005488	_	_	_	_	_	_	None	_
comp135809_c0_seq1	41	25	1.8	1.19	0.472999	0.943869	-0.559791	down	0.559791	up	0.368991	no	OK	899	_	_	_	_	_	_	_	_	_	_	_	_	_
comp13581_c0_seq1	3	11	0.18	0.73	0.109379	0.477026	1.93353	up	-1.93353	down	-1.83787	no	OK	657	_	_	_	_	_	_	_	_	_	_	_	_	_
comp13584_c0_seq1	11.11	9	1.14	1.01	1	1	-0.136567	down	0.136567	up	-1.34431	no	OK	404	_	_	_	_	_	_	_	_	_	_	_	_	_
comp13587_c0_seq1	15	12	0.88	0.77	1	1	-0.169265	down	0.169265	up	-0.912093	no	OK	679	_	_	_	_	_	_	_	_	_	_	_	_	_
comp13588_c0_seq1	19	5	1.26	0.36	0.078524	0.382764	-1.72949	down	1.72949	up	-1.10117	no	OK	606	_	_	_	_	_	_	_	_	_	_	_	_	_
comp13591_c0_seq1	16	15	0.61	0.62	1	1	0.0555078	up	-0.0555078	down	-0.709347	no	OK	89	754-1023(+)	_	_	_	_	_	_	_	_	_	_	None	_
comp13597_c0_seq1	41	9	1.51	0.36	0.0228861	0.153835	-2.00983	down	2.00983	up	-0.0521616	no	OK	1063	_	_	_	_	_	_	_	_	_	_	_	_	_
comp13598_c0_seq1	12	23	0.72	1.51	0.21793	0.700469	1.07163	up	-1.07163	down	-0.517748	no	OK	662	_	_	_	_	_	_	_	_	_	_	_	_	_
comp13599_c0_seq1	0	2	0	0.1	noTest	noTest	noTest	noTest	noTest	noTest	noTest	no	NOTEST	856	_	_	_	_	_	_	_	_	_	_	_	_	_
comp13604_c0_seq1	16.01	14	1.2	1.14	1	1	-0.0424255	down	0.0424255	up	-0.758209	no	OK	541	_	_	_	_	_	_	_	_	_	_	_	_	_
comp13606_c0_seq1	12	13	0.91	1.07	0.792443	1	0.259789	up	-0.259789	down	-1.01676	no	OK	535	_	_	_	_	_	_	_	_	_	_	_	_	_
comp13607_c0_seq1	0	0	0	0	noTest	noTest	noTest	noTest	noTest	noTest	noTest	no	NOTEST	351	_	_	_	_	_	_	_	_	_	_	_	_	_
comp13608_c0_seq1	14	10	1.6	1.26	0.89207	1	-0.328959	down	0.328959	up	-1.08416	no	OK	365	_	_	_	_	_	_	_	_	_	_	_	_	_
comp13612_c0_seq1	15	11	1.16	0.93	0.898528	1	-0.292257	down	0.292257	up	-0.968307	no	OK	523	_	_	_	_	_	_	_	_	_	_	_	_	_
comp13615_c0_seq1	17	12	1.28	0.99	0.814851	1	-0.34691	down	0.34691	up	-0.811793	no	OK	537	_	_	_	_	_	_	_	_	_	_	_	_	_
comp13618_c0_seq1	27	23	1.31	1.21	0.94052	1	-0.0810021	down	0.0810021	up	-0.0220837	no	OK	817	_	_	_	_	_	_	_	_	_	_	_	_	_
comp1362022_c0_seq1	2	0	0.23	0	noTest	noTest	noTest	noTest	noTest	noTest	noTest	no	NOTEST	360	_	_	_	_	_	_	_	_	_	_	_	_	_
comp13620_c0_seq1	4	1	0.35	0.1	noTest	noTest	noTest	noTest	noTest	noTest	noTest	no	NOTEST	463	_	_	_	_	_	_	_	_	_	_	_	_	_
comp136218_c0_seq1	39	32	2.71	2.42	0.912508	1	-0.134936	down	0.134936	up	0.482581	no	OK	580	_	_	_	_	_	_	_	_	_	_	_	_	_
comp13627_c0_seq1	41	87	1.27	2.91	0.0902931	0.423819	1.22961	up	-1.22961	down	1.36201	no	OK	278	88-921(+)	gi|507620569|ref|XP_004625192.1|	PREDICTED: uncharacterized protein C3orf18 homolog isoform X1 [Octodon degus]	0.53	_	_	_	_	_	_	_	None	_
comp13630_c0_seq1	15	15	1.36	1.48	0.909315	1	0.147063	up	-0.147063	down	-0.755217	no	OK	453	_	_	_	_	_	_	_	_	_	_	_	_	_
comp13631_c0_seq1	21	8	1.68	0.7	0.174456	0.635937	-1.21863	down	1.21863	up	-0.824024	no	OK	509	_	_	_	_	_	_	_	_	_	_	_	_	_
comp136326_c0_seq1	11	3	1.19	0.36	0.189984	0.644686	-1.64932	down	1.64932	up	-1.87306	no	OK	383	_	_	_	_	_	_	_	_	_	_	_	_	_
comp13632_c0_seq1	12	8	1.23	0.9	0.745855	1	-0.424592	down	0.424592	up	-1.34805	no	OK	404	_	_	_	_	_	_	_	_	_	_	_	_	_
comp13633_c0_seq1	2	24	0.13	1.74	0.00177411	0.0188526	3.57045	up	-3.57045	down	-0.926096	yes	OK	604	_	_	_	_	_	_	_	_	_	_	_	_	_
comp1363680_c0_seq1	1	1	0.11	0.12	noTest	noTest	noTest	noTest	noTest	noTest	noTest	no	NOTEST	372	_	gi|291235734|ref|XP_002737805.1|	PREDICTED: RAD51 homolog protein-like [Saccoglossus kowalevskii]	0.96	GO:0005759;GO:0005524;GO:0006281;GO:0006268;GO:0048471;GO:0046686;GO:0003684;GO:0007126;GO:0000794;GO:0051597;GO:0008094;GO:0006310	9361.ENSDNOP00000013522	RAD51 homolog (RecA homolog, E. coli) (S. cerevisiae)	0.95	COG0468	KOG1433	_	_	_
comp13637_c0_seq1	85	59	1.21	0.91	0.601315	1	-0.375907	down	0.375907	up	1.49701	no	OK	540	1-1620(+)	gi|465969044|ref|XP_004263129.1|	PREDICTED: dual specificity protein phosphatase CDC14A isoform 1 [Orcinus orca]	0.88	GO:0035335;GO:0005813;GO:0004725;GO:0005737;GO:0005730;GO:0008283;GO:0005515;GO:0051301;GO:0008138;GO:0005819;GO:0006570;GO:0007049	9823.ENSSSCP00000007318	CDC14 cell division cycle 14 homolog A (S. cerevisiae)	0.8806	COG2453	KOG1720	_	K06639	CDC14
comp13638_c0_seq1	11	8	0.98	0.78	0.866239	1	-0.301871	down	0.301871	up	-1.42037	no	OK	458	_	_	_	_	_	_	_	_	_	_	_	_	_
comp13642_c0_seq1	22.41	21	0.96	0.97	1	1	0.0814514	up	-0.0814514	down	-0.23671	no	OK	268	120-923(-)	gi|332374854|gb|AEE62568.1|	unknown [Dendroctonus ponderosae]	0.62	_	_	_	_	_	_	_	None	_
comp13642_c0_seq2	13.59	0	0.54	0	0.00286389	0.0270421	-5.76138	down	5.76138	up	-1.88622	yes	OK	232	120-815(-)	gi|332374854|gb|AEE62568.1|	unknown [Dendroctonus ponderosae]	0.62	_	_	_	_	_	_	_	None	_
comp1365099_c0_seq1	3	0	0.3	0	noTest	noTest	noTest	noTest	noTest	noTest	noTest	no	NOTEST	418	_	_	_	_	_	_	_	_	_	_	_	_	_
comp13650_c0_seq1	13	5	1.36	0.57	0.283653	0.79554	-1.19106	down	1.19106	up	-1.50841	no	OK	396	_	_	_	_	_	_	_	_	_	_	_	_	_
comp13652_c0_seq1	19	13	0.83	0.62	0.745262	1	-0.391734	down	0.391734	up	-0.670682	no	OK	900	_	_	_	_	_	_	_	_	_	_	_	_	_
comp13653_c0_seq1	15	15	0.71	0.77	0.909315	1	0.147063	up	-0.147063	down	-0.755217	no	OK	831	_	_	_	_	_	_	_	_	_	_	_	_	_
comp13657_c0_seq1	0	0	0	0	noTest	noTest	noTest	noTest	noTest	noTest	noTest	no	NOTEST	351	_	_	_	_	_	_	_	_	_	_	_	_	_
comp13659_c0_seq1	27	14	1.58	0.89	0.372408	0.881913	-0.787778	down	0.787778	up	-0.320242	no	OK	681	_	_	_	_	_	_	_	_	_	_	_	_	_
comp13661_c0_seq1	16	9	0.8	0.49	0.597593	1	-0.666571	down	0.666571	up	-1.03006	no	OK	790	_	_	_	_	_	_	_	_	_	_	_	_	_
comp13665_c0_seq1	12	31	0.37	1.03	0.0678523	0.346846	1.49847	up	-1.49847	down	-0.213036	no	OK	1271	_	_	_	_	_	_	_	_	_	_	_	_	_
comp13667_c0_seq1	23	10	1.18	0.55	0.283853	0.79554	-1.03472	down	1.03472	up	-0.635997	no	OK	776	_	_	_	_	_	_	_	_	_	_	_	_	_
comp13670_c0_seq1	43	16	1.4	0.56	0.119107	0.503885	-1.26433	down	1.26433	up	0.195441	no	OK	1201	_	_	_	_	_	_	_	_	_	_	_	_	_
comp13673_c0_seq1	44	64	0.82	1.29	0.366382	0.875866	0.686818	up	-0.686818	down	1.10537	no	OK	2061	_	_	_	_	_	_	_	_	_	_	_	_	_
comp13677_c0_seq1	37	63	0.79	1.44	0.221818	0.706123	0.91254	up	-0.91254	down	0.998787	no	OK	1820	_	_	_	_	_	_	_	_	_	_	_	_	_
comp13678_c0_seq1	18	11	1.52	1.02	0.638759	1	-0.551143	down	0.551143	up	-0.814849	no	OK	482	_	_	_	_	_	_	_	_	_	_	_	_	_
comp13681_c0_seq1	43.03	31	0.96	0.75	0.710452	1	-0.320361	down	0.320361	up	0.53851	no	OK	1727	_	_	_	_	_	_	_	_	_	_	_	_	_
comp13684_c0_seq1	5	13	0.55	1.57	0.183672	0.644686	1.48015	up	-1.48015	down	-1.47692	no	OK	378	_	_	_	_	_	_	_	_	_	_	_	_	_
comp13685_c0_seq1	22	20	1.07	1.05	1	1	0.011867	up	-0.011867	down	-0.271903	no	OK	817	_	_	_	_	_	_	_	_	_	_	_	_	_
comp13689_c0_seq1	17	1	1.43	0.09	0.00547934	0.0484161	-3.65318	down	3.65318	up	-1.52414	yes	OK	160	3-482(-)	gi|397881228|gb|AFO68119.1|	tachylectin [Macrobrachium rosenbergii]	0.99	_	_	_	_	_	_	_	None	_
comp13694_c0_seq1	13	13	1.43	1.57	0.898528	1	0.146693	up	-0.146693	down	-0.961802	no	OK	379	_	_	_	_	_	_	_	_	_	_	_	_	_
comp13704_c0_seq1	9	0	1.06	0	noTest	noTest	noTest	noTest	noTest	noTest	noTest	no	NOTEST	356	_	_	_	_	_	_	_	_	_	_	_	_	_
comp13708_c0_seq1	33	36	0.78	0.92	0.734943	1	0.273062	up	-0.273062	down	0.449615	no	OK	1636	_	_	_	_	_	_	_	_	_	_	_	_	_
comp13709_c0_seq1	12	12	1.07	1.17	0.89207	1	0.146463	up	-0.146463	down	-1.07736	no	OK	458	_	_	_	_	_	_	_	_	_	_	_	_	_
comp13710_c0_seq1	12	8	0.79	0.57	0.745855	1	-0.424592	down	0.424592	up	-1.34805	no	OK	609	_	_	_	_	_	_	_	_	_	_	_	_	_
comp13711_c0_seq1	11	13	1.07	1.39	0.683327	1	0.38251	up	-0.38251	down	-1.07396	no	OK	423	_	_	_	_	_	_	_	_	_	_	_	_	_
comp13712_c0_seq1	32	45	1.36	2.07	0.409516	0.911753	0.637139	up	-0.637139	down	0.615428	no	OK	219	67-723(+)	_	_	_	_	_	_	_	_	_	_	None	_
comp13717_c0_seq1	2	2	0.21	0.23	noTest	noTest	noTest	noTest	noTest	noTest	noTest	no	NOTEST	71	182-394(-)	_	_	_	_	_	_	_	_	_	_	None	_
comp13720_c0_seq1	19	23	0.92	1.21	0.66464	1	0.420111	up	-0.420111	down	-0.264668	no	OK	817	_	_	_	_	_	_	_	_	_	_	_	_	_
comp13723_c0_seq1	47	19	1.49	0.65	0.142605	0.56502	-1.14731	down	1.14731	up	0.358485	no	OK	1229	_	gi|328784260|ref|XP_003250422.1|	PREDICTED: sodium/potassium-transporting ATPase subunit alpha [Apis mellifera]	0.97	GO:0016820;GO:0016021;GO:0015672;GO:0005886;GO:0008324;GO:0005488	_	_	_	_	_	_	_	_
comp1372562_c0_seq1	0	5	0	0.6	noTest	noTest	noTest	noTest	noTest	noTest	noTest	no	NOTEST	379	_	_	_	_	_	_	_	_	_	_	_	_	_
comp13727_c0_seq1	9.66	0	0.63	0	0.00922396	0.0699007	-5.28655	down	5.28655	up	-2.36607	no	OK	616	_	_	_	_	_	_	_	_	_	_	_	_	_
comp13727_c0_seq2	6.34	9	0.45	0.7	0.700311	1	0.710104	up	-0.710104	down	-1.74947	no	OK	567	_	_	_	_	_	_	_	_	_	_	_	_	_
comp13728_c0_seq1	19	36	0.84	1.73	0.188387	0.644686	1.06115	up	-1.06115	down	0.13667	no	OK	891	_	_	_	_	_	_	_	_	_	_	_	_	_
comp13735_c0_seq1	24	31	0.96	1.34	0.54051	0.974957	0.514016	up	-0.514016	down	0.126739	no	OK	986	_	_	_	_	_	_	_	_	_	_	_	_	_
comp13737_c0_seq1	48	27	0.99	0.6	0.362944	0.871406	-0.675833	down	0.675833	up	0.550866	no	OK	1865	_	_	_	_	_	_	_	_	_	_	_	_	_
comp13739_c0_seq1	9	8	1.01	0.99	1	1	-0.0198297	down	0.0198297	up	-1.57721	no	OK	371	_	_	_	_	_	_	_	_	_	_	_	_	_
comp1373_c0_seq1	7	2	0.49	0.15	noTest	noTest	noTest	noTest	noTest	noTest	noTest	no	NOTEST	573	_	_	_	_	_	_	_	_	_	_	_	_	_
comp13740_c0_seq1	11	17	0.83	1.4	0.394949	0.892837	0.763442	up	-0.763442	down	-0.845474	no	OK	537	_	_	_	_	_	_	_	_	_	_	_	_	_
comp1374246_c0_seq1	2	2	0.24	0.26	noTest	noTest	noTest	noTest	noTest	noTest	noTest	no	NOTEST	77	124-357(+)	_	_	_	_	_	_	_	_	_	_	None	_
comp13745_c0_seq1	139	1	3.12	0.02	1.42851e-09	9.55757e-08	-6.66524	down	6.66524	up	1.40269	yes	OK	1725	_	_	_	_	_	_	_	_	_	_	_	_	_
comp13747_c0_seq1	6	11	0.63	1.28	0.394643	0.892837	0.992864	up	-0.992864	down	-1.56508	no	OK	392	_	_	_	_	_	_	_	_	_	_	_	_	_
comp1374_c0_seq1	4	6	0.34	0.56	0.7999	1	0.698528	up	-0.698528	down	-2.33622	no	OK	158	3-476(-)	_	_	_	_	_	_	_	_	_	_	None	_
comp13750_c0_seq1	14	17	1.24	1.64	0.656347	1	0.422754	up	-0.422754	down	-0.703483	no	OK	463	_	_	_	_	_	_	_	_	_	_	_	_	_
comp13752_c0_seq1	24	22	1.28	1.28	1	1	0.0237232	up	-0.0237232	down	-0.140436	no	OK	744	_	_	_	_	_	_	_	_	_	_	_	_	_
comp13756_c0_seq1	17	6	1.46	0.56	0.180372	0.644686	-1.31923	down	1.31923	up	-1.15794	no	OK	474	_	_	_	_	_	_	_	_	_	_	_	_	_
comp13758_c0_seq1	0	2	0	0.26	noTest	noTest	noTest	noTest	noTest	noTest	noTest	no	NOTEST	358	_	_	_	_	_	_	_	_	_	_	_	_	_
comp13761_c0_seq1	18	21	1.14	1.44	0.71239	1	0.367176	up	-0.367176	down	-0.372668	no	OK	634	_	_	_	_	_	_	_	_	_	_	_	_	_
comp13762_c0_seq1	80	29	2.66	1.04	0.0832275	0.399923	-1.30742	down	1.30742	up	1.07727	no	OK	1174	_	_	_	_	_	_	_	_	_	_	_	_	_
comp13771_c0_seq1	0	114	0	5.68	3.4684e-10	2.69623e-08	8.91258	up	-8.91258	down	1.23437	yes	OK	286	2-859(-)	gi|490308648|ref|WP_004203586.1|	hypothetical protein [Burkholderia mallei]	0.51	_	_	_	_	_	_	_	None	_
comp1377445_c0_seq1	0	1	0	0.13	noTest	noTest	noTest	noTest	noTest	noTest	noTest	no	NOTEST	359	_	_	_	_	_	_	_	_	_	_	_	_	_
comp13775_c0_seq1	24	15	1.92	1.31	0.579401	0.989861	-0.521658	down	0.521658	up	-0.38789	no	OK	508	_	_	_	_	_	_	_	_	_	_	_	_	_
comp13778_c0_seq1	15	9	1.57	1.03	0.683327	1	-0.575016	down	0.575016	up	-1.08756	no	OK	397	_	_	_	_	_	_	_	_	_	_	_	_	_
comp13784_c0_seq1	10	9	0.52	0.5	1	1	-0.0024274	down	0.0024274	up	-1.41653	no	OK	770	_	_	_	_	_	_	_	_	_	_	_	_	_
comp13789_c0_seq1	7	4	0.73	0.46	0.63315	1	-0.62798	down	0.62798	up	-2.21086	no	OK	399	_	_	_	_	_	_	_	_	_	_	_	_	_
comp1378_c0_seq1	2	7	0.15	0.59	noTest	noTest	noTest	noTest	noTest	noTest	noTest	no	NOTEST	526	_	_	_	_	_	_	_	_	_	_	_	_	_
comp13792_c0_seq1	7	9	0.35	0.49	0.854437	1	0.496391	up	-0.496391	down	-1.65855	no	OK	262	2-790(+)	gi|66828323|ref|XP_647516.1|	hypothetical protein DDB_G0268052 [Dictyostelium discoideum AX4]	0.44	_	_	_	_	_	_	_	None	_
comp13793_c0_seq1	34	19	1.47	0.89	0.42351	0.916936	-0.683249	down	0.683249	up	0.050901	no	OK	273	1-819(+)	gi|83319203|dbj|BAE53723.1|	HpNanos [Hemicentrotus pulcherrimus]	0.49	GO:0001555;GO:0036099;GO:0005488	_	_	_	_	_	_	None	_
comp13797_c0_seq1	27	41	1.08	1.78	0.362123	0.870342	0.746512	up	-0.746512	down	0.437891	no	OK	982	_	gi|262232649|gb|ACY38588.1|	chitin synthase 1 variant A [Locusta migratoria manilensis]	0.94	GO:0006031;GO:0004100	_	_	_	_	_	_	_	_
comp13798_c0_seq1	18	24	1.37	1.99	0.542911	0.974957	0.557807	up	-0.557807	down	-0.26226	no	OK	533	_	_	_	_	_	_	_	_	_	_	_	_	_
comp13801_c0_seq1	18	5.86	1.22	0.43	0.14853	0.56502	-1.40047	down	1.40047	up	-1.09777	no	OK	594	_	_	_	_	_	_	_	_	_	_	_	_	_
comp13805_c0_seq1	60	72	1.62	2.1	0.575816	0.989861	0.41098	up	-0.41098	down	1.38922	no	OK	266	138-935(+)	gi|383856597|ref|XP_003703794.1|	PREDICTED: PCTP-like protein-like [Megachile rotundata]	0.72	_	7460.XP_395822	similar to T28D6.7	0.76	_	KOG2761	_	None	_
comp13808_c0_seq1	24	21	1.44	1.37	1	1	-0.0426588	down	0.0426588	up	-0.173349	no	OK	666	_	_	_	_	_	_	_	_	_	_	_	_	_
comp13811_c0_seq1	10.76	13	1	1.32	0.683327	1	0.38251	up	-0.38251	down	-1.07396	no	OK	443	_	_	_	_	_	_	_	_	_	_	_	_	_
comp13812_c0_seq1	5	10	0.47	1.03	0.438083	0.916936	1.10937	up	-1.10937	down	-1.74519	no	OK	435	_	_	_	_	_	_	_	_	_	_	_	_	_
comp138137_c0_seq1	84	27	2.67	0.93	0.0505414	0.282613	-1.47982	down	1.47982	up	1.10049	no	OK	1229	_	_	_	_	_	_	_	_	_	_	_	_	_
comp13814_c0_seq1	43	41	1.31	1.35	0.962319	1	0.0803214	up	-0.0803214	down	0.729577	no	OK	1280	_	_	_	_	_	_	_	_	_	_	_	_	_
comp13816_c0_seq1	33	17	1.65	0.92	0.356891	0.866197	-0.79889	down	0.79889	up	-0.0349421	no	OK	793	_	_	_	_	_	_	_	_	_	_	_	_	_
comp13820_c0_seq1	21	11	1.14	0.65	0.445397	0.918735	-0.770565	down	0.770565	up	-0.676446	no	OK	730	_	_	_	_	_	_	_	_	_	_	_	_	_
comp13823_c0_seq1	47	43	1.66	1.64	1	1	0.0210707	up	-0.0210707	down	0.827871	no	OK	1111	_	gi|91080735|ref|XP_975438.1|	PREDICTED: similar to RING finger protein 121 [Tribolium castaneum]	0.84	GO:0008270	7070.XP_975438	similar to CG15814-PA, isoform A	0.8372	_	KOG1734	_	_	_
comp13825_c0_seq1	18	13	1.6	1.26	0.824298	1	-0.314825	down	0.314825	up	-0.715216	no	OK	460	_	_	_	_	_	_	_	_	_	_	_	_	_
comp13826_c0_seq1	21	8	1.45	0.6	0.174456	0.635937	-1.21863	down	1.21863	up	-0.824024	no	OK	583	_	_	_	_	_	_	_	_	_	_	_	_	_
comp13835_c0_seq1	31	39	1.21	1.64	0.538599	0.974957	0.477275	up	-0.477275	down	0.474501	no	OK	298	115-1011(+)	gi|291241817|ref|XP_002740808.1|	PREDICTED: hypothetical protein [Saccoglossus kowalevskii]	0.77	_	8364.ENSXETP00000007971	transmembrane protein 57	0.841	_	KOG1821	_	None	_
comp13836_c0_seq1	9	11	1.01	1.36	0.763627	1	0.428234	up	-0.428234	down	-1.33683	no	OK	370	_	_	_	_	_	_	_	_	_	_	_	_	_
comp13837_c0_seq1	14	16	0.78	0.97	0.732196	1	0.33653	up	-0.33653	down	-0.752226	no	OK	711	_	_	_	_	_	_	_	_	_	_	_	_	_
comp13838_c0_seq1	96	120	1.16	1.57	0.505457	0.959344	0.470341	up	-0.470341	down	2.10158	no	OK	658	125-2098(+)	gi|260829805|ref|XP_002609852.1|	hypothetical protein BRAFLDRAFT_126022 [Branchiostoma floridae]	0.81	GO:0003723;GO:0008270	7739.JGI126022	hypothetical protein	0.8925	_	KOG2113	_	K15686	MEX3, RKHD
comp138435_c0_seq1	26	31	2.36	3.07	0.644988	1	0.399742	up	-0.399742	down	0.176177	no	OK	452	_	_	_	_	_	_	_	_	_	_	_	_	_
comp138452_c0_seq1	21	16	1.57	1.31	0.84754	1	-0.239539	down	0.239539	up	-0.459028	no	OK	540	_	_	_	_	_	_	_	_	_	_	_	_	_
comp13846_c0_seq1	6	4	0.59	0.43	0.7999	1	-0.414266	down	0.414266	up	-2.34619	no	OK	416	_	_	_	_	_	_	_	_	_	_	_	_	_
comp1385111_c0_seq1	1	0	0.11	0	noTest	noTest	noTest	noTest	noTest	noTest	noTest	no	NOTEST	378	_	_	_	_	_	_	_	_	_	_	_	_	_
comp13851_c0_seq1	40	57	1.59	2.46	0.383825	0.892837	0.657009	up	-0.657009	down	0.949526	no	OK	287	124-984(-)	gi|345479609|ref|XP_001607574.2|	PREDICTED: hypothetical protein LOC100123829 [Nasonia vitripennis]	0.53	_	_	_	_	_	_	_	None	_
comp13854_c0_seq1	8	2	0.68	0.19	0.191276	0.644686	-1.73554	down	1.73554	up	-2.35614	no	OK	481	_	_	_	_	_	_	_	_	_	_	_	_	_
comp13855_c0_seq1	13	16	1.39	1.88	0.638759	1	0.441401	up	-0.441401	down	-0.79958	no	OK	387	_	gi|347966608|ref|XP_551001.4|	AGAP001797-PA [Anopheles gambiae str. PEST]	0.71	GO:0051015;GO:0070865;GO:0006936;GO:0007507;GO:0048813;GO:0016529;GO:0010591;GO:0045451;GO:0005862;GO:0031941	_	_	_	_	_	_	_	_
comp13857_c0_seq1	11	13	1.09	1.41	0.683327	1	0.38251	up	-0.38251	down	-1.07396	no	OK	418	_	_	_	_	_	_	_	_	_	_	_	_	_
comp13859_c0_seq1	42.97	33	1.78	1.48	0.795875	1	-0.230827	down	0.230827	up	0.578763	no	OK	96	2-289(+)	_	_	_	_	_	_	_	_	_	_	None	_
comp13860_c0_seq1	34	17	1.73	0.94	0.325858	0.83876	-0.841624	down	0.841624	up	-0.00717469	no	OK	780	_	gi|405975928|gb|EKC40458.1|	Transmembrane protein 80 [Crassostrea gigas]	0.71	_	_	_	_	_	_	_	_	_
comp13861_c0_seq1	43	21	1.8	0.95	0.263939	0.769047	-0.877036	down	0.877036	up	0.31887	no	OK	941	_	gi|85677254|emb|CAJ58682.1|	innexin inx2 [Homarus gammarus]	0.8	GO:0016327;GO:0005921;GO:0016324;GO:0005243;GO:0007267;GO:0030727;GO:0007440;GO:0016331;GO:0042048;GO:0010496	7244.FBpp0230210	GJ15793	0.7628	_	_	NOG73182	_	_
comp13862_c0_seq1	33	21	1.54	1.06	0.568539	0.989861	-0.49782	down	0.49782	up	0.0811348	no	OK	847	_	_	_	_	_	_	_	_	_	_	_	_	_
comp13864_c0_seq1	8	14	0.87	1.68	0.395441	0.892837	0.934435	up	-0.934435	down	-1.19229	no	OK	381	_	_	_	_	_	_	_	_	_	_	_	_	_
comp13866_c0_seq1	12	11	1.06	1.07	1	1	0.0234709	up	-0.0234709	down	-1.14054	no	OK	461	_	_	_	_	_	_	_	_	_	_	_	_	_
comp13868_c0_seq1	22	20	1.7	1.68	1	1	0.011867	up	-0.011867	down	-0.271903	no	OK	525	_	_	_	_	_	_	_	_	_	_	_	_	_
comp13869_c0_seq1	23	38	0.89	1.59	0.285285	0.79554	0.86645	up	-0.86645	down	0.283034	no	OK	1017	_	_	_	_	_	_	_	_	_	_	_	_	_
comp1386_c0_seq1	1	4	0.11	0.47	noTest	noTest	noTest	noTest	noTest	noTest	noTest	no	NOTEST	390	_	_	_	_	_	_	_	_	_	_	_	_	_
comp13870_c0_seq1	12	14	1.07	1.37	0.701513	1	0.364858	up	-0.364858	down	-0.958551	no	OK	458	_	_	_	_	_	_	_	_	_	_	_	_	_
comp13871_c0_seq1	38	51.99	1.4	2.07	0.42521	0.916936	0.598638	up	-0.598638	down	0.840084	no	OK	243	105-833(+)	gi|512917522|ref|XP_004928907.1|	PREDICTED: calcium release-activated calcium channel protein 1-like [Bombyx mori]	0.67	_	_	_	_	_	_	_	None	_
comp13873_c0_seq1	64	63.01	1.3	1.38	0.897112	1	0.126295	up	-0.126295	down	1.32709	no	OK	1901	_	_	_	_	_	_	_	_	_	_	_	_	_
comp13880_c0_seq1	17	11	1.37	0.97	0.717697	1	-0.469902	down	0.469902	up	-0.86417	no	OK	504	_	_	_	_	_	_	_	_	_	_	_	_	_
comp13882_c0_seq1	21	16	1.72	1.43	0.84754	1	-0.239539	down	0.239539	up	-0.459028	no	OK	497	_	_	_	_	_	_	_	_	_	_	_	_	_
comp13883_c0_seq1	34	24	1.38	1.05	0.688667	1	-0.349923	down	0.349923	up	0.186829	no	OK	969	_	_	_	_	_	_	_	_	_	_	_	_	_
comp138899_c0_seq1	20	34	2.03	3.79	0.263542	0.768521	0.906227	up	-0.906227	down	0.107396	no	OK	80	3-242(+)	_	_	_	_	_	_	_	_	_	_	None	_
comp13892_c0_seq1	21	14	2.06	1.51	0.686852	1	-0.429178	down	0.429178	up	-0.54221	no	OK	420	_	_	_	_	_	_	_	_	_	_	_	_	_
comp13896_c0_seq1	0	61.87	0	2.16	6.69157e-08	2.99484e-06	8.03639	up	-8.03639	down	0.348651	yes	OK	1211	_	_	_	_	_	_	_	_	_	_	_	_	_
comp13896_c0_seq2	0	59.13	0	2.09	9.83586e-08	4.19051e-06	7.96512	up	-7.96512	down	0.276404	yes	OK	1196	_	_	_	_	_	_	_	_	_	_	_	_	_
comp13901_c0_seq1	20	5	1.73	0.47	0.0638717	0.331312	-1.8025	down	1.8025	up	-1.04338	no	OK	473	_	_	_	_	_	_	_	_	_	_	_	_	_
comp13903_c0_seq1	16	14	1.37	1.31	1	1	-0.0424255	down	0.0424255	up	-0.758209	no	OK	478	_	_	_	_	_	_	_	_	_	_	_	_	_
comp1390_c0_seq1	3	1	0.35	0.13	noTest	noTest	noTest	noTest	noTest	noTest	noTest	no	NOTEST	363	_	gi|512821984|ref|XP_004911922.1|	PREDICTED: integrin alpha-7 isoform X2 [Xenopus (Silurana) tropicalis]	0.66	_	_	_	_	_	_	_	_	_
comp13912_c0_seq1	27	16	1.34	0.86	0.494848	0.953255	-0.598139	down	0.598139	up	-0.2486	no	OK	797	_	_	_	_	_	_	_	_	_	_	_	_	_
comp13914_c0_seq1	65	57	1.33	1.26	0.973234	1	-0.0398027	down	0.0398027	up	1.26542	no	OK	1889	_	_	_	_	_	_	_	_	_	_	_	_	_
comp139158_c0_seq1	23	12	2.31	1.32	0.416921	0.916936	-0.777265	down	0.777265	up	-0.547661	no	OK	58	237-413(+)	_	_	_	_	_	_	_	_	_	_	None	_
comp139175_c0_seq1	16	22	1.13	1.7	0.508053	0.962014	0.600889	up	-0.600889	down	-0.406237	no	OK	569	_	_	_	_	_	_	_	_	_	_	_	_	_
comp13917_c0_seq1	14	10	1.09	0.85	0.89207	1	-0.328959	down	0.328959	up	-1.08416	no	OK	523	_	_	_	_	_	_	_	_	_	_	_	_	_
comp13919_c0_seq1	29	26	1.2	1.17	1	1	-0.00795712	down	0.00795712	up	0.116777	no	OK	948	_	_	_	_	_	_	_	_	_	_	_	_	_
comp13920_c0_seq1	0	287	0	6.25	6.64972e-14	1.32129e-11	10.2428	up	-10.2428	down	2.57251	yes	OK	560	119-1798(+)	gi|309264066|ref|XP_003086200.1|	PREDICTED: RNA and export factor-binding protein 2-like [Mus musculus]	0.62	_	_	_	_	_	_	_	K12881	THOC4, ALY
comp13922_c0_seq1	9	24	0.79	2.31	0.0781883	0.382381	1.53718	up	-1.53718	down	-0.596499	no	OK	464	_	_	_	_	_	_	_	_	_	_	_	_	_
comp13923_c0_seq1	11	13	1.23	1.59	0.683327	1	0.38251	up	-0.38251	down	-1.07396	no	OK	374	_	_	_	_	_	_	_	_	_	_	_	_	_
comp1392919_c0_seq1	0	3	0	0.36	noTest	noTest	noTest	noTest	noTest	noTest	noTest	no	NOTEST	383	_	gi|321476336|gb|EFX87297.1|	hypothetical protein DAPPUDRAFT_43397 [Daphnia pulex]	0.84	GO:0007169;GO:0016787;GO:0005509;GO:0016021;GO:0004714	_	_	_	_	_	_	_	_
comp13929_c0_seq1	19	37	0.84	1.78	0.171981	0.631689	1.10042	up	-1.10042	down	0.163434	no	OK	891	_	_	_	_	_	_	_	_	_	_	_	_	_
comp13931_c0_seq1	20	29	1.03	1.62	0.407523	0.908991	0.678466	up	-0.678466	down	-0.0372318	no	OK	771	_	_	_	_	_	_	_	_	_	_	_	_	_
comp13932_c0_seq1	4	1	0.41	0.11	noTest	noTest	noTest	noTest	noTest	noTest	noTest	no	NOTEST	402	_	_	_	_	_	_	_	_	_	_	_	_	_
comp13935_c0_seq1	28	40	1.2	1.86	0.42641	0.916936	0.659125	up	-0.659125	down	0.436199	no	OK	286	2-859(+)	gi|291223979|ref|XP_002731985.1|	PREDICTED: budding uninhibited by benzimidazoles 1-like [Saccoglossus kowalevskii]	0.63	GO:0016772	_	_	_	_	_	_	K02178	BUB1
comp13937_c0_seq1	17	25	1.04	1.66	0.432544	0.916936	0.697377	up	-0.697377	down	-0.259853	no	OK	654	_	_	_	_	_	_	_	_	_	_	_	_	_
comp13938_c0_seq1	37	0	0.47	0	7.72046e-06	0.00018546	-7.14685	down	7.14685	up	-0.501242	yes	OK	284	1761-2612(-)	gi|260822613|ref|XP_002606696.1|	hypothetical protein BRAFLDRAFT_72537 [Branchiostoma floridae]	0.71	_	_	_	_	_	_	_	None	_
comp1393_c0_seq1	5	1	0.51	0.11	noTest	noTest	noTest	noTest	noTest	noTest	noTest	no	NOTEST	405	_	_	_	_	_	_	_	_	_	_	_	_	_
comp13942_c0_seq1	12	11	1.32	1.33	1	1	0.0234709	up	-0.0234709	down	-1.14054	no	OK	379	_	_	_	_	_	_	_	_	_	_	_	_	_
comp13943_c0_seq1	24	12	2.14	1.17	0.371253	0.88103	-0.837986	down	0.837986	up	-0.508066	no	OK	459	_	_	_	_	_	_	_	_	_	_	_	_	_
comp1394456_c0_seq1	1	0	0.1	0	noTest	noTest	noTest	noTest	noTest	noTest	noTest	no	NOTEST	406	_	_	_	_	_	_	_	_	_	_	_	_	_
comp139457_c0_seq1	30	27	1.14	1.11	1	1	-0.00246962	down	0.00246962	up	0.168412	no	OK	1034	_	_	_	_	_	_	_	_	_	_	_	_	_
comp13945_c0_seq1	12	7	0.87	0.55	0.612094	1	-0.611318	down	0.611318	up	-1.4242	no	OK	558	_	_	_	_	_	_	_	_	_	_	_	_	_
comp13948_c0_seq1	4	7.7	0.43	0.9	0.497906	0.953255	1.09979	up	-1.09979	down	-2.06866	no	OK	388	_	_	_	_	_	_	_	_	_	_	_	_	_
comp13949_c0_seq1	30	34	0.98	1.2	0.672668	1	0.327518	up	-0.327518	down	0.342078	no	OK	1194	_	_	_	_	_	_	_	_	_	_	_	_	_
comp13950_c0_seq1	16	7	1.82	0.88	0.302645	0.813818	-1.0186	down	1.0186	up	-1.15446	no	OK	367	_	_	_	_	_	_	_	_	_	_	_	_	_
comp13952_c0_seq1	16	4	1.46	0.4	0.0910982	0.425778	-1.79094	down	1.79094	up	-1.363	no	OK	448	_	_	_	_	_	_	_	_	_	_	_	_	_
comp13954_c0_seq1	16	18	0.96	1.18	0.7571	1	0.314796	up	-0.314796	down	-0.571761	no	OK	664	_	_	_	_	_	_	_	_	_	_	_	_	_
comp13957_c0_seq1	13	8	1.52	1.03	0.63922	1	-0.537688	down	0.537688	up	-1.27925	no	OK	358	_	_	_	_	_	_	_	_	_	_	_	_	_
comp13960_c0_seq1	15	16.08	0.92	1.08	0.824298	1	0.238769	up	-0.238769	down	-0.706414	no	OK	651	_	_	_	_	_	_	_	_	_	_	_	_	_
comp13961_c0_seq1	24	44.82	0.84	1.7	0.190766	0.644686	1.04826	up	-1.04826	down	0.464676	no	OK	131	343-735(-)	_	_	_	_	_	_	_	_	_	_	None	_
comp13961_c0_seq2	0	3.18	0	0.22	noTest	noTest	noTest	noTest	noTest	noTest	noTest	no	NOTEST	630	_	_	_	_	_	_	_	_	_	_	_	_	_
comp13963_c0_seq1	57	40	1.71	1.3	0.644386	1	-0.359565	down	0.359565	up	0.927805	no	OK	1300	_	_	_	_	_	_	_	_	_	_	_	_	_
comp13965_c0_seq1	30	35	1.27	1.6	0.633648	1	0.369053	up	-0.369053	down	0.365293	no	OK	933	_	_	_	_	_	_	_	_	_	_	_	_	_
comp139663_c0_seq1	68	70	1.67	1.86	0.812019	1	0.190642	up	-0.190642	down	1.44842	no	OK	77	1193-1423(-)	_	_	_	_	_	_	_	_	_	_	None	_
comp139667_c0_seq1	38	35	2.33	2.34	1	1	0.0306574	up	-0.0306574	down	0.526021	no	OK	180	1-540(+)	gi|321472770|gb|EFX83739.1|	hypothetical protein DAPPUDRAFT_35278 [Daphnia pulex]	0.81	GO:0007005;GO:0031305	7955.ENSDARP00000095170	Transmembrane protein 11	0.75	_	_	NOG73433	None	_
comp13966_c0_seq1	12	12	1.32	1.45	0.89207	1	0.146463	up	-0.146463	down	-1.07736	no	OK	379	_	_	_	_	_	_	_	_	_	_	_	_	_
comp13969_c0_seq1	20	18	1.51	1.48	1	1	-0.00245892	down	0.00245892	up	-0.416545	no	OK	536	_	_	_	_	_	_	_	_	_	_	_	_	_
comp139733_c0_seq1	68	37	2.88	1.7	0.324905	0.838275	-0.724852	down	0.724852	up	1.03445	no	OK	930	_	_	_	_	_	_	_	_	_	_	_	_	_
comp13975_c0_seq1	64	67	2.66	3.01	0.778801	1	0.214781	up	-0.214781	down	1.37384	no	OK	249	103-849(-)	gi|321457977|gb|EFX69053.1|	hypothetical protein DAPPUDRAFT_218095 [Daphnia pulex]	0.76	GO:0005783;GO:0009987	_	_	_	_	_	_	K09586	ERP29
comp13978_c0_seq1	37	44	1.29	1.66	0.624339	1	0.397026	up	-0.397026	down	0.6837	no	OK	373	3-1121(-)	gi|321475412|gb|EFX86375.1|	hypothetical protein DAPPUDRAFT_308478 [Daphnia pulex]	0.5	_	_	_	_	_	_	_	None	_
comp139802_c0_seq1	28	40	2.58	4.04	0.42641	0.916936	0.659125	up	-0.659125	down	0.436199	no	OK	57	163-333(-)	_	_	_	_	_	_	_	_	_	_	None	_
comp13981_c0_seq1	5	1	0.51	0.11	noTest	noTest	noTest	noTest	noTest	noTest	noTest	no	NOTEST	403	_	_	_	_	_	_	_	_	_	_	_	_	_
comp13985_c0_seq1	4	2	0.44	0.24	noTest	noTest	noTest	noTest	noTest	noTest	noTest	no	NOTEST	379	_	_	_	_	_	_	_	_	_	_	_	_	_
comp13987_c0_seq1	22.29	28.17	0.51	0.69	0.600141	1	0.492457	up	-0.492457	down	-0.0114055	no	OK	249	300-1046(+)	gi|108742005|gb|AAI17578.1|	Smad6a protein [Danio rerio]	0.62	GO:0005622;GO:0009987	_	_	_	_	_	_	K04677	SMAD6_7
comp13987_c0_seq2	31.71	18.83	0.77	0.5	0.499294	0.954168	-0.596478	down	0.596478	up	-0.00294223	no	OK	313	2-940(+)	gi|108742005|gb|AAI17578.1|	Smad6a protein [Danio rerio]	0.62	GO:0005622;GO:0009987	_	_	_	_	_	_	K04677	SMAD6_7
comp13988_c0_seq1	6	4	0.69	0.51	0.7999	1	-0.414266	down	0.414266	up	-2.34619	no	OK	361	_	_	_	_	_	_	_	_	_	_	_	_	_
comp13991_c0_seq1	4	9	0.31	0.76	0.390133	0.892837	1.2651	up	-1.2651	down	-1.95113	no	OK	522	_	_	_	_	_	_	_	_	_	_	_	_	_
comp13992_c0_seq1	182	101.92	1.31	0.79	0.315679	0.829184	-0.684591	down	0.684591	up	2.46916	no	OK	1330	186-4175(+)	gi|189233748|ref|XP_001813884.1|	PREDICTED: similar to histone h3 methyltransferase [Tribolium castaneum]	0.8	GO:0005634;GO:0006554;GO:0034968;GO:0018024	7070.XP_001813884	similar to DOT1-like, histone H3 methyltransferase	0.8376	_	KOG3924	_	K11427	DOT1L, DOT1
comp13992_c0_seq2	0	62.08	0	0.5	6.69157e-08	2.99484e-06	8.03639	up	-8.03639	down	0.348651	yes	OK	1261	186-3968(+)	gi|242019952|ref|XP_002430422.1|	histone H3 methyltransferase, putative [Pediculus humanus corporis]	0.84	GO:0005634;GO:0006554;GO:0034968;GO:0018024	7460.XP_394544	similar to DOT1-like, histone H3 methyltransferase	0.8361	_	KOG3924	_	K11427	DOT1L, DOT1
comp13994_c0_seq1	13	7	0.89	0.52	0.514813	0.963457	-0.724414	down	0.724414	up	-1.35178	no	OK	587	_	_	_	_	_	_	_	_	_	_	_	_	_
comp13998_c0_seq1	8	7	0.95	0.91	1	1	-0.0417406	down	0.0417406	up	-1.75802	no	OK	353	_	_	_	_	_	_	_	_	_	_	_	_	_
comp139_c0_seq1	2	2	0.19	0.21	noTest	noTest	noTest	noTest	noTest	noTest	noTest	no	NOTEST	429	_	_	_	_	_	_	_	_	_	_	_	_	_
comp14000_c0_seq1	18	14	0.99	0.83	0.913871	1	-0.209756	down	0.209756	up	-0.667803	no	OK	727	_	_	_	_	_	_	_	_	_	_	_	_	_
comp14004_c0_seq1	41	30	1.06	0.83	0.741364	1	-0.299017	down	0.299017	up	0.479285	no	OK	1507	_	_	_	_	_	_	_	_	_	_	_	_	_
comp14006_c0_seq1	15	11	0.91	0.73	0.898528	1	-0.292257	down	0.292257	up	-0.968307	no	OK	657	_	_	_	_	_	_	_	_	_	_	_	_	_
comp140104_c0_seq1	29	18	1.7	1.14	0.526983	0.97101	-0.53269	down	0.53269	up	-0.119422	no	OK	682	_	_	_	_	_	_	_	_	_	_	_	_	_
comp14011_c0_seq1	13	19	0.72	1.14	0.445397	0.918735	0.685999	up	-0.685999	down	-0.653425	no	OK	58	72-245(-)	_	_	_	_	_	_	_	_	_	_	None	_
comp14012_c0_seq1	33	42	0.63	0.86	0.528051	0.97101	0.494105	up	-0.494105	down	0.574517	no	OK	2031	_	_	_	_	_	_	_	_	_	_	_	_	_
comp14018_c0_seq1	21	9	1.45	0.68	0.298081	0.813818	-1.05332	down	1.05332	up	-0.773187	no	OK	584	_	_	_	_	_	_	_	_	_	_	_	_	_
comp14020_c0_seq1	8	7	0.81	0.78	1	1	-0.0417406	down	0.0417406	up	-1.75802	no	OK	407	_	_	_	_	_	_	_	_	_	_	_	_	_
comp1402133_c0_seq1	3	1	0.36	0.13	noTest	noTest	noTest	noTest	noTest	noTest	noTest	no	NOTEST	117	2-355(+)	_	_	_	_	_	_	_	_	_	_	None	_
comp14021_c0_seq1	14	8	0.58	0.36	0.545915	0.974957	-0.642559	down	0.642559	up	-1.21366	no	OK	950	_	_	_	_	_	_	_	_	_	_	_	_	_
comp14022_c0_seq1	19	9	1.26	0.65	0.394949	0.892837	-0.910811	down	0.910811	up	-0.870411	no	OK	606	_	_	_	_	_	_	_	_	_	_	_	_	_
comp14023_c0_seq1	26	28	1.4	1.63	0.833964	1	0.254073	up	-0.254073	down	0.0953029	no	OK	740	_	_	_	_	_	_	_	_	_	_	_	_	_
comp14025_c0_seq1	8	0	0.5	0	noTest	noTest	noTest	noTest	noTest	noTest	noTest	no	NOTEST	635	_	_	_	_	_	_	_	_	_	_	_	_	_
comp140278_c0_seq1	1	4	0.11	0.5	noTest	noTest	noTest	noTest	noTest	noTest	noTest	no	NOTEST	365	_	_	_	_	_	_	_	_	_	_	_	_	_
comp140285_c0_seq1	35	32	2.46	2.45	1	1	0.020079	up	-0.020079	down	0.402062	no	OK	573	_	_	_	_	_	_	_	_	_	_	_	_	_
comp14028_c0_seq1	10	7	1.12	0.86	0.725047	1	-0.354458	down	0.354458	up	-1.58125	no	OK	59	147-323(+)	_	_	_	_	_	_	_	_	_	_	None	_
comp140292_c0_seq1	5	2	0.47	0.2	noTest	noTest	noTest	noTest	noTest	noTest	noTest	no	NOTEST	441	_	_	_	_	_	_	_	_	_	_	_	_	_
comp14029_c0_seq1	14	9	0.93	0.65	0.779001	1	-0.477255	down	0.477255	up	-1.1475	no	OK	606	_	_	_	_	_	_	_	_	_	_	_	_	_
comp14030_c0_seq1	2.16	9	0.25	1.13	0.137874	0.550803	2.17875	up	-2.17875	down	-2.18671	no	OK	367	_	_	_	_	_	_	_	_	_	_	_	_	_
comp14030_c0_seq2	6.84	0	0.81	0	noTest	noTest	noTest	noTest	noTest	noTest	noTest	no	NOTEST	352	_	_	_	_	_	_	_	_	_	_	_	_	_
comp140359_c0_seq1	11	7	1.31	0.91	0.725047	1	-0.488597	down	0.488597	up	-1.50054	no	OK	353	_	_	_	_	_	_	_	_	_	_	_	_	_
comp14036_c0_seq1	22	8	0.82	0.32	0.14827	0.56502	-1.28493	down	1.28493	up	-0.776186	no	OK	61	53-235(-)	_	_	_	_	_	_	_	_	_	_	None	_
comp140454_c0_seq1	33	16	2.39	1.26	0.308509	0.817854	-0.885114	down	0.885114	up	-0.065442	no	OK	557	_	_	_	_	_	_	_	_	_	_	_	_	_
comp14046_c0_seq1	11	9	0.9	0.8	1	1	-0.136567	down	0.136567	up	-1.34431	no	OK	498	_	_	_	_	_	_	_	_	_	_	_	_	_
comp14047_c0_seq1	20	26	0.81	1.14	0.573359	0.989861	0.522274	up	-0.522274	down	-0.131378	no	OK	967	_	_	_	_	_	_	_	_	_	_	_	_	_
comp14049_c0_seq1	28	20	1.18	0.91	0.698707	1	-0.3324	down	0.3324	up	-0.0855424	no	OK	934	_	_	_	_	_	_	_	_	_	_	_	_	_
comp14053_c0_seq1	12.99	10	1.48	1.25	1	1	-0.224088	down	0.224088	up	-1.14402	no	OK	366	_	_	_	_	_	_	_	_	_	_	_	_	_
comp140556_c0_seq1	41	0	3.1	0	3.54078e-06	9.60134e-05	-7.29395	down	7.29395	up	-0.354831	yes	OK	536	_	_	_	_	_	_	_	_	_	_	_	_	_
comp14057_c0_seq1	103	88	1.31	1.21	0.929872	1	-0.0773542	down	0.0773542	up	1.91118	no	OK	858	98-2671(+)	gi|321469809|gb|EFX80788.1|	hypothetical protein DAPPUDRAFT_51102 [Daphnia pulex]	0.81	_	7460.XP_624144	similar to CG11399-PB	0.8222	_	_	NOG80928	None	_
comp140598_c0_seq1	35	22	1.59	1.08	0.54051	0.974957	-0.515675	down	0.515675	up	0.158677	no	OK	869	_	_	_	_	_	_	_	_	_	_	_	_	_
comp14060_c0_seq1	17	8	1.34	0.69	0.335879	0.839804	-0.917966	down	0.917966	up	-1.03339	no	OK	514	_	_	_	_	_	_	_	_	_	_	_	_	_
comp14062_c0_seq1	31	19	2.2	1.47	0.54165	0.974957	-0.551054	down	0.551054	up	-0.0306506	no	OK	569	_	_	_	_	_	_	_	_	_	_	_	_	_
comp140661_c0_seq1	22	12	1.57	0.93	0.467852	0.937616	-0.713876	down	0.713876	up	-0.588395	no	OK	565	_	_	_	_	_	_	_	_	_	_	_	_	_
comp14067_c0_seq1	20	8	1.14	0.49	0.205414	0.675502	-1.14913	down	1.14913	up	-0.873533	no	OK	702	_	_	_	_	_	_	_	_	_	_	_	_	_
comp14068_c0_seq1	9	6	0.86	0.63	0.700311	1	-0.421093	down	0.421093	up	-1.76229	no	OK	432	_	_	_	_	_	_	_	_	_	_	_	_	_
comp14070_c0_seq1	15	11	1.12	0.9	0.898528	1	-0.292257	down	0.292257	up	-0.968307	no	OK	542	_	_	_	_	_	_	_	_	_	_	_	_	_
comp14074_c0_seq1	15	10	0.54	0.39	0.792443	1	-0.42672	down	0.42672	up	-1.02674	no	OK	1097	_	_	_	_	_	_	_	_	_	_	_	_	_
comp14077_c0_seq1	23	21	1.12	1.11	1	1	0.0180621	up	-0.0180621	down	-0.204674	no	OK	811	_	_	_	_	_	_	_	_	_	_	_	_	_
comp14079_c0_seq1	0	11.63	0	0.7	0.00286389	0.0270421	5.68988	up	-5.68988	down	-2.04991	yes	OK	174	93-614(-)	_	_	_	_	_	_	_	_	_	_	None	_
comp14079_c0_seq2	8	94.37	0.41	5.21	1.19396e-05	0.000275195	3.66108	up	-3.66108	down	1.06328	yes	OK	194	93-674(-)	_	_	_	_	_	_	_	_	_	_	None	_
comp14082_c0_seq1	9	11	0.98	1.31	0.763627	1	0.428234	up	-0.428234	down	-1.33683	no	OK	382	_	_	_	_	_	_	_	_	_	_	_	_	_
comp14085_c0_seq1	5	7	0.59	0.91	0.822492	1	0.609045	up	-0.609045	down	-2.07334	no	OK	353	_	_	_	_	_	_	_	_	_	_	_	_	_
comp14086_c0_seq1	9	8	0.75	0.73	1	1	-0.0198297	down	0.0198297	up	-1.57721	no	OK	489	_	_	_	_	_	_	_	_	_	_	_	_	_
comp140879_c0_seq1	58	33	3.3	2.04	0.394662	0.892837	-0.660274	down	0.660274	up	0.829641	no	OK	700	_	_	_	_	_	_	_	_	_	_	_	_	_
comp14089_c0_seq1	2	9	0.21	1.06	0.137874	0.550803	2.17875	up	-2.17875	down	-2.18671	no	OK	99	89-388(+)	_	_	_	_	_	_	_	_	_	_	None	_
comp14091_c0_seq1	13	9	1.27	0.96	0.884696	1	-0.372384	down	0.372384	up	-1.21009	no	OK	423	_	_	_	_	_	_	_	_	_	_	_	_	_
comp14092_c0_seq1	21	26	1.04	1.39	0.635966	1	0.452776	up	-0.452776	down	-0.10155	no	OK	263	14-802(-)	gi|380021076|ref|XP_003694400.1|	PREDICTED: GPI ethanolamine phosphate transferase 2-like [Apis florea]	0.59	_	_	_	_	_	_	_	K05310	GPI7
comp14093_c0_seq1	20	22	1.39	1.67	0.795106	1	0.283634	up	-0.283634	down	-0.267078	no	OK	579	_	_	_	_	_	_	_	_	_	_	_	_	_
comp14095_c0_seq1	25	13	1.09	0.61	0.392904	0.892837	-0.782928	down	0.782928	up	-0.429463	no	OK	904	_	_	_	_	_	_	_	_	_	_	_	_	_
comp1409_c0_seq1	2	4	0.23	0.51	noTest	noTest	noTest	noTest	noTest	noTest	noTest	no	NOTEST	361	_	_	_	_	_	_	_	_	_	_	_	_	_
comp14100_c0_seq1	41	29	1.01	0.77	0.696416	1	-0.347537	down	0.347537	up	0.457877	no	OK	267	771-1574(+)	gi|328790649|ref|XP_392260.4|	PREDICTED: hypothetical protein LOC408725 [Apis mellifera]	0.67	_	_	_	_	_	_	_	None	_
comp14102_c0_seq1	18	12	1.86	1.36	0.732196	1	-0.428151	down	0.428151	up	-0.764196	no	OK	401	_	gi|195647590|gb|ACG43263.1|	hypothetical protein [Zea mays]	0.39	_	_	_	_	_	_	_	_	_
comp141064_c0_seq1	106	158	2.46	3.96	0.300565	0.813818	0.723961	up	-0.723961	down	2.39719	no	OK	544	3-1634(+)	_	_	_	_	_	_	_	_	_	_	None	_
comp14107_c0_seq1	2	3	0.2	0.34	noTest	noTest	noTest	noTest	noTest	noTest	noTest	no	NOTEST	406	_	_	_	_	_	_	_	_	_	_	_	_	_
comp14108_c0_seq1	26	10	1.48	0.62	0.190995	0.644686	-1.20972	down	1.20972	up	-0.513427	no	OK	699	_	_	_	_	_	_	_	_	_	_	_	_	_
comp1411501_c0_seq1	1	2	0.12	0.26	noTest	noTest	noTest	noTest	noTest	noTest	noTest	no	NOTEST	119	1-360(+)	_	_	_	_	_	_	_	_	_	_	None	_
comp1411_c0_seq1	6	1	0.69	0.13	noTest	noTest	noTest	noTest	noTest	noTest	noTest	no	NOTEST	89	1-267(+)	_	_	_	_	_	_	_	_	_	_	None	_
comp141203_c0_seq1	38	25	2.06	1.47	0.575777	0.989861	-0.450892	down	0.450892	up	0.304054	no	OK	733	_	_	_	_	_	_	_	_	_	_	_	_	_
comp141254_c0_seq1	13	9	0.6	0.45	0.884696	1	-0.372384	down	0.372384	up	-1.21009	no	OK	850	_	_	_	_	_	_	_	_	_	_	_	_	_
comp14126_c0_seq1	25	13	0.88	0.49	0.392904	0.892837	-0.782928	down	0.782928	up	-0.429463	no	OK	1113	_	_	_	_	_	_	_	_	_	_	_	_	_
comp14127_c0_seq1	9	7	0.72	0.61	0.854437	1	-0.206556	down	0.206556	up	-1.66686	no	OK	508	_	_	_	_	_	_	_	_	_	_	_	_	_
comp141294_c0_seq1	43	67	2.17	3.67	0.285106	0.79554	0.785637	up	-0.785637	down	1.13396	no	OK	785	_	gi|391338632|ref|XP_003743661.1|	PREDICTED: uncharacterized protein LOC100905534 [Metaseiulus occidentalis]	0.6	_	_	_	_	_	_	_	_	_
comp14138_c0_seq1	43	51	1.6	2.05	0.610979	1	0.393568	up	-0.393568	down	0.898591	no	OK	239	84-800(+)	gi|321476960|gb|EFX87919.1|	hypothetical protein DAPPUDRAFT_311351 [Daphnia pulex]	0.83	GO:0008270;GO:0005886;GO:0045202;GO:0005737	10141.ENSCPOP00000019148	zinc finger, MYND-type containing 19	0.8106	_	_	NOG72014	None	_
comp14142_c0_seq1	13	11	0.95	0.88	1	1	-0.0896248	down	0.0896248	up	-1.08076	no	OK	551	_	_	_	_	_	_	_	_	_	_	_	_	_
comp14146_c0_seq1	18	8	1.1	0.53	0.285115	0.79554	-0.999206	down	0.999206	up	-0.978072	no	OK	653	_	_	_	_	_	_	_	_	_	_	_	_	_
comp14147_c0_seq1	13	4	1.4	0.47	0.187026	0.644686	-1.49675	down	1.49675	up	-1.59337	no	OK	385	_	_	_	_	_	_	_	_	_	_	_	_	_
comp14152_c0_seq1	23	36	1.57	2.67	0.333198	0.83876	0.788944	up	-0.788944	down	0.233382	no	OK	591	_	gi|341650474|gb|AEK86526.1|	LITAF [Litopenaeus vannamei]	0.94	_	7460.XP_624383	similar to CG32280-PA, isoform A	0.7966	_	_	NOG82337	_	_
comp14156_c0_seq1	4	12	0.28	0.93	0.146765	0.56502	1.67085	up	-1.67085	down	-1.64608	no	OK	569	_	_	_	_	_	_	_	_	_	_	_	_	_
comp14158_c0_seq1	32.99	33	1.2	1.3	0.86039	1	0.148389	up	-0.148389	down	0.382935	no	OK	211	3-635(+)	gi|307167488|gb|EFN61061.1|	Neural proliferation differentiation and control protein 1 [Camponotus floridanus]	0.77	_	7425.XP_001601513	similar to npdc-1	0.8261	_	KOG3884	_	None	_
comp141618_c0_seq1	31	23.89	2.14	1.79	0.833964	1	-0.217727	down	0.217727	up	0.112783	no	OK	584	_	_	_	_	_	_	_	_	_	_	_	_	_
comp14163_c0_seq1	13	18	0.78	1.18	0.503	0.956415	0.608984	up	-0.608984	down	-0.700553	no	OK	664	_	_	_	_	_	_	_	_	_	_	_	_	_
comp1416_c0_seq1	3	2	0.29	0.21	noTest	noTest	noTest	noTest	noTest	noTest	noTest	no	NOTEST	58	2-175(-)	_	_	_	_	_	_	_	_	_	_	None	_
comp14170_c0_seq1	19	56	0.51	1.63	0.0299008	0.188122	1.6952	up	-1.6952	down	0.59639	no	OK	451	87-1439(-)	_	_	_	_	_	_	_	_	_	_	None	_
comp14177_c0_seq1	8	8	0.76	0.83	1	1	0.144985	up	-0.144985	down	-1.66271	no	OK	434	_	_	_	_	_	_	_	_	_	_	_	_	_
comp14179_c0_seq1	9	9	0.65	0.7	1	1	0.145475	up	-0.145475	down	-1.49267	no	OK	562	_	_	_	_	_	_	_	_	_	_	_	_	_
comp1417_c0_seq1	1	1	0.09	0.1	noTest	noTest	noTest	noTest	noTest	noTest	noTest	no	NOTEST	457	_	_	_	_	_	_	_	_	_	_	_	_	_
comp14187_c0_seq1	17	14	1.18	1.06	1	1	-0.128516	down	0.128516	up	-0.712281	no	OK	581	_	_	_	_	_	_	_	_	_	_	_	_	_
comp14194_c0_seq1	13	5	0.82	0.34	0.283653	0.79554	-1.19106	down	1.19106	up	-1.50841	no	OK	637	_	gi|47197775|emb|CAF88611.1|	unnamed protein product [Tetraodon nigroviridis]	0.6	_	_	_	_	_	_	_	_	_
comp14195_c0_seq1	21	10	0.88	0.45	0.369464	0.879276	-0.905028	down	0.905028	up	-0.72403	no	OK	938	_	_	_	_	_	_	_	_	_	_	_	_	_
comp14196_c0_seq1	10	10	0.7	0.76	0.876186	1	0.145868	up	-0.145868	down	-1.34057	no	OK	575	_	_	_	_	_	_	_	_	_	_	_	_	_
comp14206_c0_seq1	2	5	0.16	0.43	noTest	noTest	noTest	noTest	noTest	noTest	noTest	no	NOTEST	515	_	_	_	_	_	_	_	_	_	_	_	_	_
comp14213_c0_seq1	0	2	0	0.23	noTest	noTest	noTest	noTest	noTest	noTest	noTest	no	NOTEST	95	35-319(-)	_	_	_	_	_	_	_	_	_	_	None	_
comp142155_c0_seq1	25	10	2.66	1.17	0.21793	0.700469	-1.15371	down	1.15371	up	-0.553117	no	OK	390	_	_	_	_	_	_	_	_	_	_	_	_	_
comp142165_c0_seq1	21	23	2.45	2.95	0.802807	1	0.277598	up	-0.277598	down	-0.200001	no	OK	359	_	_	_	_	_	_	_	_	_	_	_	_	_
comp14217_c0_seq1	33	27	1.53	1.36	0.897076	1	-0.138833	down	0.138833	up	0.239752	no	OK	126	457-834(+)	_	_	_	_	_	_	_	_	_	_	None	_
comp1421_c0_seq1	5	2	0.37	0.16	noTest	noTest	noTest	noTest	noTest	noTest	noTest	no	NOTEST	543	_	_	_	_	_	_	_	_	_	_	_	_	_
comp14221_c0_seq1	18	10	0.92	0.55	0.545468	0.974957	-0.685606	down	0.685606	up	-0.86729	no	OK	779	_	_	_	_	_	_	_	_	_	_	_	_	_
comp14225_c0_seq1	14	23	0.92	1.65	0.330406	0.83876	0.853668	up	-0.853668	down	-0.440671	no	OK	609	_	_	_	_	_	_	_	_	_	_	_	_	_
comp14227_c0_seq1	9	5	0.98	0.6	0.542974	0.974957	-0.673202	down	0.673202	up	-1.86428	no	OK	86	125-385(+)	_	_	_	_	_	_	_	_	_	_	None	_
comp14228_c0_seq1	12	12	0.8	0.88	0.89207	1	0.146463	up	-0.146463	down	-1.07736	no	OK	600	_	_	_	_	_	_	_	_	_	_	_	_	_
comp14236_c0_seq1	7	4	0.61	0.38	0.63315	1	-0.62798	down	0.62798	up	-2.21086	no	OK	471	_	_	_	_	_	_	_	_	_	_	_	_	_
comp1423925_c0_seq1	0	7	0	0.76	noTest	noTest	noTest	noTest	noTest	noTest	noTest	no	NOTEST	417	_	_	_	_	_	_	_	_	_	_	_	_	_
comp14239_c0_seq1	8	5	0.89	0.61	0.670342	1	-0.508387	down	0.508387	up	-1.96926	no	OK	373	_	_	_	_	_	_	_	_	_	_	_	_	_
comp1423_c0_seq1	4	2	0.42	0.23	noTest	noTest	noTest	noTest	noTest	noTest	noTest	no	NOTEST	398	_	_	_	_	_	_	_	_	_	_	_	_	_
comp14243_c0_seq1	17	12	0.87	0.66	0.814851	1	-0.34691	down	0.34691	up	-0.811793	no	OK	779	_	_	_	_	_	_	_	_	_	_	_	_	_
comp14245_c0_seq1	21	13	1.06	0.72	0.605363	1	-0.534247	down	0.534247	up	-0.585619	no	OK	782	_	_	_	_	_	_	_	_	_	_	_	_	_
comp14248_c0_seq1	33	24	1.46	1.15	0.734719	1	-0.307189	down	0.307189	up	0.162574	no	OK	104	2-313(+)	_	_	_	_	_	_	_	_	_	_	None	_
comp142516_c0_seq1	18	16	1.76	1.71	1	1	-0.0201172	down	0.0201172	up	-0.5773	no	OK	422	_	_	_	_	_	_	_	_	_	_	_	_	_
comp14253_c0_seq1	16	5	1.9	0.66	0.148066	0.56502	-1.48525	down	1.48525	up	-1.2902	no	OK	352	_	_	_	_	_	_	_	_	_	_	_	_	_
comp14255_c0_seq1	25	15	1.39	0.91	0.526087	0.97101	-0.579927	down	0.579927	up	-0.352402	no	OK	716	_	_	_	_	_	_	_	_	_	_	_	_	_
comp14259_c0_seq1	3	4	0.32	0.47	noTest	noTest	noTest	noTest	noTest	noTest	noTest	no	NOTEST	389	_	_	_	_	_	_	_	_	_	_	_	_	_
comp14265_c0_seq1	25	10	2.1	0.92	0.21793	0.700469	-1.15371	down	1.15371	up	-0.553117	no	OK	486	_	_	_	_	_	_	_	_	_	_	_	_	_
comp14267_c0_seq1	11	22	1.21	2.66	0.195166	0.653376	1.13089	up	-1.13089	down	-0.602125	no	OK	378	_	_	_	_	_	_	_	_	_	_	_	_	_
comp14272_c0_seq1	9	6	0.69	0.5	0.700311	1	-0.421093	down	0.421093	up	-1.76229	no	OK	528	_	_	_	_	_	_	_	_	_	_	_	_	_
comp14273_c0_seq1	33	28	0.95	0.87	0.949189	1	-0.0868142	down	0.0868142	up	0.264604	no	OK	1359	_	_	_	_	_	_	_	_	_	_	_	_	_
comp14274_c0_seq1	17	19	1.05	1.27	0.767877	1	0.305722	up	-0.305722	down	-0.489346	no	OK	135	245-652(+)	_	_	_	_	_	_	_	_	_	_	None	_
comp14276_c0_seq1	14	7	1.1	0.6	0.431875	0.916936	-0.829285	down	0.829285	up	-1.2829	no	OK	516	_	_	_	_	_	_	_	_	_	_	_	_	_
comp14278_c0_seq1	23	6	1.01	0.29	0.0576834	0.307308	-1.74958	down	1.74958	up	-0.830146	no	OK	899	_	_	_	_	_	_	_	_	_	_	_	_	_
comp14281_c0_seq1	0	172	0	4.24	8.2293e-12	1.00358e-09	9.50494	up	-9.50494	down	1.83104	yes	OK	329	84-1070(+)	gi|390473514|ref|XP_003734614.1|	PREDICTED: LOW QUALITY PROTEIN: serine protease 55-like [Callithrix jacchus]	0.6	GO:0016787	_	_	_	_	_	_	None	_
comp14282_c0_seq1	20	14	1.62	1.24	0.7571	1	-0.359681	down	0.359681	up	-0.582845	no	OK	502	_	_	_	_	_	_	_	_	_	_	_	_	_
comp14287_c0_seq1	4	2	0.34	0.18	noTest	noTest	noTest	noTest	noTest	noTest	noTest	no	NOTEST	484	_	_	_	_	_	_	_	_	_	_	_	_	_
comp14290_c0_seq1	2	2	0.14	0.15	noTest	noTest	noTest	noTest	noTest	noTest	noTest	no	NOTEST	573	_	_	_	_	_	_	_	_	_	_	_	_	_
comp14291_c0_seq1	11	7	0.68	0.47	0.725047	1	-0.488597	down	0.488597	up	-1.50054	no	OK	646	_	_	_	_	_	_	_	_	_	_	_	_	_
comp142928_c0_seq1	6	2	0.37	0.13	noTest	noTest	noTest	noTest	noTest	noTest	noTest	no	NOTEST	647	_	_	_	_	_	_	_	_	_	_	_	_	_
comp14293_c0_seq1	13	10	1.44	1.22	1	1	-0.224088	down	0.224088	up	-1.14402	no	OK	375	_	_	_	_	_	_	_	_	_	_	_	_	_
comp14294_c0_seq1	12	7	1.02	0.65	0.612094	1	-0.611318	down	0.611318	up	-1.4242	no	OK	478	_	_	_	_	_	_	_	_	_	_	_	_	_
comp14296_c0_seq1	44	23	1.26	0.71	0.312663	0.825716	-0.78016	down	0.78016	up	0.386534	no	OK	1361	_	_	_	_	_	_	_	_	_	_	_	_	_
comp14301_c0_seq1	0	4.27	0	0.17	noTest	noTest	noTest	noTest	noTest	noTest	noTest	no	NOTEST	192	328-903(-)	gi|241643394|ref|XP_002411061.1|	RAS-related protein, putative [Ixodes scapularis]	0.93	GO:0007264;GO:0004767;GO:0005525;GO:0015031;GO:0006687	6945.ISCW020598-PA	RAS-related protein, putative	0.9392	COG1100	KOG0086	_	K07880	RAB4B
comp14301_c0_seq2	33	72.73	1.1	2.62	0.0786555	0.383017	1.28817	up	-1.28817	down	1.09034	no	OK	219	328-984(-)	gi|241643394|ref|XP_002411061.1|	RAS-related protein, putative [Ixodes scapularis]	0.95	GO:0007264;GO:0004767;GO:0005739;GO:0005525;GO:0015031;GO:0005886;GO:0006687	6945.ISCW020598-PA	RAS-related protein, putative	0.9512	COG1100	KOG0086	_	K07880	RAB4B
comp14303_c0_seq1	16	9	0.86	0.52	0.597593	1	-0.666571	down	0.666571	up	-1.03006	no	OK	743	_	_	_	_	_	_	_	_	_	_	_	_	_
comp14304_c0_seq1	17	18	1.18	1.36	0.84052	1	0.228706	up	-0.228706	down	-0.531324	no	OK	580	_	_	_	_	_	_	_	_	_	_	_	_	_
comp14306_c0_seq1	62	42.27	0.94	0.69	0.581338	0.990045	-0.410353	down	0.410353	up	1.02717	no	OK	739	143-2359(+)	gi|321472391|gb|EFX83361.1|	hypothetical protein DAPPUDRAFT_301963 [Daphnia pulex]	0.93	GO:0046872;GO:0005524;GO:0009069;GO:0006468;GO:0004697;GO:0035556	6945.ISCW004410-PA	protein kinase C terminal domain-containing protein, putative	0.9164	COG0515	KOG0694	_	K06068	NPKC
comp14306_c0_seq2	0	42.73	0	0.74	1.21973e-06	3.83018e-05	7.51089	up	-7.51089	down	-0.184821	yes	OK	460	847-2226(+)	gi|321472391|gb|EFX83361.1|	hypothetical protein DAPPUDRAFT_301963 [Daphnia pulex]	0.93	GO:0046872;GO:0005524;GO:0009069;GO:0006468;GO:0004697;GO:0035556	6945.ISCW004410-PA	protein kinase C terminal domain-containing protein, putative	0.9164	COG0515	KOG0694	_	K06068	NPKC
comp143095_c0_seq1	17	20	1.15	1.47	0.700163	1	0.378833	up	-0.378833	down	-0.448529	no	OK	50	446-598(+)	_	_	_	_	_	_	_	_	_	_	None	_
comp1430_c0_seq1	2	3	0.15	0.25	noTest	noTest	noTest	noTest	noTest	noTest	noTest	no	NOTEST	531	_	_	_	_	_	_	_	_	_	_	_	_	_
comp14311_c0_seq1	13	14	0.78	0.91	0.804303	1	0.251762	up	-0.251762	down	-0.905728	no	OK	665	_	_	_	_	_	_	_	_	_	_	_	_	_
comp14313_c0_seq1	5	9	0.24	0.46	0.542974	0.974957	0.961075	up	-0.961075	down	-1.84668	no	OK	841	_	_	_	_	_	_	_	_	_	_	_	_	_
comp14325_c0_seq1	34	30	0.63	0.6	1	1	-0.0308195	down	0.0308195	up	0.334957	no	OK	2068	_	_	_	_	_	_	_	_	_	_	_	_	_
comp14327_c0_seq1	13	12	1	1.01	1	1	0.0333676	up	-0.0333676	down	-1.02009	no	OK	526	_	_	_	_	_	_	_	_	_	_	_	_	_
comp14329_c0_seq1	34	49	1.3	2.02	0.364258	0.873288	0.672607	up	-0.672607	down	0.72459	no	OK	1028	_	_	_	_	_	_	_	_	_	_	_	_	_
comp14330_c0_seq1	3	50	0.28	5.15	4.85126e-05	0.000912417	4.09402	up	-4.09402	down	0.114074	yes	OK	437	_	gi|321469621|gb|EFX80600.1|	hypothetical protein DAPPUDRAFT_196566 [Daphnia pulex]	0.85	GO:0055114;GO:0016491	_	_	_	_	_	_	_	_
comp14333_c0_seq1	64	68	1.83	2.11	0.756587	1	0.23608	up	-0.23608	down	1.38529	no	OK	364	266-1357(-)	gi|321474422|gb|EFX85387.1|	hypothetical protein DAPPUDRAFT_300448 [Daphnia pulex]	0.89	GO:0006810;GO:0016021	7070.XP_972074	similar to tricarboxylate transport protein	0.8662	_	KOG0756	_	K15100	SLC25A1, CTP
comp14334_c0_seq1	48	48	1.15	1.24	0.868265	1	0.148738	up	-0.148738	down	0.923737	no	OK	317	147-1097(+)	gi|91091020|ref|XP_975125.1|	PREDICTED: similar to zinc transporter [Tribolium castaneum]	0.66	GO:0044765	7176.CPIJ001666-PA	catecholamine up	0.7516	COG0428	KOG2694	_	K14719	SLC39A13, ZIP13
comp14338_c0_seq1	51	52	1.14	1.26	0.813769	1	0.176669	up	-0.176669	down	1.02592	no	OK	277	899-1729(-)	gi|403066810|dbj|BAM38481.1|	C2H2-type transcription factor Mig1p [Candida boidinii]	0.47	GO:0005488	_	_	_	_	_	_	None	_
comp14340_c0_seq1	16	5	1.64	0.56	0.148066	0.56502	-1.48525	down	1.48525	up	-1.2902	no	OK	403	_	_	_	_	_	_	_	_	_	_	_	_	_
comp14342_c0_seq1	7	10	0.56	0.88	0.612094	1	0.644687	up	-0.644687	down	-1.56912	no	OK	505	_	_	_	_	_	_	_	_	_	_	_	_	_
comp14346_c0_seq1	3.78	4.28	0.19	0.23	noTest	noTest	noTest	noTest	noTest	noTest	noTest	no	NOTEST	101	234-536(+)	gi|507530755|ref|XP_004649461.1|	PREDICTED: DNA mismatch repair protein Mlh3 [Jaculus jaculus]	0.75	GO:0007127;GO:0003677;GO:0000794;GO:0044454;GO:0006974	9598.ENSPTRP00000045604	mutL homolog 3 (E. coli)	0.7759	COG0323	_	_	K08739	MLH3
comp14346_c0_seq2	12.22	20.72	0.48	0.88	0.283853	0.79554	0.94179	up	-0.94179	down	-0.60494	no	OK	242	1-726(+)	gi|431839136|gb|ELK01063.1|	DNA mismatch repair protein Mlh3 [Pteropus alecto]	0.65	GO:0044763;GO:0043229;GO:0005488	9598.ENSPTRP00000045604	mutL homolog 3 (E. coli)	0.7586	COG0323	_	_	K08739	MLH3
comp14347_c0_seq1	25	24	0.88	0.91	1	1	0.0897037	up	-0.0897037	down	-0.0480545	no	OK	1114	_	_	_	_	_	_	_	_	_	_	_	_	_
comp14349_c0_seq1	26	15	1.55	0.97	0.477216	0.947132	-0.635932	down	0.635932	up	-0.317782	no	OK	670	_	_	_	_	_	_	_	_	_	_	_	_	_
comp14351_c0_seq1	22	10	1.52	0.76	0.323905	0.837813	-0.971331	down	0.971331	up	-0.679329	no	OK	581	_	_	_	_	_	_	_	_	_	_	_	_	_
comp14353_c0_seq1	22	18	1.15	1.02	0.928218	1	-0.13826	down	0.13826	up	-0.344909	no	OK	759	_	_	_	_	_	_	_	_	_	_	_	_	_
comp14359_c0_seq1	23	30	0.91	1.29	0.527497	0.97101	0.527796	up	-0.527796	down	0.0734629	no	OK	993	_	_	_	_	_	_	_	_	_	_	_	_	_
comp1435_c0_seq1	3	4	0.33	0.49	noTest	noTest	noTest	noTest	noTest	noTest	noTest	no	NOTEST	374	_	_	_	_	_	_	_	_	_	_	_	_	_
comp14362_c0_seq1	10	7	1.19	0.92	0.725047	1	-0.354458	down	0.354458	up	-1.58125	no	OK	352	_	_	_	_	_	_	_	_	_	_	_	_	_
comp14363_c0_seq1	8	5	0.7	0.48	0.670342	1	-0.508387	down	0.508387	up	-1.96926	no	OK	465	_	_	_	_	_	_	_	_	_	_	_	_	_
comp14364_c0_seq1	37	30	1.19	1.04	0.907908	1	-0.151912	down	0.151912	up	0.398619	no	OK	1215	_	_	_	_	_	_	_	_	_	_	_	_	_
comp143680_c0_seq1	41	24	2.26	1.44	0.429983	0.916936	-0.61812	down	0.61812	up	0.345905	no	OK	721	_	_	_	_	_	_	_	_	_	_	_	_	_
comp14370_c0_seq1	30	28	1.07	1.08	1	1	0.0495493	up	-0.0495493	down	0.194512	no	OK	1096	_	_	_	_	_	_	_	_	_	_	_	_	_
comp14377_c0_seq1	16	1	1.69	0.12	0.00744743	0.0603253	-3.56709	down	3.56709	up	-1.60548	no	OK	393	_	_	_	_	_	_	_	_	_	_	_	_	_
comp143793_c0_seq1	17	19	1.9	2.33	0.767877	1	0.305722	up	-0.305722	down	-0.489346	no	OK	373	_	_	_	_	_	_	_	_	_	_	_	_	_
comp143801_c0_seq1	48	17	2.49	0.96	0.0915427	0.426485	-1.33589	down	1.33589	up	0.333496	no	OK	766	_	_	_	_	_	_	_	_	_	_	_	_	_
comp14382_c0_seq1	42	40	1.45	1.49	0.961491	1	0.0786434	up	-0.0786434	down	0.694768	no	OK	378	1-1134(-)	gi|241997568|ref|XP_002433433.1|	zinc finger protein, putative [Ixodes scapularis]	0.57	GO:0005488	_	_	_	_	_	_	None	_
comp14384_c0_seq1	44	26	1.73	1.11	0.42641	0.916936	-0.604982	down	0.604982	up	0.45287	no	OK	67	503-703(-)	_	_	_	_	_	_	_	_	_	_	None	_
comp14385_c0_seq1	10	10	0.96	1.05	0.876186	1	0.145868	up	-0.145868	down	-1.34057	no	OK	429	_	_	_	_	_	_	_	_	_	_	_	_	_
comp14386_c0_seq1	3	1	0.35	0.13	noTest	noTest	noTest	noTest	noTest	noTest	noTest	no	NOTEST	358	_	_	_	_	_	_	_	_	_	_	_	_	_
comp14388_c0_seq1	1	0	0.04	0	noTest	noTest	noTest	noTest	noTest	noTest	noTest	no	NOTEST	289	93-959(-)	_	_	_	_	_	_	_	_	_	_	None	_
comp14393_c0_seq1	20	12	1.06	0.69	0.587191	0.995342	-0.578075	down	0.578075	up	-0.673563	no	OK	752	_	_	_	_	_	_	_	_	_	_	_	_	_
comp14399_c0_seq1	6	7	0.51	0.65	1	1	0.358074	up	-0.358074	down	-1.9602	no	OK	480	_	_	_	_	_	_	_	_	_	_	_	_	_
comp143_c0_seq1	1	1	0.1	0.11	noTest	noTest	noTest	noTest	noTest	noTest	noTest	no	NOTEST	400	_	_	_	_	_	_	_	_	_	_	_	_	_
comp14401_c0_seq1	16	14	1.66	1.59	1	1	-0.0424255	down	0.0424255	up	-0.758209	no	OK	399	_	_	_	_	_	_	_	_	_	_	_	_	_
comp14403_c0_seq1	19	17	1.22	1.19	1	1	-0.0108028	down	0.0108028	up	-0.494688	no	OK	623	_	_	_	_	_	_	_	_	_	_	_	_	_
comp14406_c0_seq1	24	24	1.45	1.58	0.938413	1	0.147972	up	-0.147972	down	-0.0767346	no	OK	660	_	_	_	_	_	_	_	_	_	_	_	_	_
comp14407_c0_seq1	8	2	0.76	0.21	0.191276	0.644686	-1.73554	down	1.73554	up	-2.35614	no	OK	431	_	_	_	_	_	_	_	_	_	_	_	_	_
comp1440_c0_seq1	3	6	0.33	0.72	noTest	noTest	noTest	noTest	noTest	noTest	noTest	no	NOTEST	381	_	_	_	_	_	_	_	_	_	_	_	_	_
comp14412_c0_seq1	48	26	1.74	1.02	0.328735	0.83876	-0.729798	down	0.729798	up	0.530514	no	OK	1082	_	_	_	_	_	_	_	_	_	_	_	_	_
comp14413_c0_seq1	19	9	1.43	0.74	0.394949	0.892837	-0.910811	down	0.910811	up	-0.870411	no	OK	538	_	_	_	_	_	_	_	_	_	_	_	_	_
comp14414_c0_seq1	14	10	1.02	0.8	0.89207	1	-0.328959	down	0.328959	up	-1.08416	no	OK	553	_	_	_	_	_	_	_	_	_	_	_	_	_
comp14415_c0_seq1	19	11	1.63	1.03	0.567307	0.989861	-0.628052	down	0.628052	up	-0.767192	no	OK	475	_	_	_	_	_	_	_	_	_	_	_	_	_
comp14417_c0_seq1	24	11	2.2	1.1	0.307713	0.817248	-0.960978	down	0.960978	up	-0.550388	no	OK	448	_	_	_	_	_	_	_	_	_	_	_	_	_
comp14418_c0_seq1	13	8	1.34	0.9	0.63922	1	-0.537688	down	0.537688	up	-1.27925	no	OK	402	_	_	_	_	_	_	_	_	_	_	_	_	_
comp14421_c0_seq1	25	15	0.89	0.58	0.526087	0.97101	-0.579927	down	0.579927	up	-0.352402	no	OK	1098	_	_	_	_	_	_	_	_	_	_	_	_	_
comp14425_c0_seq1	9	4	0.52	0.25	0.390133	0.892837	-0.978896	down	0.978896	up	-1.97379	no	OK	692	_	_	_	_	_	_	_	_	_	_	_	_	_
comp14427_c0_seq1	18	15	1.15	1.04	1	1	-0.111823	down	0.111823	up	-0.62186	no	OK	629	_	_	_	_	_	_	_	_	_	_	_	_	_
comp14428_c0_seq1	20	4	0.95	0.21	0.0365207	0.221421	-2.1082	down	2.1082	up	-1.10457	no	OK	831	_	_	_	_	_	_	_	_	_	_	_	_	_
comp14429_c0_seq1	4	5	0.29	0.4	noTest	noTest	noTest	noTest	noTest	noTest	noTest	no	NOTEST	555	_	_	_	_	_	_	_	_	_	_	_	_	_
comp14431_c0_seq1	7	8	0.48	0.59	1	1	0.331087	up	-0.331087	down	-1.75374	no	OK	591	_	_	_	_	_	_	_	_	_	_	_	_	_
comp14434_c0_seq1	0	20.68	0	1.17	0.000164799	0.00254077	6.4852	up	-6.4852	down	-1.23184	yes	OK	763	_	_	_	_	_	_	_	_	_	_	_	_	_
comp14434_c0_seq2	0	42.32	0	2.05	1.4456e-06	4.41613e-05	7.47713	up	-7.47713	down	-0.219157	yes	OK	882	_	_	_	_	_	_	_	_	_	_	_	_	_
comp14436_c0_seq1	21	5	1.39	0.36	0.0520938	0.289362	-1.872	down	1.872	up	-0.987845	no	OK	59	111-287(+)	_	_	_	_	_	_	_	_	_	_	None	_
comp14438_c0_seq1	7.36	5.29	0.2	0.16	0.822492	1	-0.322286	down	0.322286	up	-2.08269	no	OK	1405	_	_	_	_	_	_	_	_	_	_	_	_	_
comp14438_c0_seq2	8.64	17.71	0.25	0.54	0.205414	0.675502	1.12684	up	-1.12684	down	-0.893009	no	OK	1372	_	_	_	_	_	_	_	_	_	_	_	_	_
comp144394_c0_seq1	46	28	4.39	2.93	0.48859	0.953255	-0.562755	down	0.562755	up	0.533715	no	OK	431	_	_	_	_	_	_	_	_	_	_	_	_	_
comp14439_c0_seq1	8	4	0.74	0.41	0.497906	0.953255	-0.814081	down	0.814081	up	-2.08736	no	OK	443	_	_	_	_	_	_	_	_	_	_	_	_	_
comp14449_c0_seq1	4	5	0.41	0.57	noTest	noTest	noTest	noTest	noTest	noTest	noTest	no	NOTEST	400	_	_	_	_	_	_	_	_	_	_	_	_	_
comp14452_c0_seq1	12	10	0.53	0.48	1	1	-0.110992	down	0.110992	up	-1.20653	no	OK	889	_	_	_	_	_	_	_	_	_	_	_	_	_
comp14457_c0_seq1	7	4	0.71	0.44	0.63315	1	-0.62798	down	0.62798	up	-2.21086	no	OK	408	_	_	_	_	_	_	_	_	_	_	_	_	_
comp14458_c0_seq1	7	3	0.78	0.37	0.442579	0.916936	-1.01636	down	1.01636	up	-2.35117	no	OK	374	_	_	_	_	_	_	_	_	_	_	_	_	_
comp14462_c0_seq1	29	98	0.53	1.95	0.00990101	0.0742745	1.8967	up	-1.8967	down	1.36237	no	OK	359	626-1702(+)	gi|288779614|dbj|BAI70368.1|	suppressor of cytokine signaling-2 like protein [Marsupenaeus japonicus]	0.79	GO:0035556	_	_	_	_	_	_	K04695	SOCS2, CIS2
comp14463_c0_seq1	13	7	1.09	0.64	0.514813	0.963457	-0.724414	down	0.724414	up	-1.35178	no	OK	484	_	_	_	_	_	_	_	_	_	_	_	_	_
comp14464_c0_seq1	12	6	1.2	0.66	0.479207	0.947132	-0.825856	down	0.825856	up	-1.50448	no	OK	413	_	_	_	_	_	_	_	_	_	_	_	_	_
comp14469_c0_seq1	13	6	1.15	0.58	0.394643	0.892837	-0.938952	down	0.938952	up	-1.42804	no	OK	463	_	_	_	_	_	_	_	_	_	_	_	_	_
comp14475_c0_seq1	13	9	1	0.75	0.884696	1	-0.372384	down	0.372384	up	-1.21009	no	OK	528	_	_	_	_	_	_	_	_	_	_	_	_	_
comp14479_c0_seq1	34	32	0.74	0.76	0.953267	1	0.0615828	up	-0.0615828	down	0.381196	no	OK	585	3-1757(+)	gi|405969847|gb|EKC34793.1|	Pre-mRNA-processing factor 17 [Crassostrea gigas]	0.81	_	7425.XP_001601045	similar to pre-mrna splicing factor prp17	0.9231	COG2319	KOG0282	_	K12816	CDC40, PRP17
comp14481_c0_seq1	38	34	0.53	0.52	1	1	-0.0108773	down	0.0108773	up	0.505273	no	OK	597	943-2733(-)	gi|91095019|ref|XP_970220.1|	PREDICTED: similar to Thd1 [Tribolium castaneum]	0.43	_	_	_	_	_	_	_	K03649	MUG, TDG
comp14482_c0_seq1	26	40	0.66	1.1	0.349299	0.858876	0.765008	up	-0.765008	down	0.395078	no	OK	281	1-843(+)	gi|443711333|gb|ELU05161.1|	hypothetical protein CAPTEDRAFT_140571 [Capitella teleta]	0.72	GO:0050794	_	_	_	_	_	_	None	_
comp14484_c0_seq1	13	14	0.49	0.57	0.804303	1	0.251762	up	-0.251762	down	-0.905728	no	OK	348	3-1046(-)	_	_	_	_	_	_	_	_	_	_	None	_
[truncated: 63,536 more rows]
