# Supplementary material for: De Novo Transcriptome Sequencing Analysis and Comparison of Differentially Expressed Genes (DEGs) in Macrobrachium rosenbergii in China
Source: PLoS One. 2014 Oct 20;9(10):e109656. doi: 10.1371/journal.pone.0109656 (PMC4203760; doi:10.1371/journal.pone.0109656)
Supplement: Table S6 — The results after enrichment of DEGs between A and B groups. (XLT) [file pone.0109656.s006.xlt]

## Sheet: A_vs_B_SDE_isoform.list.enrichm
id	enrichment	description	ratio_in_study	ratio_in_pop	p_uncorrected	p_bonferroni	type	diff_genes
GO:0004611	e	phosphoenolpyruvate carboxykinase activity	2/147	10/66953	0.000213	0.0654	molecular_function	comp33763_c0_seq1;comp34453_c0_seq1
GO:0003824	e	catalytic activity	22/147	4541/66953	0.000424	0.13	molecular_function	comp103170_c0_seq1;comp33763_c0_seq1;comp34453_c0_seq1;comp58257_c0_seq1;comp61098_c0_seq1;comp61098_c0_seq2;comp62682_c1_seq3;comp64233_c0_seq2;comp65497_c0_seq1;comp65761_c0_seq1;comp67195_c0_seq2;comp67225_c0_seq24;comp67314_c0_seq9;comp67741_c1_seq2;comp67897_c0_seq3;comp67907_c0_seq5;comp68043_c0_seq9;comp68216_c0_seq2;comp68353_c0_seq1;comp68353_c0_seq9;comp68380_c0_seq4;comp75705_c0_seq1
GO:0016829	e	lyase activity	4/147	158/66953	0.000429	0.132	molecular_function	comp103170_c0_seq1;comp33763_c0_seq1;comp34453_c0_seq1;comp64233_c0_seq2
GO:0009058	e	biosynthetic process	8/147	850/66953	0.000619	0.19	biological_process	comp103170_c0_seq1;comp33763_c0_seq1;comp34453_c0_seq1;comp58467_c0_seq1;comp64233_c0_seq2;comp67897_c0_seq3;comp68353_c0_seq1;comp68353_c0_seq9
GO:0016831	e	carboxy-lyase activity	2/147	28/66953	0.00174	0.535	molecular_function	comp33763_c0_seq1;comp34453_c0_seq1
