# Supplementary material for: De Novo Transcriptome Sequencing Analysis and Comparison of Differentially Expressed Genes (DEGs) in Macrobrachium rosenbergii in China
Source: PLoS One. 2014 Oct 20;9(10):e109656. doi: 10.1371/journal.pone.0109656 (PMC4203760; doi:10.1371/journal.pone.0109656)
Supplement: Table S7 — The results after enrichment of DEGs between A1 and A2 groups. (XLS) [file pone.0109656.s007.xls]

## Sheet: A1_vs_A2_SDE_isoform.list.enric
id	enrichment	description	ratio_in_study	ratio_in_pop	p_uncorrected	p_bonferroni	type	diff_genes
GO:0005342	e	organic acid transmembrane transporter activity	24/6860	51/66953	2.46e-11	7.51e-08	molecular_function	comp45849_c0_seq1;comp53957_c0_seq1;comp53957_c0_seq2;comp57752_c0_seq15;comp57752_c0_seq6;comp57752_c0_seq8;comp64357_c0_seq3;comp65667_c0_seq12;comp65667_c0_seq15;comp65667_c0_seq19;comp65667_c0_seq20;comp65667_c0_seq3;comp65667_c0_seq4;comp65667_c0_seq7;comp66847_c0_seq1;comp67120_c0_seq1;comp67120_c0_seq3;comp67120_c0_seq6;comp67120_c0_seq7;comp67132_c0_seq13;comp67132_c0_seq14;comp67132_c0_s…
GO:0015711	e	organic anion transport	33/6860	72/66953	2.56e-11	7.8e-08	biological_process	comp45849_c0_seq1;comp53718_c0_seq1;comp53957_c0_seq1;comp53957_c0_seq2;comp57752_c0_seq15;comp57752_c0_seq6;comp57752_c0_seq8;comp59280_c0_seq1;comp59280_c0_seq5;comp59280_c0_seq6;comp59280_c0_seq9;comp65176_c0_seq1;comp65176_c0_seq3;comp65176_c0_seq5;comp65667_c0_seq12;comp65667_c0_seq15;comp65667_c0_seq19;comp65667_c0_seq20;comp65667_c0_seq3;comp65667_c0_seq4;comp65667_c0_seq7;comp65690_c0_seq…
GO:0015849	e	organic acid transport	24/6860	52/66953	4.13e-11	1.26e-07	biological_process	comp45849_c0_seq1;comp53718_c0_seq1;comp53957_c0_seq1;comp53957_c0_seq2;comp57752_c0_seq15;comp57752_c0_seq6;comp57752_c0_seq8;comp65667_c0_seq12;comp65667_c0_seq15;comp65667_c0_seq19;comp65667_c0_seq20;comp65667_c0_seq3;comp65667_c0_seq4;comp65667_c0_seq7;comp66847_c0_seq1;comp67120_c0_seq1;comp67120_c0_seq3;comp67120_c0_seq6;comp67120_c0_seq7;comp67132_c0_seq13;comp67132_c0_seq14;comp67132_c0_s…
GO:0046942	e	carboxylic acid transport	24/6860	52/66953	4.13e-11	1.26e-07	biological_process	comp45849_c0_seq1;comp53718_c0_seq1;comp53957_c0_seq1;comp53957_c0_seq2;comp57752_c0_seq15;comp57752_c0_seq6;comp57752_c0_seq8;comp65667_c0_seq12;comp65667_c0_seq15;comp65667_c0_seq19;comp65667_c0_seq20;comp65667_c0_seq3;comp65667_c0_seq4;comp65667_c0_seq7;comp66847_c0_seq1;comp67120_c0_seq1;comp67120_c0_seq3;comp67120_c0_seq6;comp67120_c0_seq7;comp67132_c0_seq13;comp67132_c0_seq14;comp67132_c0_s…
GO:0046943	e	carboxylic acid transmembrane transporter activity	23/6860	49/66953	6.82e-11	2.08e-07	molecular_function	comp45849_c0_seq1;comp53957_c0_seq1;comp53957_c0_seq2;comp57752_c0_seq15;comp57752_c0_seq6;comp57752_c0_seq8;comp65667_c0_seq12;comp65667_c0_seq15;comp65667_c0_seq19;comp65667_c0_seq20;comp65667_c0_seq3;comp65667_c0_seq4;comp65667_c0_seq7;comp66847_c0_seq1;comp67120_c0_seq1;comp67120_c0_seq3;comp67120_c0_seq6;comp67120_c0_seq7;comp67132_c0_seq13;comp67132_c0_seq14;comp67132_c0_seq27;comp67132_c0_…
GO:0008509	e	anion transmembrane transporter activity	38/6860	98/66953	6.85e-11	2.09e-07	molecular_function	comp45849_c0_seq1;comp53957_c0_seq1;comp53957_c0_seq2;comp57752_c0_seq15;comp57752_c0_seq6;comp57752_c0_seq8;comp58894_c0_seq1;comp59280_c0_seq1;comp59280_c0_seq5;comp59280_c0_seq6;comp59280_c0_seq9;comp61847_c0_seq3;comp64468_c0_seq1;comp65176_c0_seq1;comp65176_c0_seq3;comp65176_c0_seq5;comp65667_c0_seq12;comp65667_c0_seq15;comp65667_c0_seq19;comp65667_c0_seq20;comp65667_c0_seq3;comp65667_c0_seq…
GO:0015075	e	ion transmembrane transporter activity	80/6860	292/66953	9.33e-11	2.85e-07	molecular_function	comp165559_c0_seq1;comp203544_c0_seq1;comp2258_c0_seq1;comp26840_c0_seq1;comp300634_c0_seq1;comp36634_c0_seq1;comp436594_c0_seq1;comp45849_c0_seq1;comp50065_c0_seq1;comp50065_c0_seq3;comp51209_c0_seq3;comp53957_c0_seq1;comp53957_c0_seq2;comp54764_c0_seq2;comp54764_c0_seq3;comp57752_c0_seq15;comp57752_c0_seq6;comp57752_c0_seq8;comp58894_c0_seq1;comp59280_c0_seq1;comp59280_c0_seq5;comp59280_c0_seq6…
GO:0008514	e	organic anion transmembrane transporter activity	26/6860	58/66953	1.03e-10	3.13e-07	molecular_function	comp45849_c0_seq1;comp53957_c0_seq1;comp53957_c0_seq2;comp57752_c0_seq15;comp57752_c0_seq6;comp57752_c0_seq8;comp65176_c0_seq1;comp65176_c0_seq3;comp65176_c0_seq5;comp65667_c0_seq12;comp65667_c0_seq15;comp65667_c0_seq19;comp65667_c0_seq20;comp65667_c0_seq3;comp65667_c0_seq4;comp65667_c0_seq7;comp66847_c0_seq1;comp67120_c0_seq1;comp67120_c0_seq3;comp67120_c0_seq6;comp67120_c0_seq7;comp67132_c0_seq…
GO:0055085	e	transmembrane transport	63/6860	255/66953	1.15e-10	3.5e-07	biological_process	comp165278_c0_seq1;comp2258_c0_seq1;comp300634_c0_seq1;comp42793_c0_seq1;comp436594_c0_seq1;comp45849_c0_seq1;comp46858_c0_seq1;comp46858_c0_seq3;comp51209_c0_seq3;comp53957_c0_seq1;comp53957_c0_seq2;comp57120_c0_seq1;comp57120_c0_seq3;comp57120_c0_seq4;comp58420_c0_seq2;comp58894_c0_seq1;comp60879_c0_seq1;comp60879_c0_seq3;comp62383_c0_seq1;comp62472_c0_seq9;comp62496_c0_seq1;comp63821_c0_seq1;c…
GO:0022857	e	transmembrane transporter activity	97/6860	389/66953	1.26e-10	3.84e-07	molecular_function	comp165559_c0_seq1;comp203544_c0_seq1;comp2258_c0_seq1;comp26840_c0_seq1;comp300634_c0_seq1;comp36634_c0_seq1;comp436594_c0_seq1;comp45849_c0_seq1;comp46864_c0_seq1;comp50065_c0_seq1;comp50065_c0_seq3;comp51209_c0_seq3;comp53718_c0_seq1;comp53957_c0_seq1;comp53957_c0_seq2;comp54764_c0_seq2;comp54764_c0_seq3;comp57279_c0_seq1;comp57752_c0_seq15;comp57752_c0_seq6;comp57752_c0_seq8;comp58420_c0_seq2…
GO:0006820	e	anion transport	43/6860	110/66953	1.28e-10	3.9e-07	biological_process	comp45849_c0_seq1;comp53718_c0_seq1;comp53957_c0_seq1;comp53957_c0_seq2;comp57752_c0_seq15;comp57752_c0_seq6;comp57752_c0_seq8;comp58894_c0_seq1;comp59280_c0_seq1;comp59280_c0_seq5;comp59280_c0_seq6;comp59280_c0_seq9;comp61847_c0_seq3;comp64468_c0_seq1;comp65176_c0_seq1;comp65176_c0_seq3;comp65176_c0_seq5;comp65667_c0_seq12;comp65667_c0_seq15;comp65667_c0_seq19;comp65667_c0_seq20;comp65667_c0_seq…
GO:0006811	e	ion transport	101/6860	362/66953	1.51e-10	4.62e-07	biological_process	comp165278_c0_seq1;comp165559_c0_seq1;comp203544_c0_seq1;comp2258_c0_seq1;comp26840_c0_seq1;comp300634_c0_seq1;comp36634_c0_seq1;comp42793_c0_seq1;comp436594_c0_seq1;comp45849_c0_seq1;comp490200_c0_seq1;comp50065_c0_seq1;comp50065_c0_seq3;comp51209_c0_seq3;comp51516_c1_seq1;comp53718_c0_seq1;comp53957_c0_seq1;comp53957_c0_seq2;comp54764_c0_seq2;comp54764_c0_seq3;comp57028_c0_seq1;comp571893_c0_se…
GO:0016021	e	integral to membrane	114/6860	534/66953	1.57e-10	4.78e-07	cellular_component	comp147154_c0_seq1;comp157916_c0_seq1;comp165559_c0_seq1;comp203544_c0_seq1;comp2258_c0_seq1;comp26840_c0_seq1;comp36634_c0_seq1;comp41107_c0_seq1;comp414196_c0_seq1;comp45849_c0_seq1;comp46858_c0_seq1;comp46858_c0_seq3;comp490200_c0_seq1;comp49821_c0_seq3;comp51209_c0_seq3;comp51516_c1_seq1;comp53093_c0_seq1;comp53521_c0_seq5;comp53957_c0_seq1;comp53957_c0_seq2;comp54145_c0_seq1;comp55245_c0_seq…
GO:0022891	e	substrate-specific transmembrane transporter activity	88/6860	327/66953	1.73e-10	5.28e-07	molecular_function	comp165559_c0_seq1;comp203544_c0_seq1;comp2258_c0_seq1;comp26840_c0_seq1;comp300634_c0_seq1;comp36634_c0_seq1;comp436594_c0_seq1;comp45849_c0_seq1;comp46864_c0_seq1;comp50065_c0_seq1;comp50065_c0_seq3;comp51209_c0_seq3;comp53957_c0_seq1;comp53957_c0_seq2;comp54764_c0_seq2;comp54764_c0_seq3;comp57279_c0_seq1;comp57752_c0_seq15;comp57752_c0_seq6;comp57752_c0_seq8;comp58894_c0_seq1;comp59280_c0_seq1…
GO:0022892	e	substrate-specific transporter activity	107/6860	386/66953	1.92e-10	5.87e-07	molecular_function	comp165559_c0_seq1;comp203544_c0_seq1;comp2258_c0_seq1;comp23155_c0_seq1;comp26840_c0_seq1;comp28110_c0_seq1;comp300634_c0_seq1;comp34761_c0_seq1;comp36634_c0_seq1;comp41905_c0_seq1;comp436594_c0_seq1;comp45849_c0_seq1;comp46864_c0_seq1;comp50065_c0_seq1;comp50065_c0_seq3;comp50523_c0_seq1;comp51209_c0_seq3;comp53957_c0_seq1;comp53957_c0_seq2;comp54764_c0_seq2;comp54764_c0_seq3;comp56360_c0_seq1;…
GO:0031224	e	intrinsic to membrane	114/6860	540/66953	1.96e-10	5.97e-07	cellular_component	comp147154_c0_seq1;comp157916_c0_seq1;comp165559_c0_seq1;comp203544_c0_seq1;comp2258_c0_seq1;comp26840_c0_seq1;comp36634_c0_seq1;comp41107_c0_seq1;comp414196_c0_seq1;comp45849_c0_seq1;comp46858_c0_seq1;comp46858_c0_seq3;comp490200_c0_seq1;comp49821_c0_seq3;comp51209_c0_seq3;comp51516_c1_seq1;comp53093_c0_seq1;comp53521_c0_seq5;comp53957_c0_seq1;comp53957_c0_seq2;comp54145_c0_seq1;comp55245_c0_seq…
GO:0005215	e	transporter activity	133/6860	494/66953	2.01e-10	6.14e-07	molecular_function	comp165559_c0_seq1;comp203544_c0_seq1;comp2258_c0_seq1;comp23155_c0_seq1;comp252642_c0_seq1;comp26840_c0_seq1;comp28110_c0_seq1;comp300634_c0_seq1;comp34761_c0_seq1;comp36634_c0_seq1;comp41905_c0_seq1;comp436594_c0_seq1;comp45849_c0_seq1;comp46864_c0_seq1;comp50065_c0_seq1;comp50065_c0_seq3;comp50523_c0_seq1;comp51209_c0_seq3;comp53718_c0_seq1;comp53957_c0_seq1;comp53957_c0_seq2;comp53992_c0_seq5…
GO:0046872	e	metal ion binding	164/6860	873/66953	2.18e-10	6.65e-07	molecular_function	comp147154_c0_seq1;comp165278_c0_seq1;comp165559_c0_seq1;comp183155_c0_seq1;comp203544_c0_seq1;comp21528_c0_seq1;comp2258_c0_seq1;comp23645_c0_seq2;comp26840_c0_seq1;comp271723_c0_seq1;comp28110_c0_seq1;comp290724_c0_seq1;comp31520_c0_seq1;comp31954_c0_seq1;comp319833_c0_seq1;comp33202_c1_seq1;comp35221_c0_seq2;comp377025_c0_seq1;comp39122_c0_seq1;comp40714_c0_seq1;comp414196_c0_seq1;comp416068_c…
GO:0016491	e	oxidoreductase activity	130/6860	629/66953	2.18e-10	6.66e-07	molecular_function	comp147154_c0_seq1;comp165278_c0_seq1;comp165559_c0_seq1;comp17380_c0_seq1;comp17380_c0_seq2;comp203544_c0_seq1;comp23007_c0_seq1;comp26840_c0_seq1;comp36634_c0_seq1;comp37122_c0_seq1;comp39122_c0_seq1;comp414196_c0_seq1;comp422936_c0_seq1;comp42454_c0_seq2;comp42504_c0_seq2;comp42793_c0_seq1;comp43567_c0_seq1;comp43594_c0_seq1;comp46556_c0_seq1;comp47871_c0_seq2;comp490200_c0_seq1;comp50312_c0_s…
GO:0006810	e	transport	219/6860	1041/66953	2.42e-10	7.39e-07	biological_process	comp122797_c0_seq1;comp14301_c0_seq2;comp157916_c0_seq1;comp165278_c0_seq1;comp165559_c0_seq1;comp183155_c0_seq1;comp203544_c0_seq1;comp21721_c0_seq1;comp2258_c0_seq1;comp23155_c0_seq1;comp252642_c0_seq1;comp26840_c0_seq1;comp28110_c0_seq1;comp300634_c0_seq1;comp344129_c0_seq1;comp34761_c0_seq1;comp36634_c0_seq1;comp41107_c0_seq1;comp41905_c0_seq1;comp42647_c0_seq2;comp42793_c0_seq1;comp42938_c0_…
GO:0022804	e	active transmembrane transporter activity	45/6860	161/66953	2.62e-10	8e-07	molecular_function	comp46864_c0_seq1;comp51209_c0_seq3;comp53718_c0_seq1;comp57752_c0_seq15;comp57752_c0_seq6;comp57752_c0_seq8;comp58420_c0_seq2;comp58894_c0_seq1;comp59280_c0_seq1;comp59280_c0_seq5;comp59280_c0_seq6;comp59280_c0_seq9;comp59942_c0_seq3;comp59942_c0_seq5;comp59942_c0_seq6;comp59970_c0_seq1;comp61431_c0_seq4;comp61847_c0_seq3;comp62496_c0_seq1;comp64357_c0_seq2;comp64357_c0_seq3;comp64598_c0_seq10;c…
GO:0044425	e	membrane part	161/6860	853/66953	2.88e-10	8.8e-07	cellular_component	comp13407_c0_seq1;comp147154_c0_seq1;comp157916_c0_seq1;comp165559_c0_seq1;comp203544_c0_seq1;comp2258_c0_seq1;comp26840_c0_seq1;comp300634_c0_seq1;comp344129_c0_seq1;comp36066_c0_seq2;comp36634_c0_seq1;comp41107_c0_seq1;comp414196_c0_seq1;comp436594_c0_seq1;comp439958_c0_seq1;comp45696_c0_seq1;comp45833_c0_seq1;comp45849_c0_seq1;comp46858_c0_seq1;comp46858_c0_seq3;comp47871_c0_seq2;comp490200_c0…
GO:0051234	e	establishment of localization	224/6860	1052/66953	3.01e-10	9.2e-07	biological_process	comp122797_c0_seq1;comp14301_c0_seq2;comp157916_c0_seq1;comp165278_c0_seq1;comp165559_c0_seq1;comp183155_c0_seq1;comp203544_c0_seq1;comp21721_c0_seq1;comp2258_c0_seq1;comp23155_c0_seq1;comp252642_c0_seq1;comp26840_c0_seq1;comp28110_c0_seq1;comp300634_c0_seq1;comp344129_c0_seq1;comp34761_c0_seq1;comp36634_c0_seq1;comp41107_c0_seq1;comp41905_c0_seq1;comp42647_c0_seq2;comp42793_c0_seq1;comp42938_c0_…
GO:0043169	e	cation binding	250/6860	1369/66953	3.09e-10	9.43e-07	molecular_function	comp13529_c0_seq1;comp147154_c0_seq1;comp165278_c0_seq1;comp165559_c0_seq1;comp183155_c0_seq1;comp203544_c0_seq1;comp21528_c0_seq1;comp2258_c0_seq1;comp23645_c0_seq2;comp240752_c0_seq1;comp26840_c0_seq1;comp271723_c0_seq1;comp28110_c0_seq1;comp290724_c0_seq1;comp29467_c0_seq1;comp31520_c0_seq1;comp31676_c0_seq1;comp31954_c0_seq1;comp319833_c0_seq1;comp33202_c1_seq1;comp35221_c0_seq2;comp35970_c0_…
GO:0016020	e	membrane	148/6860	798/66953	3.25e-10	9.93e-07	cellular_component	comp1023014_c0_seq1;comp14301_c0_seq2;comp157916_c0_seq1;comp165559_c0_seq1;comp17380_c0_seq1;comp203544_c0_seq1;comp21528_c0_seq1;comp247990_c0_seq1;comp26840_c0_seq1;comp300634_c0_seq1;comp33156_c0_seq1;comp35221_c0_seq2;comp36470_c0_seq1;comp41107_c0_seq1;comp436594_c0_seq1;comp439958_c0_seq1;comp46864_c0_seq1;comp469212_c0_seq1;comp490200_c0_seq1;comp50047_c0_seq1;comp50893_c0_seq2;comp51965_…
GO:0050794	e	regulation of cellular process	265/6860	1672/66953	3.46e-10	1.05e-06	biological_process	comp12711_c0_seq1;comp13407_c0_seq1;comp14301_c0_seq2;comp15398_c0_seq1;comp157916_c0_seq1;comp21458_c0_seq1;comp21528_c0_seq1;comp23645_c0_seq2;comp240752_c0_seq1;comp252706_c0_seq1;comp31533_c0_seq1;comp31809_c0_seq1;comp319833_c0_seq1;comp31993_c0_seq2;comp32081_c0_seq2;comp331084_c0_seq1;comp33156_c0_seq1;comp344129_c0_seq1;comp35970_c0_seq1;comp36066_c0_seq2;comp40714_c0_seq1;comp416068_c0_s…
GO:0016740	e	transferase activity	237/6860	1504/66953	3.72e-10	1.13e-06	molecular_function	comp15182_c0_seq1;comp16758_c0_seq1;comp17452_c0_seq1;comp17597_c0_seq1;comp19159_c0_seq1;comp21528_c0_seq1;comp29467_c0_seq1;comp29694_c0_seq1;comp32081_c0_seq2;comp32333_c0_seq1;comp33422_c0_seq1;comp33763_c0_seq1;comp35257_c0_seq3;comp36470_c0_seq1;comp37055_c0_seq4;comp40557_c0_seq1;comp40557_c0_seq2;comp42690_c0_seq1;comp44237_c0_seq4;comp44955_c0_seq4;comp45710_c0_seq1;comp469212_c0_seq1;co…
GO:0043167	e	ion binding	398/6860	2426/66953	3.85e-10	1.18e-06	molecular_function	comp13529_c0_seq1;comp14301_c0_seq2;comp147154_c0_seq1;comp15182_c0_seq1;comp15398_c0_seq1;comp165278_c0_seq1;comp165559_c0_seq1;comp16758_c0_seq1;comp17452_c0_seq1;comp17746_c0_seq1;comp183155_c0_seq1;comp203544_c0_seq1;comp21528_c0_seq1;comp21721_c0_seq1;comp2258_c0_seq1;comp23645_c0_seq2;comp240752_c0_seq1;comp260973_c0_seq1;comp26840_c0_seq1;comp271723_c0_seq1;comp28110_c0_seq1;comp290724_c0_…
GO:0050789	e	regulation of biological process	278/6860	1774/66953	4e-10	1.22e-06	biological_process	comp12711_c0_seq1;comp13407_c0_seq1;comp14301_c0_seq2;comp15398_c0_seq1;comp157916_c0_seq1;comp21458_c0_seq1;comp21528_c0_seq1;comp23645_c0_seq2;comp240752_c0_seq1;comp252706_c0_seq1;comp31533_c0_seq1;comp31809_c0_seq1;comp319833_c0_seq1;comp31993_c0_seq2;comp32081_c0_seq2;comp331084_c0_seq1;comp33156_c0_seq1;comp344129_c0_seq1;comp35970_c0_seq1;comp36066_c0_seq2;comp40714_c0_seq1;comp416068_c0_s…
GO:0016787	e	hydrolase activity	282/6860	1756/66953	4.17e-10	1.27e-06	molecular_function	comp12896_c0_seq1;comp14301_c0_seq2;comp14662_c0_seq2;comp15398_c0_seq1;comp21721_c0_seq1;comp26930_c0_seq1;comp31533_c0_seq1;comp331084_c0_seq1;comp34431_c0_seq1;comp36051_c0_seq1;comp40209_c0_seq1;comp40714_c0_seq1;comp416068_c0_seq1;comp42938_c0_seq2;comp42938_c0_seq3;comp43638_c0_seq2;comp44898_c0_seq1;comp45171_c0_seq1;comp45338_c0_seq1;comp47082_c0_seq1;comp47856_c0_seq1;comp48849_c0_seq1;c…
GO:0065007	e	biological regulation	305/6860	1903/66953	4.46e-10	1.36e-06	biological_process	comp12711_c0_seq1;comp13407_c0_seq1;comp14301_c0_seq2;comp15398_c0_seq1;comp157916_c0_seq1;comp165278_c0_seq1;comp21458_c0_seq1;comp21528_c0_seq1;comp2258_c0_seq1;comp23645_c0_seq2;comp240752_c0_seq1;comp252706_c0_seq1;comp31533_c0_seq1;comp31809_c0_seq1;comp319833_c0_seq1;comp31993_c0_seq2;comp32081_c0_seq2;comp331084_c0_seq1;comp33156_c0_seq1;comp344129_c0_seq1;comp35970_c0_seq1;comp36066_c0_se…
GO:0097159	e	organic cyclic compound binding	412/6860	2821/66953	4.56e-10	1.39e-06	molecular_function	comp12749_c0_seq1;comp13529_c0_seq1;comp14301_c0_seq2;comp14662_c0_seq2;comp15398_c0_seq1;comp16758_c0_seq1;comp17452_c0_seq1;comp203544_c0_seq1;comp21528_c0_seq1;comp21721_c0_seq1;comp23645_c0_seq2;comp240752_c0_seq1;comp260973_c0_seq1;comp26840_c0_seq1;comp28110_c0_seq1;comp30345_c0_seq2;comp3048_c0_seq1;comp31533_c0_seq1;comp31761_c0_seq1;comp32081_c0_seq2;comp32333_c0_seq1;comp33422_c0_seq1;c…
GO:0044424	e	intracellular part	428/6860	3040/66953	4.71e-10	1.44e-06	cellular_component	comp1023014_c0_seq1;comp13407_c0_seq1;comp14301_c0_seq2;comp15398_c0_seq1;comp157916_c0_seq1;comp165278_c0_seq1;comp165559_c0_seq1;comp203544_c0_seq1;comp21528_c0_seq1;comp21721_c0_seq1;comp23645_c0_seq2;comp240752_c0_seq1;comp247990_c0_seq1;comp252642_c0_seq1;comp252706_c0_seq1;comp260973_c0_seq1;comp26840_c0_seq1;comp28110_c0_seq1;comp29467_c0_seq1;comp300634_c0_seq1;comp31102_c0_seq1;comp31533…
GO:0044464	e	cell part	520/6860	3617/66953	5.19e-10	1.58e-06	cellular_component	comp1023014_c0_seq1;comp13407_c0_seq1;comp13987_c0_seq1;comp14301_c0_seq2;comp15398_c0_seq1;comp157916_c0_seq1;comp165278_c0_seq1;comp165559_c0_seq1;comp203544_c0_seq1;comp21528_c0_seq1;comp21721_c0_seq1;comp2258_c0_seq1;comp23645_c0_seq2;comp240752_c0_seq1;comp247990_c0_seq1;comp252642_c0_seq1;comp252706_c0_seq1;comp260973_c0_seq1;comp26840_c0_seq1;comp28110_c0_seq1;comp29467_c0_seq1;comp300634_…
GO:0044237	e	cellular metabolic process	448/6860	3120/66953	5.22e-10	1.59e-06	biological_process	comp1023014_c0_seq1;comp14301_c0_seq2;comp14662_c0_seq2;comp147154_c0_seq1;comp15182_c0_seq1;comp15398_c0_seq1;comp165559_c0_seq1;comp16758_c0_seq1;comp17452_c0_seq1;comp19159_c0_seq1;comp203544_c0_seq1;comp21528_c0_seq1;comp21721_c0_seq1;comp23645_c0_seq2;comp26840_c0_seq1;comp29467_c0_seq1;comp29694_c0_seq1;comp300634_c0_seq1;comp30345_c0_seq2;comp31533_c0_seq1;comp32081_c0_seq2;comp32333_c0_se…
GO:0008152	e	metabolic process	575/6860	3943/66953	5.3e-10	1.62e-06	biological_process	comp1023014_c0_seq1;comp14301_c0_seq2;comp14662_c0_seq2;comp147154_c0_seq1;comp15182_c0_seq1;comp15398_c0_seq1;comp165278_c0_seq1;comp165559_c0_seq1;comp16758_c0_seq1;comp17380_c0_seq1;comp17380_c0_seq2;comp17452_c0_seq1;comp19159_c0_seq1;comp203544_c0_seq1;comp21528_c0_seq1;comp21721_c0_seq1;comp23645_c0_seq2;comp254654_c0_seq1;comp26840_c0_seq1;comp29467_c0_seq1;comp29694_c0_seq1;comp300634_c0_…
GO:0044710	e	single-organism metabolic process	517/6860	3520/66953	5.34e-10	1.63e-06	biological_process	comp1023014_c0_seq1;comp14301_c0_seq2;comp14662_c0_seq2;comp147154_c0_seq1;comp15182_c0_seq1;comp15398_c0_seq1;comp165278_c0_seq1;comp165559_c0_seq1;comp16758_c0_seq1;comp17380_c0_seq1;comp17380_c0_seq2;comp17452_c0_seq1;comp19159_c0_seq1;comp203544_c0_seq1;comp21528_c0_seq1;comp21721_c0_seq1;comp23645_c0_seq2;comp26840_c0_seq1;comp29467_c0_seq1;comp29694_c0_seq1;comp300634_c0_seq1;comp31533_c0_s…
GO:0071704	e	organic substance metabolic process	484/6860	3285/66953	5.36e-10	1.64e-06	biological_process	comp1023014_c0_seq1;comp14301_c0_seq2;comp14662_c0_seq2;comp147154_c0_seq1;comp15182_c0_seq1;comp15398_c0_seq1;comp16758_c0_seq1;comp17380_c0_seq1;comp17380_c0_seq2;comp17452_c0_seq1;comp19159_c0_seq1;comp21528_c0_seq1;comp21721_c0_seq1;comp23645_c0_seq2;comp29467_c0_seq1;comp29694_c0_seq1;comp300634_c0_seq1;comp31533_c0_seq1;comp32081_c0_seq2;comp32333_c0_seq1;comp331084_c0_seq1;comp33422_c0_seq…
GO:1901363	e	heterocyclic compound binding	412/6860	2817/66953	5.44e-10	1.66e-06	molecular_function	comp12749_c0_seq1;comp13529_c0_seq1;comp14301_c0_seq2;comp14662_c0_seq2;comp15398_c0_seq1;comp16758_c0_seq1;comp17452_c0_seq1;comp203544_c0_seq1;comp21528_c0_seq1;comp21721_c0_seq1;comp23645_c0_seq2;comp240752_c0_seq1;comp260973_c0_seq1;comp26840_c0_seq1;comp28110_c0_seq1;comp30345_c0_seq2;comp3048_c0_seq1;comp31533_c0_seq1;comp31761_c0_seq1;comp32081_c0_seq2;comp32333_c0_seq1;comp33422_c0_seq1;c…
GO:0044238	e	primary metabolic process	433/6860	3071/66953	5.7e-10	1.74e-06	biological_process	comp1023014_c0_seq1;comp14301_c0_seq2;comp14662_c0_seq2;comp147154_c0_seq1;comp15182_c0_seq1;comp15398_c0_seq1;comp16758_c0_seq1;comp17380_c0_seq1;comp17380_c0_seq2;comp17452_c0_seq1;comp19159_c0_seq1;comp21528_c0_seq1;comp21721_c0_seq1;comp23645_c0_seq2;comp29467_c0_seq1;comp29694_c0_seq1;comp300634_c0_seq1;comp31533_c0_seq1;comp32081_c0_seq2;comp32333_c0_seq1;comp331084_c0_seq1;comp33422_c0_seq…
GO:0009987	e	cellular process	680/6860	4422/66953	5.88e-10	1.79e-06	biological_process	comp1023014_c0_seq1;comp13407_c0_seq1;comp13987_c0_seq1;comp14301_c0_seq2;comp14662_c0_seq2;comp147154_c0_seq1;comp15182_c0_seq1;comp15398_c0_seq1;comp157916_c0_seq1;comp165278_c0_seq1;comp165559_c0_seq1;comp16758_c0_seq1;comp17452_c0_seq1;comp19159_c0_seq1;comp203544_c0_seq1;comp21458_c0_seq1;comp21528_c0_seq1;comp21721_c0_seq1;comp2258_c0_seq1;comp23645_c0_seq2;comp240752_c0_seq1;comp26840_c0_s…
GO:0003824	e	catalytic activity	733/6860	4541/66953	5.88e-10	1.79e-06	molecular_function	comp1023014_c0_seq1;comp12716_c0_seq1;comp12896_c0_seq1;comp14301_c0_seq2;comp145729_c0_seq1;comp14662_c0_seq2;comp147154_c0_seq1;comp15182_c0_seq1;comp15398_c0_seq1;comp165278_c0_seq1;comp165559_c0_seq1;comp16758_c0_seq1;comp17380_c0_seq1;comp17380_c0_seq2;comp17452_c0_seq1;comp17597_c0_seq1;comp19159_c0_seq1;comp203544_c0_seq1;comp21528_c0_seq1;comp21721_c0_seq1;comp23007_c0_seq1;comp254654_c0_…
GO:0005575	e	cellular_component	687/6860	4481/66953	6.4e-10	1.95e-06	cellular_component	comp1023014_c0_seq1;comp13407_c0_seq1;comp13987_c0_seq1;comp14301_c0_seq2;comp147154_c0_seq1;comp15398_c0_seq1;comp157916_c0_seq1;comp165278_c0_seq1;comp165559_c0_seq1;comp17380_c0_seq1;comp203544_c0_seq1;comp21458_c0_seq1;comp21528_c0_seq1;comp21721_c0_seq1;comp2258_c0_seq1;comp23645_c0_seq2;comp240752_c0_seq1;comp247990_c0_seq1;comp252642_c0_seq1;comp252706_c0_seq1;comp254654_c0_seq1;comp260973…
GO:0008150	e	biological_process	1005/6860	6239/66953	6.95e-10	2.12e-06	biological_process	comp1023014_c0_seq1;comp122797_c0_seq1;comp12711_c0_seq1;comp13407_c0_seq1;comp13987_c0_seq1;comp14301_c0_seq2;comp14662_c0_seq2;comp147154_c0_seq1;comp15182_c0_seq1;comp15398_c0_seq1;comp157916_c0_seq1;comp165278_c0_seq1;comp165559_c0_seq1;comp16758_c0_seq1;comp17380_c0_seq1;comp17380_c0_seq2;comp17412_c0_seq1;comp17452_c0_seq1;comp183155_c0_seq1;comp19159_c0_seq1;comp203544_c0_seq1;comp21458_c0…
GO:0005488	e	binding	783/6860	5090/66953	7.09e-10	2.17e-06	molecular_function	comp12711_c0_seq1;comp12749_c0_seq1;comp13407_c0_seq1;comp13529_c0_seq1;comp14301_c0_seq2;comp14662_c0_seq2;comp147154_c0_seq1;comp14974_c0_seq1;comp15182_c0_seq1;comp15398_c0_seq1;comp157916_c0_seq1;comp165278_c0_seq1;comp165559_c0_seq1;comp16758_c0_seq1;comp17452_c0_seq1;comp17746_c0_seq1;comp183155_c0_seq1;comp203544_c0_seq1;comp21458_c0_seq1;comp21528_c0_seq1;comp21721_c0_seq1;comp2258_c0_seq…
GO:0003674	e	molecular_function	1275/6860	7936/66953	7.44e-10	2.27e-06	molecular_function	comp1023014_c0_seq1;comp12711_c0_seq1;comp12716_c0_seq1;comp12749_c0_seq1;comp12896_c0_seq1;comp13407_c0_seq1;comp13529_c0_seq1;comp14301_c0_seq2;comp145729_c0_seq1;comp14662_c0_seq2;comp147154_c0_seq1;comp14974_c0_seq1;comp15182_c0_seq1;comp15398_c0_seq1;comp157916_c0_seq1;comp165278_c0_seq1;comp165559_c0_seq1;comp16758_c0_seq1;comp17380_c0_seq1;comp17380_c0_seq2;comp17452_c0_seq1;comp17597_c0_s…
GO:0006355	e	regulation of transcription, DNA-dependent	98/6860	505/66953	8.71e-10	2.66e-06	biological_process	comp23645_c0_seq2;comp240752_c0_seq1;comp252706_c0_seq1;comp31809_c0_seq1;comp331084_c0_seq1;comp35970_c0_seq1;comp48152_c0_seq1;comp48152_c0_seq2;comp48949_c0_seq2;comp50174_c0_seq2;comp50893_c0_seq2;comp51145_c0_seq1;comp51685_c0_seq10;comp51685_c0_seq4;comp51685_c0_seq7;comp53584_c0_seq1;comp53584_c0_seq3;comp53770_c0_seq1;comp53816_c0_seq1;comp53816_c0_seq2;comp53816_c0_seq3;comp54340_c0_seq3…
GO:0036094	e	small molecule binding	253/6860	1689/66953	9.25e-10	2.82e-06	molecular_function	comp14301_c0_seq2;comp15398_c0_seq1;comp16758_c0_seq1;comp17452_c0_seq1;comp21528_c0_seq1;comp21721_c0_seq1;comp260973_c0_seq1;comp30345_c0_seq2;comp31533_c0_seq1;comp32081_c0_seq2;comp32333_c0_seq1;comp33422_c0_seq1;comp33763_c0_seq1;comp35257_c0_seq3;comp35441_c0_seq1;comp35441_c0_seq2;comp36051_c0_seq1;comp37055_c0_seq4;comp416068_c0_seq1;comp422936_c0_seq1;comp42318_c0_seq1;comp42454_c0_seq2;…
GO:0006629	e	lipid metabolic process	74/6860	346/66953	1.11e-09	3.39e-06	biological_process	comp14301_c0_seq2;comp147154_c0_seq1;comp17380_c0_seq1;comp17380_c0_seq2;comp21528_c0_seq1;comp29467_c0_seq1;comp34431_c0_seq1;comp469212_c0_seq1;comp50457_c0_seq1;comp53883_c0_seq2;comp55032_c0_seq1;comp55169_c0_seq1;comp55169_c0_seq3;comp56810_c0_seq1;comp57224_c0_seq1;comp58970_c0_seq2;comp59523_c0_seq1;comp61899_c0_seq2;comp62465_c0_seq1;comp63096_c0_seq1;comp63254_c0_seq1;comp63337_c0_seq1;c…
GO:0006812	e	cation transport	56/6860	237/66953	2.26e-09	6.88e-06	biological_process	comp165278_c0_seq1;comp165559_c0_seq1;comp203544_c0_seq1;comp2258_c0_seq1;comp26840_c0_seq1;comp300634_c0_seq1;comp36634_c0_seq1;comp42793_c0_seq1;comp436594_c0_seq1;comp490200_c0_seq1;comp50065_c0_seq1;comp50065_c0_seq3;comp51209_c0_seq3;comp51516_c1_seq1;comp57028_c0_seq1;comp571893_c0_seq1;comp57752_c0_seq15;comp57752_c0_seq6;comp57752_c0_seq8;comp58894_c0_seq1;comp59942_c0_seq3;comp59942_c0_s…
GO:0006796	e	phosphate-containing compound metabolic process	185/6860	1167/66953	2.31e-09	7.06e-06	biological_process	comp1023014_c0_seq1;comp15398_c0_seq1;comp16758_c0_seq1;comp17452_c0_seq1;comp19159_c0_seq1;comp21721_c0_seq1;comp29694_c0_seq1;comp300634_c0_seq1;comp31533_c0_seq1;comp32081_c0_seq2;comp32333_c0_seq1;comp33422_c0_seq1;comp33763_c0_seq1;comp34431_c0_seq1;comp35257_c0_seq3;comp37055_c0_seq4;comp42454_c0_seq2;comp436594_c0_seq1;comp44237_c0_seq4;comp47258_c0_seq2;comp47258_c0_seq3;comp47871_c0_seq2…
GO:0000166	e	nucleotide binding	247/6860	1657/66953	2.34e-09	7.13e-06	molecular_function	comp14301_c0_seq2;comp15398_c0_seq1;comp16758_c0_seq1;comp17452_c0_seq1;comp21528_c0_seq1;comp21721_c0_seq1;comp260973_c0_seq1;comp30345_c0_seq2;comp31533_c0_seq1;comp32081_c0_seq2;comp32333_c0_seq1;comp33422_c0_seq1;comp33763_c0_seq1;comp35257_c0_seq3;comp35441_c0_seq1;comp35441_c0_seq2;comp36051_c0_seq1;comp37055_c0_seq4;comp416068_c0_seq1;comp422936_c0_seq1;comp42318_c0_seq1;comp42454_c0_seq2;…
GO:1901265	e	nucleoside phosphate binding	247/6860	1657/66953	2.34e-09	7.13e-06	molecular_function	comp14301_c0_seq2;comp15398_c0_seq1;comp16758_c0_seq1;comp17452_c0_seq1;comp21528_c0_seq1;comp21721_c0_seq1;comp260973_c0_seq1;comp30345_c0_seq2;comp31533_c0_seq1;comp32081_c0_seq2;comp32333_c0_seq1;comp33422_c0_seq1;comp33763_c0_seq1;comp35257_c0_seq3;comp35441_c0_seq1;comp35441_c0_seq2;comp36051_c0_seq1;comp37055_c0_seq4;comp416068_c0_seq1;comp422936_c0_seq1;comp42318_c0_seq1;comp42454_c0_seq2;…
GO:0050896	e	response to stimulus	184/6860	1163/66953	2.95e-09	9.01e-06	biological_process	comp1023014_c0_seq1;comp13407_c0_seq1;comp14301_c0_seq2;comp14662_c0_seq2;comp21458_c0_seq1;comp21528_c0_seq1;comp240752_c0_seq1;comp254654_c0_seq1;comp31102_c0_seq1;comp319833_c0_seq1;comp32081_c0_seq2;comp33156_c0_seq1;comp344129_c0_seq1;comp36066_c0_seq2;comp367374_c0_seq1;comp39847_c0_seq1;comp40714_c0_seq1;comp416068_c0_seq1;comp42210_c0_seq1;comp42793_c0_seq1;comp43952_c0_seq2;comp45171_c0_…
GO:0006793	e	phosphorus metabolic process	187/6860	1196/66953	6.42e-09	1.96e-05	biological_process	comp1023014_c0_seq1;comp15398_c0_seq1;comp16758_c0_seq1;comp17452_c0_seq1;comp19159_c0_seq1;comp21721_c0_seq1;comp29694_c0_seq1;comp300634_c0_seq1;comp31533_c0_seq1;comp32081_c0_seq2;comp32333_c0_seq1;comp33422_c0_seq1;comp33763_c0_seq1;comp34431_c0_seq1;comp35257_c0_seq3;comp37055_c0_seq4;comp42454_c0_seq2;comp436594_c0_seq1;comp44237_c0_seq4;comp47258_c0_seq2;comp47258_c0_seq3;comp47871_c0_seq2…
GO:0006865	e	amino acid transport	18/6860	39/66953	1.12e-08	3.43e-05	biological_process	comp45849_c0_seq1;comp53718_c0_seq1;comp53957_c0_seq1;comp53957_c0_seq2;comp65667_c0_seq12;comp65667_c0_seq15;comp65667_c0_seq19;comp65667_c0_seq20;comp65667_c0_seq3;comp65667_c0_seq4;comp65667_c0_seq7;comp66847_c0_seq1;comp67120_c0_seq1;comp67120_c0_seq3;comp67120_c0_seq6;comp67120_c0_seq7;comp67132_c0_seq27;comp67132_c0_seq29
GO:0016301	e	kinase activity	125/6860	730/66953	1.23e-08	3.76e-05	molecular_function	comp16758_c0_seq1;comp17452_c0_seq1;comp19159_c0_seq1;comp21528_c0_seq1;comp29694_c0_seq1;comp32081_c0_seq2;comp32333_c0_seq1;comp33422_c0_seq1;comp33763_c0_seq1;comp35257_c0_seq3;comp37055_c0_seq4;comp44237_c0_seq4;comp469212_c0_seq1;comp47074_c0_seq2;comp47258_c0_seq2;comp47258_c0_seq3;comp49913_c0_seq2;comp50058_c0_seq1;comp51456_c0_seq1;comp51645_c0_seq2;comp52512_c0_seq1;comp52512_c0_seq12;c…
GO:0016887	e	ATPase activity	55/6860	242/66953	1.4e-08	4.27e-05	molecular_function	comp21721_c0_seq1;comp36051_c0_seq1;comp44898_c0_seq1;comp48849_c0_seq1;comp51209_c0_seq3;comp53240_c0_seq2;comp54356_c0_seq1;comp54629_c0_seq2;comp58420_c0_seq2;comp59051_c0_seq1;comp59051_c0_seq6;comp59942_c0_seq3;comp59942_c0_seq5;comp59942_c0_seq6;comp59970_c0_seq1;comp60274_c0_seq1;comp62496_c0_seq1;comp62496_c0_seq4;comp64093_c0_seq1;comp64093_c0_seq2;comp64598_c0_seq10;comp64598_c0_seq16;c…
GO:0043227	e	membrane-bounded organelle	169/6860	1079/66953	2.91e-08	8.88e-05	cellular_component	comp1023014_c0_seq1;comp14301_c0_seq2;comp157916_c0_seq1;comp21528_c0_seq1;comp252706_c0_seq1;comp32076_c0_seq2;comp36066_c0_seq2;comp36634_c0_seq1;comp414196_c0_seq1;comp42454_c0_seq2;comp42793_c0_seq1;comp44898_c0_seq1;comp45171_c0_seq1;comp45710_c0_seq1;comp45833_c0_seq1;comp469212_c0_seq1;comp47871_c0_seq2;comp51085_c0_seq3;comp51085_c0_seq4;comp51085_c0_seq5;comp51209_c0_seq3;comp52310_c0_se…
GO:0019219	e	regulation of nucleobase-containing compound metabolic process	100/6860	558/66953	3.33e-08	0.000102	biological_process	comp23645_c0_seq2;comp240752_c0_seq1;comp252706_c0_seq1;comp31809_c0_seq1;comp331084_c0_seq1;comp35970_c0_seq1;comp48152_c0_seq1;comp48152_c0_seq2;comp48949_c0_seq2;comp50174_c0_seq2;comp50564_c0_seq2;comp50893_c0_seq2;comp51145_c0_seq1;comp51685_c0_seq10;comp51685_c0_seq4;comp51685_c0_seq7;comp53584_c0_seq1;comp53584_c0_seq3;comp53770_c0_seq1;comp53816_c0_seq1;comp53816_c0_seq2;comp53816_c0_seq3…
GO:0006464	e	cellular protein modification process	132/6860	795/66953	3.52e-08	0.000107	biological_process	comp16758_c0_seq1;comp32081_c0_seq2;comp32333_c0_seq1;comp331084_c0_seq1;comp33422_c0_seq1;comp36470_c0_seq1;comp367374_c0_seq1;comp37055_c0_seq4;comp42690_c0_seq1;comp44955_c0_seq4;comp45710_c0_seq1;comp47258_c0_seq2;comp47258_c0_seq3;comp49913_c0_seq2;comp50969_c0_seq1;comp51145_c0_seq1;comp51456_c0_seq1;comp51925_c0_seq2;comp52512_c0_seq1;comp52512_c0_seq12;comp52512_c0_seq8;comp53520_c0_seq3;…
GO:0036211	e	protein modification process	132/6860	795/66953	3.52e-08	0.000107	biological_process	comp16758_c0_seq1;comp32081_c0_seq2;comp32333_c0_seq1;comp331084_c0_seq1;comp33422_c0_seq1;comp36470_c0_seq1;comp367374_c0_seq1;comp37055_c0_seq4;comp42690_c0_seq1;comp44955_c0_seq4;comp45710_c0_seq1;comp47258_c0_seq2;comp47258_c0_seq3;comp49913_c0_seq2;comp50969_c0_seq1;comp51145_c0_seq1;comp51456_c0_seq1;comp51925_c0_seq2;comp52512_c0_seq1;comp52512_c0_seq12;comp52512_c0_seq8;comp53520_c0_seq3;…
GO:0071702	e	organic substance transport	77/6860	395/66953	3.9e-08	0.000119	biological_process	comp14301_c0_seq2;comp157916_c0_seq1;comp23155_c0_seq1;comp252642_c0_seq1;comp34761_c0_seq1;comp41107_c0_seq1;comp44898_c0_seq1;comp45849_c0_seq1;comp46864_c0_seq1;comp47120_c0_seq1;comp50523_c0_seq1;comp53718_c0_seq1;comp53957_c0_seq1;comp53957_c0_seq2;comp55590_c0_seq5;comp57279_c0_seq1;comp57752_c0_seq15;comp57752_c0_seq6;comp57752_c0_seq8;comp58313_c0_seq2;comp59280_c0_seq1;comp59280_c0_seq5;…
GO:0051171	e	regulation of nitrogen compound metabolic process	101/6860	567/66953	4.21e-08	0.000129	biological_process	comp23645_c0_seq2;comp240752_c0_seq1;comp252706_c0_seq1;comp31809_c0_seq1;comp331084_c0_seq1;comp35970_c0_seq1;comp48152_c0_seq1;comp48152_c0_seq2;comp48949_c0_seq2;comp50174_c0_seq2;comp50564_c0_seq2;comp50893_c0_seq2;comp51145_c0_seq1;comp51685_c0_seq10;comp51685_c0_seq4;comp51685_c0_seq7;comp53584_c0_seq1;comp53584_c0_seq3;comp53770_c0_seq1;comp53816_c0_seq1;comp53816_c0_seq2;comp53816_c0_seq3…
GO:0043231	e	intracellular membrane-bounded organelle	165/6860	1059/66953	5.38e-08	0.000164	cellular_component	comp1023014_c0_seq1;comp14301_c0_seq2;comp157916_c0_seq1;comp21528_c0_seq1;comp252706_c0_seq1;comp32076_c0_seq2;comp36066_c0_seq2;comp36634_c0_seq1;comp414196_c0_seq1;comp42454_c0_seq2;comp42793_c0_seq1;comp44898_c0_seq1;comp45171_c0_seq1;comp45710_c0_seq1;comp45833_c0_seq1;comp469212_c0_seq1;comp47871_c0_seq2;comp51085_c0_seq3;comp51085_c0_seq4;comp51085_c0_seq5;comp51209_c0_seq3;comp52310_c0_se…
GO:0071705	e	nitrogen compound transport	28/6860	91/66953	6.27e-08	0.000191	biological_process	comp44898_c0_seq1;comp45849_c0_seq1;comp53718_c0_seq1;comp53957_c0_seq1;comp53957_c0_seq2;comp62496_c0_seq1;comp63705_c0_seq1;comp64357_c0_seq3;comp64468_c0_seq1;comp64978_c0_seq3;comp65667_c0_seq12;comp65667_c0_seq15;comp65667_c0_seq19;comp65667_c0_seq20;comp65667_c0_seq3;comp65667_c0_seq4;comp65667_c0_seq7;comp65912_c0_seq4;comp66847_c0_seq1;comp67120_c0_seq1;comp67120_c0_seq3;comp67120_c0_seq6…
GO:0005975	e	carbohydrate metabolic process	70/6860	352/66953	7.45e-08	0.000227	biological_process	comp1023014_c0_seq1;comp17452_c0_seq1;comp21528_c0_seq1;comp33763_c0_seq1;comp36470_c0_seq1;comp40209_c0_seq1;comp42454_c0_seq2;comp42690_c0_seq1;comp44237_c0_seq4;comp469212_c0_seq1;comp5670_c0_seq1;comp56963_c0_seq1;comp57161_c0_seq2;comp59095_c0_seq1;comp59106_c0_seq1;comp59418_c0_seq1;comp59523_c0_seq1;comp60051_c0_seq1;comp60051_c0_seq2;comp60420_c0_seq5;comp60760_c0_seq1;comp60862_c0_seq2;c…
GO:0016772	e	transferase activity, transferring phosphorus-containing groups	142/6860	887/66953	9.95e-08	0.000304	molecular_function	comp16758_c0_seq1;comp17452_c0_seq1;comp19159_c0_seq1;comp21528_c0_seq1;comp29694_c0_seq1;comp32081_c0_seq2;comp32333_c0_seq1;comp33422_c0_seq1;comp33763_c0_seq1;comp35257_c0_seq3;comp37055_c0_seq4;comp40557_c0_seq1;comp40557_c0_seq2;comp44237_c0_seq4;comp469212_c0_seq1;comp47074_c0_seq2;comp47258_c0_seq2;comp47258_c0_seq3;comp49913_c0_seq2;comp50058_c0_seq1;comp51456_c0_seq1;comp51645_c0_seq2;co…
GO:0007165	e	signal transduction	119/6860	720/66953	1.78e-07	0.000543	biological_process	comp13407_c0_seq1;comp14301_c0_seq2;comp21458_c0_seq1;comp240752_c0_seq1;comp319833_c0_seq1;comp32081_c0_seq2;comp33156_c0_seq1;comp344129_c0_seq1;comp40714_c0_seq1;comp416068_c0_seq1;comp42210_c0_seq1;comp43952_c0_seq2;comp45833_c0_seq1;comp46864_c0_seq1;comp47120_c0_seq1;comp47739_c0_seq1;comp49490_c0_seq2;comp50174_c0_seq2;comp50893_c0_seq2;comp51456_c0_seq1;comp51500_c0_seq2;comp51685_c0_seq1…
GO:0043412	e	macromolecule modification	134/6860	833/66953	1.91e-07	0.000582	biological_process	comp16758_c0_seq1;comp32081_c0_seq2;comp32333_c0_seq1;comp331084_c0_seq1;comp33422_c0_seq1;comp36470_c0_seq1;comp367374_c0_seq1;comp37055_c0_seq4;comp42690_c0_seq1;comp44955_c0_seq4;comp45710_c0_seq1;comp47258_c0_seq2;comp47258_c0_seq3;comp49913_c0_seq2;comp50312_c0_seq2;comp50969_c0_seq1;comp51145_c0_seq1;comp51456_c0_seq1;comp51925_c0_seq2;comp52512_c0_seq1;comp52512_c0_seq12;comp52512_c0_seq8;…
GO:0017111	e	nucleoside-triphosphatase activity	97/6860	556/66953	2.26e-07	0.00069	molecular_function	comp15398_c0_seq1;comp21721_c0_seq1;comp31533_c0_seq1;comp36051_c0_seq1;comp416068_c0_seq1;comp44898_c0_seq1;comp48849_c0_seq1;comp49156_c0_seq1;comp51209_c0_seq3;comp51500_c0_seq2;comp53240_c0_seq2;comp53719_c0_seq1;comp54356_c0_seq1;comp54629_c0_seq2;comp55461_c0_seq4;comp56626_c0_seq1;comp56626_c0_seq2;comp56626_c0_seq3;comp56626_c0_seq5;comp57429_c0_seq2;comp57429_c0_seq5;comp58420_c0_seq2;co…
GO:1901564	e	organonitrogen compound metabolic process	184/6860	1234/66953	2.77e-07	0.000845	biological_process	comp1023014_c0_seq1;comp14301_c0_seq2;comp15182_c0_seq1;comp15398_c0_seq1;comp21528_c0_seq1;comp21721_c0_seq1;comp29467_c0_seq1;comp29694_c0_seq1;comp300634_c0_seq1;comp31533_c0_seq1;comp32081_c0_seq2;comp34431_c0_seq1;comp37055_c0_seq4;comp42454_c0_seq2;comp42793_c0_seq1;comp436594_c0_seq1;comp44237_c0_seq4;comp469212_c0_seq1;comp47258_c0_seq2;comp47258_c0_seq3;comp47871_c0_seq2;comp49601_c0_seq…
GO:0003700	e	sequence-specific DNA binding transcription factor activity	42/6860	178/66953	2.97e-07	0.000908	molecular_function	comp23645_c0_seq2;comp240752_c0_seq1;comp31809_c0_seq1;comp35970_c0_seq1;comp48152_c0_seq1;comp48152_c0_seq2;comp48949_c0_seq2;comp50174_c0_seq2;comp51685_c0_seq10;comp51685_c0_seq4;comp51685_c0_seq7;comp53584_c0_seq1;comp53584_c0_seq3;comp53770_c0_seq1;comp53816_c0_seq1;comp53816_c0_seq2;comp53816_c0_seq3;comp54340_c0_seq3;comp54356_c0_seq1;comp54533_c0_seq3;comp55578_c0_seq1;comp56684_c0_seq2;c…
GO:0001071	e	nucleic acid binding transcription factor activity	42/6860	178/66953	2.97e-07	0.000908	molecular_function	comp23645_c0_seq2;comp240752_c0_seq1;comp31809_c0_seq1;comp35970_c0_seq1;comp48152_c0_seq1;comp48152_c0_seq2;comp48949_c0_seq2;comp50174_c0_seq2;comp51685_c0_seq10;comp51685_c0_seq4;comp51685_c0_seq7;comp53584_c0_seq1;comp53584_c0_seq3;comp53770_c0_seq1;comp53816_c0_seq1;comp53816_c0_seq2;comp53816_c0_seq3;comp54340_c0_seq3;comp54356_c0_seq1;comp54533_c0_seq3;comp55578_c0_seq1;comp56684_c0_seq2;c…
GO:0051252	e	regulation of RNA metabolic process	78/6860	423/66953	3.07e-07	0.000937	biological_process	comp23645_c0_seq2;comp240752_c0_seq1;comp252706_c0_seq1;comp31809_c0_seq1;comp331084_c0_seq1;comp35970_c0_seq1;comp48152_c0_seq1;comp48152_c0_seq2;comp48949_c0_seq2;comp50174_c0_seq2;comp50893_c0_seq2;comp51145_c0_seq1;comp51685_c0_seq10;comp51685_c0_seq4;comp51685_c0_seq7;comp53584_c0_seq1;comp53584_c0_seq3;comp53770_c0_seq1;comp53816_c0_seq1;comp53816_c0_seq2;comp53816_c0_seq3;comp54340_c0_seq3…
GO:0008270	e	zinc ion binding	88/6860	496/66953	3.4e-07	0.00104	molecular_function	comp13529_c0_seq1;comp240752_c0_seq1;comp29467_c0_seq1;comp31676_c0_seq1;comp35970_c0_seq1;comp406443_c0_seq1;comp41068_c0_seq1;comp44192_c0_seq2;comp48152_c0_seq1;comp48152_c0_seq2;comp48185_c0_seq2;comp48946_c0_seq1;comp50174_c0_seq2;comp51085_c0_seq3;comp51085_c0_seq4;comp51085_c0_seq5;comp51533_c0_seq1;comp51685_c0_seq10;comp51685_c0_seq4;comp51685_c0_seq7;comp51886_c0_seq1;comp53770_c0_seq1;…
GO:2001141	e	regulation of RNA biosynthetic process	72/6860	383/66953	4.4e-07	0.00134	biological_process	comp23645_c0_seq2;comp240752_c0_seq1;comp252706_c0_seq1;comp31809_c0_seq1;comp331084_c0_seq1;comp35970_c0_seq1;comp48152_c0_seq1;comp48152_c0_seq2;comp48949_c0_seq2;comp50174_c0_seq2;comp50893_c0_seq2;comp51145_c0_seq1;comp51685_c0_seq10;comp51685_c0_seq4;comp51685_c0_seq7;comp53584_c0_seq1;comp53584_c0_seq3;comp53770_c0_seq1;comp53816_c0_seq1;comp53816_c0_seq2;comp53816_c0_seq3;comp54340_c0_seq3…
GO:0044435	e	plastid part	6860-11-01	19/66953	4.47e-07	0.00136	cellular_component	comp1023014_c0_seq1;comp21528_c0_seq1;comp35221_c0_seq2;comp439958_c0_seq1;comp46864_c0_seq1;comp469212_c0_seq1;comp5670_c0_seq1;comp64881_c0_seq1;comp64881_c0_seq3;comp64881_c0_seq4;comp9568_c0_seq1
GO:0044434	e	chloroplast part	6860-11-01	19/66953	4.47e-07	0.00136	cellular_component	comp1023014_c0_seq1;comp21528_c0_seq1;comp35221_c0_seq2;comp439958_c0_seq1;comp46864_c0_seq1;comp469212_c0_seq1;comp5670_c0_seq1;comp64881_c0_seq1;comp64881_c0_seq3;comp64881_c0_seq4;comp9568_c0_seq1
GO:0044436	e	thylakoid part	6860-08-01	10/66953	4.5e-07	0.00137	cellular_component	comp1023014_c0_seq1;comp35221_c0_seq2;comp439958_c0_seq1;comp5670_c0_seq1;comp64881_c0_seq1;comp64881_c0_seq3;comp64881_c0_seq4;comp9568_c0_seq1
GO:0003676	e	nucleic acid binding	189/6860	1285/66953	4.75e-07	0.00145	molecular_function	comp12749_c0_seq1;comp13529_c0_seq1;comp14662_c0_seq2;comp15398_c0_seq1;comp23645_c0_seq2;comp240752_c0_seq1;comp3048_c0_seq1;comp31533_c0_seq1;comp31761_c0_seq1;comp361607_c0_seq1;comp40563_c0_seq1;comp40563_c0_seq2;comp422936_c0_seq1;comp43898_c0_seq4;comp43972_c0_seq1;comp44898_c0_seq1;comp46531_c0_seq2;comp48152_c0_seq1;comp48152_c0_seq2;comp48185_c0_seq2;comp48946_c0_seq1;comp48949_c0_seq2;c…
GO:0051716	e	cellular response to stimulus	140/6860	894/66953	5.03e-07	0.00153	biological_process	comp13407_c0_seq1;comp14301_c0_seq2;comp14662_c0_seq2;comp21458_c0_seq1;comp240752_c0_seq1;comp31102_c0_seq1;comp319833_c0_seq1;comp32081_c0_seq2;comp33156_c0_seq1;comp344129_c0_seq1;comp40714_c0_seq1;comp416068_c0_seq1;comp42210_c0_seq1;comp43952_c0_seq2;comp45833_c0_seq1;comp46864_c0_seq1;comp47120_c0_seq1;comp47739_c0_seq1;comp49490_c0_seq2;comp50174_c0_seq2;comp50893_c0_seq2;comp50969_c0_seq1…
GO:0080090	e	regulation of primary metabolic process	116/6860	711/66953	5.53e-07	0.00169	biological_process	comp12711_c0_seq1;comp15398_c0_seq1;comp21528_c0_seq1;comp23645_c0_seq2;comp240752_c0_seq1;comp252706_c0_seq1;comp31533_c0_seq1;comp31809_c0_seq1;comp32081_c0_seq2;comp331084_c0_seq1;comp35970_c0_seq1;comp469212_c0_seq1;comp48152_c0_seq1;comp48152_c0_seq2;comp48949_c0_seq2;comp50174_c0_seq2;comp50564_c0_seq2;comp50893_c0_seq2;comp51145_c0_seq1;comp51685_c0_seq10;comp51685_c0_seq4;comp51685_c0_seq…
GO:0034220	e	ion transmembrane transport	29/6860	106/66953	6e-07	0.00183	biological_process	comp2258_c0_seq1;comp300634_c0_seq1;comp436594_c0_seq1;comp45849_c0_seq1;comp51209_c0_seq3;comp53957_c0_seq1;comp53957_c0_seq2;comp60879_c0_seq1;comp60879_c0_seq3;comp62496_c0_seq1;comp64598_c0_seq10;comp64598_c0_seq16;comp64598_c0_seq6;comp65667_c0_seq12;comp65667_c0_seq15;comp65667_c0_seq19;comp65667_c0_seq20;comp65667_c0_seq3;comp65667_c0_seq4;comp65667_c0_seq7;comp65745_c0_seq2;comp66847_c0_s…
GO:0015171	e	amino acid transmembrane transporter activity	15/6860	35/66953	6.2e-07	0.00189	molecular_function	comp45849_c0_seq1;comp53957_c0_seq1;comp53957_c0_seq2;comp65667_c0_seq12;comp65667_c0_seq15;comp65667_c0_seq19;comp65667_c0_seq20;comp65667_c0_seq3;comp65667_c0_seq4;comp65667_c0_seq7;comp66847_c0_seq1;comp67120_c0_seq1;comp67120_c0_seq3;comp67120_c0_seq6;comp67120_c0_seq7
GO:0003333	e	amino acid transmembrane transport	15/6860	35/66953	6.2e-07	0.00189	biological_process	comp45849_c0_seq1;comp53957_c0_seq1;comp53957_c0_seq2;comp65667_c0_seq12;comp65667_c0_seq15;comp65667_c0_seq19;comp65667_c0_seq20;comp65667_c0_seq3;comp65667_c0_seq4;comp65667_c0_seq7;comp66847_c0_seq1;comp67120_c0_seq1;comp67120_c0_seq3;comp67120_c0_seq6;comp67120_c0_seq7
GO:0019497	e	hexachlorocyclohexane metabolic process	15/6860	35/66953	6.2e-07	0.00189	biological_process	comp34431_c0_seq1;comp60039_c0_seq17;comp60039_c0_seq19;comp60039_c0_seq2;comp60039_c0_seq24;comp60039_c0_seq27;comp60039_c0_seq28;comp60039_c0_seq5;comp60039_c0_seq8;comp60039_c0_seq9;comp65039_c0_seq1;comp65039_c0_seq2;comp65039_c0_seq3;comp65039_c0_seq4;comp65039_c0_seq5
GO:0042196	e	chlorinated hydrocarbon metabolic process	15/6860	35/66953	6.2e-07	0.00189	biological_process	comp34431_c0_seq1;comp60039_c0_seq17;comp60039_c0_seq19;comp60039_c0_seq2;comp60039_c0_seq24;comp60039_c0_seq27;comp60039_c0_seq28;comp60039_c0_seq5;comp60039_c0_seq8;comp60039_c0_seq9;comp65039_c0_seq1;comp65039_c0_seq2;comp65039_c0_seq3;comp65039_c0_seq4;comp65039_c0_seq5
GO:0042197	e	halogenated hydrocarbon metabolic process	15/6860	35/66953	6.2e-07	0.00189	biological_process	comp34431_c0_seq1;comp60039_c0_seq17;comp60039_c0_seq19;comp60039_c0_seq2;comp60039_c0_seq24;comp60039_c0_seq27;comp60039_c0_seq28;comp60039_c0_seq5;comp60039_c0_seq8;comp60039_c0_seq9;comp65039_c0_seq1;comp65039_c0_seq2;comp65039_c0_seq3;comp65039_c0_seq4;comp65039_c0_seq5
GO:0042623	e	ATPase activity, coupled	45/6860	205/66953	7.63e-07	0.00233	molecular_function	comp44898_c0_seq1;comp48849_c0_seq1;comp51209_c0_seq3;comp53240_c0_seq2;comp54356_c0_seq1;comp54629_c0_seq2;comp58420_c0_seq2;comp59051_c0_seq1;comp59051_c0_seq6;comp59942_c0_seq3;comp59942_c0_seq5;comp59942_c0_seq6;comp59970_c0_seq1;comp60274_c0_seq1;comp62496_c0_seq1;comp64093_c0_seq1;comp64093_c0_seq2;comp64598_c0_seq10;comp64598_c0_seq16;comp64598_c0_seq6;comp64978_c0_seq3;comp65462_c1_seq13;…
GO:0016462	e	pyrophosphatase activity	98/6860	579/66953	8.3e-07	0.00253	molecular_function	comp15398_c0_seq1;comp21721_c0_seq1;comp31533_c0_seq1;comp36051_c0_seq1;comp416068_c0_seq1;comp44898_c0_seq1;comp48849_c0_seq1;comp49156_c0_seq1;comp51209_c0_seq3;comp51500_c0_seq2;comp53240_c0_seq2;comp53719_c0_seq1;comp54356_c0_seq1;comp54629_c0_seq2;comp55461_c0_seq4;comp56626_c0_seq1;comp56626_c0_seq2;comp56626_c0_seq3;comp56626_c0_seq5;comp57429_c0_seq2;comp57429_c0_seq5;comp58420_c0_seq2;co…
GO:0016310	e	phosphorylation	105/6860	634/66953	9.35e-07	0.00285	biological_process	comp16758_c0_seq1;comp17452_c0_seq1;comp19159_c0_seq1;comp29694_c0_seq1;comp32081_c0_seq2;comp32333_c0_seq1;comp33422_c0_seq1;comp33763_c0_seq1;comp35257_c0_seq3;comp37055_c0_seq4;comp44237_c0_seq4;comp47258_c0_seq2;comp47258_c0_seq3;comp49913_c0_seq2;comp51456_c0_seq1;comp51645_c0_seq2;comp52512_c0_seq1;comp52512_c0_seq12;comp52512_c0_seq8;comp53520_c0_seq3;comp53899_c0_seq1;comp54167_c0_seq2;co…
GO:0019829	e	cation-transporting ATPase activity	17/6860	45/66953	9.68e-07	0.00295	molecular_function	comp51209_c0_seq3;comp59942_c0_seq3;comp59942_c0_seq5;comp59942_c0_seq6;comp59970_c0_seq1;comp64598_c0_seq10;comp64598_c0_seq16;comp64598_c0_seq6;comp64978_c0_seq3;comp65745_c0_seq2;comp66392_c0_seq2;comp66392_c0_seq5;comp67553_c0_seq2;comp67553_c0_seq4;comp68513_c0_seq1;comp68513_c0_seq18;comp68513_c0_seq21
GO:0031323	e	regulation of cellular metabolic process	117/6860	728/66953	1.05e-06	0.00319	biological_process	comp12711_c0_seq1;comp15398_c0_seq1;comp21528_c0_seq1;comp23645_c0_seq2;comp240752_c0_seq1;comp252706_c0_seq1;comp31533_c0_seq1;comp31809_c0_seq1;comp32081_c0_seq2;comp331084_c0_seq1;comp35970_c0_seq1;comp469212_c0_seq1;comp48152_c0_seq1;comp48152_c0_seq2;comp48949_c0_seq2;comp50174_c0_seq2;comp50564_c0_seq2;comp50893_c0_seq2;comp51145_c0_seq1;comp51685_c0_seq10;comp51685_c0_seq4;comp51685_c0_seq…
GO:0016773	e	phosphotransferase activity, alcohol group as acceptor	99/6860	590/66953	1.06e-06	0.00324	molecular_function	comp16758_c0_seq1;comp21528_c0_seq1;comp29694_c0_seq1;comp32081_c0_seq2;comp32333_c0_seq1;comp33422_c0_seq1;comp35257_c0_seq3;comp37055_c0_seq4;comp469212_c0_seq1;comp47258_c0_seq2;comp47258_c0_seq3;comp49913_c0_seq2;comp51456_c0_seq1;comp51645_c0_seq2;comp52512_c0_seq1;comp52512_c0_seq12;comp52512_c0_seq8;comp53520_c0_seq3;comp53899_c0_seq1;comp54167_c0_seq2;comp54167_c0_seq4;comp54282_c0_seq2;c…
GO:0044255	e	cellular lipid metabolic process	59/6860	301/66953	1.28e-06	0.00391	biological_process	comp14301_c0_seq2;comp147154_c0_seq1;comp29467_c0_seq1;comp34431_c0_seq1;comp50457_c0_seq1;comp53883_c0_seq2;comp55169_c0_seq1;comp55169_c0_seq3;comp56810_c0_seq1;comp57224_c0_seq1;comp58970_c0_seq2;comp59523_c0_seq1;comp61899_c0_seq2;comp62465_c0_seq1;comp63096_c0_seq1;comp63254_c0_seq1;comp63337_c0_seq1;comp63337_c0_seq2;comp64240_c0_seq1;comp64852_c0_seq1;comp64887_c0_seq5;comp65039_c0_seq1;co…
GO:0008324	e	cation transmembrane transporter activity	42/6860	188/66953	1.35e-06	0.00412	molecular_function	comp165559_c0_seq1;comp203544_c0_seq1;comp2258_c0_seq1;comp26840_c0_seq1;comp300634_c0_seq1;comp36634_c0_seq1;comp436594_c0_seq1;comp50065_c0_seq1;comp50065_c0_seq3;comp51209_c0_seq3;comp57752_c0_seq15;comp57752_c0_seq6;comp57752_c0_seq8;comp58894_c0_seq1;comp59942_c0_seq3;comp59942_c0_seq5;comp59942_c0_seq6;comp59970_c0_seq1;comp61431_c0_seq4;comp62496_c0_seq1;comp64101_c0_seq4;comp64357_c0_seq3…
GO:0016818	e	hydrolase activity, acting on acid anhydrides, in phosphorus-containing anhydrides	98/6860	587/66953	1.44e-06	0.00439	molecular_function	comp15398_c0_seq1;comp21721_c0_seq1;comp31533_c0_seq1;comp36051_c0_seq1;comp416068_c0_seq1;comp44898_c0_seq1;comp48849_c0_seq1;comp49156_c0_seq1;comp51209_c0_seq3;comp51500_c0_seq2;comp53240_c0_seq2;comp53719_c0_seq1;comp54356_c0_seq1;comp54629_c0_seq2;comp55461_c0_seq4;comp56626_c0_seq1;comp56626_c0_seq2;comp56626_c0_seq3;comp56626_c0_seq5;comp57429_c0_seq2;comp57429_c0_seq5;comp58420_c0_seq2;co…
GO:0044444	e	cytoplasmic part	191/6860	1329/66953	1.87e-06	0.00571	cellular_component	comp1023014_c0_seq1;comp14301_c0_seq2;comp15398_c0_seq1;comp157916_c0_seq1;comp165278_c0_seq1;comp165559_c0_seq1;comp203544_c0_seq1;comp21528_c0_seq1;comp21721_c0_seq1;comp26840_c0_seq1;comp28110_c0_seq1;comp300634_c0_seq1;comp31533_c0_seq1;comp344129_c0_seq1;comp35221_c0_seq2;comp36066_c0_seq2;comp36470_c0_seq1;comp36634_c0_seq1;comp40714_c0_seq1;comp41107_c0_seq1;comp414196_c0_seq1;comp41905_c0…
GO:0046486	e	glycerolipid metabolic process	28/6860	106/66953	2e-06	0.0061	biological_process	comp34431_c0_seq1;comp53883_c0_seq2;comp55169_c0_seq1;comp55169_c0_seq3;comp57224_c0_seq1;comp59523_c0_seq1;comp63096_c0_seq1;comp63337_c0_seq1;comp63337_c0_seq2;comp65039_c0_seq1;comp65039_c0_seq2;comp65039_c0_seq3;comp65039_c0_seq4;comp65039_c0_seq5;comp65044_c0_seq2;comp65044_c0_seq3;comp65044_c0_seq6;comp65340_c0_seq5;comp65340_c0_seq6;comp66758_c0_seq2;comp67997_c0_seq1;comp67997_c0_seq11;co…
GO:0010468	e	regulation of gene expression	87/6860	506/66953	2e-06	0.00612	biological_process	comp15398_c0_seq1;comp23645_c0_seq2;comp240752_c0_seq1;comp252706_c0_seq1;comp31533_c0_seq1;comp31809_c0_seq1;comp331084_c0_seq1;comp35970_c0_seq1;comp48152_c0_seq1;comp48152_c0_seq2;comp48949_c0_seq2;comp50174_c0_seq2;comp50893_c0_seq2;comp51145_c0_seq1;comp51685_c0_seq10;comp51685_c0_seq4;comp51685_c0_seq7;comp53584_c0_seq1;comp53584_c0_seq3;comp53770_c0_seq1;comp53816_c0_seq1;comp53816_c0_seq2…
GO:0043492	e	ATPase activity, coupled to movement of substances	25/6860	89/66953	2.06e-06	0.00629	molecular_function	comp51209_c0_seq3;comp58420_c0_seq2;comp59942_c0_seq3;comp59942_c0_seq5;comp59942_c0_seq6;comp59970_c0_seq1;comp62496_c0_seq1;comp64093_c0_seq1;comp64093_c0_seq2;comp64598_c0_seq10;comp64598_c0_seq16;comp64598_c0_seq6;comp64978_c0_seq3;comp65632_c0_seq4;comp65745_c0_seq2;comp66392_c0_seq2;comp66392_c0_seq5;comp67553_c0_seq2;comp67553_c0_seq4;comp67661_c0_seq1;comp68043_c0_seq14;comp68043_c0_seq23…
GO:0016817	e	hydrolase activity, acting on acid anhydrides	98/6860	590/66953	2.12e-06	0.00646	molecular_function	comp15398_c0_seq1;comp21721_c0_seq1;comp31533_c0_seq1;comp36051_c0_seq1;comp416068_c0_seq1;comp44898_c0_seq1;comp48849_c0_seq1;comp49156_c0_seq1;comp51209_c0_seq3;comp51500_c0_seq2;comp53240_c0_seq2;comp53719_c0_seq1;comp54356_c0_seq1;comp54629_c0_seq2;comp55461_c0_seq4;comp56626_c0_seq1;comp56626_c0_seq2;comp56626_c0_seq3;comp56626_c0_seq5;comp57429_c0_seq2;comp57429_c0_seq5;comp58420_c0_seq2;co…
GO:0019222	e	regulation of metabolic process	124/6860	792/66953	2.12e-06	0.00648	biological_process	comp12711_c0_seq1;comp15398_c0_seq1;comp21528_c0_seq1;comp23645_c0_seq2;comp240752_c0_seq1;comp252706_c0_seq1;comp31533_c0_seq1;comp31809_c0_seq1;comp32081_c0_seq2;comp331084_c0_seq1;comp35970_c0_seq1;comp469212_c0_seq1;comp48152_c0_seq1;comp48152_c0_seq2;comp48949_c0_seq2;comp50174_c0_seq2;comp50564_c0_seq2;comp50893_c0_seq2;comp51145_c0_seq1;comp51685_c0_seq10;comp51685_c0_seq4;comp51685_c0_seq…
GO:0044281	e	small molecule metabolic process	188/6860	1310/66953	2.5e-06	0.00762	biological_process	comp1023014_c0_seq1;comp147154_c0_seq1;comp15182_c0_seq1;comp15398_c0_seq1;comp21528_c0_seq1;comp21721_c0_seq1;comp29467_c0_seq1;comp29694_c0_seq1;comp300634_c0_seq1;comp31533_c0_seq1;comp32081_c0_seq2;comp34431_c0_seq1;comp37055_c0_seq4;comp41107_c0_seq1;comp42454_c0_seq2;comp42504_c0_seq2;comp436594_c0_seq1;comp44237_c0_seq4;comp469212_c0_seq1;comp47258_c0_seq2;comp47258_c0_seq3;comp47871_c0_se…
GO:0005576	e	extracellular region	28/6860	108/66953	2.98e-06	0.00908	cellular_component	comp1023014_c0_seq1;comp21458_c0_seq1;comp254654_c0_seq1;comp46864_c0_seq1;comp55145_c0_seq1;comp55145_c0_seq3;comp5670_c0_seq1;comp60057_c0_seq28;comp62589_c0_seq1;comp62589_c0_seq2;comp62702_c0_seq2;comp62702_c0_seq6;comp64752_c0_seq1;comp64881_c0_seq1;comp64881_c0_seq4;comp64939_c0_seq1;comp64939_c0_seq2;comp64939_c0_seq5;comp64939_c0_seq7;comp65744_c2_seq1;comp65744_c2_seq3;comp66965_c0_seq2;…
GO:0044723	e	single-organism carbohydrate metabolic process	46/6860	223/66953	3.88e-06	0.0119	biological_process	comp1023014_c0_seq1;comp17452_c0_seq1;comp21528_c0_seq1;comp33763_c0_seq1;comp36470_c0_seq1;comp40209_c0_seq1;comp42454_c0_seq2;comp42690_c0_seq1;comp44237_c0_seq4;comp469212_c0_seq1;comp5670_c0_seq1;comp56963_c0_seq1;comp59095_c0_seq1;comp59106_c0_seq1;comp59418_c0_seq1;comp59523_c0_seq1;comp60051_c0_seq1;comp60051_c0_seq2;comp60420_c0_seq5;comp60760_c0_seq1;comp61324_c0_seq1;comp61344_c0_seq1;c…
GO:0009889	e	regulation of biosynthetic process	82/6860	484/66953	5.52e-06	0.0168	biological_process	comp15398_c0_seq1;comp23645_c0_seq2;comp240752_c0_seq1;comp252706_c0_seq1;comp31533_c0_seq1;comp31809_c0_seq1;comp331084_c0_seq1;comp35970_c0_seq1;comp48152_c0_seq1;comp48152_c0_seq2;comp48949_c0_seq2;comp50174_c0_seq2;comp50893_c0_seq2;comp51145_c0_seq1;comp51685_c0_seq10;comp51685_c0_seq4;comp51685_c0_seq7;comp53584_c0_seq1;comp53584_c0_seq3;comp53770_c0_seq1;comp53816_c0_seq1;comp53816_c0_seq2…
GO:0010556	e	regulation of macromolecule biosynthetic process	80/6860	470/66953	5.85e-06	0.0178	biological_process	comp15398_c0_seq1;comp23645_c0_seq2;comp240752_c0_seq1;comp252706_c0_seq1;comp31533_c0_seq1;comp31809_c0_seq1;comp331084_c0_seq1;comp35970_c0_seq1;comp48152_c0_seq1;comp48152_c0_seq2;comp48949_c0_seq2;comp50174_c0_seq2;comp50893_c0_seq2;comp51145_c0_seq1;comp51685_c0_seq10;comp51685_c0_seq4;comp51685_c0_seq7;comp53584_c0_seq1;comp53584_c0_seq3;comp53770_c0_seq1;comp53816_c0_seq1;comp53816_c0_seq2…
GO:0042626	e	ATPase activity, coupled to transmembrane movement of substances	23/6860	83/66953	6.68e-06	0.0204	molecular_function	comp51209_c0_seq3;comp58420_c0_seq2;comp59942_c0_seq3;comp59942_c0_seq5;comp59942_c0_seq6;comp59970_c0_seq1;comp62496_c0_seq1;comp64598_c0_seq10;comp64598_c0_seq16;comp64598_c0_seq6;comp64978_c0_seq3;comp65632_c0_seq4;comp65745_c0_seq2;comp66392_c0_seq2;comp66392_c0_seq5;comp67553_c0_seq2;comp67553_c0_seq4;comp67661_c0_seq1;comp68043_c0_seq14;comp68043_c0_seq23;comp68513_c0_seq1;comp68513_c0_seq1…
GO:0015291	e	secondary active transmembrane transporter activity	21/6860	72/66953	6.91e-06	0.0211	molecular_function	comp53718_c0_seq1;comp57752_c0_seq15;comp57752_c0_seq6;comp57752_c0_seq8;comp58894_c0_seq1;comp59280_c0_seq1;comp59280_c0_seq5;comp59280_c0_seq6;comp59280_c0_seq9;comp61431_c0_seq4;comp61847_c0_seq3;comp64357_c0_seq2;comp64357_c0_seq3;comp65176_c0_seq1;comp65176_c0_seq3;comp65176_c0_seq5;comp67132_c0_seq13;comp67132_c0_seq14;comp67132_c0_seq6;comp67460_c0_seq3;comp67460_c0_seq5
GO:0042625	e	ATPase activity, coupled to transmembrane movement of ions	17/6860	51/66953	7.1e-06	0.0217	molecular_function	comp51209_c0_seq3;comp59942_c0_seq3;comp59942_c0_seq5;comp59942_c0_seq6;comp59970_c0_seq1;comp64598_c0_seq10;comp64598_c0_seq16;comp64598_c0_seq6;comp64978_c0_seq3;comp65745_c0_seq2;comp66392_c0_seq2;comp66392_c0_seq5;comp67553_c0_seq2;comp67553_c0_seq4;comp68513_c0_seq1;comp68513_c0_seq18;comp68513_c0_seq21
GO:0015405	e	P-P-bond-hydrolysis-driven transmembrane transporter activity	24/6860	89/66953	7.11e-06	0.0217	molecular_function	comp46864_c0_seq1;comp51209_c0_seq3;comp58420_c0_seq2;comp59942_c0_seq3;comp59942_c0_seq5;comp59942_c0_seq6;comp59970_c0_seq1;comp62496_c0_seq1;comp64598_c0_seq10;comp64598_c0_seq16;comp64598_c0_seq6;comp64978_c0_seq3;comp65632_c0_seq4;comp65745_c0_seq2;comp66392_c0_seq2;comp66392_c0_seq5;comp67553_c0_seq2;comp67553_c0_seq4;comp67661_c0_seq1;comp68043_c0_seq14;comp68043_c0_seq23;comp68513_c0_seq1…
GO:0015399	e	primary active transmembrane transporter activity	24/6860	89/66953	7.11e-06	0.0217	molecular_function	comp46864_c0_seq1;comp51209_c0_seq3;comp58420_c0_seq2;comp59942_c0_seq3;comp59942_c0_seq5;comp59942_c0_seq6;comp59970_c0_seq1;comp62496_c0_seq1;comp64598_c0_seq10;comp64598_c0_seq16;comp64598_c0_seq6;comp64978_c0_seq3;comp65632_c0_seq4;comp65745_c0_seq2;comp66392_c0_seq2;comp66392_c0_seq5;comp67553_c0_seq2;comp67553_c0_seq4;comp67661_c0_seq1;comp68043_c0_seq14;comp68043_c0_seq23;comp68513_c0_seq1…
GO:0010287	e	plastoglobule	6860-06-01	7/66953	7.37e-06	0.0225	cellular_component	comp1023014_c0_seq1;comp5670_c0_seq1;comp64881_c0_seq1;comp64881_c0_seq3;comp64881_c0_seq4;comp9568_c0_seq1
GO:0004035	e	alkaline phosphatase activity	6860-06-01	7/66953	7.37e-06	0.0225	molecular_function	comp34431_c0_seq1;comp65039_c0_seq1;comp65039_c0_seq2;comp65039_c0_seq3;comp65039_c0_seq4;comp65039_c0_seq5
GO:2000112	e	regulation of cellular macromolecule biosynthetic process	79/6860	465/66953	7.4e-06	0.0226	biological_process	comp15398_c0_seq1;comp23645_c0_seq2;comp240752_c0_seq1;comp252706_c0_seq1;comp31533_c0_seq1;comp31809_c0_seq1;comp331084_c0_seq1;comp35970_c0_seq1;comp48152_c0_seq1;comp48152_c0_seq2;comp48949_c0_seq2;comp50174_c0_seq2;comp50893_c0_seq2;comp51145_c0_seq1;comp51685_c0_seq10;comp51685_c0_seq4;comp51685_c0_seq7;comp53584_c0_seq1;comp53584_c0_seq3;comp53770_c0_seq1;comp53816_c0_seq1;comp53816_c0_seq2…
GO:0060255	e	regulation of macromolecule metabolic process	100/6860	622/66953	7.45e-06	0.0227	biological_process	comp12711_c0_seq1;comp15398_c0_seq1;comp21528_c0_seq1;comp23645_c0_seq2;comp240752_c0_seq1;comp252706_c0_seq1;comp31533_c0_seq1;comp31809_c0_seq1;comp32081_c0_seq2;comp331084_c0_seq1;comp35970_c0_seq1;comp469212_c0_seq1;comp48152_c0_seq1;comp48152_c0_seq2;comp48949_c0_seq2;comp50174_c0_seq2;comp50893_c0_seq2;comp51145_c0_seq1;comp51685_c0_seq10;comp51685_c0_seq4;comp51685_c0_seq7;comp53584_c0_seq…
GO:0005515	e	protein binding	145/6860	983/66953	8.02e-06	0.0245	molecular_function	comp12711_c0_seq1;comp13407_c0_seq1;comp13529_c0_seq1;comp157916_c0_seq1;comp165278_c0_seq1;comp21458_c0_seq1;comp247990_c0_seq1;comp31102_c0_seq1;comp31809_c0_seq1;comp319833_c0_seq1;comp31993_c0_seq2;comp344129_c0_seq1;comp36066_c0_seq2;comp37055_c0_seq4;comp41068_c0_seq1;comp42793_c0_seq1;comp439958_c0_seq1;comp44030_c0_seq1;comp44030_c0_seq2;comp44776_c0_seq2;comp45696_c0_seq1;comp45833_c0_se…
GO:0006807	e	nitrogen compound metabolic process	255/6860	1897/66953	8.03e-06	0.0245	biological_process	comp1023014_c0_seq1;comp14301_c0_seq2;comp14662_c0_seq2;comp15182_c0_seq1;comp15398_c0_seq1;comp21528_c0_seq1;comp21721_c0_seq1;comp23645_c0_seq2;comp29467_c0_seq1;comp29694_c0_seq1;comp300634_c0_seq1;comp31533_c0_seq1;comp32081_c0_seq2;comp34431_c0_seq1;comp37055_c0_seq4;comp39559_c0_seq1;comp41904_c0_seq1;comp42454_c0_seq2;comp42793_c0_seq1;comp43595_c0_seq1;comp43595_c0_seq2;comp436594_c0_seq1…
GO:0044422	e	organelle part	180/6860	1270/66953	8.57e-06	0.0262	cellular_component	comp1023014_c0_seq1;comp157916_c0_seq1;comp165559_c0_seq1;comp203544_c0_seq1;comp21528_c0_seq1;comp21721_c0_seq1;comp23645_c0_seq2;comp240752_c0_seq1;comp26840_c0_seq1;comp300634_c0_seq1;comp31102_c0_seq1;comp331084_c0_seq1;comp344129_c0_seq1;comp35221_c0_seq2;comp35970_c0_seq1;comp36066_c0_seq2;comp361607_c0_seq1;comp36470_c0_seq1;comp41107_c0_seq1;comp416068_c0_seq1;comp42318_c0_seq1;comp42690_…
GO:0006835	e	dicarboxylic acid transport	6860-08-01	13/66953	9.68e-06	0.0295	biological_process	comp57752_c0_seq15;comp57752_c0_seq6;comp57752_c0_seq8;comp67132_c0_seq13;comp67132_c0_seq14;comp67132_c0_seq27;comp67132_c0_seq29;comp67132_c0_seq6
GO:0005310	e	dicarboxylic acid transmembrane transporter activity	6860-08-01	13/66953	9.68e-06	0.0295	molecular_function	comp57752_c0_seq15;comp57752_c0_seq6;comp57752_c0_seq8;comp67132_c0_seq13;comp67132_c0_seq14;comp67132_c0_seq27;comp67132_c0_seq29;comp67132_c0_seq6
GO:0043565	e	sequence-specific DNA binding	34/6860	151/66953	9.86e-06	0.0301	molecular_function	comp240752_c0_seq1;comp48152_c0_seq1;comp48152_c0_seq2;comp48949_c0_seq2;comp50174_c0_seq2;comp51145_c0_seq1;comp51685_c0_seq10;comp51685_c0_seq4;comp51685_c0_seq7;comp53584_c0_seq1;comp53584_c0_seq3;comp53770_c0_seq1;comp53816_c0_seq1;comp53816_c0_seq2;comp53816_c0_seq3;comp54340_c0_seq3;comp54533_c0_seq3;comp55578_c0_seq1;comp56338_c0_seq3;comp56338_c0_seq6;comp57548_c0_seq1;comp58808_c0_seq7;c…
GO:0005524	e	ATP binding	122/6860	802/66953	1.02e-05	0.0312	molecular_function	comp16758_c0_seq1;comp21528_c0_seq1;comp21721_c0_seq1;comp260973_c0_seq1;comp32081_c0_seq2;comp32333_c0_seq1;comp33422_c0_seq1;comp35441_c0_seq1;comp35441_c0_seq2;comp37055_c0_seq4;comp416068_c0_seq1;comp44898_c0_seq1;comp469212_c0_seq1;comp47258_c0_seq2;comp47258_c0_seq3;comp48849_c0_seq1;comp49156_c0_seq1;comp49913_c0_seq2;comp51209_c0_seq3;comp51456_c0_seq1;comp51500_c0_seq2;comp52512_c0_seq1;…
GO:0031326	e	regulation of cellular biosynthetic process	81/6860	482/66953	1.04e-05	0.0317	biological_process	comp15398_c0_seq1;comp23645_c0_seq2;comp240752_c0_seq1;comp252706_c0_seq1;comp31533_c0_seq1;comp31809_c0_seq1;comp331084_c0_seq1;comp35970_c0_seq1;comp48152_c0_seq1;comp48152_c0_seq2;comp48949_c0_seq2;comp50174_c0_seq2;comp50893_c0_seq2;comp51145_c0_seq1;comp51685_c0_seq10;comp51685_c0_seq4;comp51685_c0_seq7;comp53584_c0_seq1;comp53584_c0_seq3;comp53770_c0_seq1;comp53816_c0_seq1;comp53816_c0_seq2…
GO:0044446	e	intracellular organelle part	177/6860	1249/66953	1.11e-05	0.034	cellular_component	comp1023014_c0_seq1;comp157916_c0_seq1;comp165559_c0_seq1;comp203544_c0_seq1;comp21528_c0_seq1;comp21721_c0_seq1;comp23645_c0_seq2;comp240752_c0_seq1;comp26840_c0_seq1;comp300634_c0_seq1;comp31102_c0_seq1;comp331084_c0_seq1;comp344129_c0_seq1;comp35221_c0_seq2;comp35970_c0_seq1;comp36066_c0_seq2;comp361607_c0_seq1;comp36470_c0_seq1;comp41107_c0_seq1;comp416068_c0_seq1;comp42318_c0_seq1;comp42690_…
GO:0035006	e	melanization defense response	6860-05-01	5/66953	1.13e-05	0.0344	biological_process	comp56626_c0_seq1;comp56626_c0_seq2;comp56626_c0_seq3;comp56626_c0_seq5;comp59765_c0_seq1
GO:0035011	e	melanotic encapsulation of foreign target	6860-05-01	5/66953	1.13e-05	0.0344	biological_process	comp56626_c0_seq1;comp56626_c0_seq2;comp56626_c0_seq3;comp56626_c0_seq5;comp59765_c0_seq1
GO:0048046	e	apoplast	6860-05-01	5/66953	1.13e-05	0.0344	cellular_component	comp1023014_c0_seq1;comp5670_c0_seq1;comp64881_c0_seq1;comp64881_c0_seq4;comp716402_c0_seq1
GO:0006582	e	melanin metabolic process	6860-05-01	5/66953	1.13e-05	0.0344	biological_process	comp56626_c0_seq1;comp56626_c0_seq2;comp56626_c0_seq3;comp56626_c0_seq5;comp59765_c0_seq1
GO:0043170	e	macromolecule metabolic process	278/6860	2107/66953	1.15e-05	0.0352	biological_process	comp14662_c0_seq2;comp15182_c0_seq1;comp16758_c0_seq1;comp19159_c0_seq1;comp21528_c0_seq1;comp23645_c0_seq2;comp32081_c0_seq2;comp32333_c0_seq1;comp331084_c0_seq1;comp33422_c0_seq1;comp36470_c0_seq1;comp367374_c0_seq1;comp37055_c0_seq4;comp39559_c0_seq1;comp41904_c0_seq1;comp42690_c0_seq1;comp43595_c0_seq1;comp43595_c0_seq2;comp44898_c0_seq1;comp44955_c0_seq4;comp45171_c0_seq1;comp45710_c0_seq1;c…
GO:0042592	e	homeostatic process	33/6860	145/66953	1.16e-05	0.0354	biological_process	comp165278_c0_seq1;comp2258_c0_seq1;comp36066_c0_seq2;comp44776_c0_seq2;comp46864_c0_seq1;comp57028_c0_seq1;comp58465_c0_seq14;comp58465_c0_seq2;comp58465_c0_seq5;comp58808_c0_seq1;comp59095_c0_seq1;comp59609_c0_seq1;comp60378_c0_seq12;comp60378_c0_seq15;comp60378_c0_seq7;comp63262_c0_seq1;comp63262_c0_seq4;comp63866_c0_seq4;comp64101_c0_seq4;comp64183_c0_seq1;comp64953_c2_seq16;comp64953_c2_seq2…
GO:0004672	e	protein kinase activity	79/6860	470/66953	1.17e-05	0.0357	molecular_function	comp16758_c0_seq1;comp21528_c0_seq1;comp29694_c0_seq1;comp32081_c0_seq2;comp32333_c0_seq1;comp33422_c0_seq1;comp35257_c0_seq3;comp37055_c0_seq4;comp469212_c0_seq1;comp47258_c0_seq2;comp47258_c0_seq3;comp49913_c0_seq2;comp51456_c0_seq1;comp51645_c0_seq2;comp52512_c0_seq1;comp52512_c0_seq12;comp52512_c0_seq8;comp53520_c0_seq3;comp53899_c0_seq1;comp54167_c0_seq2;comp54167_c0_seq4;comp54282_c0_seq2;c…
GO:0016820	e	hydrolase activity, acting on acid anhydrides, catalyzing transmembrane movement of substances	23/6860	86/66953	1.27e-05	0.0387	molecular_function	comp51209_c0_seq3;comp58420_c0_seq2;comp59942_c0_seq3;comp59942_c0_seq5;comp59942_c0_seq6;comp59970_c0_seq1;comp62496_c0_seq1;comp64598_c0_seq10;comp64598_c0_seq16;comp64598_c0_seq6;comp64978_c0_seq3;comp65632_c0_seq4;comp65745_c0_seq2;comp66392_c0_seq2;comp66392_c0_seq5;comp67553_c0_seq2;comp67553_c0_seq4;comp67661_c0_seq1;comp68043_c0_seq14;comp68043_c0_seq23;comp68513_c0_seq1;comp68513_c0_seq1…
GO:0006805	e	xenobiotic metabolic process	15/6860	43/66953	1.3e-05	0.0398	biological_process	comp34431_c0_seq1;comp60039_c0_seq17;comp60039_c0_seq19;comp60039_c0_seq2;comp60039_c0_seq24;comp60039_c0_seq27;comp60039_c0_seq28;comp60039_c0_seq5;comp60039_c0_seq8;comp60039_c0_seq9;comp65039_c0_seq1;comp65039_c0_seq2;comp65039_c0_seq3;comp65039_c0_seq4;comp65039_c0_seq5
GO:0032559	e	adenyl ribonucleotide binding	122/6860	804/66953	1.36e-05	0.0415	molecular_function	comp16758_c0_seq1;comp21528_c0_seq1;comp21721_c0_seq1;comp260973_c0_seq1;comp32081_c0_seq2;comp32333_c0_seq1;comp33422_c0_seq1;comp35441_c0_seq1;comp35441_c0_seq2;comp37055_c0_seq4;comp416068_c0_seq1;comp44898_c0_seq1;comp469212_c0_seq1;comp47258_c0_seq2;comp47258_c0_seq3;comp48849_c0_seq1;comp49156_c0_seq1;comp49913_c0_seq2;comp51209_c0_seq3;comp51456_c0_seq1;comp51500_c0_seq2;comp52512_c0_seq1;…
GO:0030554	e	adenyl nucleotide binding	122/6860	805/66953	1.38e-05	0.042	molecular_function	comp16758_c0_seq1;comp21528_c0_seq1;comp21721_c0_seq1;comp260973_c0_seq1;comp32081_c0_seq2;comp32333_c0_seq1;comp33422_c0_seq1;comp35441_c0_seq1;comp35441_c0_seq2;comp37055_c0_seq4;comp416068_c0_seq1;comp44898_c0_seq1;comp469212_c0_seq1;comp47258_c0_seq2;comp47258_c0_seq3;comp48849_c0_seq1;comp49156_c0_seq1;comp49913_c0_seq2;comp51209_c0_seq3;comp51456_c0_seq1;comp51500_c0_seq2;comp52512_c0_seq1;…
GO:0009725	e	response to hormone stimulus	21/6860	75/66953	1.39e-05	0.0424	biological_process	comp1023014_c0_seq1;comp13407_c0_seq1;comp240752_c0_seq1;comp50174_c0_seq2;comp51685_c0_seq10;comp51685_c0_seq4;comp51685_c0_seq7;comp53770_c0_seq1;comp53816_c0_seq1;comp53816_c0_seq2;comp53816_c0_seq3;comp54156_c0_seq1;comp54340_c0_seq3;comp5670_c0_seq1;comp56963_c0_seq1;comp59663_c0_seq1;comp62462_c0_seq3;comp63828_c0_seq1;comp66065_c0_seq6;comp67777_c0_seq1;comp68202_c0_seq10
GO:0065008	e	regulation of biological quality	54/6860	288/66953	1.4e-05	0.0426	biological_process	comp165278_c0_seq1;comp2258_c0_seq1;comp319833_c0_seq1;comp36066_c0_seq2;comp42793_c0_seq1;comp44776_c0_seq2;comp46864_c0_seq1;comp50893_c0_seq2;comp52310_c0_seq1;comp54307_c0_seq1;comp56632_c0_seq1;comp56810_c0_seq1;comp56963_c0_seq1;comp57028_c0_seq1;comp58465_c0_seq14;comp58465_c0_seq2;comp58465_c0_seq5;comp58808_c0_seq1;comp59095_c0_seq1;comp59609_c0_seq1;comp59815_c0_seq2;comp60378_c0_seq12;…
GO:0043234	e	protein complex	148/6860	1018/66953	1.45e-05	0.0443	cellular_component	comp13407_c0_seq1;comp157916_c0_seq1;comp165278_c0_seq1;comp165559_c0_seq1;comp203544_c0_seq1;comp21721_c0_seq1;comp23645_c0_seq2;comp240752_c0_seq1;comp247990_c0_seq1;comp26840_c0_seq1;comp28110_c0_seq1;comp300634_c0_seq1;comp31102_c0_seq1;comp31809_c0_seq1;comp331084_c0_seq1;comp344129_c0_seq1;comp35970_c0_seq1;comp36066_c0_seq2;comp36634_c0_seq1;comp416068_c0_seq1;comp41905_c0_seq1;comp42318_c…
GO:0006468	e	protein phosphorylation	63/6860	355/66953	1.47e-05	0.045	biological_process	comp16758_c0_seq1;comp32081_c0_seq2;comp32333_c0_seq1;comp33422_c0_seq1;comp37055_c0_seq4;comp47258_c0_seq2;comp47258_c0_seq3;comp49913_c0_seq2;comp51456_c0_seq1;comp52512_c0_seq1;comp52512_c0_seq12;comp52512_c0_seq8;comp53520_c0_seq3;comp53899_c0_seq1;comp54167_c0_seq2;comp54167_c0_seq4;comp54282_c0_seq2;comp54356_c0_seq1;comp55100_c0_seq2;comp55100_c0_seq6;comp55145_c0_seq1;comp55145_c0_seq3;co…
GO:0033993	e	response to lipid	18/6860	60/66953	2.01e-05	0.0613	biological_process	comp1023014_c0_seq1;comp240752_c0_seq1;comp50174_c0_seq2;comp51685_c0_seq10;comp51685_c0_seq4;comp51685_c0_seq7;comp53770_c0_seq1;comp53816_c0_seq1;comp53816_c0_seq2;comp53816_c0_seq3;comp54340_c0_seq3;comp5670_c0_seq1;comp56963_c0_seq1;comp59663_c0_seq1;comp62462_c0_seq3;comp66065_c0_seq6;comp67777_c0_seq1;comp68202_c0_seq10
GO:0043226	e	organelle	218/6860	1607/66953	2.08e-05	0.0634	cellular_component	comp1023014_c0_seq1;comp14301_c0_seq2;comp15398_c0_seq1;comp157916_c0_seq1;comp21528_c0_seq1;comp252706_c0_seq1;comp260973_c0_seq1;comp31533_c0_seq1;comp32076_c0_seq2;comp35441_c0_seq1;comp35441_c0_seq2;comp36066_c0_seq2;comp361607_c0_seq1;comp36634_c0_seq1;comp414196_c0_seq1;comp42454_c0_seq2;comp42793_c0_seq1;comp440923_c0_seq1;comp44898_c0_seq1;comp45171_c0_seq1;comp45710_c0_seq1;comp45833_c0_…
GO:0006082	e	organic acid metabolic process	117/6860	775/66953	2.17e-05	0.0663	biological_process	comp147154_c0_seq1;comp15182_c0_seq1;comp21528_c0_seq1;comp29467_c0_seq1;comp29694_c0_seq1;comp32081_c0_seq2;comp34431_c0_seq1;comp37055_c0_seq4;comp42454_c0_seq2;comp469212_c0_seq1;comp47258_c0_seq2;comp47258_c0_seq3;comp49913_c0_seq2;comp50457_c0_seq1;comp51456_c0_seq1;comp51971_c0_seq1;comp52512_c0_seq1;comp52512_c0_seq12;comp52512_c0_seq8;comp53520_c0_seq3;comp53899_c0_seq1;comp54167_c0_seq2;…
GO:0034357	e	photosynthetic membrane	6860-06-01	8/66953	2.69e-05	0.0821	cellular_component	comp35221_c0_seq2;comp439958_c0_seq1;comp64881_c0_seq1;comp64881_c0_seq3;comp64881_c0_seq4;comp9568_c0_seq1
GO:0004679	e	AMP-activated protein kinase activity	6861-06-01	8/66953	2.69e-05	0.0821	molecular_function	comp64953_c2_seq16;comp64953_c2_seq2;comp64953_c2_seq6;comp64953_c2_seq7;comp64953_c2_seq8;comp64953_c2_seq9
GO:0042595	e	behavioral response to starvation	6862-06-01	8/66953	2.69e-05	0.0821	biological_process	comp64953_c2_seq16;comp64953_c2_seq2;comp64953_c2_seq6;comp64953_c2_seq7;comp64953_c2_seq8;comp64953_c2_seq9
GO:0042632	e	cholesterol homeostasis	6863-06-01	8/66953	2.69e-05	0.0821	biological_process	comp64953_c2_seq16;comp64953_c2_seq2;comp64953_c2_seq6;comp64953_c2_seq7;comp64953_c2_seq8;comp64953_c2_seq9
GO:0055092	e	sterol homeostasis	6864-06-01	8/66953	2.69e-05	0.0821	biological_process	comp64953_c2_seq16;comp64953_c2_seq2;comp64953_c2_seq6;comp64953_c2_seq7;comp64953_c2_seq8;comp64953_c2_seq9
GO:0042651	e	thylakoid membrane	6865-06-01	8/66953	2.69e-05	0.0821	cellular_component	comp35221_c0_seq2;comp439958_c0_seq1;comp64881_c0_seq1;comp64881_c0_seq3;comp64881_c0_seq4;comp9568_c0_seq1
GO:0009535	e	chloroplast thylakoid membrane	6866-06-01	8/66953	2.69e-05	0.0821	cellular_component	comp35221_c0_seq2;comp439958_c0_seq1;comp64881_c0_seq1;comp64881_c0_seq3;comp64881_c0_seq4;comp9568_c0_seq1
GO:0055035	e	plastid thylakoid membrane	6867-06-01	8/66953	2.69e-05	0.0821	cellular_component	comp35221_c0_seq2;comp439958_c0_seq1;comp64881_c0_seq1;comp64881_c0_seq3;comp64881_c0_seq4;comp9568_c0_seq1
GO:0043168	e	anion binding	156/6860	1097/66953	2.93e-05	0.0895	molecular_function	comp14301_c0_seq2;comp15182_c0_seq1;comp15398_c0_seq1;comp16758_c0_seq1;comp17452_c0_seq1;comp17746_c0_seq1;comp21528_c0_seq1;comp21721_c0_seq1;comp260973_c0_seq1;comp31533_c0_seq1;comp32081_c0_seq2;comp32333_c0_seq1;comp33422_c0_seq1;comp33763_c0_seq1;comp35441_c0_seq1;comp35441_c0_seq2;comp36066_c0_seq2;comp37055_c0_seq4;comp416068_c0_seq1;comp42318_c0_seq1;comp44898_c0_seq1;comp469212_c0_seq1;…
GO:0005622	e	intracellular	70/6860	414/66953	2.96e-05	0.0902	cellular_component	comp13987_c0_seq1;comp2258_c0_seq1;comp43972_c0_seq1;comp44192_c0_seq2;comp46531_c0_seq2;comp48027_c0_seq4;comp48185_c0_seq2;comp51533_c0_seq1;comp52775_c0_seq1;comp54879_c0_seq1;comp54879_c0_seq2;comp55590_c0_seq5;comp57748_c0_seq1;comp57789_c0_seq9;comp58750_c0_seq3;comp58750_c0_seq4;comp59749_c0_seq1;comp59851_c0_seq1;comp60123_c0_seq2;comp60526_c0_seq2;comp60812_c0_seq6;comp60812_c0_seq7;comp…
GO:0048878	e	chemical homeostasis	20/6860	73/66953	3.12e-05	0.0953	biological_process	comp165278_c0_seq1;comp2258_c0_seq1;comp36066_c0_seq2;comp44776_c0_seq2;comp57028_c0_seq1;comp59095_c0_seq1;comp63262_c0_seq1;comp63262_c0_seq4;comp63866_c0_seq4;comp64101_c0_seq4;comp64183_c0_seq1;comp64953_c2_seq16;comp64953_c2_seq2;comp64953_c2_seq6;comp64953_c2_seq7;comp64953_c2_seq8;comp64953_c2_seq9;comp65745_c0_seq2;comp67460_c0_seq3;comp67460_c0_seq5
GO:0019752	e	carboxylic acid metabolic process	115/6860	764/66953	3.2e-05	0.0976	biological_process	comp147154_c0_seq1;comp15182_c0_seq1;comp21528_c0_seq1;comp29467_c0_seq1;comp29694_c0_seq1;comp32081_c0_seq2;comp34431_c0_seq1;comp37055_c0_seq4;comp42454_c0_seq2;comp469212_c0_seq1;comp47258_c0_seq2;comp47258_c0_seq3;comp49913_c0_seq2;comp50457_c0_seq1;comp51456_c0_seq1;comp51971_c0_seq1;comp52512_c0_seq1;comp52512_c0_seq12;comp52512_c0_seq8;comp53520_c0_seq3;comp53899_c0_seq1;comp54167_c0_seq2;…
GO:0043229	e	intracellular organelle	214/6860	1585/66953	3.21e-05	0.0979	cellular_component	comp1023014_c0_seq1;comp14301_c0_seq2;comp15398_c0_seq1;comp157916_c0_seq1;comp21528_c0_seq1;comp252706_c0_seq1;comp260973_c0_seq1;comp31533_c0_seq1;comp32076_c0_seq2;comp35441_c0_seq1;comp35441_c0_seq2;comp36066_c0_seq2;comp361607_c0_seq1;comp36634_c0_seq1;comp414196_c0_seq1;comp42454_c0_seq2;comp42793_c0_seq1;comp440923_c0_seq1;comp44898_c0_seq1;comp45171_c0_seq1;comp45710_c0_seq1;comp45833_c0_…
GO:0042221	e	response to chemical stimulus	47/6860	247/66953	3.21e-05	0.0979	biological_process	comp1023014_c0_seq1;comp13407_c0_seq1;comp240752_c0_seq1;comp31102_c0_seq1;comp319833_c0_seq1;comp344129_c0_seq1;comp36066_c0_seq2;comp45171_c0_seq1;comp45833_c0_seq1;comp50174_c0_seq2;comp50893_c0_seq2;comp50969_c0_seq1;comp51685_c0_seq10;comp51685_c0_seq4;comp51685_c0_seq7;comp53770_c0_seq1;comp53816_c0_seq1;comp53816_c0_seq2;comp53816_c0_seq3;comp54156_c0_seq1;comp54340_c0_seq3;comp5670_c0_seq…
GO:0016757	e	transferase activity, transferring glycosyl groups	31/6860	140/66953	3.35e-05	0.102	molecular_function	comp36470_c0_seq1;comp42690_c0_seq1;comp49601_c0_seq1;comp54092_c0_seq2;comp54222_c0_seq1;comp55395_c0_seq1;comp59106_c0_seq1;comp59106_c0_seq6;comp59418_c0_seq1;comp59524_c0_seq1;comp60051_c0_seq1;comp60051_c0_seq2;comp61187_c0_seq1;comp62766_c0_seq4;comp63249_c0_seq1;comp65654_c0_seq2;comp65812_c0_seq1;comp65812_c0_seq2;comp66455_c0_seq2;comp67594_c0_seq2;comp67594_c0_seq7;comp67621_c0_seq10;co…
GO:0043436	e	oxoacid metabolic process	116/6860	773/66953	3.55e-05	0.108	biological_process	comp147154_c0_seq1;comp15182_c0_seq1;comp21528_c0_seq1;comp29467_c0_seq1;comp29694_c0_seq1;comp32081_c0_seq2;comp34431_c0_seq1;comp37055_c0_seq4;comp42454_c0_seq2;comp469212_c0_seq1;comp47258_c0_seq2;comp47258_c0_seq3;comp49913_c0_seq2;comp50457_c0_seq1;comp51456_c0_seq1;comp51971_c0_seq1;comp52512_c0_seq1;comp52512_c0_seq12;comp52512_c0_seq8;comp53520_c0_seq3;comp53899_c0_seq1;comp54167_c0_seq2;…
GO:0005667	e	transcription factor complex	37/6860	181/66953	3.95e-05	0.121	cellular_component	comp23645_c0_seq2;comp240752_c0_seq1;comp35970_c0_seq1;comp48152_c0_seq1;comp48152_c0_seq2;comp48949_c0_seq2;comp50174_c0_seq2;comp51685_c0_seq10;comp51685_c0_seq4;comp51685_c0_seq7;comp53584_c0_seq1;comp53584_c0_seq3;comp54340_c0_seq3;comp54356_c0_seq1;comp55578_c0_seq1;comp56632_c0_seq1;comp56684_c0_seq2;comp56684_c0_seq3;comp58808_c0_seq7;comp59101_c0_seq2;comp59101_c0_seq4;comp59297_c0_seq3;c…
GO:0048545	e	response to steroid hormone stimulus	16/6860	52/66953	4.05e-05	0.124	biological_process	comp240752_c0_seq1;comp50174_c0_seq2;comp51685_c0_seq10;comp51685_c0_seq4;comp51685_c0_seq7;comp53770_c0_seq1;comp53816_c0_seq1;comp53816_c0_seq2;comp53816_c0_seq3;comp54340_c0_seq3;comp56963_c0_seq1;comp59663_c0_seq1;comp62462_c0_seq3;comp66065_c0_seq6;comp67777_c0_seq1;comp68202_c0_seq10
GO:0019538	e	protein metabolic process	172/6860	1240/66953	4.61e-05	0.141	biological_process	comp16758_c0_seq1;comp19159_c0_seq1;comp32081_c0_seq2;comp32333_c0_seq1;comp331084_c0_seq1;comp33422_c0_seq1;comp36470_c0_seq1;comp367374_c0_seq1;comp37055_c0_seq4;comp42690_c0_seq1;comp44955_c0_seq4;comp45171_c0_seq1;comp45710_c0_seq1;comp46864_c0_seq1;comp47082_c0_seq1;comp47258_c0_seq2;comp47258_c0_seq3;comp47856_c0_seq1;comp49913_c0_seq2;comp50969_c0_seq1;comp51145_c0_seq1;comp51456_c0_seq1;c…
GO:0006040	e	amino sugar metabolic process	17/6860	58/66953	4.71e-05	0.144	biological_process	comp49601_c0_seq1;comp55145_c0_seq1;comp55145_c0_seq3;comp58402_c0_seq1;comp61344_c0_seq1;comp62589_c0_seq1;comp62589_c0_seq2;comp62702_c0_seq2;comp62702_c0_seq6;comp64879_c0_seq5;comp65744_c2_seq1;comp65744_c2_seq3;comp66291_c0_seq4;comp68401_c0_seq10;comp68401_c0_seq11;comp68401_c0_seq12;comp68401_c0_seq16
GO:0032550	e	purine ribonucleoside binding	142/6860	993/66953	4.75e-05	0.145	molecular_function	comp14301_c0_seq2;comp15398_c0_seq1;comp16758_c0_seq1;comp17452_c0_seq1;comp21528_c0_seq1;comp21721_c0_seq1;comp260973_c0_seq1;comp31533_c0_seq1;comp32081_c0_seq2;comp32333_c0_seq1;comp33422_c0_seq1;comp33763_c0_seq1;comp35441_c0_seq1;comp35441_c0_seq2;comp37055_c0_seq4;comp416068_c0_seq1;comp42318_c0_seq1;comp44898_c0_seq1;comp469212_c0_seq1;comp47120_c0_seq1;comp47258_c0_seq2;comp47258_c0_seq3;…
GO:0032553	e	ribonucleotide binding	143/6860	1000/66953	4.94e-05	0.151	molecular_function	comp14301_c0_seq2;comp15398_c0_seq1;comp16758_c0_seq1;comp17452_c0_seq1;comp21528_c0_seq1;comp21721_c0_seq1;comp260973_c0_seq1;comp31533_c0_seq1;comp32081_c0_seq2;comp32333_c0_seq1;comp33422_c0_seq1;comp33763_c0_seq1;comp35441_c0_seq1;comp35441_c0_seq2;comp37055_c0_seq4;comp416068_c0_seq1;comp42318_c0_seq1;comp44898_c0_seq1;comp469212_c0_seq1;comp47120_c0_seq1;comp47258_c0_seq2;comp47258_c0_seq3;…
GO:0009991	e	response to extracellular stimulus	6860-11-01	28/66953	5.28e-05	0.161	biological_process	comp56963_c0_seq1;comp63866_c0_seq10;comp63866_c0_seq14;comp63866_c0_seq9;comp64953_c2_seq16;comp64953_c2_seq2;comp64953_c2_seq6;comp64953_c2_seq7;comp64953_c2_seq8;comp64953_c2_seq9;comp68202_c0_seq10
GO:0031667	e	response to nutrient levels	6861-11-01	28/66953	5.28e-05	0.161	biological_process	comp56963_c0_seq1;comp63866_c0_seq10;comp63866_c0_seq14;comp63866_c0_seq9;comp64953_c2_seq16;comp64953_c2_seq2;comp64953_c2_seq6;comp64953_c2_seq7;comp64953_c2_seq8;comp64953_c2_seq9;comp68202_c0_seq10
GO:0001883	e	purine nucleoside binding	142/6860	994/66953	5.87e-05	0.179	molecular_function	comp14301_c0_seq2;comp15398_c0_seq1;comp16758_c0_seq1;comp17452_c0_seq1;comp21528_c0_seq1;comp21721_c0_seq1;comp260973_c0_seq1;comp31533_c0_seq1;comp32081_c0_seq2;comp32333_c0_seq1;comp33422_c0_seq1;comp33763_c0_seq1;comp35441_c0_seq1;comp35441_c0_seq2;comp37055_c0_seq4;comp416068_c0_seq1;comp42318_c0_seq1;comp44898_c0_seq1;comp469212_c0_seq1;comp47120_c0_seq1;comp47258_c0_seq2;comp47258_c0_seq3;…
GO:0032555	e	purine ribonucleotide binding	142/6860	995/66953	5.93e-05	0.181	molecular_function	comp14301_c0_seq2;comp15398_c0_seq1;comp16758_c0_seq1;comp17452_c0_seq1;comp21528_c0_seq1;comp21721_c0_seq1;comp260973_c0_seq1;comp31533_c0_seq1;comp32081_c0_seq2;comp32333_c0_seq1;comp33422_c0_seq1;comp33763_c0_seq1;comp35441_c0_seq1;comp35441_c0_seq2;comp37055_c0_seq4;comp416068_c0_seq1;comp42318_c0_seq1;comp44898_c0_seq1;comp469212_c0_seq1;comp47120_c0_seq1;comp47258_c0_seq2;comp47258_c0_seq3;…
GO:0032549	e	ribonucleoside binding	142/6860	996/66953	6e-05	0.183	molecular_function	comp14301_c0_seq2;comp15398_c0_seq1;comp16758_c0_seq1;comp17452_c0_seq1;comp21528_c0_seq1;comp21721_c0_seq1;comp260973_c0_seq1;comp31533_c0_seq1;comp32081_c0_seq2;comp32333_c0_seq1;comp33422_c0_seq1;comp33763_c0_seq1;comp35441_c0_seq1;comp35441_c0_seq2;comp37055_c0_seq4;comp416068_c0_seq1;comp42318_c0_seq1;comp44898_c0_seq1;comp469212_c0_seq1;comp47120_c0_seq1;comp47258_c0_seq2;comp47258_c0_seq3;…
GO:0017076	e	purine nucleotide binding	142/6860	997/66953	6.08e-05	0.186	molecular_function	comp14301_c0_seq2;comp15398_c0_seq1;comp16758_c0_seq1;comp17452_c0_seq1;comp21528_c0_seq1;comp21721_c0_seq1;comp260973_c0_seq1;comp31533_c0_seq1;comp32081_c0_seq2;comp32333_c0_seq1;comp33422_c0_seq1;comp33763_c0_seq1;comp35441_c0_seq1;comp35441_c0_seq2;comp37055_c0_seq4;comp416068_c0_seq1;comp42318_c0_seq1;comp44898_c0_seq1;comp469212_c0_seq1;comp47120_c0_seq1;comp47258_c0_seq2;comp47258_c0_seq3;…
GO:0030730	e	sequestering of triglyceride	6860-06-01	9/66953	7.37e-05	0.225	biological_process	comp64953_c2_seq16;comp64953_c2_seq2;comp64953_c2_seq6;comp64953_c2_seq7;comp64953_c2_seq8;comp64953_c2_seq9
GO:0046686	e	response to cadmium ion	6860-06-01	9/66953	7.37e-05	0.225	biological_process	comp1023014_c0_seq1;comp5670_c0_seq1;comp582423_c0_seq1;comp62496_c0_seq1;comp68202_c0_seq10;comp716402_c0_seq1
GO:0001882	e	nucleoside binding	142/6860	999/66953	7.65e-05	0.233	molecular_function	comp14301_c0_seq2;comp15398_c0_seq1;comp16758_c0_seq1;comp17452_c0_seq1;comp21528_c0_seq1;comp21721_c0_seq1;comp260973_c0_seq1;comp31533_c0_seq1;comp32081_c0_seq2;comp32333_c0_seq1;comp33422_c0_seq1;comp33763_c0_seq1;comp35441_c0_seq1;comp35441_c0_seq2;comp37055_c0_seq4;comp416068_c0_seq1;comp42318_c0_seq1;comp44898_c0_seq1;comp469212_c0_seq1;comp47120_c0_seq1;comp47258_c0_seq2;comp47258_c0_seq3;…
GO:0006644	e	phospholipid metabolic process	26/6860	114/66953	7.74e-05	0.236	biological_process	comp53883_c0_seq2;comp55169_c0_seq1;comp55169_c0_seq3;comp56810_c0_seq1;comp57224_c0_seq1;comp58970_c0_seq2;comp59523_c0_seq1;comp63254_c0_seq1;comp63337_c0_seq1;comp63337_c0_seq2;comp64887_c0_seq5;comp65340_c0_seq5;comp65340_c0_seq6;comp66758_c0_seq2;comp67174_c0_seq11;comp67174_c0_seq2;comp67997_c0_seq1;comp67997_c0_seq11;comp67997_c0_seq15;comp67997_c0_seq16;comp67997_c0_seq18;comp67997_c0_seq…
GO:0022890	e	inorganic cation transmembrane transporter activity	31/6860	145/66953	8.27e-05	0.252	molecular_function	comp165559_c0_seq1;comp203544_c0_seq1;comp2258_c0_seq1;comp26840_c0_seq1;comp300634_c0_seq1;comp36634_c0_seq1;comp436594_c0_seq1;comp51209_c0_seq3;comp57752_c0_seq15;comp57752_c0_seq6;comp57752_c0_seq8;comp59942_c0_seq3;comp59942_c0_seq5;comp59942_c0_seq6;comp59970_c0_seq1;comp62496_c0_seq1;comp64357_c0_seq3;comp64598_c0_seq10;comp64598_c0_seq16;comp64598_c0_seq6;comp65745_c0_seq2;comp67132_c0_se…
GO:0008061	e	chitin binding	6860-12-01	34/66953	8.34e-05	0.255	molecular_function	comp55145_c0_seq1;comp55145_c0_seq3;comp62589_c0_seq1;comp62589_c0_seq2;comp62702_c0_seq2;comp62702_c0_seq6;comp65744_c2_seq1;comp65744_c2_seq3;comp68401_c0_seq10;comp68401_c0_seq11;comp68401_c0_seq12;comp68401_c0_seq16
GO:0016042	e	lipid catabolic process	21/6860	84/66953	8.71e-05	0.266	biological_process	comp53883_c0_seq2;comp56810_c0_seq1;comp64887_c0_seq5;comp65340_c0_seq5;comp65340_c0_seq6;comp66860_c0_seq1;comp66860_c0_seq2;comp66860_c0_seq7;comp67174_c0_seq11;comp67174_c0_seq2;comp67429_c0_seq7;comp67997_c0_seq1;comp67997_c0_seq11;comp67997_c0_seq15;comp67997_c0_seq16;comp67997_c0_seq18;comp67997_c0_seq23;comp67997_c0_seq4;comp67997_c0_seq7;comp68043_c0_seq20;comp68043_c0_seq3
GO:0035639	e	purine ribonucleoside triphosphate binding	140/6860	988/66953	8.81e-05	0.269	molecular_function	comp14301_c0_seq2;comp15398_c0_seq1;comp16758_c0_seq1;comp17452_c0_seq1;comp21528_c0_seq1;comp21721_c0_seq1;comp260973_c0_seq1;comp31533_c0_seq1;comp32081_c0_seq2;comp32333_c0_seq1;comp33422_c0_seq1;comp33763_c0_seq1;comp35441_c0_seq1;comp35441_c0_seq2;comp37055_c0_seq4;comp416068_c0_seq1;comp42318_c0_seq1;comp44898_c0_seq1;comp469212_c0_seq1;comp47120_c0_seq1;comp47258_c0_seq2;comp47258_c0_seq3;…
GO:0048856	e	anatomical structure development	69/6860	418/66953	9.07e-05	0.277	biological_process	comp21721_c0_seq1;comp31102_c0_seq1;comp319833_c0_seq1;comp42867_c0_seq1;comp42867_c0_seq3;comp44776_c0_seq2;comp45696_c0_seq1;comp50893_c0_seq2;comp53240_c0_seq2;comp54307_c0_seq1;comp56203_c0_seq1;comp56810_c0_seq1;comp56963_c0_seq1;comp58465_c0_seq14;comp58465_c0_seq2;comp58465_c0_seq5;comp58808_c0_seq7;comp59523_c0_seq1;comp59563_c0_seq1;comp59842_c0_seq10;comp59842_c0_seq4;comp60378_c0_seq12…
GO:0006952	e	defense response	6860-10-01	25/66953	9.67e-05	0.295	biological_process	comp254654_c0_seq1;comp54156_c0_seq1;comp56626_c0_seq1;comp56626_c0_seq2;comp56626_c0_seq3;comp56626_c0_seq5;comp59765_c0_seq1;comp60577_c0_seq1;comp64653_c0_seq1;comp68207_c0_seq1
GO:0046914	e	transition metal ion binding	23/6860	95/66953	0.000105	0.32	molecular_function	comp147154_c0_seq1;comp165278_c0_seq1;comp165559_c0_seq1;comp203544_c0_seq1;comp26840_c0_seq1;comp28110_c0_seq1;comp41905_c0_seq1;comp42504_c0_seq2;comp42793_c0_seq1;comp53469_c0_seq1;comp57028_c0_seq1;comp63262_c0_seq1;comp63262_c0_seq4;comp63504_c0_seq1;comp63867_c0_seq7;comp64752_c0_seq1;comp67464_c0_seq1;comp67475_c0_seq1;comp67905_c0_seq1;comp68513_c0_seq1;comp68513_c0_seq18;comp68513_c0_seq…
GO:0015979	e	photosynthesis	6860-04-01	4/66953	0.00011	0.336	biological_process	comp21528_c0_seq1;comp439958_c0_seq1;comp469212_c0_seq1;comp9568_c0_seq1
GO:0044699	e	single-organism process	90/6860	585/66953	0.000116	0.353	biological_process	comp1023014_c0_seq1;comp17412_c0_seq1;comp21458_c0_seq1;comp21528_c0_seq1;comp21721_c0_seq1;comp23155_c0_seq1;comp31993_c0_seq2;comp34761_c0_seq1;comp35989_c0_seq1;comp46864_c0_seq1;comp469212_c0_seq1;comp48367_c0_seq1;comp50893_c0_seq2;comp51145_c0_seq2;comp52310_c0_seq1;comp53093_c0_seq1;comp53240_c0_seq2;comp54145_c0_seq1;comp54156_c0_seq1;comp56155_c0_seq6;comp56155_c0_seq8;comp5670_c0_seq1;c…
GO:0005343	e	organic acid:sodium symporter activity	6860-07-01	13/66953	0.000116	0.353	molecular_function	comp57752_c0_seq15;comp57752_c0_seq6;comp57752_c0_seq8;comp64357_c0_seq3;comp67132_c0_seq13;comp67132_c0_seq14;comp67132_c0_seq6
GO:0044267	e	cellular protein metabolic process	141/6860	1001/66953	0.000121	0.368	biological_process	comp16758_c0_seq1;comp32081_c0_seq2;comp32333_c0_seq1;comp331084_c0_seq1;comp33422_c0_seq1;comp36470_c0_seq1;comp367374_c0_seq1;comp37055_c0_seq4;comp42690_c0_seq1;comp44955_c0_seq4;comp45710_c0_seq1;comp47258_c0_seq2;comp47258_c0_seq3;comp49913_c0_seq2;comp50969_c0_seq1;comp51145_c0_seq1;comp51456_c0_seq1;comp51925_c0_seq2;comp52512_c0_seq1;comp52512_c0_seq12;comp52512_c0_seq8;comp53520_c0_seq3;…
GO:0006767	e	water-soluble vitamin metabolic process	21/6860	86/66953	0.000125	0.382	biological_process	comp34431_c0_seq1;comp60039_c0_seq17;comp60039_c0_seq19;comp60039_c0_seq2;comp60039_c0_seq24;comp60039_c0_seq27;comp60039_c0_seq28;comp60039_c0_seq5;comp60039_c0_seq8;comp60039_c0_seq9;comp63911_c0_seq4;comp65039_c0_seq1;comp65039_c0_seq2;comp65039_c0_seq3;comp65039_c0_seq4;comp65039_c0_seq5;comp66959_c0_seq3;comp67200_c0_seq3;comp68043_c0_seq14;comp68043_c0_seq15;comp68043_c0_seq23
GO:0003707	e	steroid hormone receptor activity	14/6860	46/66953	0.000138	0.421	molecular_function	comp240752_c0_seq1;comp50174_c0_seq2;comp51685_c0_seq10;comp51685_c0_seq4;comp51685_c0_seq7;comp53770_c0_seq1;comp53816_c0_seq1;comp53816_c0_seq2;comp53816_c0_seq3;comp54340_c0_seq3;comp59663_c0_seq1;comp62462_c0_seq3;comp66065_c0_seq6;comp67777_c0_seq1
GO:0043401	e	steroid hormone mediated signaling pathway	14/6860	46/66953	0.000138	0.421	biological_process	comp240752_c0_seq1;comp50174_c0_seq2;comp51685_c0_seq10;comp51685_c0_seq4;comp51685_c0_seq7;comp53770_c0_seq1;comp53816_c0_seq1;comp53816_c0_seq2;comp53816_c0_seq3;comp54340_c0_seq3;comp59663_c0_seq1;comp62462_c0_seq3;comp66065_c0_seq6;comp67777_c0_seq1
GO:1901071	e	glucosamine-containing compound metabolic process	14/6860	46/66953	0.000138	0.421	biological_process	comp49601_c0_seq1;comp55145_c0_seq1;comp55145_c0_seq3;comp62589_c0_seq1;comp62589_c0_seq2;comp62702_c0_seq2;comp62702_c0_seq6;comp64879_c0_seq5;comp65744_c2_seq1;comp65744_c2_seq3;comp68401_c0_seq10;comp68401_c0_seq11;comp68401_c0_seq12;comp68401_c0_seq16
GO:0015698	e	inorganic anion transport	14/6860	46/66953	0.000138	0.421	biological_process	comp58894_c0_seq1;comp59280_c0_seq1;comp59280_c0_seq5;comp59280_c0_seq6;comp59280_c0_seq9;comp61847_c0_seq3;comp64468_c0_seq1;comp65912_c0_seq4;comp65915_c0_seq1;comp65915_c0_seq2;comp65915_c0_seq4;comp65915_c0_seq6;comp67342_c0_seq2;comp67342_c0_seq5
GO:0044260	e	cellular macromolecule metabolic process	241/6860	1857/66953	0.00014	0.427	biological_process	comp14662_c0_seq2;comp15182_c0_seq1;comp16758_c0_seq1;comp19159_c0_seq1;comp21528_c0_seq1;comp23645_c0_seq2;comp32081_c0_seq2;comp32333_c0_seq1;comp331084_c0_seq1;comp33422_c0_seq1;comp36470_c0_seq1;comp367374_c0_seq1;comp37055_c0_seq4;comp39559_c0_seq1;comp41904_c0_seq1;comp42690_c0_seq1;comp43595_c0_seq1;comp43595_c0_seq2;comp44898_c0_seq1;comp44955_c0_seq4;comp45710_c0_seq1;comp46864_c0_seq1;c…
GO:0044242	e	cellular lipid catabolic process	20/6860	81/66953	0.000153	0.466	biological_process	comp53883_c0_seq2;comp64887_c0_seq5;comp65340_c0_seq5;comp65340_c0_seq6;comp66860_c0_seq1;comp66860_c0_seq2;comp66860_c0_seq7;comp67174_c0_seq11;comp67174_c0_seq2;comp67429_c0_seq7;comp67997_c0_seq1;comp67997_c0_seq11;comp67997_c0_seq15;comp67997_c0_seq16;comp67997_c0_seq18;comp67997_c0_seq23;comp67997_c0_seq4;comp67997_c0_seq7;comp68043_c0_seq20;comp68043_c0_seq3
GO:0003677	e	DNA binding	76/6860	482/66953	0.000153	0.466	molecular_function	comp14662_c0_seq2;comp23645_c0_seq2;comp240752_c0_seq1;comp361607_c0_seq1;comp40563_c0_seq1;comp40563_c0_seq2;comp48152_c0_seq1;comp48152_c0_seq2;comp48949_c0_seq2;comp50174_c0_seq2;comp51145_c0_seq1;comp51533_c0_seq1;comp51685_c0_seq10;comp51685_c0_seq4;comp51685_c0_seq7;comp53240_c0_seq2;comp53584_c0_seq1;comp53584_c0_seq3;comp53770_c0_seq1;comp53816_c0_seq1;comp53816_c0_seq2;comp53816_c0_seq3;…
GO:0016614	e	oxidoreductase activity, acting on CH-OH group of donors	22/6860	91/66953	0.000156	0.475	molecular_function	comp42454_c0_seq2;comp47871_c0_seq2;comp55537_c0_seq1;comp64240_c0_seq1;comp64249_c1_seq1;comp64249_c1_seq2;comp64249_c1_seq3;comp64640_c0_seq2;comp64640_c0_seq4;comp64952_c0_seq2;comp64952_c0_seq3;comp65044_c0_seq2;comp65044_c0_seq3;comp65044_c0_seq6;comp65567_c0_seq16;comp66291_c0_seq4;comp66537_c0_seq1;comp67464_c0_seq1;comp67645_c0_seq1;comp67905_c0_seq1;comp68243_c0_seq1;comp716402_c0_seq1
GO:0055114	e	oxidation-reduction process	65/6860	397/66953	0.000168	0.512	biological_process	comp1023014_c0_seq1;comp147154_c0_seq1;comp165278_c0_seq1;comp165559_c0_seq1;comp203544_c0_seq1;comp26840_c0_seq1;comp36634_c0_seq1;comp39122_c0_seq1;comp414196_c0_seq1;comp422936_c0_seq1;comp42454_c0_seq2;comp42504_c0_seq2;comp42793_c0_seq1;comp44237_c0_seq4;comp46556_c0_seq1;comp47871_c0_seq2;comp490200_c0_seq1;comp50312_c0_seq2;comp51516_c1_seq1;comp54156_c0_seq1;comp55537_c0_seq1;comp55973_c0…
GO:0010876	e	lipid localization	6860-06-01	10/66953	0.000168	0.513	biological_process	comp64953_c2_seq16;comp64953_c2_seq2;comp64953_c2_seq6;comp64953_c2_seq7;comp64953_c2_seq8;comp64953_c2_seq9
GO:0019915	e	lipid storage	6860-06-01	10/66953	0.000168	0.513	biological_process	comp64953_c2_seq16;comp64953_c2_seq2;comp64953_c2_seq6;comp64953_c2_seq7;comp64953_c2_seq8;comp64953_c2_seq9
GO:0009755	e	hormone-mediated signaling pathway	14/6860	47/66953	0.000178	0.544	biological_process	comp240752_c0_seq1;comp50174_c0_seq2;comp51685_c0_seq10;comp51685_c0_seq4;comp51685_c0_seq7;comp53770_c0_seq1;comp53816_c0_seq1;comp53816_c0_seq2;comp53816_c0_seq3;comp54340_c0_seq3;comp59663_c0_seq1;comp62462_c0_seq3;comp66065_c0_seq6;comp67777_c0_seq1
GO:0071383	e	cellular response to steroid hormone stimulus	14/6860	47/66953	0.000178	0.544	biological_process	comp240752_c0_seq1;comp50174_c0_seq2;comp51685_c0_seq10;comp51685_c0_seq4;comp51685_c0_seq7;comp53770_c0_seq1;comp53816_c0_seq1;comp53816_c0_seq2;comp53816_c0_seq3;comp54340_c0_seq3;comp59663_c0_seq1;comp62462_c0_seq3;comp66065_c0_seq6;comp67777_c0_seq1
GO:0009719	e	response to endogenous stimulus	22/6860	93/66953	0.000187	0.571	biological_process	comp1023014_c0_seq1;comp13407_c0_seq1;comp240752_c0_seq1;comp319833_c0_seq1;comp50174_c0_seq2;comp51685_c0_seq10;comp51685_c0_seq4;comp51685_c0_seq7;comp53770_c0_seq1;comp53816_c0_seq1;comp53816_c0_seq2;comp53816_c0_seq3;comp54156_c0_seq1;comp54340_c0_seq3;comp5670_c0_seq1;comp56963_c0_seq1;comp59663_c0_seq1;comp62462_c0_seq3;comp63828_c0_seq1;comp66065_c0_seq6;comp67777_c0_seq1;comp68202_c0_seq10
GO:0006030	e	chitin metabolic process	13/6860	42/66953	0.000197	0.6	biological_process	comp49601_c0_seq1;comp55145_c0_seq1;comp55145_c0_seq3;comp62589_c0_seq1;comp62589_c0_seq2;comp62702_c0_seq2;comp62702_c0_seq6;comp65744_c2_seq1;comp65744_c2_seq3;comp68401_c0_seq10;comp68401_c0_seq11;comp68401_c0_seq12;comp68401_c0_seq16
GO:0019748	e	secondary metabolic process	6860-05-01	7/66953	0.000198	0.605	biological_process	comp56626_c0_seq1;comp56626_c0_seq2;comp56626_c0_seq3;comp56626_c0_seq5;comp59765_c0_seq1
GO:0035010	e	encapsulation of foreign target	6860-05-01	7/66953	0.000198	0.605	biological_process	comp56626_c0_seq1;comp56626_c0_seq2;comp56626_c0_seq3;comp56626_c0_seq5;comp59765_c0_seq1
GO:0016798	e	hydrolase activity, acting on glycosyl bonds	29/6860	139/66953	0.000199	0.608	molecular_function	comp14662_c0_seq2;comp40209_c0_seq1;comp48863_c0_seq1;comp53119_c0_seq1;comp56963_c0_seq1;comp59712_c0_seq1;comp60760_c0_seq1;comp60862_c0_seq2;comp61324_c0_seq1;comp62381_c0_seq1;comp62381_c0_seq2;comp62494_c0_seq1;comp62589_c0_seq1;comp62589_c0_seq2;comp62647_c0_seq2;comp65744_c2_seq1;comp65744_c2_seq3;comp65881_c0_seq4;comp66257_c0_seq3;comp66615_c0_seq3;comp66830_c0_seq1;comp67254_c0_seq1;com…
GO:0030674	e	protein binding, bridging	6860-08-01	18/66953	0.000205	0.626	molecular_function	comp13407_c0_seq1;comp319833_c0_seq1;comp31993_c0_seq2;comp344129_c0_seq1;comp45833_c0_seq1;comp50893_c0_seq2;comp58694_c0_seq1;comp59563_c0_seq1
GO:0060090	e	binding, bridging	6860-08-01	18/66953	0.000205	0.626	molecular_function	comp13407_c0_seq1;comp319833_c0_seq1;comp31993_c0_seq2;comp344129_c0_seq1;comp45833_c0_seq1;comp50893_c0_seq2;comp58694_c0_seq1;comp59563_c0_seq1
GO:0097367	e	carbohydrate derivative binding	6860-12-01	37/66953	0.00021	0.642	molecular_function	comp55145_c0_seq1;comp55145_c0_seq3;comp62589_c0_seq1;comp62589_c0_seq2;comp62702_c0_seq2;comp62702_c0_seq6;comp65744_c2_seq1;comp65744_c2_seq3;comp68401_c0_seq10;comp68401_c0_seq11;comp68401_c0_seq12;comp68401_c0_seq16
GO:0019220	e	regulation of phosphate metabolic process	36/6860	186/66953	0.00022	0.672	biological_process	comp12711_c0_seq1;comp21528_c0_seq1;comp32081_c0_seq2;comp469212_c0_seq1;comp50564_c0_seq2;comp50893_c0_seq2;comp51145_c0_seq1;comp54156_c0_seq1;comp54821_c0_seq1;comp54879_c0_seq1;comp54879_c0_seq2;comp56963_c0_seq1;comp58458_c0_seq4;comp58458_c0_seq5;comp59845_c0_seq2;comp59851_c0_seq1;comp60371_c0_seq3;comp61730_c0_seq2;comp61832_c0_seq1;comp62635_c0_seq1;comp62635_c0_seq2;comp64296_c0_seq1;co…
GO:0051174	e	regulation of phosphorus metabolic process	36/6860	186/66953	0.00022	0.672	biological_process	comp12711_c0_seq1;comp21528_c0_seq1;comp32081_c0_seq2;comp469212_c0_seq1;comp50564_c0_seq2;comp50893_c0_seq2;comp51145_c0_seq1;comp54156_c0_seq1;comp54821_c0_seq1;comp54879_c0_seq1;comp54879_c0_seq2;comp56963_c0_seq1;comp58458_c0_seq4;comp58458_c0_seq5;comp59845_c0_seq2;comp59851_c0_seq1;comp60371_c0_seq3;comp61730_c0_seq2;comp61832_c0_seq1;comp62635_c0_seq1;comp62635_c0_seq2;comp64296_c0_seq1;co…
GO:0032870	e	cellular response to hormone stimulus	17/6860	65/66953	0.000222	0.677	biological_process	comp13407_c0_seq1;comp240752_c0_seq1;comp50174_c0_seq2;comp51685_c0_seq10;comp51685_c0_seq4;comp51685_c0_seq7;comp53770_c0_seq1;comp53816_c0_seq1;comp53816_c0_seq2;comp53816_c0_seq3;comp54156_c0_seq1;comp54340_c0_seq3;comp59663_c0_seq1;comp62462_c0_seq3;comp63828_c0_seq1;comp66065_c0_seq6;comp67777_c0_seq1
GO:0071396	e	cellular response to lipid	14/6860	48/66953	0.000228	0.696	biological_process	comp240752_c0_seq1;comp50174_c0_seq2;comp51685_c0_seq10;comp51685_c0_seq4;comp51685_c0_seq7;comp53770_c0_seq1;comp53816_c0_seq1;comp53816_c0_seq2;comp53816_c0_seq3;comp54340_c0_seq3;comp59663_c0_seq1;comp62462_c0_seq3;comp66065_c0_seq6;comp67777_c0_seq1
GO:0006766	e	vitamin metabolic process	21/6860	87/66953	0.000231	0.705	biological_process	comp34431_c0_seq1;comp60039_c0_seq17;comp60039_c0_seq19;comp60039_c0_seq2;comp60039_c0_seq24;comp60039_c0_seq27;comp60039_c0_seq28;comp60039_c0_seq5;comp60039_c0_seq8;comp60039_c0_seq9;comp63911_c0_seq4;comp65039_c0_seq1;comp65039_c0_seq2;comp65039_c0_seq3;comp65039_c0_seq4;comp65039_c0_seq5;comp66959_c0_seq3;comp67200_c0_seq3;comp68043_c0_seq14;comp68043_c0_seq15;comp68043_c0_seq23
GO:0015077	e	monovalent inorganic cation transmembrane transporter activity	23/6860	102/66953	0.000237	0.724	molecular_function	comp165559_c0_seq1;comp203544_c0_seq1;comp26840_c0_seq1;comp300634_c0_seq1;comp36634_c0_seq1;comp436594_c0_seq1;comp57752_c0_seq15;comp57752_c0_seq6;comp57752_c0_seq8;comp59970_c0_seq1;comp64357_c0_seq3;comp64598_c0_seq10;comp64598_c0_seq16;comp64598_c0_seq6;comp65745_c0_seq2;comp67132_c0_seq13;comp67132_c0_seq14;comp67132_c0_seq6;comp67460_c0_seq3;comp67460_c0_seq5;comp67553_c0_seq2;comp67553_c0…
GO:0043413	e	macromolecule glycosylation	16/6860	60/66953	0.000264	0.806	biological_process	comp36470_c0_seq1;comp42690_c0_seq1;comp59106_c0_seq1;comp59418_c0_seq1;comp60420_c0_seq5;comp65654_c0_seq2;comp67621_c0_seq10;comp67621_c0_seq14;comp67621_c0_seq17;comp67621_c0_seq19;comp67621_c0_seq2;comp67621_c0_seq7;comp67621_c0_seq8;comp67971_c0_seq3;comp67971_c0_seq4;comp67971_c0_seq5
GO:0006486	e	protein glycosylation	16/6860	60/66953	0.000264	0.806	biological_process	comp36470_c0_seq1;comp42690_c0_seq1;comp59106_c0_seq1;comp59418_c0_seq1;comp60420_c0_seq5;comp65654_c0_seq2;comp67621_c0_seq10;comp67621_c0_seq14;comp67621_c0_seq17;comp67621_c0_seq19;comp67621_c0_seq2;comp67621_c0_seq7;comp67621_c0_seq8;comp67971_c0_seq3;comp67971_c0_seq4;comp67971_c0_seq5
GO:0004674	e	protein serine/threonine kinase activity	54/6860	321/66953	0.000286	0.874	molecular_function	comp21528_c0_seq1;comp29694_c0_seq1;comp32081_c0_seq2;comp37055_c0_seq4;comp469212_c0_seq1;comp47258_c0_seq2;comp47258_c0_seq3;comp49913_c0_seq2;comp51456_c0_seq1;comp52512_c0_seq1;comp52512_c0_seq12;comp52512_c0_seq8;comp53520_c0_seq3;comp53899_c0_seq1;comp54167_c0_seq2;comp54167_c0_seq4;comp54356_c0_seq1;comp55100_c0_seq2;comp55100_c0_seq6;comp55145_c0_seq1;comp55145_c0_seq3;comp55732_c0_seq1;c…
GO:0004143	e	diacylglycerol kinase activity	6860-08-01	19/66953	0.000323	0.985	molecular_function	comp67997_c0_seq1;comp67997_c0_seq11;comp67997_c0_seq15;comp67997_c0_seq16;comp67997_c0_seq18;comp67997_c0_seq23;comp67997_c0_seq4;comp67997_c0_seq7
GO:0007205	e	protein kinase C-activating G-protein coupled receptor signaling pathway	6860-08-01	19/66953	0.000323	0.985	biological_process	comp67997_c0_seq1;comp67997_c0_seq11;comp67997_c0_seq15;comp67997_c0_seq16;comp67997_c0_seq18;comp67997_c0_seq23;comp67997_c0_seq4;comp67997_c0_seq7
GO:0009395	e	phospholipid catabolic process	16/6860	61/66953	0.000324	0.99	biological_process	comp53883_c0_seq2;comp64887_c0_seq5;comp65340_c0_seq5;comp65340_c0_seq6;comp67174_c0_seq11;comp67174_c0_seq2;comp67997_c0_seq1;comp67997_c0_seq11;comp67997_c0_seq15;comp67997_c0_seq16;comp67997_c0_seq18;comp67997_c0_seq23;comp67997_c0_seq4;comp67997_c0_seq7;comp68043_c0_seq20;comp68043_c0_seq3
			22086
		142	8611	55			molecular_function
			10204	68			biological_process
			3271	19			cellular_component
