# Supplementary material for: De Novo Transcriptome Sequencing Analysis and Comparison of Differentially Expressed Genes (DEGs) in Macrobrachium rosenbergii in China
Source: PLoS One. 2014 Oct 20;9(10):e109656. doi: 10.1371/journal.pone.0109656 (PMC4203760; doi:10.1371/journal.pone.0109656)
Supplement: Table S8 — The results after enrichment of DEGs between B1 and B2 groups. (XLS) [file pone.0109656.s008.xls]

## Sheet: B1_vs_B2_SDE_isoform.list.enric
id	enrichment	description	ratio_in_study	ratio_in_pop	p_uncorrected	p_bonferroni	type	diff_genes
GO:0008150	e	biological_process	656/5229	6239/66953	6.5e-10	1.52e-06	biological_process	comp1020240_c0_seq1;comp103170_c0_seq1;comp1046643_c0_seq1;comp12711_c0_seq1;comp13538_c0_seq1;comp13992_c0_seq2;comp14306_c0_seq2;comp14330_c0_seq1;comp14603_c0_seq1;comp15182_c0_seq1;comp15530_c0_seq1;comp16851_c0_seq1;comp19823_c0_seq2;comp20567_c0_seq1;comp21157_c0_seq1;comp22262_c0_seq1;comp22869_c0_seq1;comp229836_c0_seq1;comp242068_c0_seq1;comp24430_c0_seq1;comp27085_c0_seq1;comp27177_c0_s…
GO:0003824	e	catalytic activity	475/5229	4541/66953	6.79e-10	1.58e-06	molecular_function	comp1020240_c0_seq1;comp103170_c0_seq1;comp1046643_c0_seq1;comp124547_c0_seq1;comp13992_c0_seq2;comp14281_c0_seq1;comp14306_c0_seq2;comp14330_c0_seq1;comp15182_c0_seq1;comp16172_c0_seq1;comp16953_c0_seq1;comp19823_c0_seq2;comp20567_c0_seq1;comp22869_c0_seq1;comp229836_c0_seq1;comp23381_c0_seq1;comp242068_c0_seq1;comp24430_c0_seq1;comp27085_c0_seq1;comp27177_c0_seq1;comp283726_c0_seq1;comp295008_c…
GO:0009987	e	cellular process	461/5229	4422/66953	7.26e-10	1.69e-06	biological_process	comp103170_c0_seq1;comp1046643_c0_seq1;comp13992_c0_seq2;comp14306_c0_seq2;comp14603_c0_seq1;comp15182_c0_seq1;comp15530_c0_seq1;comp16851_c0_seq1;comp20567_c0_seq1;comp22262_c0_seq1;comp22869_c0_seq1;comp229836_c0_seq1;comp24430_c0_seq1;comp27085_c0_seq1;comp27177_c0_seq1;comp283726_c0_seq1;comp31188_c0_seq1;comp32081_c0_seq2;comp32350_c0_seq1;comp32856_c0_seq1;comp33156_c0_seq1;comp34431_c0_seq…
GO:0003674	e	molecular_function	800/5229	7936/66953	7.42e-10	1.73e-06	molecular_function	comp1020240_c0_seq1;comp103170_c0_seq1;comp1046643_c0_seq1;comp124547_c0_seq1;comp12711_c0_seq1;comp13538_c0_seq1;comp13992_c0_seq2;comp14281_c0_seq1;comp14306_c0_seq2;comp14330_c0_seq1;comp14603_c0_seq1;comp15182_c0_seq1;comp15530_c0_seq1;comp16172_c0_seq1;comp16775_c0_seq1;comp16953_c0_seq1;comp19823_c0_seq2;comp20567_c0_seq1;comp22262_c0_seq1;comp22869_c0_seq1;comp229836_c0_seq1;comp23381_c0_s…
GO:0071704	e	organic substance metabolic process	348/5229	3285/66953	6.02e-09	1.4e-05	biological_process	comp1020240_c0_seq1;comp103170_c0_seq1;comp1046643_c0_seq1;comp13992_c0_seq2;comp14306_c0_seq2;comp15182_c0_seq1;comp19823_c0_seq2;comp20567_c0_seq1;comp22869_c0_seq1;comp24430_c0_seq1;comp27085_c0_seq1;comp27177_c0_seq1;comp283726_c0_seq1;comp31188_c0_seq1;comp32081_c0_seq2;comp32350_c0_seq1;comp32856_c0_seq1;comp34431_c0_seq1;comp34453_c0_seq1;comp35879_c0_seq1;comp35879_c0_seq2;comp37055_c0_se…
GO:0008152	e	metabolic process	403/5229	3943/66953	2.43e-08	5.66e-05	biological_process	comp1020240_c0_seq1;comp103170_c0_seq1;comp1046643_c0_seq1;comp13992_c0_seq2;comp14306_c0_seq2;comp14330_c0_seq1;comp15182_c0_seq1;comp16851_c0_seq1;comp19823_c0_seq2;comp20567_c0_seq1;comp22869_c0_seq1;comp229836_c0_seq1;comp242068_c0_seq1;comp24430_c0_seq1;comp27085_c0_seq1;comp27177_c0_seq1;comp283726_c0_seq1;comp31188_c0_seq1;comp32081_c0_seq2;comp32350_c0_seq1;comp32856_c0_seq1;comp34431_c0_…
GO:0044710	e	single-organism metabolic process	365/5229	3520/66953	2.66e-08	6.21e-05	biological_process	comp1020240_c0_seq1;comp103170_c0_seq1;comp1046643_c0_seq1;comp13992_c0_seq2;comp14306_c0_seq2;comp14330_c0_seq1;comp15182_c0_seq1;comp19823_c0_seq2;comp20567_c0_seq1;comp22869_c0_seq1;comp229836_c0_seq1;comp242068_c0_seq1;comp24430_c0_seq1;comp27085_c0_seq1;comp27177_c0_seq1;comp283726_c0_seq1;comp31188_c0_seq1;comp32081_c0_seq2;comp32350_c0_seq1;comp32856_c0_seq1;comp34431_c0_seq1;comp34453_c0_…
GO:0044237	e	cellular metabolic process	325/5229	3120/66953	9.3e-08	0.000217	biological_process	comp103170_c0_seq1;comp1046643_c0_seq1;comp13992_c0_seq2;comp14306_c0_seq2;comp15182_c0_seq1;comp16851_c0_seq1;comp20567_c0_seq1;comp22869_c0_seq1;comp229836_c0_seq1;comp24430_c0_seq1;comp27085_c0_seq1;comp27177_c0_seq1;comp283726_c0_seq1;comp31188_c0_seq1;comp32081_c0_seq2;comp32350_c0_seq1;comp32856_c0_seq1;comp34431_c0_seq1;comp35257_c0_seq3;comp35879_c0_seq1;comp35879_c0_seq2;comp37055_c0_seq…
GO:0005575	e	cellular_component	444/5229	4481/66953	1.51e-07	0.000352	cellular_component	comp13088_c0_seq1;comp13088_c0_seq2;comp13538_c0_seq1;comp13992_c0_seq2;comp14603_c0_seq1;comp15530_c0_seq1;comp16851_c0_seq1;comp16953_c0_seq1;comp17397_c0_seq1;comp22262_c0_seq1;comp229836_c0_seq1;comp27177_c0_seq1;comp28070_c0_seq1;comp283726_c0_seq1;comp284102_c0_seq1;comp30811_c0_seq2;comp31188_c0_seq1;comp31472_c0_seq1;comp32350_c0_seq1;comp32856_c0_seq1;comp33156_c0_seq1;comp33657_c0_seq2;…
GO:0044238	e	primary metabolic process	318/5229	3071/66953	2.3e-07	0.000536	biological_process	comp1020240_c0_seq1;comp103170_c0_seq1;comp1046643_c0_seq1;comp13992_c0_seq2;comp14306_c0_seq2;comp15182_c0_seq1;comp19823_c0_seq2;comp20567_c0_seq1;comp22869_c0_seq1;comp24430_c0_seq1;comp27177_c0_seq1;comp283726_c0_seq1;comp31188_c0_seq1;comp32081_c0_seq2;comp32350_c0_seq1;comp32856_c0_seq1;comp34431_c0_seq1;comp34453_c0_seq1;comp35879_c0_seq1;comp35879_c0_seq2;comp37055_c0_seq1;comp37744_c0_se…
GO:0019752	e	carboxylic acid metabolic process	99/5229	764/66953	8.56e-07	0.002	biological_process	comp1046643_c0_seq1;comp13992_c0_seq2;comp14306_c0_seq2;comp15182_c0_seq1;comp20567_c0_seq1;comp27085_c0_seq1;comp32081_c0_seq2;comp34431_c0_seq1;comp37055_c0_seq1;comp424923_c0_seq1;comp43314_c0_seq1;comp49458_c0_seq2;comp50182_c0_seq2;comp51456_c0_seq1;comp51456_c0_seq3;comp51748_c0_seq1;comp52725_c0_seq1;comp53228_c0_seq1;comp53295_c0_seq1;comp54167_c0_seq4;comp54381_c0_seq2;comp55732_c0_seq3;…
GO:0006807	e	nitrogen compound metabolic process	207/5229	1897/66953	1.1e-06	0.00256	biological_process	comp103170_c0_seq1;comp1046643_c0_seq1;comp13992_c0_seq2;comp14306_c0_seq2;comp15182_c0_seq1;comp20567_c0_seq1;comp22869_c0_seq1;comp27177_c0_seq1;comp283726_c0_seq1;comp32081_c0_seq2;comp32350_c0_seq1;comp32856_c0_seq1;comp34431_c0_seq1;comp37055_c0_seq1;comp37124_c0_seq1;comp37744_c0_seq1;comp424923_c0_seq1;comp42761_c0_seq1;comp43314_c0_seq1;comp43595_c0_seq2;comp44237_c0_seq4;comp44779_c0_seq…
GO:0043436	e	oxoacid metabolic process	99/5229	773/66953	1.42e-06	0.0033	biological_process	comp1046643_c0_seq1;comp13992_c0_seq2;comp14306_c0_seq2;comp15182_c0_seq1;comp20567_c0_seq1;comp27085_c0_seq1;comp32081_c0_seq2;comp34431_c0_seq1;comp37055_c0_seq1;comp424923_c0_seq1;comp43314_c0_seq1;comp49458_c0_seq2;comp50182_c0_seq2;comp51456_c0_seq1;comp51456_c0_seq3;comp51748_c0_seq1;comp52725_c0_seq1;comp53228_c0_seq1;comp53295_c0_seq1;comp54167_c0_seq4;comp54381_c0_seq2;comp55732_c0_seq3;…
GO:0006082	e	organic acid metabolic process	99/5229	775/66953	1.49e-06	0.00347	biological_process	comp1046643_c0_seq1;comp13992_c0_seq2;comp14306_c0_seq2;comp15182_c0_seq1;comp20567_c0_seq1;comp27085_c0_seq1;comp32081_c0_seq2;comp34431_c0_seq1;comp37055_c0_seq1;comp424923_c0_seq1;comp43314_c0_seq1;comp49458_c0_seq2;comp50182_c0_seq2;comp51456_c0_seq1;comp51456_c0_seq3;comp51748_c0_seq1;comp52725_c0_seq1;comp53228_c0_seq1;comp53295_c0_seq1;comp54167_c0_seq4;comp54381_c0_seq2;comp55732_c0_seq3;…
GO:0044281	e	small molecule metabolic process	150/5229	1310/66953	2.65e-06	0.00619	biological_process	comp103170_c0_seq1;comp1046643_c0_seq1;comp13992_c0_seq2;comp14306_c0_seq2;comp15182_c0_seq1;comp20567_c0_seq1;comp27085_c0_seq1;comp283726_c0_seq1;comp32081_c0_seq2;comp32856_c0_seq1;comp34431_c0_seq1;comp37055_c0_seq1;comp37124_c0_seq1;comp37744_c0_seq1;comp41107_c0_seq1;comp424923_c0_seq1;comp42504_c0_seq1;comp43314_c0_seq1;comp43932_c0_seq1;comp44237_c0_seq4;comp44779_c0_seq1;comp49458_c0_seq…
GO:1901564	e	organonitrogen compound metabolic process	141/5229	1234/66953	6.32e-06	0.0147	biological_process	comp103170_c0_seq1;comp1046643_c0_seq1;comp13992_c0_seq2;comp14306_c0_seq2;comp15182_c0_seq1;comp20567_c0_seq1;comp283726_c0_seq1;comp32081_c0_seq2;comp32856_c0_seq1;comp34431_c0_seq1;comp37055_c0_seq1;comp37124_c0_seq1;comp37744_c0_seq1;comp424923_c0_seq1;comp43314_c0_seq1;comp44237_c0_seq4;comp44779_c0_seq1;comp49458_c0_seq2;comp49603_c0_seq1;comp500048_c0_seq1;comp50182_c0_seq2;comp51456_c0_se…
GO:0016021	e	integral to membrane	72/5229	534/66953	6.86e-06	0.016	cellular_component	comp14603_c0_seq1;comp17397_c0_seq1;comp22262_c0_seq1;comp229836_c0_seq1;comp33657_c0_seq2;comp41107_c0_seq1;comp467430_c0_seq1;comp468992_c0_seq1;comp49783_c0_seq1;comp49783_c0_seq2;comp500048_c0_seq1;comp50757_c0_seq1;comp53451_c0_seq1;comp53521_c0_seq3;comp53521_c0_seq5;comp53957_c0_seq10;comp53957_c0_seq2;comp56031_c0_seq3;comp57120_c0_seq3;comp58189_c0_seq1;comp59280_c0_seq1;comp59280_c0_seq…
GO:0051234	e	establishment of localization	123/5229	1052/66953	7.68e-06	0.0179	biological_process	comp284102_c0_seq1;comp33657_c0_seq2;comp393481_c0_seq1;comp41107_c0_seq1;comp42938_c0_seq2;comp47120_c0_seq1;comp48084_c0_seq1;comp48226_c0_seq1;comp48646_c0_seq1;comp49783_c0_seq1;comp49783_c0_seq2;comp500048_c0_seq1;comp50065_c0_seq4;comp52451_c0_seq2;comp53451_c0_seq1;comp53957_c0_seq10;comp53957_c0_seq2;comp54307_c0_seq1;comp54421_c0_seq1;comp54637_c0_seq3;comp54637_c0_seq4;comp54764_c0_seq2…
GO:0006810	e	transport	122/5229	1041/66953	8.75e-06	0.0204	biological_process	comp284102_c0_seq1;comp33657_c0_seq2;comp393481_c0_seq1;comp41107_c0_seq1;comp42938_c0_seq2;comp47120_c0_seq1;comp48084_c0_seq1;comp48226_c0_seq1;comp48646_c0_seq1;comp49783_c0_seq1;comp49783_c0_seq2;comp500048_c0_seq1;comp50065_c0_seq4;comp52451_c0_seq2;comp53451_c0_seq1;comp53957_c0_seq10;comp53957_c0_seq2;comp54307_c0_seq1;comp54421_c0_seq1;comp54637_c0_seq3;comp54637_c0_seq4;comp54764_c0_seq2…
GO:0031224	e	intrinsic to membrane	72/5229	540/66953	1.13e-05	0.0264	cellular_component	comp14603_c0_seq1;comp17397_c0_seq1;comp22262_c0_seq1;comp229836_c0_seq1;comp33657_c0_seq2;comp41107_c0_seq1;comp467430_c0_seq1;comp468992_c0_seq1;comp49783_c0_seq1;comp49783_c0_seq2;comp500048_c0_seq1;comp50757_c0_seq1;comp53451_c0_seq1;comp53521_c0_seq3;comp53521_c0_seq5;comp53957_c0_seq10;comp53957_c0_seq2;comp56031_c0_seq3;comp57120_c0_seq3;comp58189_c0_seq1;comp59280_c0_seq1;comp59280_c0_seq…
GO:0006520	e	cellular amino acid metabolic process	87/5229	688/66953	1.14e-05	0.0266	biological_process	comp1046643_c0_seq1;comp13992_c0_seq2;comp14306_c0_seq2;comp15182_c0_seq1;comp20567_c0_seq1;comp32081_c0_seq2;comp34431_c0_seq1;comp37055_c0_seq1;comp424923_c0_seq1;comp43314_c0_seq1;comp49458_c0_seq2;comp50182_c0_seq2;comp51456_c0_seq1;comp51456_c0_seq3;comp51748_c0_seq1;comp52725_c0_seq1;comp53228_c0_seq1;comp53295_c0_seq1;comp54167_c0_seq4;comp55732_c0_seq3;comp58257_c0_seq5;comp58257_c0_seq6;…
GO:0006820	e	anion transport	23/5229	110/66953	1.17e-05	0.0274	biological_process	comp53957_c0_seq10;comp53957_c0_seq2;comp57752_c0_seq15;comp57752_c0_seq6;comp59280_c0_seq1;comp59280_c0_seq15;comp59280_c0_seq3;comp59280_c0_seq5;comp61735_c0_seq1;comp61847_c0_seq2;comp65176_c0_seq1;comp65667_c0_seq12;comp65667_c0_seq15;comp65667_c0_seq8;comp65690_c0_seq5;comp65915_c0_seq1;comp65915_c0_seq5;comp67120_c0_seq6;comp67132_c0_seq27;comp67132_c0_seq29;comp67342_c0_seq2;comp68009_c0_s…
GO:0006629	e	lipid metabolic process	51/5229	346/66953	1.21e-05	0.0282	biological_process	comp283726_c0_seq1;comp34431_c0_seq1;comp39646_c0_seq2;comp43932_c0_seq1;comp48646_c0_seq1;comp53295_c0_seq1;comp54381_c0_seq2;comp55169_c0_seq3;comp61899_c0_seq2;comp62439_c0_seq3;comp62465_c0_seq1;comp63249_c0_seq2;comp63337_c0_seq1;comp64443_c0_seq2;comp64443_c0_seq4;comp64478_c0_seq1;comp64939_c0_seq1;comp64939_c0_seq5;comp64939_c0_seq7;comp64953_c2_seq16;comp64953_c2_seq6;comp64953_c2_seq7;c…
GO:0015711	e	organic anion transport	17/5229	72/66953	3.06e-05	0.0714	biological_process	comp53957_c0_seq10;comp53957_c0_seq2;comp57752_c0_seq15;comp57752_c0_seq6;comp59280_c0_seq1;comp59280_c0_seq15;comp59280_c0_seq3;comp59280_c0_seq5;comp65176_c0_seq1;comp65667_c0_seq12;comp65667_c0_seq15;comp65667_c0_seq8;comp65690_c0_seq5;comp67120_c0_seq6;comp67132_c0_seq27;comp67132_c0_seq29;comp792243_c0_seq1
GO:0050896	e	response to stimulus	130/5229	1163/66953	4.24e-05	0.0989	biological_process	comp14306_c0_seq2;comp14603_c0_seq1;comp16851_c0_seq1;comp229836_c0_seq1;comp27177_c0_seq1;comp283726_c0_seq1;comp31472_c0_seq1;comp32081_c0_seq2;comp33156_c0_seq1;comp35474_c0_seq1;comp37055_c0_seq1;comp37114_c0_seq1;comp38149_c0_seq1;comp393481_c0_seq1;comp416052_c0_seq1;comp45959_c0_seq2;comp467430_c0_seq1;comp47120_c0_seq1;comp48084_c0_seq1;comp50182_c0_seq2;comp51456_c0_seq1;comp51456_c0_seq…
GO:0008509	e	anion transmembrane transporter activity	20/5229	98/66953	6.1e-05	0.142	molecular_function	comp53957_c0_seq10;comp53957_c0_seq2;comp57752_c0_seq15;comp57752_c0_seq6;comp59280_c0_seq1;comp59280_c0_seq15;comp59280_c0_seq3;comp59280_c0_seq5;comp61847_c0_seq2;comp65176_c0_seq1;comp65667_c0_seq12;comp65667_c0_seq15;comp65667_c0_seq8;comp65915_c0_seq1;comp65915_c0_seq5;comp67120_c0_seq6;comp67132_c0_seq27;comp67132_c0_seq29;comp68009_c0_seq3;comp792243_c0_seq1
GO:0042594	e	response to starvation	2014-07-29	15/66953	6.47e-05	0.151	biological_process	comp16851_c0_seq1;comp48084_c0_seq1;comp64953_c2_seq16;comp64953_c2_seq6;comp64953_c2_seq7;comp64953_c2_seq8;comp64953_c2_seq9
GO:0009267	e	cellular response to starvation	2014-06-29	11/66953	7.41e-05	0.173	biological_process	comp16851_c0_seq1;comp64953_c2_seq16;comp64953_c2_seq6;comp64953_c2_seq7;comp64953_c2_seq8;comp64953_c2_seq9
GO:0005488	e	binding	472/5229	5090/66953	8.04e-05	0.188	molecular_function	comp1046643_c0_seq1;comp124547_c0_seq1;comp12711_c0_seq1;comp14306_c0_seq2;comp15182_c0_seq1;comp15530_c0_seq1;comp16775_c0_seq1;comp19823_c0_seq2;comp20567_c0_seq1;comp22262_c0_seq1;comp22869_c0_seq1;comp229836_c0_seq1;comp24430_c0_seq1;comp27177_c0_seq1;comp283726_c0_seq1;comp30175_c0_seq1;comp30811_c0_seq2;comp32081_c0_seq2;comp320932_c0_seq1;comp32350_c0_seq1;comp32856_c0_seq1;comp34453_c0_se…
GO:0006811	e	ion transport	50/5229	362/66953	0.000106	0.248	biological_process	comp49783_c0_seq1;comp49783_c0_seq2;comp50065_c0_seq4;comp53957_c0_seq10;comp53957_c0_seq2;comp54764_c0_seq2;comp57752_c0_seq15;comp57752_c0_seq6;comp58276_c0_seq8;comp59280_c0_seq1;comp59280_c0_seq15;comp59280_c0_seq3;comp59280_c0_seq5;comp59334_c0_seq1;comp61431_c0_seq4;comp61735_c0_seq1;comp61847_c0_seq2;comp63262_c0_seq1;comp63262_c0_seq4;comp634819_c0_seq1;comp64598_c0_seq6;comp65176_c0_seq1…
GO:0004679	e	AMP-activated protein kinase activity	2014-05-29	8/66953	0.000133	0.31	molecular_function	comp64953_c2_seq16;comp64953_c2_seq6;comp64953_c2_seq7;comp64953_c2_seq8;comp64953_c2_seq9
GO:0042595	e	behavioral response to starvation	2014-05-29	8/66953	0.000133	0.31	biological_process	comp64953_c2_seq16;comp64953_c2_seq6;comp64953_c2_seq7;comp64953_c2_seq8;comp64953_c2_seq9
GO:0042632	e	cholesterol homeostasis	2014-05-29	8/66953	0.000133	0.31	biological_process	comp64953_c2_seq16;comp64953_c2_seq6;comp64953_c2_seq7;comp64953_c2_seq8;comp64953_c2_seq9
GO:0055092	e	sterol homeostasis	2014-05-29	8/66953	0.000133	0.31	biological_process	comp64953_c2_seq16;comp64953_c2_seq6;comp64953_c2_seq7;comp64953_c2_seq8;comp64953_c2_seq9
GO:0009069	e	serine family amino acid metabolic process	52/5229	389/66953	0.000189	0.441	biological_process	comp1046643_c0_seq1;comp14306_c0_seq2;comp15182_c0_seq1;comp32081_c0_seq2;comp37055_c0_seq1;comp49458_c0_seq2;comp50182_c0_seq2;comp51456_c0_seq1;comp51456_c0_seq3;comp51748_c0_seq1;comp54167_c0_seq4;comp55732_c0_seq3;comp58257_c0_seq5;comp58257_c0_seq6;comp58257_c0_seq8;comp58525_c0_seq2;comp59727_c0_seq5;comp59727_c0_seq6;comp59765_c0_seq4;comp59827_c0_seq1;comp59827_c0_seq2;comp59858_c0_seq1;c…
GO:0044248	e	cellular catabolic process	65/5229	523/66953	0.000214	0.498	biological_process	comp13992_c0_seq2;comp16851_c0_seq1;comp20567_c0_seq1;comp283726_c0_seq1;comp32856_c0_seq1;comp35879_c0_seq1;comp35879_c0_seq2;comp37744_c0_seq1;comp44779_c0_seq1;comp49603_c0_seq1;comp500048_c0_seq1;comp51782_c0_seq1;comp52451_c0_seq2;comp53018_c0_seq4;comp53719_c0_seq1;comp54647_c0_seq3;comp55669_c0_seq1;comp57429_c0_seq2;comp58171_c0_seq1;comp58675_c0_seq3;comp59214_c0_seq1;comp59214_c0_seq2;c…
GO:0016740	e	transferase activity	157/5229	1504/66953	0.000216	0.503	molecular_function	comp1046643_c0_seq1;comp13992_c0_seq2;comp14306_c0_seq2;comp15182_c0_seq1;comp16172_c0_seq1;comp22869_c0_seq1;comp24430_c0_seq1;comp27085_c0_seq1;comp30516_c0_seq2;comp32081_c0_seq2;comp35257_c0_seq3;comp36576_c0_seq1;comp37055_c0_seq1;comp44237_c0_seq4;comp45710_c0_seq1;comp49458_c0_seq2;comp50182_c0_seq2;comp51145_c0_seq1;comp51456_c0_seq1;comp51456_c0_seq3;comp51645_c0_seq2;comp51699_c0_seq2;c…
GO:1901565	e	organonitrogen compound catabolic process	39/5229	269/66953	0.000217	0.506	biological_process	comp13992_c0_seq2;comp20567_c0_seq1;comp283726_c0_seq1;comp32856_c0_seq1;comp37744_c0_seq1;comp44779_c0_seq1;comp49603_c0_seq1;comp500048_c0_seq1;comp51782_c0_seq1;comp52451_c0_seq2;comp53018_c0_seq4;comp53719_c0_seq1;comp54647_c0_seq3;comp55669_c0_seq1;comp57429_c0_seq2;comp58675_c0_seq3;comp59214_c0_seq1;comp59214_c0_seq2;comp59882_c0_seq1;comp59938_c0_seq1;comp63685_c0_seq1;comp64693_c0_seq3;c…
GO:0031668	e	cellular response to extracellular stimulus	2014-06-29	13/66953	0.00024	0.559	biological_process	comp16851_c0_seq1;comp64953_c2_seq16;comp64953_c2_seq6;comp64953_c2_seq7;comp64953_c2_seq8;comp64953_c2_seq9
GO:0031669	e	cellular response to nutrient levels	2014-06-29	13/66953	0.00024	0.559	biological_process	comp16851_c0_seq1;comp64953_c2_seq16;comp64953_c2_seq6;comp64953_c2_seq7;comp64953_c2_seq8;comp64953_c2_seq9
GO:0006914	e	autophagy	2014-07-29	18/66953	0.000259	0.605	biological_process	comp16851_c0_seq1;comp62582_c0_seq1;comp64953_c2_seq16;comp64953_c2_seq6;comp64953_c2_seq7;comp64953_c2_seq8;comp64953_c2_seq9
GO:0005452	e	inorganic anion exchanger activity	2014-05-29	9/66953	0.00028	0.652	molecular_function	comp59280_c0_seq1;comp59280_c0_seq15;comp59280_c0_seq3;comp59280_c0_seq5;comp792243_c0_seq1
GO:0015701	e	bicarbonate transport	2014-05-29	9/66953	0.00028	0.652	biological_process	comp59280_c0_seq1;comp59280_c0_seq15;comp59280_c0_seq3;comp59280_c0_seq5;comp792243_c0_seq1
GO:0030730	e	sequestering of triglyceride	2014-05-29	9/66953	0.00028	0.652	biological_process	comp64953_c2_seq16;comp64953_c2_seq6;comp64953_c2_seq7;comp64953_c2_seq8;comp64953_c2_seq9
GO:0015301	e	anion:anion antiporter activity	2014-05-29	9/66953	0.00028	0.652	molecular_function	comp59280_c0_seq1;comp59280_c0_seq15;comp59280_c0_seq3;comp59280_c0_seq5;comp792243_c0_seq1
GO:0006821	e	chloride transport	2014-08-29	24/66953	0.000324	0.755	biological_process	comp59280_c0_seq1;comp59280_c0_seq15;comp59280_c0_seq3;comp59280_c0_seq5;comp65915_c0_seq1;comp65915_c0_seq5;comp68009_c0_seq3;comp792243_c0_seq1
GO:0016773	e	phosphotransferase activity, alcohol group as acceptor	71/5229	590/66953	0.000362	0.844	molecular_function	comp1046643_c0_seq1;comp14306_c0_seq2;comp24430_c0_seq1;comp32081_c0_seq2;comp35257_c0_seq3;comp37055_c0_seq1;comp49458_c0_seq2;comp50182_c0_seq2;comp51456_c0_seq1;comp51456_c0_seq3;comp51645_c0_seq2;comp54167_c0_seq4;comp55029_c0_seq1;comp55732_c0_seq3;comp58257_c0_seq5;comp58257_c0_seq6;comp58257_c0_seq8;comp58525_c0_seq2;comp58936_c0_seq5;comp59193_c0_seq7;comp59727_c0_seq5;comp59727_c0_seq6;c…
GO:0015291	e	secondary active transmembrane transporter activity	15/5229	72/66953	0.000386	0.9	molecular_function	comp57752_c0_seq15;comp57752_c0_seq6;comp58276_c0_seq8;comp59280_c0_seq1;comp59280_c0_seq15;comp59280_c0_seq3;comp59280_c0_seq5;comp59334_c0_seq1;comp61431_c0_seq2;comp61431_c0_seq4;comp61847_c0_seq2;comp65176_c0_seq1;comp67047_c0_seq2;comp67460_c0_seq2;comp792243_c0_seq1
GO:0009536	e	plastid	2014-06-29	14/66953	0.000392	0.914	cellular_component	comp16953_c0_seq1;comp63616_c0_seq3;comp65352_c0_seq33;comp65352_c0_seq7;comp65769_c0_seq1;comp65769_c0_seq5
GO:0009507	e	chloroplast	2014-06-29	14/66953	0.000392	0.914	cellular_component	comp16953_c0_seq1;comp63616_c0_seq3;comp65352_c0_seq33;comp65352_c0_seq7;comp65769_c0_seq1;comp65769_c0_seq5
GO:0005515	e	protein binding	108/5229	983/66953	0.000392	0.915	molecular_function	comp12711_c0_seq1;comp27177_c0_seq1;comp32350_c0_seq1;comp36576_c0_seq1;comp37055_c0_seq1;comp393481_c0_seq1;comp416052_c0_seq1;comp48042_c0_seq1;comp48084_c0_seq1;comp48646_c0_seq1;comp49614_c0_seq3;comp51145_c0_seq1;comp52098_c0_seq1;comp52451_c0_seq2;comp52775_c0_seq1;comp54307_c0_seq1;comp54359_c0_seq1;comp55046_c0_seq1;comp56634_c0_seq2;comp56684_c0_seq1;comp56684_c0_seq3;comp56699_c0_seq1;c…
		18	4077				biological_process
		2	1275				molecular_function
		3	588				cellular_component
			5940
