# Supplementary material for: De Novo Transcriptome Sequencing Analysis and Comparison of Differentially Expressed Genes (DEGs) in Macrobrachium rosenbergii in China
Source: PLoS One. 2014 Oct 20;9(10):e109656. doi: 10.1371/journal.pone.0109656 (PMC4203760; doi:10.1371/journal.pone.0109656)
Supplement: Table S9 — The 99 queries (GO) relationships with GFP growth. (XLS) [file pone.0109656.s009.xls]

## Sheet: Sheet1
	transcript_id	Qeury_length	ORF	NR_tophit_name	NR_tophit_description	NR_topHSP_%-Simil	GOs	String_tophit_name	String_tophit_description	String_topHSP_%-Simil	COG	KOG	NOG	KO/Gene_ID	KEGG_GENE_NAME
1	comp50201_c0_seq3	419	244-1500(-)	gi|24660567|ref|NP_729319.1|	nemo, isoform A [Drosophila nemo, isoform B [Drosophila melanogaster]	0.91	GO:0007474;GO:0000165;GO:0005524;GO:0030178;GO:0042332;GO:0009069;GO:0006468;GO:0007178;GO:0008586;GO:0016318;GO:0004707;GO:0045887	7217.FBpp0126997	GF23805	0.9128	COG0515	KOG0664	_	K04468	NLK
2	comp45171_c0_seq1	509	240-1766(-)	gi|139000435|dbj|BAF51711.1|	tick legumain [Haemaphysalis longicornis]	0.75	GO:0001101;GO:0006508;GO:0005770;GO:0008233;GO:0043524;GO:0045177;GO:0040015	7739.JGI280599	hypothetical protein	0.757	COG5206	KOG1348	_	K01369	LGMN
3	comp52512_c0_seq6	792	2031-4406(-)	gi|442624239|ref|NP_001014540.2|	par-1, isoform W [Drosophila AF387635_1 Ser/Thr protein kinase PAR-1alpha [Drosophila melanogaster]	0.72	GO:0016323;GO:0050321;GO:0051663;GO:0005938;GO:0045185;GO:0031594;GO:0016325;GO:0019730;GO:0007318;GO:0007015;GO:0001737;GO:0000166;GO:0051124;GO:0007298;GO:0045169;GO:0030709;GO:0007294;GO:0009069;GO:0006468;GO:0030111;GO:0008360;GO:0007317;GO:0045172;GO:0090176;GO:0061174;GO:0004674	7070.XP_968516	par-1 protein kinase	0.9804	COG0515	KOG0586	_	K08798	MARK
4	comp30924_c0_seq1	124	167-541(+)	gi|114051992|ref|NP_001039411.1|	mitotic spindle assembly checkpoint protein MAD2B [Bos taurus]	0.71	GO:0010944;GO:2000678;GO:0043433;GO:0007094;GO:0045893;GO:0090090;GO:0006302;GO:0000122;GO:0007015;GO:0005819;GO:0042772;GO:0001102;GO:0001558;GO:0005654;GO:0010719;GO:0008432;GO:0016035;GO:0005680;GO:0060564;GO:2000048;GO:0033138	_	_	_	_	_	_	K13728	MAD2L2
5	comp55584_c0_seq1	150	71-520(+)	gi|206597719|gb|ACI15835.1|	calmodulin [Procambarus clarkii]	1	GO:0030425;GO:0007528;GO:0030048;GO:0051533;GO:0016477;GO:0043274;GO:2001020;GO:0016061;GO:0004683;GO:0031489;GO:0031996;GO:0032465;GO:0051489;GO:0005513;GO:0031476;GO:0006468;GO:0046331;GO:0007099;GO:0043277;GO:0040010;GO:0008049;GO:0006898;GO:0016060;GO:0007052;GO:0042052;GO:0051726;GO:0031475;GO:0005954;GO:0048786;GO:0000922;GO:0016028;GO:0005524;GO:0051296;GO:0007616;GO:0009792;GO:0030496;GO:…	45351.JGI239788	hypothetical protein	1	COG5126	KOG0027	NOG277755	K02183	CALM
6	comp46303_c0_seq2	74	1-222(-)	gi|348533410|ref|XP_003454198.1|	PREDICTED: nitric oxide synthase, brain [Oreochromis niloticus]	0.74	GO:0006118;GO:0004517;GO:0007263;GO:0045776;GO:0031284;GO:0048668;GO:0000166;GO:0005829;GO:0003958;GO:0060218;GO:0045909;GO:0021517;GO:0046872;GO:0043168;GO:0006809;GO:0050662	_	_	_	_	_	_	K13240	NOS1
7	comp65788_c0_seq2	1891	_	gi|499031334|ref|XP_004566377.1|	PREDICTED: secreted frizzled-related protein 3-like [Maylandia zebra]	0.62	GO:0060429;GO:0005615;GO:0017147;GO:0090103;GO:0007420;GO:0005737;GO:0090090;GO:0008406;GO:0043065;GO:0070367;GO:0001944;GO:0042813;GO:0030165;GO:0032589;GO:0008285;GO:0030308;GO:0060056;GO:0045600;GO:0007409;GO:0061037	9685.ENSFCAP00000012638	frizzled-related protein	0.7767	_	KOG3577	_	_	_
8	comp63866_c0_seq9	318	2886-3839(-)	gi|170058911|ref|XP_001865130.1|	par domain protein [Culex par domain protein [Culex quinquefasciatus]	0.72	GO:0007623;GO:0005634;GO:0003677;GO:0042023;GO:0001077;GO:0042803;GO:0045893;GO:0007067;GO:0007584;GO:0040007	7165.AGAP006376-PA	AGAP006376-PA	0.752	_	KOG3119	_	K09057	HLF
9	comp54794_c0_seq1	234	242-943(+)	gi|383855188|ref|XP_003703099.1|	PREDICTED: ninjurin-1-like [Megachile rotundata]	0.81	GO:0007155;GO:0016021;GO:0042246	7460.XP_001121102	similar to ninjurin A CG6449-PA, isoform A	0.8108	_	_	NOG78798;NOG79050	None	_
10	comp48995_c0_seq1	290	178-1047(+)	gi|242008670|ref|XP_002425125.1|	Peroxisome assembly protein, putative [Pediculus humanus corporis]	0.58	GO:0007112;GO:0048137;GO:0007286;GO:0007285	_	_	_	_	_	_	K13346	PEX10
11	comp65617_c0_seq2	524	150-1721(+)	gi|91093379|ref|XP_971371.1|	PREDICTED: similar to predicted protein [Tribolium castaneum]	0.69	GO:0005783;GO:0005615;GO:0005764;GO:0042246;GO:0042803;GO:0043171;GO:0070573;GO:0006508;GO:0005794;GO:0006590	_	_	_	_	_	_	None	_
12	comp66054_c0_seq4	647	158-2098(-)	gi|338172707|gb|AEI83216.1|	partner of drosha-like protein [Litopenaeus vannamei]	0.94	GO:0007294;GO:0005634;GO:0030727;GO:0003725;GO:0031053;GO:0007446	_	_	_	_	_	_	None	_
13	comp66702_c0_seq5	165	196-690(+)	gi|340379973|ref|XP_003388499.1|	PREDICTED: deoxyribonucleoside 5'-monophosphate N-glycosidase-like [Amphimedon queenslandica]	0.7	GO:0070694;GO:0005634;GO:0009159;GO:0030307	_	_	_	_	_	_	None	_
14	comp61723_c0_seq20	83	791-1039(+)	gi|348543321|ref|XP_003459132.1|	PREDICTED: zinc finger protein 436-like [Oreochromis niloticus]	0.74	GO:0003677;GO:0021766;GO:0035622;GO:0005737;GO:0060030;GO:0005730;GO:0014029;GO:0070412;GO:0001756;GO:0060028;GO:0009953;GO:0001755;GO:0006351;GO:0019208;GO:0043507;GO:0021846;GO:0030177;GO:0046872;GO:0001843	7668.XP_799337	similar to mKIAA0569 protein	0.825	COG5048	_	_	K09299	ZEB1_2
15	comp67315_c0_seq4	713	32-2170(-)	gi|89272502|emb|CAJ83303.1|	novel protein similar to cell division cycle 2-like family [Xenopus (Silurana) tropicalis]	0.64	GO:0001558;GO:0005634;GO:0005524;GO:0009069;GO:0006468;GO:0005737;GO:0004674;GO:0050684;GO:0005515;GO:0008283	7668.XP_001200924	hypothetical protein LOC754248	0.8678	COG0515	KOG0663	_	K08818	CDC2L
16	comp764636_c0_seq1	471	_	gi|332027409|gb|EGI67492.1|	Insulin-like receptor [Acromyrmex echinatior]	0.62	GO:0001558;GO:0009952;GO:0005520;GO:0016020;GO:0016310;GO:0043027;GO:0016942;GO:0048752;GO:0048009;GO:0031076;GO:0008354;GO:0031101;GO:0003007;GO:0004713;GO:0021522	_	_	_	_	_	_	_	_
17	comp52512_c0_seq9	689	202-2268(-)	gi|442624239|ref|NP_001014540.2|	par-1, isoform W [Drosophila AF387635_1 Ser/Thr protein kinase PAR-1alpha [Drosophila melanogaster]	0.72	GO:0016323;GO:0050321;GO:0051663;GO:0005938;GO:0045185;GO:0031594;GO:0016325;GO:0019730;GO:0007318;GO:0007015;GO:0001737;GO:0000166;GO:0051124;GO:0007298;GO:0045169;GO:0030709;GO:0007294;GO:0009069;GO:0006468;GO:0030111;GO:0008360;GO:0007317;GO:0045172;GO:0090176;GO:0061174;GO:0004674	7070.XP_968516	par-1 protein kinase	0.9804	COG0515	KOG0586	_	K08798	MARK
18	comp344975_c0_seq1	186	1-558(+)	gi|307177345|gb|EFN66518.1|	Frataxin-like protein, mitochondrial [Camponotus floridanus]	0.66	GO:0045926;GO:0051716;GO:0005506;GO:0055114;GO:0048522;GO:0051241;GO:0048523;GO:0043085;GO:0051339;GO:0006091;GO:0051536;GO:0007005;GO:0016226;GO:0019538;GO:0010035;GO:0051128;GO:0044444;GO:0042981	9913.ENSBTAP00000001725	Frataxin, mitochondrial Precursor (Fxn); Probably involved in iron homeostasis. Anti-apoptot [...]	0.7551	COG1965	KOG3413	_	None	_
19	comp68923_c0_seq1	137	64-474(+)	gi|4504279|ref|NP_002098.1|	histone H3.3 [Homo sapiens]	1	GO:0005654;GO:0003677;GO:0007596;GO:0046982;GO:0006334;GO:0009792;GO:0040010;GO:0008340;GO:0005576;GO:0010171;GO:0006974;GO:0002119;GO:0000786	9544.ENSMMUP00000028664	annotation not avaliable	1	COG2036	KOG1745	_	K11253	H3
20	comp1062601_c0_seq1	116	2-349(-)	gi|61162135|dbj|BAD91056.1|	Cj-cadherin [Caridina japonica]	0.96	GO:0031290;GO:0007412;GO:0045463;GO:0044331;GO:0005887;GO:0005911;GO:0048841;GO:0045467;GO:0007413;GO:0007165;GO:0004872;GO:0050774;GO:0016339;GO:0042803;GO:0045296;GO:0016342;GO:0007156;GO:0005509;GO:0016318;GO:0008013	_	_	_	_	_	_	None	_
21	comp61723_c0_seq13	83	777-1025(+)	gi|348543321|ref|XP_003459132.1|	PREDICTED: zinc finger protein 436-like [Oreochromis niloticus]	0.74	GO:0003677;GO:0021766;GO:0035622;GO:0005737;GO:0060030;GO:0005730;GO:0014029;GO:0070412;GO:0001756;GO:0060028;GO:0009953;GO:0001755;GO:0006351;GO:0019208;GO:0043507;GO:0021846;GO:0030177;GO:0046872;GO:0001843	7668.XP_799337	similar to mKIAA0569 protein	0.825	COG5048	_	_	K09299	ZEB1_2
22	comp63078_c0_seq9	559	74-1750(-)	gi|442630190|ref|NP_001261412.1|	Cip4, isoform J [Drosophila Cip4, isoform J [Drosophila melanogaster]	0.69	GO:0007498;GO:0045886;GO:0035317	7070.XP_969385	similar to CG15015-PA	0.7722	_	KOG3565	_	None	_
23	comp52512_c0_seq13	689	2262-4328(-)	gi|442624239|ref|NP_001014540.2|	par-1, isoform W [Drosophila AF387635_1 Ser/Thr protein kinase PAR-1alpha [Drosophila melanogaster]	0.72	GO:0016323;GO:0050321;GO:0051663;GO:0005938;GO:0045185;GO:0031594;GO:0016325;GO:0019730;GO:0007318;GO:0007015;GO:0001737;GO:0000166;GO:0051124;GO:0007298;GO:0045169;GO:0030709;GO:0007294;GO:0009069;GO:0006468;GO:0030111;GO:0008360;GO:0007317;GO:0045172;GO:0090176;GO:0061174;GO:0004674	7070.XP_968516	par-1 protein kinase	0.9804	COG0515	KOG0586	_	K08798	MARK
24	comp57335_c0_seq1	1218	3-3656(+)	gi|321457352|gb|EFX68440.1|	hypothetical protein DAPPUDRAFT_203278 [Daphnia pulex]	0.8	GO:0007165;GO:0019226;GO:0006812;GO:0047484;GO:0042066;GO:0005034;GO:0016021;GO:0005328;GO:0006836;GO:0005886	7176.CPIJ004185-PA	sodium- and chloride-dependent neurotransmitter transporter	0.7734	COG0733	KOG3660	_	K05039	SLC6A6S
25	comp52512_c0_seq10	805	2031-4445(-)	gi|442624239|ref|NP_001014540.2|	par-1, isoform W [Drosophila AF387635_1 Ser/Thr protein kinase PAR-1alpha [Drosophila melanogaster]	0.72	GO:0016323;GO:0050321;GO:0051663;GO:0005938;GO:0045185;GO:0031594;GO:0016325;GO:0019730;GO:0007318;GO:0007015;GO:0001737;GO:0000166;GO:0051124;GO:0007298;GO:0045169;GO:0030709;GO:0007294;GO:0009069;GO:0006468;GO:0030111;GO:0008360;GO:0007317;GO:0045172;GO:0090176;GO:0061174;GO:0004674	7070.XP_968516	par-1 protein kinase	0.9804	COG0515	KOG0586	_	K08798	MARK
26	comp717546_c0_seq1	497	_	gi|269115798|gb|ACZ26466.1|	Down syndrome cell adhesion molecule [Litopenaeus vannamei]	0.93	GO:0007413;GO:0030425;GO:0030424;GO:0048846;GO:0051635;GO:0007165;GO:0008046;GO:0042803;GO:0043025;GO:0016319;GO:0070593;GO:0007422;GO:0021551;GO:0006909	_	_	_	_	_	_	_	_
27	comp65788_c0_seq3	1846	_	gi|499031334|ref|XP_004566377.1|	PREDICTED: secreted frizzled-related protein 3-like [Maylandia zebra]	0.62	GO:0060429;GO:0005615;GO:0017147;GO:0090103;GO:0007420;GO:0005737;GO:0090090;GO:0008406;GO:0043065;GO:0070367;GO:0001944;GO:0042813;GO:0030165;GO:0032589;GO:0008285;GO:0030308;GO:0060056;GO:0045600;GO:0007409;GO:0061037	9685.ENSFCAP00000012638	frizzled-related protein	0.7767	_	KOG3577	_	_	_
28	comp61625_c0_seq3	263	97-885(+)	gi|116875813|ref|NP_001070934.1|	Bardet-Biedl syndrome 4 [Danio Bardet-Biedl syndrome 4 [Danio rerio]	0.78	GO:0045298;GO:0060170;GO:0034452;GO:0046907;GO:0005874;GO:0016358;GO:0021766;GO:0051297;GO:0048487;GO:0000242;GO:0021987;GO:0043014;GO:0019216;GO:0032465;GO:0046154;GO:0051457;GO:0046548;GO:0034464;GO:0007286;GO:0051877;GO:0045494;GO:0045724;GO:0005932;GO:0035058;GO:0034454;GO:0032402;GO:0033205;GO:0003777;GO:0030534;GO:0001843;GO:0038108;GO:0034451;GO:0060296;GO:0050893;GO:0070121;GO:0007608;GO:…	7955.ENSDARP00000087351	Bardet-Biedl syndrome 4	0.7869	COG0457	KOG1124	_	None	_
29	comp55584_c0_seq2	150	71-520(+)	gi|206597719|gb|ACI15835.1|	calmodulin [Procambarus clarkii]	1	GO:0030425;GO:0007528;GO:0030048;GO:0051533;GO:0016477;GO:0043274;GO:2001020;GO:0016061;GO:0004683;GO:0031489;GO:0031996;GO:0032465;GO:0051489;GO:0005513;GO:0031476;GO:0006468;GO:0046331;GO:0007099;GO:0043277;GO:0040010;GO:0008049;GO:0006898;GO:0016060;GO:0007052;GO:0042052;GO:0051726;GO:0031475;GO:0005954;GO:0048786;GO:0000922;GO:0016028;GO:0005524;GO:0051296;GO:0007616;GO:0009792;GO:0030496;GO:…	45351.JGI239788	hypothetical protein	1	COG5126	KOG0027	NOG277755	K02183	CALM
30	comp52512_c0_seq2	714	202-2343(-)	gi|442624239|ref|NP_001014540.2|	par-1, isoform W [Drosophila AF387635_1 Ser/Thr protein kinase PAR-1alpha [Drosophila melanogaster]	0.72	GO:0016323;GO:0050321;GO:0051663;GO:0005938;GO:0045185;GO:0031594;GO:0016325;GO:0019730;GO:0007318;GO:0007015;GO:0001737;GO:0000166;GO:0051124;GO:0007298;GO:0045169;GO:0030709;GO:0007294;GO:0009069;GO:0006468;GO:0030111;GO:0008360;GO:0007317;GO:0045172;GO:0090176;GO:0061174;GO:0004674	7070.XP_968516	par-1 protein kinase	0.9804	COG0515	KOG0586	_	K08798	MARK
31	comp57335_c0_seq2	662	191-2176(+)	gi|321457352|gb|EFX68440.1|	hypothetical protein DAPPUDRAFT_203278 [Daphnia pulex]	0.8	GO:0007165;GO:0019226;GO:0006812;GO:0047484;GO:0042066;GO:0005034;GO:0016021;GO:0005328;GO:0006836;GO:0005886	7176.CPIJ004185-PA	sodium- and chloride-dependent neurotransmitter transporter	0.7813	COG0733	KOG3660	_	K05039	SLC6A6S
32	comp50201_c0_seq1	431	337-1629(-)	gi|194751109|ref|XP_001957869.1|	GF23805 [Drosophila ananassae]	0.91	GO:0007474;GO:0000165;GO:0005524;GO:0030178;GO:0042332;GO:0009069;GO:0006468;GO:0007178;GO:0008586;GO:0016318;GO:0004707;GO:0045887	7217.FBpp0126997	GF23805	0.9128	COG0515	KOG0664	_	K04468	NLK
33	comp59727_c0_seq2	341	68-1093(+)	gi|443716091|gb|ELU07767.1|	hypothetical protein CAPTEDRAFT_170802 [Capitella teleta]	0.68	GO:0032007;GO:0035069;GO:0001558;GO:0008088;GO:0009069;GO:0019894;GO:0050804;GO:0046777;GO:0004674;GO:0045476;GO:0010506;GO:0051124;GO:0005871;GO:0016236	_	_	_	_	_	_	K08269	ULK, ATG1
34	comp603871_c0_seq1	89	1-267(-)	gi|340716583|ref|XP_003396776.1|	PREDICTED: zinc finger protein 18-like [Bombus terrestris]	0.75	GO:0035265;GO:0031016;GO:0021634;GO:0001889;GO:0008270;GO:0001158;GO:0005622;GO:0048565	_	_	_	_	_	_	K09207	KLF6_7
35	comp21721_c0_seq1	375	_	gi|207298841|gb|ACI23572.1|	cardiac muscle actin [Homarus americanus]	0.96	GO:0005938;GO:0005524;GO:0009792;GO:0005884;GO:0040039;GO:0000281;GO:0007126;GO:0006898;GO:0040035;GO:0006200;GO:0007108;GO:0040007;GO:0071688;GO:0002119;GO:0016887	_	_	_	_	_	_	_	_
36	comp43047_c0_seq1	580	641-2380(-)	gi|189239335|ref|XP_973573.2|	PREDICTED: similar to pasilla CG16765-PK [Tribolium castaneum]	0.72	GO:0006509;GO:0005938;GO:0016324;GO:0031090;GO:0007391;GO:0007494;GO:0035212;GO:0007431;GO:0005178;GO:0007411;GO:0016203;GO:0035099;GO:0000398;GO:0046331;GO:0048190;GO:0043066;GO:0008360;GO:0007157;GO:0043005;GO:0007160;GO:0007220;GO:0007010;GO:0006930;GO:0007426;GO:0031252;GO:0035001;GO:0003723;GO:0003344;GO:0043232;GO:0046982;GO:0035160;GO:0044446;GO:0007427;GO:0008305;GO:0046329;GO:0044463;GO:…	7070.XP_973573	similar to CG8144-PA, isoform A	0.7603	_	KOG2191	_	K14944	NOVA
37	comp13793_c0_seq1	273	1-819(+)	gi|83319203|dbj|BAE53723.1|	HpNanos [Hemicentrotus pulcherrimus]	0.49	GO:0001555;GO:0036099;GO:0005488	_	_	_	_	_	_	None	_
38	comp439783_c0_seq1	240	1-720(-)	gi|390349800|ref|XP_001176955.2|	PREDICTED: Bardet-Biedl syndrome 2 protein homolog [Strongylocentrotus purpuratus]	0.78	GO:0021766;GO:0010629;GO:0038108;GO:0060296;GO:0021987;GO:0031514;GO:0040015;GO:0048854;GO:0034464;GO:0045494;GO:0005932;GO:0043001;GO:0045444;GO:0007288;GO:0033365;GO:0030534;GO:0040018;GO:0021756	_	_	_	_	_	_	None	_
39	comp63866_c0_seq6	337	2886-3896(-)	gi|195168335|ref|XP_002024987.1|	GL17823 [Drosophila persimilis]	0.6	GO:0007623;GO:0005634;GO:0003677;GO:0042023;GO:0001077;GO:0045893;GO:0007067;GO:0007584;GO:0040007	6945.ISCW004978-PA	thyrotroph embryonic factor, putative	0.7745	_	KOG3119	_	K09057	HLF
40	comp43443_c0_seq4	262	1495-2280(-)	gi|307188898|gb|EFN73447.1|	Reticulon-1 [Camponotus floridanus]	0.85	GO:0005790;GO:0016477;GO:2000172;GO:0043025;GO:0002121;GO:0072358;GO:0030517;GO:0005886;GO:0045169;GO:0007413;GO:0070571;GO:0048513;GO:0045687;GO:0014823;GO:0048709;GO:0043209;GO:0043005;GO:0007568;GO:0045665;GO:0021553;GO:0005811;GO:0051930;GO:0030176;GO:0043234;GO:0048679;GO:0033603;GO:0042048;GO:0032403	7460.XP_395158	similar to Rtnl1 CG33113-PB, isoform B	0.8415	_	KOG1792	_	None	_
41	comp703483_c0_seq1	127	2-385(+)	gi|148227097|ref|NP_001090536.1|	SMAD family member 4, gene 1 [Xenopus laevis]	0.97	GO:0032444;GO:0072134;GO:0042177;GO:0030513;GO:0005737;GO:0001658;GO:0003682;GO:0005581;GO:0000987;GO:0003700;GO:0072133;GO:0008285;GO:0071141;GO:0007492;GO:0045892;GO:0001702;GO:0051797;GO:0001666;GO:0005518;GO:0045944;GO:0048663;GO:0070411;GO:0045449;GO:0032525;GO:0032909;GO:0007183;GO:0048733;GO:0051098;GO:0010862;GO:0030616;GO:0070412;GO:0060021;GO:0048859;GO:0030308;GO:0007498;GO:0000785;GO:…	_	_	_	_	_	_	K04501	SMAD4
42	comp46864_c0_seq1	773	2-2323(+)	gi|328786387|ref|XP_392578.4|	PREDICTED: hypothetical protein LOC409051 [Apis mellifera]	0.9	GO:0007528;GO:0048675;GO:1900074;GO:0006869;GO:0007016;GO:0031594;GO:0005576;GO:0042734;GO:0009941;GO:0005886;GO:0042157;GO:0005856;GO:0000226;GO:0007165;GO:0036062;GO:0008092;GO:0005200;GO:0043195;GO:0008289;GO:0006886;GO:0070050;GO:0007605;GO:0015450	7460.XP_392578	ankyrin	0.9098	COG0666	_	_	K10380	ANK
43	comp66702_c0_seq1	165	196-690(+)	gi|340379973|ref|XP_003388499.1|	PREDICTED: deoxyribonucleoside 5'-monophosphate N-glycosidase-like [Amphimedon queenslandica]	0.7	GO:0070694;GO:0005634;GO:0009159;GO:0030307	_	_	_	_	_	_	None	_
44	comp20626_c0_seq1	292	1-876(-)	gi|195354486|ref|XP_002043728.1|	GM16442 [Drosophila sechellia]	0.62	GO:0007426;GO:0048750;GO:0035147;GO:0035001;GO:0046843;GO:0035151;GO:0005700;GO:0031987;GO:0017053;GO:0002121;GO:0003682;GO:0007298;GO:0045467;GO:0045892;GO:0040003;GO:0001964;GO:0000978;GO:0000785;GO:0048854;GO:0042803;GO:0001078;GO:0048813;GO:0007476;GO:0048053;GO:0016476;GO:0045944;GO:0042675;GO:0000980	_	_	_	_	_	_	K09237	K09237
45	comp50201_c0_seq2	416	446-1693(-)	gi|24660567|ref|NP_729319.1|	nemo, isoform A [Drosophila nemo, isoform B [Drosophila melanogaster]	0.91	GO:0007474;GO:0000165;GO:0005524;GO:0030178;GO:0042332;GO:0009069;GO:0006468;GO:0007178;GO:0008586;GO:0016318;GO:0004707;GO:0045887	7217.FBpp0126997	GF23805	0.9128	COG0515	KOG0664	_	K04468	NLK
46	comp63078_c0_seq10	634	2107-4008(-)	gi|442630190|ref|NP_001261412.1|	Cip4, isoform J [Drosophila Cip4, isoform J [Drosophila melanogaster]	0.69	GO:0007498;GO:0017048;GO:0045886;GO:0035317	7070.XP_969385	similar to CG15015-PA	0.7722	_	KOG3565	_	None	_
47	comp63866_c0_seq14	304	2853-3764(-)	gi|195168335|ref|XP_002024987.1|	GL17823 [Drosophila persimilis]	0.6	GO:0007623;GO:0005634;GO:0003677;GO:0042023;GO:0001077;GO:0045893;GO:0007067;GO:0007584;GO:0040007	6945.ISCW004978-PA	thyrotroph embryonic factor, putative	0.7745	_	KOG3119	_	K09057	HLF
48	comp62655_c0_seq1	830	82-2571(+)	gi|156555851|ref|XP_001602974.1|	PREDICTED: histone acetyltransferase KAT2A-like [Nasonia vitripennis]	0.73	GO:0016578;GO:0030901;GO:0005671;GO:0033276;GO:0008283;GO:0003682;GO:0043997;GO:0030914;GO:0001756;GO:0000118;GO:0043983;GO:0021537;GO:0072686;GO:0045941;GO:0000785;GO:0042826;GO:0001701;GO:0006351;GO:0010484;GO:0035264;GO:0044154;GO:0003713;GO:0022037;GO:0031647;GO:0001843;GO:0042981	7425.XP_001602974	similar to GCN5	0.7503	COG5076	KOG1472	_	K06062	PCAF, KAT2, GCN5
49	comp52512_c0_seq11	817	2031-4481(-)	gi|442624239|ref|NP_001014540.2|	par-1, isoform W [Drosophila AF387635_1 Ser/Thr protein kinase PAR-1alpha [Drosophila melanogaster]	0.72	GO:0016323;GO:0050321;GO:0051663;GO:0005938;GO:0045185;GO:0031594;GO:0016325;GO:0019730;GO:0007318;GO:0007015;GO:0001737;GO:0000166;GO:0051124;GO:0007298;GO:0045169;GO:0030709;GO:0007294;GO:0009069;GO:0006468;GO:0030111;GO:0008360;GO:0007317;GO:0045172;GO:0090176;GO:0061174;GO:0004674	7070.XP_968516	par-1 protein kinase	0.9804	COG0515	KOG0586	_	K08798	MARK
50	comp901675_c0_seq1	508	_	gi|432942484|ref|XP_004083008.1|	PREDICTED: carbohydrate sulfotransferase 11-like [Oryzias latipes]	0.62	GO:0007585;GO:0050659;GO:0030206;GO:0048703;GO:0002063;GO:0042127;GO:0043066;GO:0042733;GO:0036342;GO:0033037;GO:0009791;GO:0030512;GO:0048589	_	_	_	_	_	_	_	_
51	comp63078_c0_seq1	572	2107-3822(-)	gi|442630190|ref|NP_001261412.1|	Cip4, isoform J [Drosophila Cip4, isoform J [Drosophila melanogaster]	0.67	GO:0007498;GO:0045886;GO:0035317	7070.XP_969385	similar to CG15015-PA	0.7722	_	KOG3565	_	None	_
52	comp61723_c0_seq15	83	374-622(+)	gi|348543321|ref|XP_003459132.1|	PREDICTED: zinc finger protein 436-like [Oreochromis niloticus]	0.74	GO:0003677;GO:0021766;GO:0035622;GO:0005737;GO:0060030;GO:0005730;GO:0014029;GO:0070412;GO:0001756;GO:0060028;GO:0009953;GO:0001755;GO:0006351;GO:0019208;GO:0043507;GO:0021846;GO:0030177;GO:0046872;GO:0001843	7668.XP_799337	similar to mKIAA0569 protein	0.825	COG5048	_	_	K09299	ZEB1_2
53	comp52512_c0_seq3	780	2031-4370(-)	gi|442624239|ref|NP_001014540.2|	par-1, isoform W [Drosophila AF387635_1 Ser/Thr protein kinase PAR-1alpha [Drosophila melanogaster]	0.72	GO:0016323;GO:0050321;GO:0051663;GO:0005938;GO:0045185;GO:0031594;GO:0016325;GO:0019730;GO:0007318;GO:0007015;GO:0001737;GO:0000166;GO:0051124;GO:0007298;GO:0045169;GO:0030709;GO:0007294;GO:0009069;GO:0006468;GO:0030111;GO:0008360;GO:0007317;GO:0045172;GO:0090176;GO:0061174;GO:0004674	7070.XP_968516	par-1 protein kinase	0.9804	COG0515	KOG0586	_	K08798	MARK
54	comp66572_c0_seq3	1784	983-6334(-)	gi|383858176|ref|XP_003704578.1|	PREDICTED: collagen alpha-1(IV) chain-like [Megachile rotundata]	0.58	GO:0005201;GO:0040011;GO:0007275;GO:0005581;GO:0040007;GO:0005604	6238.CBG16372	C. briggsae CBR-LET-2 protein	0.8455	_	KOG3544	_	K06237	COL4A
55	comp63078_c0_seq3	630	2107-3996(-)	gi|442630190|ref|NP_001261412.1|	Cip4, isoform J [Drosophila Cip4, isoform J [Drosophila melanogaster]	0.69	GO:0007498;GO:0045886;GO:0035317	7070.XP_969385	similar to CG15015-PA	0.7722	_	KOG3565	_	None	_
56	comp63866_c0_seq12	337	2853-3863(-)	gi|195168335|ref|XP_002024987.1|	GL17823 [Drosophila persimilis]	0.6	GO:0007623;GO:0005634;GO:0003677;GO:0042023;GO:0001077;GO:0045893;GO:0007067;GO:0007584;GO:0040007	6945.ISCW004978-PA	thyrotroph embryonic factor, putative	0.7745	_	KOG3119	_	K09057	HLF
57	comp61625_c0_seq2	389	97-1266(+)	gi|116875813|ref|NP_001070934.1|	Bardet-Biedl syndrome 4 [Danio Bardet-Biedl syndrome 4 [Danio rerio]	0.82	GO:0046907;GO:0035845;GO:0060027;GO:0005622;GO:0051877;GO:0001947;GO:0042384;GO:0032402;GO:0070121;GO:0046154;GO:0090245	7955.ENSDARP00000087351	Bardet-Biedl syndrome 4	0.8216	COG0457	KOG1124	_	None	_
58	comp61868_c0_seq1	235	3-707(+)	gi|322795110|gb|EFZ17952.1|	hypothetical protein SINV_14767 [Solenopsis invicta]	0.8	GO:0046620;GO:0005759;GO:0005524;GO:0008286;GO:0048477;GO:0031594;GO:0030307;GO:0007283;GO:0045254;GO:0051124;GO:0005886;GO:0006974;GO:0006090;GO:0030036;GO:0009069;GO:0006468;GO:0043066;GO:0045793;GO:0007476;GO:0007548;GO:0004674;GO:0004740	7668.XP_792733	similar to ENSANGP00000014379	0.8345	COG0642	_	_	K00898	E2.7.11.2, PDK
59	comp67622_c0_seq2	494	1474-2958(+)	gi|432880344|ref|XP_004073651.1|	PREDICTED: major facilitator superfamily domain-containing protein 7-like [Oryzias latipes]	0.6	GO:0000003;GO:0040010;GO:0006898	_	_	_	_	_	_	K12306	MSFD7, SLC49A4
60	comp780278_c0_seq1	194	2-586(+)	gi|241859540|ref|XP_002416224.1|	insulin receptor, putative [Ixodes scapularis]	0.46	GO:0001558;GO:0005520;GO:0043027;GO:0016942;GO:0048752;GO:0006468;GO:0048009;GO:0031076;GO:0008354;GO:0031101;GO:0003007;GO:0004713;GO:0000166;GO:0021522;GO:0016021	_	_	_	_	_	_	K05087	IGF1R
61	comp735872_c0_seq1	210	2-634(+)	gi|348519218|ref|XP_003447128.1|	PREDICTED: Bardet-Biedl syndrome 2 protein homolog [Oreochromis niloticus]	0.82	GO:0021766;GO:0010629;GO:0038108;GO:0060296;GO:0021987;GO:0031514;GO:0070121;GO:0040015;GO:0007368;GO:0048854;GO:0034464;GO:0051877;GO:0045494;GO:0005932;GO:0043001;GO:0032402;GO:0033365;GO:0045444;GO:0007288;GO:0040018;GO:0030534;GO:0021756	_	_	_	_	_	_	None	_
62	comp58267_c0_seq1	1029	1-3087(+)	gi|242012609|ref|XP_002427022.1|	predicted protein [Pediculus humanus corporis]	0.79	GO:0045298;GO:2000045;GO:0003677;GO:0006338;GO:0031011;GO:0030307;GO:0032508;GO:0034644;GO:0000070;GO:0000166;GO:0043014;GO:0016887;GO:0051225;GO:0010571;GO:0071479;GO:0045944;GO:0006200;GO:0000724;GO:0003678;GO:0005657;GO:0070914	_	_	_	_	_	_	K11665	INO80, INOC1
63	comp66702_c0_seq7	165	196-690(+)	gi|340379973|ref|XP_003388499.1|	PREDICTED: deoxyribonucleoside 5'-monophosphate N-glycosidase-like [Amphimedon queenslandica]	0.7	GO:0070694;GO:0005634;GO:0009159;GO:0030307	_	_	_	_	_	_	None	_
64	comp20236_c0_seq2	77	239-472(+)	gi|321464690|gb|EFX75696.1|	hypothetical protein DAPPUDRAFT_249998 [Daphnia pulex]	0.86	GO:0040010;GO:0040017	_	_	_	_	_	_	None	_
65	comp65638_c0_seq1	562	325-2010(+)	gi|241853043|ref|XP_002415868.1|	granulin, putative [Ixodes granulin, putative [Ixodes scapularis]	0.62	GO:0048675	_	_	_	_	_	_	None	_
66	comp49661_c0_seq2	733	_	gi|308506411|ref|XP_003115388.1|	hypothetical protein CRE_18777 [Caenorhabditis remanei]	0.58	GO:0040010	_	_	_	_	_	_	_	_
67	comp48084_c0_seq1	127	180-560(+)	gi|156938905|gb|ABU97474.1|	profilin [Penaeus monodon]	0.69	GO:0034059;GO:0035193;GO:0008286;GO:0032507;GO:0060250;GO:0007391;GO:0007420;GO:0007296;GO:0046622;GO:0035159;GO:0007295;GO:0045451;GO:0007488;GO:0005159;GO:0030041;GO:0007411;GO:0005158;GO:0007285;GO:0051491;GO:0008152;GO:0000915;GO:0045793;GO:0008355;GO:0005543;GO:0008340;GO:0005899;GO:0030717;GO:0042594;GO:0048133;GO:0040018;GO:0007300	_	_	_	_	_	_	K05759	PFN
68	comp66788_c1_seq1	613	2-1840(-)	gi|241716804|ref|XP_002413556.1|	RB13-6 antigen, putative [Ixodes scapularis]	0.58	GO:0004551;GO:0005615;GO:0005524;GO:0030643;GO:0046627;GO:0006144;GO:0030730;GO:0006206;GO:0005158;GO:0030505;GO:0030308;GO:0009143;GO:0046325;GO:0045599;GO:0031953;GO:0042803;GO:0030278;GO:0047429;GO:0009986;GO:0005899;GO:0045719;GO:0031214;GO:0006767;GO:0050427	_	_	_	_	_	_	K01513	ENPP1_3
69	comp54819_c0_seq1	338	2-1015(+)	gi|443696155|gb|ELT96935.1|	hypothetical protein CAPTEDRAFT_38969, partial [Capitella teleta]	0.88	GO:0040008;GO:0016567;GO:0035556;GO:0050868;GO:0001772;GO:0010498	6945.ISCW019435-PA	SOCS box SH2 domain-containing protein	0.8343	_	KOG4566	_	K10322	SOCS6, CIS4
70	comp496299_c0_seq1	252	69-827(+)	gi|195445914|ref|XP_002070541.1|	GK12114 [Drosophila willistoni]	0.65	GO:0007426;GO:0048750;GO:0035147;GO:0035001;GO:0046843;GO:0035151;GO:0005700;GO:0031987;GO:0017053;GO:0002121;GO:0003682;GO:0007298;GO:0045467;GO:0045892;GO:0001709;GO:0040003;GO:0001964;GO:0000978;GO:0000785;GO:0048854;GO:0042803;GO:0001078;GO:0048813;GO:0007476;GO:0048053;GO:0016476;GO:0045944;GO:0042675;GO:0007422;GO:0000980	_	_	_	_	_	_	K09237	K09237
71	comp48084_c0_seq2	127	130-510(+)	gi|156938905|gb|ABU97474.1|	profilin [Penaeus monodon]	0.69	GO:0034059;GO:0035193;GO:0008286;GO:0032507;GO:0060250;GO:0007391;GO:0007420;GO:0007296;GO:0046622;GO:0035159;GO:0007295;GO:0045451;GO:0007488;GO:0005159;GO:0030041;GO:0007411;GO:0005158;GO:0007285;GO:0051491;GO:0008152;GO:0000915;GO:0045793;GO:0008355;GO:0005543;GO:0008340;GO:0005899;GO:0030717;GO:0042594;GO:0048133;GO:0040018;GO:0007300	_	_	_	_	_	_	K05759	PFN
72	comp30802_c0_seq1	474	2-1423(+)	gi|332030332|gb|EGI70075.1|	Merlin [Acromyrmex echinatior]	0.88	GO:0005938;GO:0016324;GO:0016006;GO:0035329;GO:0019898;GO:0008101;GO:0019094;GO:0007050;GO:0007112;GO:0001751;GO:0046621;GO:0006897;GO:0045169;GO:0005856;GO:0001558;GO:0046669;GO:0008092;GO:0007267;GO:0060253;GO:0005912;GO:0007476;GO:0042327;GO:0051307;GO:0007291;GO:0042048;GO:0009966;GO:0032456;GO:0042981	7425.XP_001601599	similar to ENSANGP00000016048	0.8544	_	KOG3529	_	None	_
73	comp413712_c0_seq1	159	3-482(+)	gi|340721317|ref|XP_003399069.1|	PREDICTED: poly(A) RNA polymerase gld-2 homolog A-like isoform 1 [Bombus terrestris]	0.53	GO:0002009;GO:0006997;GO:0004652;GO:0051302;GO:0040020;GO:0042127;GO:0043631;GO:0009792;GO:0006915;GO:0040010;GO:0005515;GO:0006898;GO:0040035;GO:0043186;GO:0031379	_	_	_	_	_	_	K14079	None
74	comp63078_c0_seq2	278	2107-2940(-)	gi|170063075|ref|XP_001866947.1|	thyroid receptor interacting protein [Culex quinquefasciatus]	0.63	GO:0007498;GO:0045886;GO:0035317	_	_	_	_	_	_	None	_
75	comp63866_c0_seq10	351	2886-3938(-)	gi|170058911|ref|XP_001865130.1|	par domain protein [Culex par domain protein [Culex quinquefasciatus]	0.72	GO:0007623;GO:0005634;GO:0003677;GO:0042023;GO:0001077;GO:0042803;GO:0045893;GO:0007067;GO:0007584;GO:0040007	7165.AGAP006376-PA	AGAP006376-PA	0.752	_	KOG3119	_	K09057	HLF
76	comp17318_c0_seq1	181	678-1220(-)	gi|284518961|gb|ADB92615.1|	ADP ribosylation factor 4 [Marsupenaeus japonicus]	0.99	GO:0002009;GO:0005737;GO:0009792;GO:0040039;GO:0007264;GO:0018996;GO:0040035;GO:0004871;GO:0005634;GO:0032940;GO:0006886;GO:0040010;GO:0007281;GO:0010171;GO:0005525;GO:0002119	7176.CPIJ003341-PA	conserved hypothetical protein	0.9444	COG1100	KOG0070	_	K07977	ARF
77	comp65617_c0_seq1	524	150-1721(+)	gi|91093379|ref|XP_971371.1|	PREDICTED: similar to predicted protein [Tribolium castaneum]	0.69	GO:0005783;GO:0005615;GO:0005764;GO:0042246;GO:0042803;GO:0043171;GO:0070573;GO:0006508;GO:0005794;GO:0006590	_	_	_	_	_	_	None	_
78	comp66702_c0_seq6	165	196-690(+)	gi|340379973|ref|XP_003388499.1|	PREDICTED: deoxyribonucleoside 5'-monophosphate N-glycosidase-like [Amphimedon queenslandica]	0.7	GO:0070694;GO:0005634;GO:0009159;GO:0030307	_	_	_	_	_	_	None	_
79	comp61723_c0_seq10	83	360-608(+)	gi|348543321|ref|XP_003459132.1|	PREDICTED: zinc finger protein 436-like [Oreochromis niloticus]	0.74	GO:0003677;GO:0021766;GO:0035622;GO:0005737;GO:0060030;GO:0005730;GO:0014029;GO:0070412;GO:0001756;GO:0060028;GO:0009953;GO:0001755;GO:0006351;GO:0019208;GO:0043507;GO:0021846;GO:0030177;GO:0046872;GO:0001843	7668.XP_799337	similar to mKIAA0569 protein	0.825	COG5048	_	_	K09299	ZEB1_2
80	comp60825_c0_seq2	121	223-585(+)	gi|269785027|ref|NP_001161665.1|	synaptoporin-like protein [Saccoglossus kowalevskii]	0.64	GO:0007399;GO:0022414;GO:0005102;GO:0007169;GO:0048168;GO:0004721;GO:0030672;GO:0006470;GO:0051050;GO:0009653;GO:0048513;GO:0090278;GO:0044767;GO:0032870;GO:0043005;GO:0019904;GO:0009967;GO:0033036;GO:0040007;GO:0006629;GO:0032403	_	_	_	_	_	_	None	_
81	comp63866_c0_seq1	351	2853-3905(-)	gi|170058911|ref|XP_001865130.1|	par domain protein [Culex par domain protein [Culex quinquefasciatus]	0.72	GO:0007623;GO:0005634;GO:0003677;GO:0042023;GO:0001077;GO:0042803;GO:0045893;GO:0007067;GO:0007584;GO:0040007	7165.AGAP006376-PA	AGAP006376-PA	0.752	_	KOG3119	_	K09057	HLF
82	comp63866_c0_seq7	318	2853-3806(-)	gi|170058911|ref|XP_001865130.1|	par domain protein [Culex par domain protein [Culex quinquefasciatus]	0.72	GO:0007623;GO:0005634;GO:0003677;GO:0042023;GO:0001077;GO:0042803;GO:0045893;GO:0007067;GO:0007584;GO:0040007	7165.AGAP006376-PA	AGAP006376-PA	0.752	_	KOG3119	_	K09057	HLF
83	comp67315_c0_seq3	854	146-2707(-)	gi|89272502|emb|CAJ83303.1|	novel protein similar to cell division cycle 2-like family [Xenopus (Silurana) tropicalis]	0.66	GO:0001558;GO:0005634;GO:0005524;GO:0009069;GO:0006468;GO:0005737;GO:0004674;GO:0050684;GO:0005515;GO:0008283	13616.ENSMODP00000035952	cyclin-dependent kinase 11A	0.7995	COG0515	KOG0663	_	K08818	CDC2L
84	comp58267_c0_seq2	1025	1-3075(+)	gi|242012609|ref|XP_002427022.1|	predicted protein [Pediculus humanus corporis]	0.79	GO:0045298;GO:2000045;GO:0003677;GO:0006338;GO:0031011;GO:0030307;GO:0032508;GO:0034644;GO:0000070;GO:0000166;GO:0043014;GO:0016887;GO:0051225;GO:0010571;GO:0071479;GO:0045944;GO:0006200;GO:0000724;GO:0003678;GO:0005657;GO:0070914	_	_	_	_	_	_	K11665	INO80, INOC1
85	comp65638_c0_seq2	562	115-1800(+)	gi|241853043|ref|XP_002415868.1|	granulin, putative [Ixodes granulin, putative [Ixodes scapularis]	0.62	GO:0048675	_	_	_	_	_	_	None	_
86	comp575799_c0_seq1	398	1-1197(+)	gi|309252581|gb|ADO60264.1|	hedgehog protein [Parhyale hawaiensis]	0.72	GO:0060602;GO:0016020;GO:0021984;GO:2000223;GO:0001568;GO:0048634;GO:0007224;GO:0048557;GO:0048754;GO:0008285;GO:0009953;GO:0048703;GO:0031018;GO:0031076;GO:0032879;GO:0045494;GO:0048663;GO:0045596;GO:0016055;GO:0033036;GO:0010002;GO:0042462;GO:0030324;GO:0033077;GO:0060740;GO:0005576;GO:0010605;GO:0030947;GO:0010463;GO:0006810;GO:2000241;GO:0072189;GO:0007267;GO:0032526;GO:0048795;GO:0051149;GO:…	121224.XP_002422829	hypothetical protein	0.8305	_	KOG3638	_	K11988	SHH
87	comp17309_c0_seq1	255	1-765(+)	gi|91079210|ref|XP_966588.1|	PREDICTED: similar to AGAP006456-PA [Tribolium castaneum]	0.89	GO:0030308;GO:0006744;GO:0072593;GO:0005747;GO:0006120;GO:0006917;GO:0015992;GO:0008137;GO:0006814	7070.XP_966588	similar to CG12079-PA	0.8976	COG0852	KOG1713	_	K03936	NDUFS3
88	comp25844_c0_seq1	121	1-363(-)	gi|347965096|ref|XP_317970.5|	AGAP001081-PA [Anopheles gambiae str. PEST]	0.69	GO:0034314;GO:0016028;GO:0008407;GO:0005737;GO:0035212;GO:0005515;GO:0016203;GO:0007413;GO:0045165;GO:0005634;GO:0009913;GO:0045886;GO:0008356;GO:0007520;GO:0007286;GO:0005902;GO:0006886;GO:0016476;GO:0043234;GO:0035017;GO:0001578;GO:0003383	_	_	_	_	_	_	K05747	WAS
89	comp63078_c0_seq7	576	2107-3834(-)	gi|442630190|ref|NP_001261412.1|	Cip4, isoform J [Drosophila Cip4, isoform J [Drosophila melanogaster]	0.67	GO:0007498;GO:0045886;GO:0035317	7070.XP_969385	similar to CG15015-PA	0.7722	_	KOG3565	_	None	_
90	comp63641_c0_seq1	3220	_	gi|321479302|gb|EFX90258.1|	hypothetical protein DAPPUDRAFT_309898 [Daphnia pulex]	0.9	GO:0003779;GO:0016567;GO:0016049;GO:0050807	7460.XP_397065	diablo	0.9053	_	KOG4441	_	_	_
91	comp63078_c0_seq6	563	74-1762(-)	gi|442630190|ref|NP_001261412.1|	Cip4, isoform J [Drosophila Cip4, isoform J [Drosophila melanogaster]	0.69	GO:0007498;GO:0017048;GO:0045886;GO:0035317	7070.XP_969385	similar to CG15015-PA	0.7722	_	KOG3565	_	None	_
92	comp63866_c0_seq3	304	2886-3797(-)	gi|195168335|ref|XP_002024987.1|	GL17823 [Drosophila persimilis]	0.6	GO:0007623;GO:0005634;GO:0003677;GO:0042023;GO:0001077;GO:0045893;GO:0007067;GO:0007584;GO:0040007	6945.ISCW004978-PA	thyrotroph embryonic factor, putative	0.7745	_	KOG3119	_	K09057	HLF
93	comp18957_c0_seq1	148	528-971(+)	gi|383856822|ref|XP_003703906.1|	PREDICTED: ubiquitin-conjugating enzyme E2-17 kDa-like [Megachile rotundata]	0.99	GO:0016477;GO:0031625;GO:0048132;GO:0042787;GO:0007067;GO:0009792;GO:0008406;GO:0005875;GO:0040035;GO:0030718;GO:0045676;GO:0051276;GO:0007286;GO:0006915;GO:0004842;GO:0008340;GO:0007140;GO:0031647;GO:0008054;GO:0040007;GO:0002119;GO:0016322	7460.XP_001120139	similar to Ubiquitin-conjugating enzyme E2-17 kDa (Ubiquitin-protein ligase) (Ubiquitin carr [...]	0.9864	COG5078	KOG0417	_	K06689	UBE2D_E, UBC4, UBC5
94	comp57323_c0_seq1	272	107-925(+)	gi|410960361|ref|XP_003986760.1|	PREDICTED: FGFR1 oncogene partner isoform 1 [Felis catus]	0.55	GO:0005634;GO:0030335;GO:0030292;GO:0005813;GO:0030307;GO:0042803;GO:0048471;GO:0061099;GO:0019901;GO:0004713;GO:0005829;GO:0000086;GO:0008284	_	_	_	_	_	_	None	_
95	comp52512_c0_seq17	714	2262-4403(-)	gi|442624239|ref|NP_001014540.2|	par-1, isoform W [Drosophila AF387635_1 Ser/Thr protein kinase PAR-1alpha [Drosophila melanogaster]	0.72	GO:0016323;GO:0050321;GO:0051663;GO:0005938;GO:0045185;GO:0031594;GO:0016325;GO:0019730;GO:0007318;GO:0007015;GO:0001737;GO:0000166;GO:0051124;GO:0007298;GO:0045169;GO:0030709;GO:0007294;GO:0009069;GO:0006468;GO:0030111;GO:0008360;GO:0007317;GO:0045172;GO:0090176;GO:0061174;GO:0004674	7070.XP_968516	par-1 protein kinase	0.9804	COG0515	KOG0586	_	K08798	MARK
96	comp47684_c0_seq1	277	673-1503(+)	gi|116007324|ref|NP_001036358.1|	bunched, isoform E [Drosophila bunched, isoform E [Drosophila melanogaster]	0.79	GO:0007297;GO:0046843;GO:0008101;GO:0006355;GO:0030307;GO:0005737;GO:0042246;GO:0035282;GO:0001751;GO:0009996;GO:0005667;GO:0003700;GO:0001709;GO:0043066;GO:0042803;GO:0035071;GO:0007476;GO:0045746;GO:0007422;GO:0045449;GO:0008284	7165.AGAP010044-PA	AGAP010044-PA	0.9231	_	KOG4797	_	None	_
97	comp11795_c0_seq1	84	1-252(+)	gi|229367036|gb|ACQ58498.1|	Dynein light chain 2, cytoplasmic [Anoplopoma fimbria]	0.95	GO:0002009;GO:0005874;GO:0006260;GO:0048477;GO:0003774;GO:0042127;GO:0009792;GO:0030286;GO:0005829;GO:0040035;GO:0006914;GO:0007017;GO:0005886;GO:0008092;GO:0040020;GO:0005813;GO:0043652;GO:0008039;GO:0006915;GO:0040010;GO:0035046;GO:0016459;GO:0040011;GO:0006898;GO:0019886;GO:0010171;GO:0002119	8090.ENSORLP00000006685	.	0.9518	_	KOG3430	_	K10418	DYNLL
98	comp66054_c0_seq5	532	158-1753(-)	gi|338172707|gb|AEI83216.1|	partner of drosha-like protein [Litopenaeus vannamei]	0.94	GO:0007294;GO:0005634;GO:0030727;GO:0003725;GO:0031053;GO:0007446	_	_	_	_	_	_	None	_
99	comp58970_c0_seq1	225	57-731(+)	gi|397506344|ref|XP_003823689.1|	PREDICTED: acid ceramidase isoform 4 [Pan paniscus]	0.73	GO:0048668;GO:0006644;GO:0043202;GO:0017040;GO:0044281;GO:0006672;GO:0006687	_	_	_	_	_	_	K12348	ASAH1
